# Supplementary material for: Mechanistic investigation of a D to N mutation in DAHP synthase that dictates carbon flux into the shikimate pathway in yeast
Source: Commun Chem. 2023 Jul 15;6:152. doi: 10.1038/s42004-023-00946-x (PMC10349828; doi:10.1038/s42004-023-00946-x)
Supplement: Supplementary file 3 — Supplementary Data 1 [file 42004_2023_946_MOESM3_ESM.zip]

Archive with 3 entries (2 files):
- Supplementary Data 1/Aro3.mtz
- Supplementary Data 1/Aro3.pdb
- Supplementary Data 1/
