# Supplementary material for: Mechanistic investigation of a D to N mutation in DAHP synthase that dictates carbon flux into the shikimate pathway in yeast
Source: Commun Chem. 2023 Jul 15;6:152. doi: 10.1038/s42004-023-00946-x (PMC10349828; doi:10.1038/s42004-023-00946-x)
Supplement: Supplementary file 3 — Supplementary Data 1 [file 42004_2023_946_MOESM3_ESM.zip › Supplementary Data 1/Aro3.pdb]

REMARK   3
REMARK   3 REFINEMENT.
REMARK   3   PROGRAM     : PHENIX (1.19_4092: ???)
REMARK   3   AUTHORS     : Adams,Afonine,Bunkoczi,Burnley,Chen,Dar,Davis,
REMARK   3               : Draizen,Echols,Gildea,Gros,Grosse-Kunstleve,Headd,
REMARK   3               : Hintze,Hung,Ioerger,Liebschner,McCoy,McKee,Moriarty,
REMARK   3               : Oeffner,Poon,Read,Richardson,Richardson,Sacchettini,
REMARK   3               : Sauter,Sobolev,Storoni,Terwilliger,Williams,Zwart
REMARK   3
REMARK   3  X-RAY DATA.
REMARK   3  
REMARK   3  REFINEMENT TARGET : ML
REMARK   3  
REMARK   3  DATA USED IN REFINEMENT.
REMARK   3   RESOLUTION RANGE HIGH (ANGSTROMS) : 3.30    
REMARK   3   RESOLUTION RANGE LOW  (ANGSTROMS) : 36.84   
REMARK   3   MIN(FOBS/SIGMA_FOBS)              : 1.34  
REMARK   3   COMPLETENESS FOR RANGE        (%) : 96.57 
REMARK   3   NUMBER OF REFLECTIONS             : 11319     
REMARK   3   NUMBER OF REFLECTIONS (NON-ANOMALOUS) : 11319     
REMARK   3  
REMARK   3  FIT TO DATA USED IN REFINEMENT.
REMARK   3   R VALUE     (WORKING + TEST SET) : 0.2562
REMARK   3   R VALUE            (WORKING SET) : 0.2518
REMARK   3   FREE R VALUE                     : 0.2948
REMARK   3   FREE R VALUE TEST SET SIZE   (%) : 9.98  
REMARK   3   FREE R VALUE TEST SET COUNT      : 1130      
REMARK   3  
REMARK   3  FIT TO DATA USED IN REFINEMENT (IN BINS).
REMARK   3   BIN  RESOLUTION RANGE  COMPL.    NWORK NFREE   RWORK  RFREE  CCWORK CCFREE
REMARK   3     1   36.84 -    6.59    0.99     1402   156  0.1789 0.2476   0.947  0.869
REMARK   3     2    6.59 -    5.24    1.00     1335   148  0.2698 0.3056   0.827  0.788
REMARK   3     3    5.23 -    4.57    1.00     1318   146  0.2583 0.2380   0.829  0.845
REMARK   3     4    4.57 -    4.16    1.00     1304   146  0.2816 0.3317   0.786  0.646
REMARK   3     5    4.16 -    3.86    0.91     1191   131  0.3402 0.3359   0.664  0.628
REMARK   3     6    3.86 -    3.63    0.89     1165   130  0.3458 0.3890   0.623  0.699
REMARK   3     7    3.63 -    3.45    1.00     1289   143  0.3631 0.4131   0.597  0.605
REMARK   3     8    3.45 -    3.30    0.93     1185   130  0.3985 0.4939   0.505  0.154
REMARK   3  
REMARK   3  BULK SOLVENT MODELLING.
REMARK   3   METHOD USED        : FLAT BULK SOLVENT MODEL
REMARK   3   SOLVENT RADIUS     : 1.11    
REMARK   3   SHRINKAGE RADIUS   : 0.90    
REMARK   3   GRID STEP FACTOR   : 4.00    
REMARK   3  
REMARK   3  ERROR ESTIMATES.
REMARK   3   COORDINATE ERROR (MAXIMUM-LIKELIHOOD BASED)     : 0.75    
REMARK   3   PHASE ERROR (DEGREES, MAXIMUM-LIKELIHOOD BASED) : 37.43   
REMARK   3  
REMARK   3  STRUCTURE FACTORS CALCULATION ALGORITHM : FFT
REMARK   3  B VALUES.
REMARK   3   FROM WILSON PLOT           (A**2) : 128.97  
REMARK   3  
REMARK   3  GEOMETRY RESTRAINTS LIBRARY: GEOSTD + MONOMER LIBRARY + CDL V1.2
REMARK   3  DEVIATIONS FROM IDEAL VALUES.
REMARK   3    BOND      :  0.013   0.100   5850
REMARK   3    ANGLE     :  1.760  21.419   7866
REMARK   3    CHIRALITY :  0.096   0.481    866
REMARK   3    PLANARITY :  0.013   0.159   1034
REMARK   3    DIHEDRAL  : 15.132  89.657   2256
REMARK   3    MIN NONBONDED DISTANCE : 1.259
REMARK   3  
REMARK   3  MOLPROBITY STATISTICS.
REMARK   3    ALL-ATOM CLASHSCORE : 32.24
REMARK   3    RAMACHANDRAN PLOT:
REMARK   3      OUTLIERS :  0.00 %
REMARK   3      ALLOWED  :  5.03 %
REMARK   3      FAVORED  : 94.97 %
REMARK   3    ROTAMER OUTLIERS :  0.48 %
REMARK   3    CBETA DEVIATIONS :  0.15 %
REMARK   3    PEPTIDE PLANE:
REMARK   3      CIS-PROLINE     : 0.00 %
REMARK   3      CIS-GENERAL     : 0.00 %
REMARK   3      TWISTED PROLINE : 0.00 %
REMARK   3      TWISTED GENERAL : 0.00 %
REMARK   3  
REMARK   3  RAMA-Z (RAMACHANDRAN PLOT Z-SCORE):
REMARK   3  INTERPRETATION: BAD |RAMA-Z| > 3; SUSPICIOUS 2 < |RAMA-Z| < 3; GOOD |RAMA-Z| < 2.
REMARK   3  SCORES FOR WHOLE/HELIX/SHEET/LOOP ARE SCALED INDEPENDENTLY;
REMARK   3  THEREFORE, THE VALUES ARE NOT RELATED IN A SIMPLE MANNER.
REMARK   3    WHOLE: -3.27 (0.26), RESIDUES: 736
REMARK   3    HELIX: -2.53 (0.23), RESIDUES: 286
REMARK   3    SHEET: -1.55 (0.69), RESIDUES: 54
REMARK   3    LOOP : -1.95 (0.28), RESIDUES: 396
REMARK   3  
REMARK   3                  min    max   mean <Bi,j>   iso aniso
REMARK   3     Overall:   82.07 328.07 176.31   4.18  5760  5760
REMARK   3     Protein:   82.07 328.07 176.31   4.18  5760  5760
REMARK   3     Chain  A:  82.07 328.07 164.70    N/A  2880  2880
REMARK   3     Chain  B:  82.79 309.82 187.92    N/A  2880  2880
REMARK   3     Histogram:
REMARK   3         Values      Number of atoms
REMARK   3      82.07 - 106.67      448
REMARK   3     106.67 - 131.27      739
REMARK   3     131.27 - 155.87     1059
REMARK   3     155.87 - 180.47      893
REMARK   3     180.47 - 205.07      928
REMARK   3     205.07 - 229.67      764
REMARK   3     229.67 - 254.27      517
REMARK   3     254.27 - 278.87      279
REMARK   3     278.87 - 303.47      120
REMARK   3     303.47 - 328.07       13
REMARK   3  
REMARK   3  
REMARK   3  TLS DETAILS.
REMARK   3   NUMBER OF TLS GROUPS: 7     
REMARK   3   ORIGIN: CENTER OF MASS
REMARK   3   TLS GROUP : 1     
REMARK   3    SELECTION: chain 'A' and (resid 1 through 74 )
REMARK   3    ORIGIN FOR THE GROUP (A): -30.1041 -32.8250  -2.8153
REMARK   3    T TENSOR                                            
REMARK   3      T11:   1.2382 T22:   0.7820                       
REMARK   3      T33:   0.9287 T12:  -0.2947                       
REMARK   3      T13:  -0.3800 T23:   0.2998                       
REMARK   3    L TENSOR                                            
REMARK   3      L11:   2.9350 L22:   5.8462                       
REMARK   3      L33:   3.8043 L12:  -0.3992                       
REMARK   3      L13:  -1.6789 L23:   0.7630                       
REMARK   3    S TENSOR                                            
REMARK   3      S11:  -0.4738 S12:   0.0618 S13:   0.1474         
REMARK   3      S21:  -0.2336 S22:  -0.3607 S23:   0.4731         
REMARK   3      S31:  -1.8996 S32:   0.6634 S33:   0.8209         
REMARK   3   TLS GROUP : 2     
REMARK   3    SELECTION: chain 'A' and (resid 75 through 127 )
REMARK   3    ORIGIN FOR THE GROUP (A): -41.6393 -24.8568  -3.5299
REMARK   3    T TENSOR                                            
REMARK   3      T11:   1.3038 T22:   0.9412                       
REMARK   3      T33:   1.6541 T12:   0.0951                       
REMARK   3      T13:  -0.4402 T23:   0.0079                       
REMARK   3    L TENSOR                                            
REMARK   3      L11:   1.6675 L22:   6.0307                       
REMARK   3      L33:   8.1380 L12:  -0.2042                       
REMARK   3      L13:  -2.3158 L23:  -5.4953                       
REMARK   3    S TENSOR                                            
REMARK   3      S11:  -0.4894 S12:  -0.4126 S13:   0.9320         
REMARK   3      S21:   0.6236 S22:   0.1691 S23:   0.9206         
REMARK   3      S31:  -2.5606 S32:  -0.8361 S33:  -0.0656         
REMARK   3   TLS GROUP : 3     
REMARK   3    SELECTION: chain 'A' and (resid 128 through 370 )
REMARK   3    ORIGIN FOR THE GROUP (A): -32.1487 -17.3842  -8.5315
REMARK   3    T TENSOR                                            
REMARK   3      T11:   2.8262 T22:   0.9059                       
REMARK   3      T33:   1.4596 T12:  -0.3571                       
REMARK   3      T13:  -0.8127 T23:   0.3216                       
REMARK   3    L TENSOR                                            
REMARK   3      L11:   5.0575 L22:   5.9276                       
REMARK   3      L33:   5.5627 L12:   1.0506                       
REMARK   3      L13:   1.6524 L23:  -0.1894                       
REMARK   3    S TENSOR                                            
REMARK   3      S11:  -0.6737 S12:  -0.0945 S13:   1.2754         
REMARK   3      S21:  -1.0051 S22:  -0.5352 S23:   0.8035         
REMARK   3      S31:  -3.5628 S32:   0.7212 S33:   0.8124         
REMARK   3   TLS GROUP : 4     
REMARK   3    SELECTION: chain 'B' and (resid 1 through 27 )
REMARK   3    ORIGIN FOR THE GROUP (A): -18.6247 -38.0934 -16.0567
REMARK   3    T TENSOR                                            
REMARK   3      T11:   1.1516 T22:   1.4441                       
REMARK   3      T33:   1.0220 T12:  -0.2318                       
REMARK   3      T13:   0.0198 T23:   0.0647                       
REMARK   3    L TENSOR                                            
REMARK   3      L11:   5.3887 L22:   4.8005                       
REMARK   3      L33:   5.4488 L12:  -0.6596                       
REMARK   3      L13:   0.9365 L23:  -0.4798                       
REMARK   3    S TENSOR                                            
REMARK   3      S11:  -0.8034 S12:   2.2041 S13:  -0.7095         
REMARK   3      S21:  -0.8292 S22:  -0.0532 S23:  -0.1935         
REMARK   3      S31:  -1.1122 S32:   1.3660 S33:   1.0165         
REMARK   3   TLS GROUP : 5     
REMARK   3    SELECTION: chain 'B' and (resid 28 through 170 )
REMARK   3    ORIGIN FOR THE GROUP (A):  -2.1602 -29.6028  11.8897
REMARK   3    T TENSOR                                            
REMARK   3      T11:   1.3284 T22:   2.7075                       
REMARK   3      T33:   1.9759 T12:  -0.5635                       
REMARK   3      T13:  -0.5166 T23:   0.2476                       
REMARK   3    L TENSOR                                            
REMARK   3      L11:   2.9979 L22:   5.8863                       
REMARK   3      L33:   1.6919 L12:   1.4633                       
REMARK   3      L13:   0.4122 L23:   2.1464                       
REMARK   3    S TENSOR                                            
REMARK   3      S11:  -0.0059 S12:   0.3118 S13:   0.9901         
REMARK   3      S21:   0.9489 S22:  -0.5328 S23:  -2.6566         
REMARK   3      S31:  -0.4459 S32:   2.4626 S33:   0.2691         
REMARK   3   TLS GROUP : 6     
REMARK   3    SELECTION: chain 'B' and (resid 171 through 303 )
REMARK   3    ORIGIN FOR THE GROUP (A): -14.9600 -16.5090  15.1588
REMARK   3    T TENSOR                                            
REMARK   3      T11:   1.6699 T22:   1.8314                       
REMARK   3      T33:   1.4788 T12:  -0.8639                       
REMARK   3      T13:  -0.3402 T23:   0.1941                       
REMARK   3    L TENSOR                                            
REMARK   3      L11:   4.6524 L22:   6.6385                       
REMARK   3      L33:   3.0916 L12:   0.4272                       
REMARK   3      L13:   1.8772 L23:   2.8524                       
REMARK   3    S TENSOR                                            
REMARK   3      S11:  -0.1676 S12:  -0.6758 S13:   1.6891         
REMARK   3      S21:   0.0835 S22:  -0.3881 S23:  -0.7135         
REMARK   3      S31:  -1.5659 S32:   0.8044 S33:   0.5718         
REMARK   3   TLS GROUP : 7     
REMARK   3    SELECTION: chain 'B' and (resid 304 through 370 )
REMARK   3    ORIGIN FOR THE GROUP (A):   4.0133 -15.2151  14.5564
REMARK   3    T TENSOR                                            
REMARK   3      T11:   1.7924 T22:   3.1778                       
REMARK   3      T33:   3.0070 T12:  -1.0745                       
REMARK   3      T13:  -0.3881 T23:   0.1674                       
REMARK   3    L TENSOR                                            
REMARK   3      L11:   1.2895 L22:   1.9488                       
REMARK   3      L33:   1.4277 L12:  -2.0909                       
REMARK   3      L13:   0.5118 L23:  -0.1726                       
REMARK   3    S TENSOR                                            
REMARK   3      S11:   1.8385 S12:   0.2728 S13:  -0.2024         
REMARK   3      S21:  -0.1265 S22:  -1.0688 S23:  -1.7293         
REMARK   3      S31:  -1.4148 S32:   1.9200 S33:   0.0035         
REMARK   3
HELIX    1   1 PRO A   28  GLU A   34  1                                   7
HELIX    2   2 ALA A   39  LEU A   56  1                                  18
HELIX    3   3 PRO A   75  LYS A   91  1                                  17
HELIX    4   4 ILE A  128  LEU A  142  1                                  15
HELIX    5   5 SER A  157  CYS A  164  5                                   8
HELIX    6   6 GLN A  178  GLY A  186  1                                   9
HELIX    7   7 GLN A  202  ALA A  211  1                                  10
HELIX    8   8 LYS A  252  LYS A  264  1                                  13
HELIX    9   9 PHE A  288  THR A  303  5                                  16
HELIX   10  10 GLY A  330  GLY A  333  5                                   4
HELIX   11  11 TRP A  347  LEU A  368  1                                  22
HELIX   12  12 PRO B   28  GLU B   34  1                                   7
HELIX   13  13 ALA B   39  LEU B   56  1                                  18
HELIX   14  14 PRO B   75  LYS B   91  1                                  17
HELIX   15  15 GLY B  115  ASN B  118  1                                   4
HELIX   16  16 ILE B  128  GLU B  144  1                                  17
HELIX   17  17 PRO B  158  CYS B  164  1                                   7
HELIX   18  18 GLN B  178  GLY B  186  1                                   9
HELIX   19  19 GLN B  202  ALA B  212  1                                  11
HELIX   20  20 LYS B  252  LYS B  264  1                                  13
HELIX   21  21 PHE B  288  THR B  303  5                                  16
HELIX   22  22 GLY B  330  GLY B  333  5                                   4
HELIX   23  23 TRP B  347  ALA B  367  1                                  21
SHEET    1   A 8 LEU A  96  MET A 100  0
SHEET    2   A 8 LEU A  63  GLY A  68  1  N  LEU A  63   O  LEU A  97
SHEET    3   A 8 LEU A 309  GLU A 315  1  N  VAL A 312   O  VAL A  64
SHEET    4   A 8 ILE A 275  ASP A 278  1  N  ILE A 275   O  CYS A 310
SHEET    5   A 8 THR A 237  LEU A 241  1  N  LEU A 239   O  MET A 276
SHEET    6   A 8 PRO A 190  LYS A 194  1  N  ILE A 191   O  PHE A 238
SHEET    7   A 8 PHE A 165  ILE A 170  1  N  GLY A 168   O  PRO A 190
SHEET    8   A 8 ILE A 148  MET A 152  1  N  ILE A 148   O  SER A 166
SHEET    1   B 2 HIS A 215  VAL A 220  0
SHEET    2   B 2 THR A 226  THR A 231 -1  N  THR A 231   O  HIS A 215
SHEET    1   C 8 LEU B  96  MET B 100  0
SHEET    2   C 8 LEU B  63  GLY B  68  1  N  LEU B  63   O  LEU B  97
SHEET    3   C 8 LEU B 309  GLU B 315  1  N  VAL B 312   O  VAL B  64
SHEET    4   C 8 ILE B 275  ASP B 278  1  N  ILE B 275   O  CYS B 310
SHEET    5   C 8 THR B 237  LEU B 241  1  N  LEU B 239   O  MET B 276
SHEET    6   C 8 PRO B 190  LYS B 194  1  N  ILE B 191   O  PHE B 238
SHEET    7   C 8 PHE B 165  ILE B 170  1  N  GLY B 168   O  PRO B 190
SHEET    8   C 8 ILE B 148  MET B 152  1  N  ILE B 148   O  SER B 166
SHEET    1   D 2 HIS B 215  VAL B 220  0
SHEET    2   D 2 THR B 226  THR B 231 -1  N  THR B 231   O  HIS B 215
CRYST1   73.680   95.561  105.785  90.00  90.00  90.00 P 2 21 21
SCALE1      0.013572  0.000000  0.000000        0.00000
SCALE2      0.000000  0.010465  0.000000        0.00000
SCALE3      0.000000  0.000000  0.009453        0.00000
ATOM      1  N   MET A   1     -31.520 -42.616  16.840  1.00116.12           N
ANISOU    1  N   MET A   1    16754  13841  13524    272   1253   3770       N
ATOM      2  CA  MET A   1     -30.418 -42.892  15.917  1.00110.95           C
ANISOU    2  CA  MET A   1    15652  13594  12909     33    893   4018       C
ATOM      3  C   MET A   1     -30.182 -44.370  15.815  1.00109.28           C
ANISOU    3  C   MET A   1    15000  13554  12966    291   1343   4298       C
ATOM      4  O   MET A   1     -30.187 -45.096  16.788  1.00112.38           O
ANISOU    4  O   MET A   1    15531  13974  13195    570   1711   4491       O
ATOM      5  CB  MET A   1     -29.148 -42.153  16.349  1.00112.59           C
ANISOU    5  CB  MET A   1    16093  14187  12500   -299    267   4223       C
ATOM      6  CG  MET A   1     -29.379 -40.642  16.293  1.00116.92           C
ANISOU    6  CG  MET A   1    17074  14516  12835   -600   -173   3919       C
ATOM      7  SD  MET A   1     -28.802 -39.705  14.850  1.00110.49           S
ANISOU    7  SD  MET A   1    16049  13783  12147  -1076   -758   3841       S
ATOM      8  CE  MET A   1     -30.349 -38.846  14.547  1.00112.90           C
ANISOU    8  CE  MET A   1    16669  13461  12767   -952   -610   3367       C
ATOM      9  N   PHE A   2     -30.018 -44.832  14.590  1.00105.81           N
ANISOU    9  N   PHE A   2    14050  13199  12953    210   1345   4310       N
ATOM     10  CA  PHE A   2     -29.717 -46.239  14.373  1.00101.36           C
ANISOU   10  CA  PHE A   2    13047  12792  12673    431   1768   4571       C
ATOM     11  C   PHE A   2     -28.393 -46.622  15.055  1.00103.09           C
ANISOU   11  C   PHE A   2    13259  13475  12434    429   1570   5027       C
ATOM     12  O   PHE A   2     -28.381 -47.382  16.027  1.00105.79           O
ANISOU   12  O   PHE A   2    13732  13838  12625    739   1931   5249       O
ATOM     13  CB  PHE A   2     -29.744 -46.462  12.861  1.00 98.78           C
ANISOU   13  CB  PHE A   2    12236  12470  12828    284   1722   4451       C
ATOM     14  CG  PHE A   2     -29.866 -47.884  12.427  1.00 95.55           C
ANISOU   14  CG  PHE A   2    11375  12049  12880    524   2273   4559       C
ATOM     15  CD1 PHE A   2     -28.819 -48.766  12.579  1.00 97.59           C
ANISOU   15  CD1 PHE A   2    11392  12654  13035    603   2362   4968       C
ATOM     16  CD2 PHE A   2     -31.048 -48.348  11.912  1.00 93.50           C
ANISOU   16  CD2 PHE A   2    10932  11417  13176    684   2714   4238       C
ATOM     17  CE1 PHE A   2     -28.918 -50.045  12.151  1.00 92.83           C
ANISOU   17  CE1 PHE A   2    10401  12005  12865    817   2883   5058       C
ATOM     18  CE2 PHE A   2     -31.161 -49.626  11.507  1.00 91.03           C
ANISOU   18  CE2 PHE A   2    10227  11068  13294    870   3223   4304       C
ATOM     19  CZ  PHE A   2     -30.093 -50.482  11.626  1.00 90.77           C
ANISOU   19  CZ  PHE A   2     9989  11356  13143    939   3326   4718       C
ATOM     20  N   ILE A   3     -27.287 -46.047  14.609  1.00102.18           N
ANISOU   20  N   ILE A   3    13020  13726  12077     86    986   5166       N
ATOM     21  CA  ILE A   3     -25.966 -46.179  15.207  1.00 99.21           C
ANISOU   21  CA  ILE A   3    12605  13831  11258     22    654   5557       C
ATOM     22  C   ILE A   3     -25.830 -45.093  16.263  1.00108.11           C
ANISOU   22  C   ILE A   3    14300  14991  11787   -131    231   5485       C
ATOM     23  O   ILE A   3     -26.327 -43.977  16.064  1.00110.81           O
ANISOU   23  O   ILE A   3    14938  15090  12075   -372    -16   5157       O
ATOM     24  CB  ILE A   3     -24.911 -46.006  14.108  1.00 98.56           C
ANISOU   24  CB  ILE A   3    12076  14092  11281   -323    255   5678       C
ATOM     25  CG1 ILE A   3     -25.360 -46.726  12.825  1.00 99.81           C
ANISOU   25  CG1 ILE A   3    11790  14082  12050   -256    637   5573       C
ATOM     26  CG2 ILE A   3     -23.496 -46.382  14.572  1.00 97.79           C
ANISOU   26  CG2 ILE A   3    11755  14529  10871   -347    -27   6107       C
ATOM     27  CD1 ILE A   3     -24.299 -46.752  11.677  1.00101.73           C
ANISOU   27  CD1 ILE A   3    11569  14657  12426   -554    365   5723       C
ATOM     28  N   LYS A   4     -25.168 -45.383  17.391  1.00112.61           N
ANISOU   28  N   LYS A   4    15053  15847  11886     13    132   5780       N
ATOM     29  CA  LYS A   4     -25.094 -44.410  18.486  1.00119.22           C
ANISOU   29  CA  LYS A   4    16488  16701  12110   -112   -240   5685       C
ATOM     30  C   LYS A   4     -23.678 -44.336  19.030  1.00123.37           C
ANISOU   30  C   LYS A   4    16943  17789  12145   -264   -794   6012       C
ATOM     31  O   LYS A   4     -23.153 -45.345  19.515  1.00123.21           O
ANISOU   31  O   LYS A   4    16742  18040  12031     44   -639   6382       O
ATOM     32  CB  LYS A   4     -26.052 -44.785  19.591  1.00118.66           C
ANISOU   32  CB  LYS A   4    16896  16309  11882    290    274   5632       C
ATOM     33  CG  LYS A   4     -27.375 -44.953  19.021  1.00116.67           C
ANISOU   33  CG  LYS A   4    16595  15547  12187    439    820   5321       C
ATOM     34  CD  LYS A   4     -28.445 -44.582  19.921  1.00129.54           C
ANISOU   34  CD  LYS A   4    18796  16766  13658    622   1145   5069       C
ATOM     35  CE  LYS A   4     -29.580 -45.515  19.551  1.00134.61           C
ANISOU   35  CE  LYS A   4    19198  17013  14935    954   1911   4951       C
ATOM     36  NZ  LYS A   4     -30.641 -45.626  20.563  1.00152.77           N
ANISOU   36  NZ  LYS A   4    21971  18911  17163   1260   2473   4801       N
ATOM     37  N   ASN A   5     -23.065 -43.146  18.957  1.00124.70           N
ANISOU   37  N   ASN A   5    17246  18121  12013   -733  -1438   5873       N
ATOM     38  CA  ASN A   5     -21.768 -42.992  19.587  1.00128.33           C
ANISOU   38  CA  ASN A   5    17655  19115  11989   -901  -2006   6132       C
ATOM     39  C   ASN A   5     -22.086 -43.279  21.025  1.00133.79           C
ANISOU   39  C   ASN A   5    18885  19776  12175   -544  -1854   6219       C
ATOM     40  O   ASN A   5     -22.853 -42.562  21.672  1.00135.06           O
ANISOU   40  O   ASN A   5    19663  19605  12049   -562  -1810   5930       O
ATOM     41  CB  ASN A   5     -21.129 -41.643  19.357  1.00129.45           C
ANISOU   41  CB  ASN A   5    17900  19391  11896  -1487  -2682   5928       C
ATOM     42  CG  ASN A   5     -19.622 -41.681  19.570  1.00135.61           C
ANISOU   42  CG  ASN A   5    18319  20797  12412  -1711  -3254   6219       C
ATOM     43  OD1 ASN A   5     -19.019 -42.746  19.801  1.00134.83           O
ANISOU   43  OD1 ASN A   5    17840  21031  12357  -1394  -3145   6569       O
ATOM     44  ND2 ASN A   5     -19.012 -40.499  19.569  1.00137.94           N
ANISOU   44  ND2 ASN A   5    18745  21223  12443  -2244  -3856   6036       N
ATOM     45  N   ASP A   6     -21.489 -44.333  21.526  1.00137.60           N
ANISOU   45  N   ASP A   6    19155  20591  12536   -202  -1758   6628       N
ATOM     46  CA  ASP A   6     -21.700 -44.710  22.897  1.00138.33           C
ANISOU   46  CA  ASP A   6    19773  20687  12101    176  -1607   6777       C
ATOM     47  C   ASP A   6     -20.697 -43.988  23.758  1.00140.43           C
ANISOU   47  C   ASP A   6    20287  21371  11697    -69  -2358   6797       C
ATOM     48  O   ASP A   6     -20.708 -44.174  24.973  1.00145.45           O
ANISOU   48  O   ASP A   6    21417  22039  11809    209  -2354   6859       O
ATOM     49  CB  ASP A   6     -21.555 -46.213  23.035  1.00138.61           C
ANISOU   49  CB  ASP A   6    19500  20811  12356    697  -1119   7164       C
ATOM     50  CG  ASP A   6     -22.847 -46.923  22.675  1.00143.29           C
ANISOU   50  CG  ASP A   6    20118  20879  13447   1025   -259   7092       C
ATOM     51  OD1 ASP A   6     -23.923 -46.302  22.901  1.00144.38           O
ANISOU   51  OD1 ASP A   6    20731  20566  13563    983    -21   6722       O
ATOM     52  OD2 ASP A   6     -22.796 -48.050  22.113  1.00144.46           O
ANISOU   52  OD2 ASP A   6    19788  21004  14098   1281    173   7273       O
ATOM     53  N   HIS A   7     -19.841 -43.175  23.138  1.00139.49           N
ANISOU   53  N   HIS A   7    19838  21499  11663   -574  -2950   6641       N
ATOM     54  CA  HIS A   7     -18.848 -42.377  23.827  1.00142.23           C
ANISOU   54  CA  HIS A   7    20325  22174  11540   -867  -3649   6493       C
ATOM     55  C   HIS A   7     -19.147 -40.872  23.729  1.00142.75           C
ANISOU   55  C   HIS A   7    20811  22027  11402  -1408  -4011   6081       C
ATOM     56  O   HIS A   7     -18.244 -40.054  23.951  1.00147.98           O
ANISOU   56  O   HIS A   7    21437  22940  11848  -1794  -4603   5896       O
ATOM     57  CB  HIS A   7     -17.428 -42.639  23.263  1.00144.84           C
ANISOU   57  CB  HIS A   7    19880  22988  12166  -1048  -4042   6637       C
ATOM     58  CG  HIS A   7     -16.928 -44.051  23.451  1.00148.54           C
ANISOU   58  CG  HIS A   7    19945  23692  12800   -545  -3786   7023       C
ATOM     59  ND1 HIS A   7     -15.842 -44.565  22.772  1.00146.83           N
ANISOU   59  ND1 HIS A   7    18960  23848  12979   -610  -3937   7223       N
ATOM     60  CD2 HIS A   7     -17.377 -45.059  24.241  1.00150.23           C
ANISOU   60  CD2 HIS A   7    20446  23787  12849     28  -3357   7244       C
ATOM     61  CE1 HIS A   7     -15.646 -45.821  23.139  1.00148.32           C
ANISOU   61  CE1 HIS A   7    18977  24136  13241    -90  -3631   7544       C
ATOM     62  NE2 HIS A   7     -16.566 -46.145  24.030  1.00150.92           N
ANISOU   62  NE2 HIS A   7    19949  24156  13238    297  -3277   7557       N
ATOM     63  N   ALA A   8     -20.404 -40.479  23.461  1.00138.04           N
ANISOU   63  N   ALA A   8    20639  20934  10875  -1438  -3654   5912       N
ATOM     64  CA  ALA A   8     -20.689 -39.061  23.188  1.00137.50           C
ANISOU   64  CA  ALA A   8    20927  20569  10748  -1933  -3945   5472       C
ATOM     65  C   ALA A   8     -20.605 -38.300  24.514  1.00138.92           C
ANISOU   65  C   ALA A   8    21821  20767  10194  -2026  -4291   5268       C
ATOM     66  O   ALA A   8     -21.584 -38.182  25.251  1.00137.28           O
ANISOU   66  O   ALA A   8    22268  20184   9709  -1787  -3947   5113       O
ATOM     67  CB  ALA A   8     -22.051 -38.864  22.534  1.00133.19           C
ANISOU   67  CB  ALA A   8    20551  19384  10671  -1816  -3375   5178       C
ATOM     68  N   GLY A   9     -19.434 -37.755  24.811  1.00138.58           N
ANISOU   68  N   GLY A   9    21598  21100   9955  -2340  -4883   5160       N
ATOM     69  CA  GLY A   9     -19.309 -36.870  25.934  1.00141.68           C
ANISOU   69  CA  GLY A   9    22604  21479   9747  -2499  -5227   4863       C
ATOM     70  C   GLY A   9     -17.927 -37.059  26.506  1.00151.64           C
ANISOU   70  C   GLY A   9    23499  23313  10803  -2530  -5732   4965       C
ATOM     71  O   GLY A   9     -17.325 -36.103  27.019  1.00159.58           O
ANISOU   71  O   GLY A   9    24699  24434  11500  -2904  -6229   4680       O
ATOM     72  N   ASP A  10     -17.415 -38.281  26.414  1.00151.68           N
ANISOU   72  N   ASP A  10    22976  23656  10997  -2141  -5605   5359       N
ATOM     73  CA  ASP A  10     -16.074 -38.597  27.009  1.00158.05           C
ANISOU   73  CA  ASP A  10    23424  25017  11611  -2087  -6089   5491       C
ATOM     74  C   ASP A  10     -15.215 -37.776  26.057  1.00156.90           C
ANISOU   74  C   ASP A  10    22747  25009  11860  -2731  -6505   5319       C
ATOM     75  O   ASP A  10     -14.951 -38.169  24.910  1.00151.55           O
ANISOU   75  O   ASP A  10    21441  24389  11753  -2833  -6363   5493       O
ATOM     76  CB  ASP A  10     -15.849 -40.069  27.088  1.00159.19           C
ANISOU   76  CB  ASP A  10    23207  25383  11896  -1507  -5798   5939       C
ATOM     77  CG  ASP A  10     -14.597 -40.374  27.931  1.00169.83           C
ANISOU   77  CG  ASP A  10    24353  27247  12927  -1368  -6313   6058       C
ATOM     78  OD1 ASP A  10     -14.105 -39.490  28.692  1.00172.70           O
ANISOU   78  OD1 ASP A  10    24999  27776  12844  -1633  -6837   5783       O
ATOM     79  OD2 ASP A  10     -14.100 -41.523  27.826  1.00173.11           O
ANISOU   79  OD2 ASP A  10    24318  27893  13561   -986  -6191   6425       O
ATOM     80  N   ARG A  11     -14.730 -36.669  26.565  1.00160.15           N
ANISOU   80  N   ARG A  11    23412  25481  11959  -3160  -6998   4986       N
ATOM     81  CA  ARG A  11     -13.865 -35.893  25.756  1.00161.96           C
ANISOU   81  CA  ARG A  11    23174  25828  12538  -3773  -7362   4838       C
ATOM     82  C   ARG A  11     -12.590 -36.583  26.159  1.00171.02           C
ANISOU   82  C   ARG A  11    23763  27557  13659  -3612  -7709   5072       C
ATOM     83  O   ARG A  11     -11.710 -35.979  26.749  1.00175.28           O
ANISOU   83  O   ARG A  11    24280  28366  13951  -3889  -8231   4890       O
ATOM     84  CB  ARG A  11     -13.873 -34.473  26.256  1.00162.63           C
ANISOU   84  CB  ARG A  11    23798  25713  12282  -4264  -7715   4388       C
ATOM     85  CG  ARG A  11     -13.494 -34.397  27.701  1.00172.58           C
ANISOU   85  CG  ARG A  11    25435  27230  12907  -4086  -8060   4283       C
ATOM     86  CD  ARG A  11     -14.326 -33.347  28.392  1.00174.63           C
ANISOU   86  CD  ARG A  11    26568  27067  12717  -4260  -8049   3884       C
ATOM     87  NE  ARG A  11     -14.409 -32.118  27.626  1.00170.42           N
ANISOU   87  NE  ARG A  11    26119  26178  12454  -4894  -8141   3566       N
ATOM     88  CZ  ARG A  11     -15.544 -31.617  27.174  1.00167.49           C
ANISOU   88  CZ  ARG A  11    26214  25242  12180  -4970  -7783   3404       C
ATOM     89  NH1 ARG A  11     -16.681 -32.245  27.413  1.00166.47           N
ANISOU   89  NH1 ARG A  11    26473  24857  11919  -4473  -7303   3520       N
ATOM     90  NH2 ARG A  11     -15.543 -30.488  26.493  1.00166.29           N
ANISOU   90  NH2 ARG A  11    26158  24765  12258  -5530  -7892   3132       N
ATOM     91  N   LYS A  12     -12.497 -37.870  25.838  1.00169.23           N
ANISOU   91  N   LYS A  12    23083  27509  13706  -3149  -7409   5475       N
ATOM     92  CA  LYS A  12     -11.276 -38.631  26.097  1.00172.15           C
ANISOU   92  CA  LYS A  12    22862  28413  14133  -2956  -7703   5740       C
ATOM     93  C   LYS A  12     -10.660 -39.409  24.932  1.00170.18           C
ANISOU   93  C   LYS A  12    21743  28373  14545  -2962  -7519   6056       C
ATOM     94  O   LYS A  12      -9.549 -39.899  25.016  1.00176.34           O
ANISOU   94  O   LYS A  12    21964  29593  15446  -2894  -7789   6247       O
ATOM     95  CB  LYS A  12     -11.495 -39.584  27.266  1.00176.35           C
ANISOU   95  CB  LYS A  12    23752  29055  14198  -2263  -7607   5962       C
ATOM     96  CG  LYS A  12     -11.444 -38.904  28.622  1.00183.87           C
ANISOU   96  CG  LYS A  12    25364  30073  14426  -2258  -8020   5693       C
ATOM     97  CD  LYS A  12     -10.099 -38.226  28.836  1.00188.35           C
ANISOU   97  CD  LYS A  12    25550  31068  14948  -2694  -8727   5511       C
ATOM     98  CE  LYS A  12     -10.086 -37.348  30.078  1.00196.15           C
ANISOU   98  CE  LYS A  12    27199  32088  15239  -2801  -9150   5160       C
ATOM     99  NZ  LYS A  12      -9.666 -38.066  31.310  1.00201.72           N
ANISOU   99  NZ  LYS A  12    28101  33145  15400  -2238  -9408   5332       N
ATOM    100  N   ARG A  13     -11.414 -39.507  23.857  1.00162.56           N
ANISOU  100  N   ARG A  13    20688  27082  13994  -3033  -7053   6100       N
ATOM    101  CA  ARG A  13     -11.066 -40.165  22.614  1.00158.72           C
ANISOU  101  CA  ARG A  13    19468  26701  14135  -3062  -6776   6363       C
ATOM    102  C   ARG A  13     -10.599 -39.150  21.603  1.00159.01           C
ANISOU  102  C   ARG A  13    19214  26705  14496  -3758  -6970   6161       C
ATOM    103  O   ARG A  13     -10.936 -37.966  21.687  1.00159.64           O
ANISOU  103  O   ARG A  13    19760  26516  14379  -4180  -7160   5812       O
ATOM    104  CB  ARG A  13     -12.242 -40.913  22.069  1.00157.82           C
ANISOU  104  CB  ARG A  13    19483  26230  14251  -2684  -6128   6521       C
ATOM    105  CG  ARG A  13     -12.601 -42.082  22.858  1.00157.11           C
ANISOU  105  CG  ARG A  13    19561  26161  13972  -1998  -5825   6790       C
ATOM    106  CD  ARG A  13     -13.799 -42.580  22.171  1.00157.75           C
ANISOU  106  CD  ARG A  13    19760  25829  14349  -1766  -5182   6864       C
ATOM    107  NE  ARG A  13     -13.558 -43.033  20.802  1.00156.74           N
ANISOU  107  NE  ARG A  13    18951  25750  14852  -1881  -4920   7030       N
ATOM    108  CZ  ARG A  13     -13.116 -44.242  20.477  1.00152.58           C
ANISOU  108  CZ  ARG A  13    17875  25434  14666  -1522  -4635   7377       C
ATOM    109  NH1 ARG A  13     -12.688 -45.085  21.398  1.00154.49           N
ANISOU  109  NH1 ARG A  13    18101  25898  14700  -1063  -4653   7609       N
ATOM    110  NH2 ARG A  13     -13.108 -44.617  19.198  1.00146.66           N
ANISOU  110  NH2 ARG A  13    16607  24651  14463  -1614  -4319   7496       N
ATOM    111  N   LEU A  14      -9.819 -39.626  20.632  1.00160.26           N
ANISOU  111  N   LEU A  14    18620  27115  15156  -3871  -6884   6391       N
ATOM    112  CA  LEU A  14      -9.390 -38.745  19.554  1.00160.16           C
ANISOU  112  CA  LEU A  14    18334  27043  15478  -4514  -6978   6245       C
ATOM    113  C   LEU A  14     -10.508 -37.939  18.916  1.00157.59           C
ANISOU  113  C   LEU A  14    18516  26182  15178  -4779  -6761   6002       C
ATOM    114  O   LEU A  14     -10.369 -36.720  18.732  1.00157.46           O
ANISOU  114  O   LEU A  14    18737  25992  15100  -5331  -7015   5708       O
ATOM    115  CB  LEU A  14      -8.649 -39.575  18.506  1.00159.77           C
ANISOU  115  CB  LEU A  14    17461  27271  15972  -4481  -6746   6575       C
ATOM    116  CG  LEU A  14      -7.444 -40.330  19.036  1.00167.53           C
ANISOU  116  CG  LEU A  14    17880  28782  16992  -4241  -6972   6817       C
ATOM    117  CD1 LEU A  14      -6.514 -40.664  17.904  1.00166.82           C
ANISOU  117  CD1 LEU A  14    17002  28936  17445  -4446  -6833   7026       C
ATOM    118  CD2 LEU A  14      -6.755 -39.342  19.914  1.00171.55           C
ANISOU  118  CD2 LEU A  14    18581  29452  17147  -4595  -7571   6531       C
ATOM    119  N   GLU A  15     -11.644 -38.583  18.632  1.00151.15           N
ANISOU  119  N   GLU A  15    17911  25075  14443  -4373  -6293   6109       N
ATOM    120  CA  GLU A  15     -12.659 -37.954  17.804  1.00148.08           C
ANISOU  120  CA  GLU A  15    17880  24200  14182  -4586  -6062   5923       C
ATOM    121  C   GLU A  15     -14.011 -38.588  18.097  1.00144.28           C
ANISOU  121  C   GLU A  15    17827  23391  13600  -4043  -5628   5966       C
ATOM    122  O   GLU A  15     -14.115 -39.610  18.784  1.00141.11           O
ANISOU  122  O   GLU A  15    17381  23138  13094  -3510  -5435   6184       O
ATOM    123  CB  GLU A  15     -12.285 -38.072  16.312  1.00146.99           C
ANISOU  123  CB  GLU A  15    17183  24101  14565  -4859  -5882   6066       C
ATOM    124  CG  GLU A  15     -12.643 -39.419  15.647  1.00144.32           C
ANISOU  124  CG  GLU A  15    16433  23814  14588  -4376  -5379   6399       C
ATOM    125  CD  GLU A  15     -11.450 -40.373  15.424  1.00146.01           C
ANISOU  125  CD  GLU A  15    15856  24533  15088  -4248  -5353   6740       C
ATOM    126  OE1 GLU A  15     -10.585 -40.529  16.320  1.00147.49           O
ANISOU  126  OE1 GLU A  15    15878  25074  15088  -4175  -5653   6803       O
ATOM    127  OE2 GLU A  15     -11.373 -40.972  14.331  1.00144.34           O
ANISOU  127  OE2 GLU A  15    15189  24361  15293  -4208  -5030   6944       O
ATOM    128  N   ASP A  16     -15.047 -37.950  17.547  1.00144.58           N
ANISOU  128  N   ASP A  16    18292  22955  13686  -4185  -5458   5757       N
ATOM    129  CA  ASP A  16     -16.446 -38.374  17.492  1.00141.01           C
ANISOU  129  CA  ASP A  16    18218  22099  13260  -3773  -4995   5757       C
ATOM    130  C   ASP A  16     -17.193 -38.203  18.795  1.00139.26           C
ANISOU  130  C   ASP A  16    18686  21681  12547  -3500  -4980   5613       C
ATOM    131  O   ASP A  16     -18.377 -38.529  18.836  1.00135.75           O
ANISOU  131  O   ASP A  16    18579  20884  12117  -3167  -4567   5613       O
ATOM    132  CB  ASP A  16     -16.622 -39.825  17.017  1.00138.90           C
ANISOU  132  CB  ASP A  16    17468  21942  13366  -3279  -4500   6105       C
ATOM    133  CG  ASP A  16     -16.559 -39.958  15.482  1.00140.67           C
ANISOU  133  CG  ASP A  16    17232  22116  14101  -3475  -4312   6189       C
ATOM    134  OD1 ASP A  16     -16.963 -39.003  14.766  1.00137.20           O
ANISOU  134  OD1 ASP A  16    17037  21344  13750  -3833  -4378   5924       O
ATOM    135  OD2 ASP A  16     -16.098 -41.016  14.989  1.00140.58           O
ANISOU  135  OD2 ASP A  16    16636  22359  14419  -3246  -4060   6483       O
ATOM    136  N   TRP A  17     -16.580 -37.678  19.845  1.00142.28           N
ANISOU  136  N   TRP A  17    19308  22256  12495  -3641  -5393   5479       N
ATOM    137  CA  TRP A  17     -17.385 -37.480  21.045  1.00140.50           C
ANISOU  137  CA  TRP A  17    19816  21803  11767  -3382  -5334   5330       C
ATOM    138  C   TRP A  17     -18.336 -36.268  20.957  1.00139.86           C
ANISOU  138  C   TRP A  17    20408  21195  11538  -3674  -5352   4957       C
ATOM    139  O   TRP A  17     -19.028 -35.982  21.933  1.00140.22           O
ANISOU  139  O   TRP A  17    21114  21010  11152  -3509  -5290   4796       O
ATOM    140  CB  TRP A  17     -16.485 -37.401  22.297  1.00143.73           C
ANISOU  140  CB  TRP A  17    20320  22588  11703  -3360  -5751   5308       C
ATOM    141  CG  TRP A  17     -15.537 -36.271  22.388  1.00146.40           C
ANISOU  141  CG  TRP A  17    20628  23079  11920  -3945  -6318   5049       C
ATOM    142  CD1 TRP A  17     -14.184 -36.298  22.167  1.00150.67           C
ANISOU  142  CD1 TRP A  17    20552  24067  12630  -4212  -6681   5145       C
ATOM    143  CD2 TRP A  17     -15.868 -34.938  22.714  1.00146.42           C
ANISOU  143  CD2 TRP A  17    21238  22758  11635  -4347  -6550   4647       C
ATOM    144  NE1 TRP A  17     -13.655 -35.056  22.361  1.00152.29           N
ANISOU  144  NE1 TRP A  17    20946  24248  12669  -4767  -7120   4824       N
ATOM    145  CE2 TRP A  17     -14.676 -34.197  22.683  1.00153.05           C
ANISOU  145  CE2 TRP A  17    21803  23861  12488  -4862  -7044   4512       C
ATOM    146  CE3 TRP A  17     -17.063 -34.291  23.041  1.00144.47           C
ANISOU  146  CE3 TRP A  17    21758  22001  11134  -4321  -6365   4383       C
ATOM    147  CZ2 TRP A  17     -14.653 -32.832  22.962  1.00157.79           C
ANISOU  147  CZ2 TRP A  17    22880  24213  12861  -5353  -7342   4122       C
ATOM    148  CZ3 TRP A  17     -17.043 -32.955  23.321  1.00146.76           C
ANISOU  148  CZ3 TRP A  17    22527  22047  11189  -4785  -6669   3997       C
ATOM    149  CH2 TRP A  17     -15.853 -32.234  23.282  1.00154.46           C
ANISOU  149  CH2 TRP A  17    23228  23275  12187  -5298  -7146   3869       C
ATOM    150  N   ARG A  18     -18.432 -35.551  19.836  1.00139.16           N
ANISOU  150  N   ARG A  18    20224  20877  11775  -4078  -5409   4817       N
ATOM    151  CA  ARG A  18     -19.551 -34.636  19.633  1.00134.86           C
ANISOU  151  CA  ARG A  18    20310  19756  11175  -4201  -5299   4516       C
ATOM    152  C   ARG A  18     -20.533 -35.142  18.599  1.00132.23           C
ANISOU  152  C   ARG A  18    19772  19044  11425  -3885  -4726   4513       C
ATOM    153  O   ARG A  18     -21.447 -34.402  18.236  1.00131.44           O
ANISOU  153  O   ARG A  18    20056  18425  11460  -3929  -4573   4216       O
ATOM    154  CB  ARG A  18     -19.095 -33.228  19.255  1.00133.60           C
ANISOU  154  CB  ARG A  18    20338  19444  10979  -4835  -5719   4217       C
ATOM    155  CG  ARG A  18     -18.503 -32.481  20.423  1.00140.88           C
ANISOU  155  CG  ARG A  18    21617  20482  11430  -5072  -6110   3985       C
ATOM    156  CD  ARG A  18     -18.452 -30.965  20.229  1.00140.58           C
ANISOU  156  CD  ARG A  18    22010  20088  11315  -5639  -6395   3615       C
ATOM    157  NE  ARG A  18     -17.985 -30.254  21.425  1.00145.61           N
ANISOU  157  NE  ARG A  18    23044  20795  11488  -5841  -6730   3366       N
ATOM    158  CZ  ARG A  18     -16.748 -29.810  21.639  1.00147.86           C
ANISOU  158  CZ  ARG A  18    23044  21406  11731  -6247  -7133   3312       C
ATOM    159  NH1 ARG A  18     -15.759 -30.068  20.795  1.00148.22           N
ANISOU  159  NH1 ARG A  18    22374  21782  12161  -6488  -7243   3517       N
ATOM    160  NH2 ARG A  18     -16.488 -29.125  22.751  1.00149.98           N
ANISOU  160  NH2 ARG A  18    23752  21678  11554  -6403  -7415   3049       N
ATOM    161  N   ILE A  19     -20.370 -36.382  18.148  1.00133.21           N
ANISOU  161  N   ILE A  19    19311  19413  11889  -3558  -4419   4826       N
ATOM    162  CA  ILE A  19     -21.280 -36.967  17.169  1.00129.64           C
ANISOU  162  CA  ILE A  19    18629  18635  11994  -3257  -3881   4811       C
ATOM    163  C   ILE A  19     -22.226 -37.940  17.870  1.00130.23           C
ANISOU  163  C   ILE A  19    18850  18539  12094  -2652  -3336   4863       C
ATOM    164  O   ILE A  19     -21.780 -38.840  18.582  1.00132.52           O
ANISOU  164  O   ILE A  19    18983  19167  12201  -2379  -3267   5148       O
ATOM    165  CB  ILE A  19     -20.516 -37.710  16.058  1.00130.45           C
ANISOU  165  CB  ILE A  19    17983  19064  12519  -3320  -3832   5089       C
ATOM    166  CG1 ILE A  19     -19.488 -36.783  15.407  1.00131.82           C
ANISOU  166  CG1 ILE A  19    17992  19428  12665  -3940  -4333   5063       C
ATOM    167  CG2 ILE A  19     -21.485 -38.254  15.019  1.00121.44           C
ANISOU  167  CG2 ILE A  19    16649  17572  11921  -3043  -3314   5023       C
ATOM    168  CD1 ILE A  19     -20.016 -35.397  15.111  1.00133.25           C
ANISOU  168  CD1 ILE A  19    18707  19149  12775  -4293  -4512   4701       C
ATOM    169  N   LYS A  20     -23.529 -37.760  17.672  1.00127.32           N
ANISOU  169  N   LYS A  20    18774  17639  11963  -2435  -2940   4594       N
ATOM    170  CA  LYS A  20     -24.521 -38.638  18.314  1.00127.92           C
ANISOU  170  CA  LYS A  20    18994  17492  12120  -1887  -2354   4604       C
ATOM    171  C   LYS A  20     -24.436 -40.053  17.800  1.00123.27           C
ANISOU  171  C   LYS A  20    17805  17084  11948  -1558  -1944   4897       C
ATOM    172  O   LYS A  20     -24.822 -40.996  18.504  1.00119.38           O
ANISOU  172  O   LYS A  20    17355  16572  11434  -1126  -1511   5039       O
ATOM    173  CB  LYS A  20     -25.965 -38.158  18.099  1.00125.16           C
ANISOU  173  CB  LYS A  20    18985  16528  12041  -1730  -1998   4230       C
ATOM    174  CG  LYS A  20     -26.231 -36.968  18.936  1.00130.38           C
ANISOU  174  CG  LYS A  20    20340  16947  12251  -1905  -2240   3952       C
ATOM    175  CD  LYS A  20     -27.623 -36.391  18.999  1.00133.49           C
ANISOU  175  CD  LYS A  20    21156  16736  12829  -1722  -1908   3576       C
ATOM    176  CE  LYS A  20     -27.484 -35.202  20.010  1.00143.04           C
ANISOU  176  CE  LYS A  20    23086  17828  13435  -1968  -2250   3359       C
ATOM    177  NZ  LYS A  20     -28.577 -34.243  20.404  1.00147.08           N
ANISOU  177  NZ  LYS A  20    24213  17769  13903  -1900  -2083   2960       N
ATOM    178  N   GLY A  21     -23.897 -40.198  16.604  1.00125.19           N
ANISOU  178  N   GLY A  21    17525  17493  12547  -1767  -2061   4991       N
ATOM    179  CA  GLY A  21     -24.145 -41.348  15.771  1.00120.53           C
ANISOU  179  CA  GLY A  21    16411  16897  12488  -1493  -1602   5129       C
ATOM    180  C   GLY A  21     -24.952 -40.964  14.555  1.00115.37           C
ANISOU  180  C   GLY A  21    15678  15869  12290  -1587  -1478   4846       C
ATOM    181  O   GLY A  21     -25.397 -39.828  14.388  1.00115.87           O
ANISOU  181  O   GLY A  21    16108  15643  12275  -1812  -1710   4557       O
ATOM    182  N   TYR A  22     -25.161 -41.949  13.739  1.00104.79           N
ANISOU  182  N   TYR A  22    13876  14524  11417  -1385  -1101   4929       N
ATOM    183  CA  TYR A  22     -25.589 -41.706  12.396  1.00102.43           C
ANISOU  183  CA  TYR A  22    13383  14012  11523  -1519  -1080   4734       C
ATOM    184  C   TYR A  22     -26.869 -42.506  12.132  1.00101.31           C
ANISOU  184  C   TYR A  22    13131  13509  11852  -1117   -502   4554       C
ATOM    185  O   TYR A  22     -27.369 -43.209  13.013  1.00103.04           O
ANISOU  185  O   TYR A  22    13434  13634  12082   -765    -96   4594       O
ATOM    186  CB  TYR A  22     -24.529 -42.345  11.478  1.00102.63           C
ANISOU  186  CB  TYR A  22    12844  14422  11729  -1667  -1132   5009       C
ATOM    187  CG  TYR A  22     -23.038 -41.968  11.727  1.00104.71           C
ANISOU  187  CG  TYR A  22    12989  15165  11631  -2020  -1614   5277       C
ATOM    188  CD1 TYR A  22     -22.540 -40.726  11.332  1.00107.15           C
ANISOU  188  CD1 TYR A  22    13477  15493  11743  -2505  -2109   5168       C
ATOM    189  CD2 TYR A  22     -22.142 -42.827  12.356  1.00105.84           C
ANISOU  189  CD2 TYR A  22    12839  15726  11649  -1870  -1579   5630       C
ATOM    190  CE1 TYR A  22     -21.172 -40.356  11.511  1.00107.79           C
ANISOU  190  CE1 TYR A  22    13396  16009  11550  -2876  -2547   5379       C
ATOM    191  CE2 TYR A  22     -20.766 -42.457  12.549  1.00109.73           C
ANISOU  191  CE2 TYR A  22    13154  16683  11857  -2205  -2061   5852       C
ATOM    192  CZ  TYR A  22     -20.301 -41.216  12.120  1.00110.59           C
ANISOU  192  CZ  TYR A  22    13404  16806  11810  -2726  -2537   5707       C
ATOM    193  OH  TYR A  22     -18.991 -40.789  12.293  1.00115.95           O
ANISOU  193  OH  TYR A  22    13888  17915  12251  -3103  -3006   5878       O
ATOM    194  N   ASP A  23     -27.438 -42.329  10.922  1.00102.66           N
ANISOU  194  N   ASP A  23    13147  13457  12402  -1184   -477   4334       N
ATOM    195  CA  ASP A  23     -28.676 -42.951  10.457  1.00 99.76           C
ANISOU  195  CA  ASP A  23    12624  12745  12536   -873    -17   4092       C
ATOM    196  C   ASP A  23     -28.448 -43.397   9.018  1.00 96.44           C
ANISOU  196  C   ASP A  23    11764  12418  12461   -980     -7   4102       C
ATOM    197  O   ASP A  23     -27.840 -42.636   8.253  1.00 96.50           O
ANISOU  197  O   ASP A  23    11799  12539  12328  -1324   -427   4121       O
ATOM    198  CB  ASP A  23     -29.843 -41.965  10.495  1.00103.31           C
ANISOU  198  CB  ASP A  23    13458  12746  13049   -840    -95   3706       C
ATOM    199  CG  ASP A  23     -30.643 -42.085  11.761  1.00107.71           C
ANISOU  199  CG  ASP A  23    14318  13062  13543   -536    250   3600       C
ATOM    200  OD1 ASP A  23     -30.377 -43.084  12.481  1.00107.74           O
ANISOU  200  OD1 ASP A  23    14201  13229  13506   -322    605   3830       O
ATOM    201  OD2 ASP A  23     -31.536 -41.216  12.018  1.00110.41           O
ANISOU  201  OD2 ASP A  23    15022  13041  13886   -493    200   3299       O
ATOM    202  N   PRO A  24     -28.910 -44.586   8.607  1.00 95.01           N
ANISOU  202  N   PRO A  24    11207  12175  12716   -716    473   4079       N
ATOM    203  CA  PRO A  24     -28.700 -45.046   7.220  1.00 90.34           C
ANISOU  203  CA  PRO A  24    10229  11669  12429   -819    499   4063       C
ATOM    204  C   PRO A  24     -29.332 -44.112   6.210  1.00 92.26           C
ANISOU  204  C   PRO A  24    10622  11669  12766   -981    185   3750       C
ATOM    205  O   PRO A  24     -30.280 -43.385   6.519  1.00 94.83           O
ANISOU  205  O   PRO A  24    11253  11672  13107   -898     99   3480       O
ATOM    206  CB  PRO A  24     -29.429 -46.387   7.170  1.00 87.63           C
ANISOU  206  CB  PRO A  24     9562  11176  12558   -468   1113   3983       C
ATOM    207  CG  PRO A  24     -30.434 -46.280   8.233  1.00 92.13           C
ANISOU  207  CG  PRO A  24    10403  11440  13161   -213   1353   3810       C
ATOM    208  CD  PRO A  24     -29.700 -45.564   9.357  1.00 95.58           C
ANISOU  208  CD  PRO A  24    11217  12061  13040   -322   1050   4038       C
ATOM    209  N   LEU A  25     -28.883 -44.232   4.952  1.00 90.69           N
ANISOU  209  N   LEU A  25    10191  11600  12666  -1168     68   3778       N
ATOM    210  CA  LEU A  25     -29.313 -43.307   3.905  1.00 90.27           C
ANISOU  210  CA  LEU A  25    10321  11355  12622  -1340   -286   3541       C
ATOM    211  C   LEU A  25     -29.560 -44.055   2.581  1.00 88.06           C
ANISOU  211  C   LEU A  25     9704  11070  12684  -1298   -116   3420       C
ATOM    212  O   LEU A  25     -28.695 -44.826   2.143  1.00 85.23           O
ANISOU  212  O   LEU A  25     9040  10989  12355  -1381     53   3640       O
ATOM    213  CB  LEU A  25     -28.220 -42.252   3.726  1.00 87.05           C
ANISOU  213  CB  LEU A  25    10153  11141  11782  -1750   -762   3740       C
ATOM    214  CG  LEU A  25     -28.398 -41.141   2.719  1.00 84.56           C
ANISOU  214  CG  LEU A  25    10124  10646  11359  -1982  -1166   3587       C
ATOM    215  CD1 LEU A  25     -29.820 -40.560   2.585  1.00 86.29           C
ANISOU  215  CD1 LEU A  25    10602  10429  11755  -1761  -1252   3217       C
ATOM    216  CD2 LEU A  25     -27.360 -40.196   2.939  1.00 86.18           C
ANISOU  216  CD2 LEU A  25    10577  11010  11160  -2362  -1528   3788       C
ATOM    217  N   THR A  26     -30.703 -43.805   1.899  1.00 89.63           N
ANISOU  217  N   THR A  26     9961  10964  13131  -1176   -183   3065       N
ATOM    218  CA  THR A  26     -30.915 -44.358   0.531  1.00 88.76           C
ANISOU  218  CA  THR A  26     9599  10856  13268  -1181   -126   2917       C
ATOM    219  C   THR A  26     -29.882 -43.773  -0.446  1.00 88.37           C
ANISOU  219  C   THR A  26     9675  11012  12889  -1538   -466   3108       C
ATOM    220  O   THR A  26     -29.856 -42.544  -0.649  1.00 86.34           O
ANISOU  220  O   THR A  26     9805  10646  12353  -1719   -898   3089       O
ATOM    221  CB  THR A  26     -32.328 -44.028   0.008  1.00 90.55           C
ANISOU  221  CB  THR A  26     9895  10736  13776   -989   -249   2492       C
ATOM    222  OG1 THR A  26     -33.310 -44.311   1.014  1.00 93.40           O
ANISOU  222  OG1 THR A  26    10197  10867  14425   -692     41   2302       O
ATOM    223  CG2 THR A  26     -32.706 -44.867  -1.237  1.00 87.06           C
ANISOU  223  CG2 THR A  26     9137  10297  13645   -932   -115   2283       C
ATOM    224  N   PRO A  27     -29.037 -44.590  -1.073  1.00 86.14           N
ANISOU  224  N   PRO A  27     9098  10994  12638  -1646   -256   3291       N
ATOM    225  CA  PRO A  27     -28.055 -44.042  -2.005  1.00 85.67           C
ANISOU  225  CA  PRO A  27     9156  11113  12280  -1995   -517   3470       C
ATOM    226  C   PRO A  27     -28.747 -43.375  -3.175  1.00 88.46           C
ANISOU  226  C   PRO A  27     9773  11242  12595  -2037   -825   3212       C
ATOM    227  O   PRO A  27     -29.902 -43.710  -3.509  1.00 89.73           O
ANISOU  227  O   PRO A  27     9865  11182  13046  -1781   -769   2884       O
ATOM    228  CB  PRO A  27     -27.276 -45.284  -2.461  1.00 84.82           C
ANISOU  228  CB  PRO A  27     8621  11278  12330  -2002   -111   3644       C
ATOM    229  CG  PRO A  27     -28.237 -46.381  -2.363  1.00 82.07           C
ANISOU  229  CG  PRO A  27     8001  10776  12407  -1661    282   3404       C
ATOM    230  CD  PRO A  27     -29.011 -46.059  -1.070  1.00 84.10           C
ANISOU  230  CD  PRO A  27     8398  10838  12719  -1449    267   3313       C
ATOM    231  N   PRO A  28     -28.065 -42.424  -3.849  1.00 90.32           N
ANISOU  231  N   PRO A  28    10315  11523  12479  -2360  -1159   3350       N
ATOM    232  CA  PRO A  28     -28.690 -41.735  -4.997  1.00 88.33           C
ANISOU  232  CA  PRO A  28    10386  11048  12129  -2383  -1480   3142       C
ATOM    233  C   PRO A  28     -29.001 -42.622  -6.193  1.00 91.06           C
ANISOU  233  C   PRO A  28    10521  11424  12652  -2284  -1305   2970       C
ATOM    234  O   PRO A  28     -29.971 -42.326  -6.885  1.00 91.15           O
ANISOU  234  O   PRO A  28    10707  11213  12712  -2136  -1540   2689       O
ATOM    235  CB  PRO A  28     -27.686 -40.649  -5.339  1.00 88.24           C
ANISOU  235  CB  PRO A  28    10734  11099  11693  -2781  -1769   3397       C
ATOM    236  CG  PRO A  28     -26.726 -40.589  -4.288  1.00 85.58           C
ANISOU  236  CG  PRO A  28    10283  10980  11253  -2961  -1689   3668       C
ATOM    237  CD  PRO A  28     -26.843 -41.748  -3.397  1.00 88.90           C
ANISOU  237  CD  PRO A  28    10267  11543  11968  -2700  -1310   3677       C
ATOM    238  N   ASP A  29     -28.243 -43.695  -6.385  1.00 93.28           N
ANISOU  238  N   ASP A  29    10434  11966  13042  -2340   -908   3117       N
ATOM    239  CA  ASP A  29     -28.524 -44.607  -7.479  1.00 92.77           C
ANISOU  239  CA  ASP A  29    10178  11922  13147  -2255   -699   2927       C
ATOM    240  C   ASP A  29     -29.940 -45.120  -7.303  1.00 93.64           C
ANISOU  240  C   ASP A  29    10126  11804  13650  -1903   -642   2533       C
ATOM    241  O   ASP A  29     -30.768 -45.069  -8.202  1.00100.05           O
ANISOU  241  O   ASP A  29    11033  12466  14517  -1804   -834   2229       O
ATOM    242  CB  ASP A  29     -27.570 -45.804  -7.464  1.00 88.40           C
ANISOU  242  CB  ASP A  29     9206  11648  12735  -2305   -195   3134       C
ATOM    243  CG  ASP A  29     -26.159 -45.438  -7.829  1.00 90.98           C
ANISOU  243  CG  ASP A  29     9603  12223  12743  -2656   -200   3490       C
ATOM    244  OD1 ASP A  29     -25.954 -44.333  -8.366  1.00 99.62           O
ANISOU  244  OD1 ASP A  29    11103  13253  13497  -2890   -562   3543       O
ATOM    245  OD2 ASP A  29     -25.253 -46.256  -7.587  1.00 84.96           O
ANISOU  245  OD2 ASP A  29     8485  11707  12090  -2694    176   3721       O
ATOM    246  N   LEU A  30     -30.215 -45.590  -6.101  1.00 89.26           N
ANISOU  246  N   LEU A  30     9328  11222  13366  -1714   -382   2539       N
ATOM    247  CA  LEU A  30     -31.516 -46.129  -5.786  1.00 89.37           C
ANISOU  247  CA  LEU A  30     9137  11012  13809  -1397   -239   2177       C
ATOM    248  C   LEU A  30     -32.661 -45.163  -5.917  1.00 92.78           C
ANISOU  248  C   LEU A  30     9836  11162  14253  -1264   -679   1883       C
ATOM    249  O   LEU A  30     -33.730 -45.516  -6.391  1.00 96.77           O
ANISOU  249  O   LEU A  30    10192  11507  15069  -1066   -700   1509       O
ATOM    250  CB  LEU A  30     -31.443 -46.617  -4.350  1.00 89.10           C
ANISOU  250  CB  LEU A  30     8898  10994  13964  -1252    122   2319       C
ATOM    251  CG  LEU A  30     -32.521 -47.603  -3.935  1.00 88.63           C
ANISOU  251  CG  LEU A  30     8506  10746  14424   -948    515   2015       C
ATOM    252  CD1 LEU A  30     -32.317 -48.904  -4.682  1.00 87.06           C
ANISOU  252  CD1 LEU A  30     7958  10644  14476   -941    922   1944       C
ATOM    253  CD2 LEU A  30     -32.436 -47.832  -2.440  1.00 85.73           C
ANISOU  253  CD2 LEU A  30     8077  10365  14133   -808    818   2199       C
ATOM    254  N   LEU A  31     -32.440 -43.932  -5.497  1.00 93.46           N
ANISOU  254  N   LEU A  31    10310  11183  14019  -1370  -1037   2040       N
ATOM    255  CA  LEU A  31     -33.500 -42.948  -5.572  1.00 93.72           C
ANISOU  255  CA  LEU A  31    10620  10923  14065  -1214  -1451   1787       C
ATOM    256  C   LEU A  31     -33.667 -42.461  -6.999  1.00 95.07           C
ANISOU  256  C   LEU A  31    11043  11050  14028  -1281  -1850   1674       C
ATOM    257  O   LEU A  31     -34.771 -42.057  -7.389  1.00 96.85           O
ANISOU  257  O   LEU A  31    11354  11052  14393  -1062  -2155   1368       O
ATOM    258  CB  LEU A  31     -33.208 -41.827  -4.594  1.00 91.82           C
ANISOU  258  CB  LEU A  31    10736  10593  13557  -1300  -1656   1984       C
ATOM    259  CG  LEU A  31     -34.459 -41.060  -4.202  1.00 91.54           C
ANISOU  259  CG  LEU A  31    10877  10215  13689  -1035  -1903   1699       C
ATOM    260  CD1 LEU A  31     -35.712 -41.896  -3.933  1.00 92.11           C
ANISOU  260  CD1 LEU A  31    10541  10139  14320   -685  -1634   1327       C
ATOM    261  CD2 LEU A  31     -34.046 -40.394  -2.920  1.00 95.74           C
ANISOU  261  CD2 LEU A  31    11646  10707  14024  -1115  -1887   1900       C
ATOM    262  N   GLN A  32     -32.623 -42.602  -7.813  1.00 94.29           N
ANISOU  262  N   GLN A  32    11031  11169  13626  -1555  -1820   1902       N
ATOM    263  CA  GLN A  32     -32.733 -42.303  -9.224  1.00 94.79           C
ANISOU  263  CA  GLN A  32    11349  11208  13459  -1615  -2129   1805       C
ATOM    264  C   GLN A  32     -33.448 -43.409  -9.950  1.00 97.90           C
ANISOU  264  C   GLN A  32    11396  11624  14177  -1433  -1970   1458       C
ATOM    265  O   GLN A  32     -33.911 -43.174 -11.067  1.00102.01           O
ANISOU  265  O   GLN A  32    12117  12081  14562  -1387  -2297   1267       O
ATOM    266  CB  GLN A  32     -31.358 -42.078  -9.820  1.00 96.13           C
ANISOU  266  CB  GLN A  32    11742  11586  13199  -1984  -2087   2163       C
ATOM    267  CG  GLN A  32     -30.993 -40.615  -9.559  1.00 99.38           C
ANISOU  267  CG  GLN A  32    12663  11863  13233  -2164  -2458   2387       C
ATOM    268  CD  GLN A  32     -29.864 -40.047 -10.364  1.00100.25           C
ANISOU  268  CD  GLN A  32    13124  12079  12888  -2533  -2536   2688       C
ATOM    269  OE1 GLN A  32     -29.996 -38.975 -10.915  1.00105.44           O
ANISOU  269  OE1 GLN A  32    14285  12543  13235  -2600  -2913   2721       O
ATOM    270  NE2 GLN A  32     -28.768 -40.767 -10.471  1.00100.91           N
ANISOU  270  NE2 GLN A  32    12948  12450  12943  -2762  -2158   2907       N
ATOM    271  N   HIS A  33     -33.561 -44.588  -9.321  1.00 99.73           N
ANISOU  271  N   HIS A  33    11138  11930  14825  -1327  -1483   1370       N
ATOM    272  CA  HIS A  33     -34.287 -45.750  -9.840  1.00101.40           C
ANISOU  272  CA  HIS A  33    10962  12132  15434  -1165  -1253   1002       C
ATOM    273  C   HIS A  33     -35.743 -45.784  -9.362  1.00 98.73           C
ANISOU  273  C   HIS A  33    10403  11549  15561   -849  -1343    599       C
ATOM    274  O   HIS A  33     -36.665 -45.988 -10.164  1.00 98.44           O
ANISOU  274  O   HIS A  33    10265  11426  15710   -711  -1558    211       O
ATOM    275  CB  HIS A  33     -33.546 -47.043  -9.444  1.00101.05           C
ANISOU  275  CB  HIS A  33    10523  12270  15602  -1234   -614   1149       C
ATOM    276  CG  HIS A  33     -34.149 -48.318  -9.983  1.00103.97           C
ANISOU  276  CG  HIS A  33    10507  12617  16381  -1118   -297    784       C
ATOM    277  ND1 HIS A  33     -35.230 -48.344 -10.847  1.00109.88           N
ANISOU  277  ND1 HIS A  33    11235  13237  17278   -995   -597    335       N
ATOM    278  CD2 HIS A  33     -33.812 -49.613  -9.764  1.00101.99           C
ANISOU  278  CD2 HIS A  33     9878  12443  16429  -1111    294    797       C
ATOM    279  CE1 HIS A  33     -35.534 -49.598 -11.136  1.00111.59           C
ANISOU  279  CE1 HIS A  33    11073  13455  17872   -949   -202     61       C
ATOM    280  NE2 HIS A  33     -34.680 -50.385 -10.501  1.00108.70           N
ANISOU  280  NE2 HIS A  33    10502  13196  17603  -1017    362    342       N
ATOM    281  N   GLU A  34     -35.984 -45.594  -8.071  1.00 96.31           N
ANISOU  281  N   GLU A  34    10010  11132  15453   -731  -1181    667       N
ATOM    282  CA  GLU A  34     -37.345 -45.776  -7.599  1.00 94.20           C
ANISOU  282  CA  GLU A  34     9466  10631  15696   -437  -1149    273       C
ATOM    283  C   GLU A  34     -38.269 -44.811  -8.278  1.00 93.95           C
ANISOU  283  C   GLU A  34     9656  10427  15612   -289  -1759     11       C
ATOM    284  O   GLU A  34     -39.417 -45.146  -8.570  1.00 95.13           O
ANISOU  284  O   GLU A  34     9513  10449  16184    -74  -1839   -418       O
ATOM    285  CB  GLU A  34     -37.445 -45.593  -6.091  1.00 95.96           C
ANISOU  285  CB  GLU A  34     9651  10739  16070   -331   -882    405       C
ATOM    286  CG  GLU A  34     -38.888 -45.960  -5.554  1.00 98.87           C
ANISOU  286  CG  GLU A  34     9660  10850  17057    -24   -706    -26       C
ATOM    287  CD  GLU A  34     -38.992 -46.075  -4.014  1.00 99.24           C
ANISOU  287  CD  GLU A  34     9636  10780  17291     90   -273     91       C
ATOM    288  OE1 GLU A  34     -37.958 -46.008  -3.300  1.00 96.59           O
ANISOU  288  OE1 GLU A  34     9486  10585  16627    -50    -96    495       O
ATOM    289  OE2 GLU A  34     -40.127 -46.270  -3.524  1.00100.13           O
ANISOU  289  OE2 GLU A  34     9491  10662  17890    325    -97   -237       O
ATOM    290  N   PHE A  35     -37.770 -43.595  -8.491  1.00 98.58           N
ANISOU  290  N   PHE A  35    10756  10999  15701   -400  -2186    270       N
ATOM    291  CA  PHE A  35     -38.468 -42.463  -9.098  1.00 99.76           C
ANISOU  291  CA  PHE A  35    11248  10966  15691   -256  -2806    130       C
ATOM    292  C   PHE A  35     -37.621 -42.119 -10.307  1.00 98.93           C
ANISOU  292  C   PHE A  35    11544  11010  15035   -494  -3086    342       C
ATOM    293  O   PHE A  35     -36.559 -41.489 -10.181  1.00100.03           O
ANISOU  293  O   PHE A  35    12056  11217  14735   -748  -3103    736       O
ATOM    294  CB  PHE A  35     -38.571 -41.250  -8.164  1.00 97.94           C
ANISOU  294  CB  PHE A  35    11353  10523  15335   -187  -2995    289       C
ATOM    295  CG  PHE A  35     -39.221 -41.542  -6.866  1.00 97.31           C
ANISOU  295  CG  PHE A  35    10958  10301  15714      9  -2643    146       C
ATOM    296  CD1 PHE A  35     -38.533 -42.195  -5.868  1.00 97.29           C
ANISOU  296  CD1 PHE A  35    10786  10421  15757   -119  -2116    361       C
ATOM    297  CD2 PHE A  35     -40.568 -41.315  -6.704  1.00 98.23           C
ANISOU  297  CD2 PHE A  35    10891  10171  16259    343  -2799   -230       C
ATOM    298  CE1 PHE A  35     -39.144 -42.490  -4.651  1.00 97.56           C
ANISOU  298  CE1 PHE A  35    10579  10309  16181     72  -1749    239       C
ATOM    299  CE2 PHE A  35     -41.212 -41.643  -5.504  1.00101.35           C
ANISOU  299  CE2 PHE A  35    10984  10416  17109    525  -2397   -382       C
ATOM    300  CZ  PHE A  35     -40.492 -42.234  -4.474  1.00 99.80           C
ANISOU  300  CZ  PHE A  35    10704  10325  16892    384  -1858   -139       C
ATOM    301  N   PRO A  36     -37.986 -42.550 -11.470  1.00 99.44           N
ANISOU  301  N   PRO A  36    11548  11138  15096   -448  -3270     99       N
ATOM    302  CA  PRO A  36     -37.272 -42.104 -12.654  1.00102.06           C
ANISOU  302  CA  PRO A  36    12347  11573  14858   -647  -3558    294       C
ATOM    303  C   PRO A  36     -38.024 -40.888 -13.179  1.00104.96           C
ANISOU  303  C   PRO A  36    13143  11721  15018   -439  -4220    206       C
ATOM    304  O   PRO A  36     -39.157 -40.593 -12.785  1.00105.34           O
ANISOU  304  O   PRO A  36    13027  11573  15425   -124  -4448    -70       O
ATOM    305  CB  PRO A  36     -37.421 -43.286 -13.595  1.00104.56           C
ANISOU  305  CB  PRO A  36    12368  12054  15305   -662  -3404     16       C
ATOM    306  CG  PRO A  36     -38.836 -43.720 -13.277  1.00105.49           C
ANISOU  306  CG  PRO A  36    12018  12032  16031   -337  -3469   -466       C
ATOM    307  CD  PRO A  36     -38.981 -43.572 -11.779  1.00101.83           C
ANISOU  307  CD  PRO A  36    11346  11440  15905   -252  -3170   -369       C
ATOM    308  N   ILE A  37     -37.379 -40.192 -14.089  1.00105.18           N
ANISOU  308  N   ILE A  37    13725  11769  14469   -606  -4505    451       N
ATOM    309  CA  ILE A  37     -37.938 -38.999 -14.684  1.00104.75           C
ANISOU  309  CA  ILE A  37    14178  11495  14126   -417  -5127    444       C
ATOM    310  C   ILE A  37     -38.528 -39.458 -15.996  1.00107.20           C
ANISOU  310  C   ILE A  37    14483  11892  14357   -272  -5446    141       C
ATOM    311  O   ILE A  37     -37.779 -39.879 -16.888  1.00107.44           O
ANISOU  311  O   ILE A  37    14697  12107  14020   -507  -5328    250       O
ATOM    312  CB  ILE A  37     -36.842 -37.958 -14.911  1.00105.46           C
ANISOU  312  CB  ILE A  37    14931  11532  13608   -709  -5213    911       C
ATOM    313  CG1 ILE A  37     -36.493 -37.325 -13.584  1.00102.62           C
ANISOU  313  CG1 ILE A  37    14606  11041  13343   -801  -5036   1135       C
ATOM    314  CG2 ILE A  37     -37.353 -36.886 -15.846  1.00110.59           C
ANISOU  314  CG2 ILE A  37    16171  11966  13880   -517  -5838    916       C
ATOM    315  CD1 ILE A  37     -35.683 -36.131 -13.681  1.00103.73           C
ANISOU  315  CD1 ILE A  37    15385  11045  12981  -1042  -5194   1516       C
ATOM    316  N   SER A  38     -39.848 -39.389 -16.128  1.00109.45           N
ANISOU  316  N   SER A  38    14554  12052  14980    109  -5845   -250       N
ATOM    317  CA  SER A  38     -40.500 -39.807 -17.323  1.00112.61           C
ANISOU  317  CA  SER A  38    14919  12544  15323    269  -6218   -585       C
ATOM    318  C   SER A  38     -39.908 -39.074 -18.578  1.00116.07           C
ANISOU  318  C   SER A  38    16129  12992  14980    163  -6604   -315       C
ATOM    319  O   SER A  38     -39.332 -37.997 -18.412  1.00116.53           O
ANISOU  319  O   SER A  38    16730  12891  14654     68  -6696     80       O
ATOM    320  CB  SER A  38     -41.966 -39.541 -17.340  1.00115.77           C
ANISOU  320  CB  SER A  38    15066  12792  16129    711  -6720   -992       C
ATOM    321  OG  SER A  38     -42.155 -38.147 -17.432  1.00119.12           O
ANISOU  321  OG  SER A  38    16052  12975  16234    904  -7220   -773       O
ATOM    322  N   ALA A  39     -40.095 -39.614 -19.746  1.00120.65           N
ANISOU  322  N   ALA A  39    16770  13725  15346    185  -6814   -536       N
ATOM    323  CA  ALA A  39     -39.500 -38.984 -20.926  1.00120.82           C
ANISOU  323  CA  ALA A  39    17558  13752  14595     77  -7109   -268       C
ATOM    324  C   ALA A  39     -39.994 -37.578 -21.195  1.00120.65           C
ANISOU  324  C   ALA A  39    18124  13462  14257    361  -7754   -114       C
ATOM    325  O   ALA A  39     -39.245 -36.715 -21.678  1.00121.03           O
ANISOU  325  O   ALA A  39    18893  13405  13688    208  -7841    292       O
ATOM    326  CB  ALA A  39     -39.722 -39.842 -22.215  1.00119.29           C
ANISOU  326  CB  ALA A  39    17368  13773  14182     84  -7271   -589       C
ATOM    327  N   LYS A  40     -41.246 -37.305 -20.817  1.00117.44           N
ANISOU  327  N   LYS A  40    17405  12913  14305    780  -8169   -421       N
ATOM    328  CA  LYS A  40     -41.754 -35.945 -20.947  1.00121.19           C
ANISOU  328  CA  LYS A  40    18403  13093  14550   1099  -8756   -264       C
ATOM    329  C   LYS A  40     -41.025 -34.979 -20.004  1.00119.68           C
ANISOU  329  C   LYS A  40    18554  12660  14257    917  -8482    182       C
ATOM    330  O   LYS A  40     -40.676 -33.855 -20.389  1.00119.72           O
ANISOU  330  O   LYS A  40    19298  12445  13744    919  -8747    530       O
ATOM    331  CB  LYS A  40     -43.266 -35.926 -20.697  1.00125.69           C
ANISOU  331  CB  LYS A  40    18473  13573  15712   1602  -9220   -715       C
ATOM    332  CG  LYS A  40     -43.860 -34.555 -21.094  1.00137.64           C
ANISOU  332  CG  LYS A  40    20541  14790  16964   1971  -9741   -574       C
ATOM    333  CD  LYS A  40     -45.357 -34.321 -20.811  1.00142.61           C
ANISOU  333  CD  LYS A  40    20699  15286  18201   2474 -10066   -971       C
ATOM    334  CE  LYS A  40     -45.813 -32.965 -21.434  1.00142.04           C
ANISOU  334  CE  LYS A  40    21256  14940  17774   2783 -10445   -794       C
ATOM    335  NZ  LYS A  40     -47.029 -32.344 -20.814  1.00142.73           N
ANISOU  335  NZ  LYS A  40    21035  14785  18413   3233 -10682  -1021       N
ATOM    336  N   GLY A  41     -40.800 -35.392 -18.761  1.00117.09           N
ANISOU  336  N   GLY A  41    17721  12357  14411    759  -7956    169       N
ATOM    337  CA  GLY A  41     -40.026 -34.564 -17.859  1.00116.77           C
ANISOU  337  CA  GLY A  41    17990  12128  14248    535  -7684    564       C
ATOM    338  C   GLY A  41     -38.617 -34.351 -18.361  1.00116.53           C
ANISOU  338  C   GLY A  41    18499  12179  13598     75  -7426    997       C
ATOM    339  O   GLY A  41     -38.061 -33.257 -18.250  1.00116.86           O
ANISOU  339  O   GLY A  41    19130  11992  13278    -63  -7486   1357       O
ATOM    340  N   GLU A  42     -38.021 -35.402 -18.925  1.00116.11           N
ANISOU  340  N   GLU A  42    18244  12436  13438   -179  -7105    957       N
ATOM    341  CA  GLU A  42     -36.711 -35.266 -19.539  1.00117.89           C
ANISOU  341  CA  GLU A  42    18953  12753  13088   -603  -6842   1340       C
ATOM    342  C   GLU A  42     -36.744 -34.175 -20.577  1.00118.61           C
ANISOU  342  C   GLU A  42    19885  12625  12559   -509  -7328   1549       C
ATOM    343  O   GLU A  42     -35.898 -33.268 -20.577  1.00117.85           O
ANISOU  343  O   GLU A  42    20356  12359  12062   -773  -7237   1955       O
ATOM    344  CB  GLU A  42     -36.291 -36.585 -20.167  1.00120.31           C
ANISOU  344  CB  GLU A  42    18929  13398  13383   -791  -6491   1191       C
ATOM    345  CG  GLU A  42     -34.887 -36.648 -20.715  1.00123.23           C
ANISOU  345  CG  GLU A  42    19661  13901  13260  -1245  -6090   1557       C
ATOM    346  CD  GLU A  42     -34.558 -38.067 -21.222  1.00137.86           C
ANISOU  346  CD  GLU A  42    21103  16076  15201  -1388  -5687   1358       C
ATOM    347  OE1 GLU A  42     -35.464 -38.943 -21.174  1.00137.82           O
ANISOU  347  OE1 GLU A  42    20576  16168  15623  -1140  -5759    928       O
ATOM    348  OE2 GLU A  42     -33.388 -38.338 -21.607  1.00141.51           O
ANISOU  348  OE2 GLU A  42    21724  16684  15359  -1758  -5254   1618       O
ATOM    349  N   GLU A  43     -37.752 -34.230 -21.447  1.00120.08           N
ANISOU  349  N   GLU A  43    20159  12796  12669   -122  -7864   1268       N
ATOM    350  CA  GLU A  43     -37.844 -33.271 -22.541  1.00123.50           C
ANISOU  350  CA  GLU A  43    21403  13035  12489     21  -8314   1453       C
ATOM    351  C   GLU A  43     -37.966 -31.854 -22.029  1.00122.54           C
ANISOU  351  C   GLU A  43    21644  12527  12388    127  -8357   1666       C
ATOM    352  O   GLU A  43     -37.214 -30.973 -22.455  1.00122.27           O
ANISOU  352  O   GLU A  43    22221  12322  11916    -96  -8178   1997       O
ATOM    353  CB  GLU A  43     -39.018 -33.604 -23.433  1.00126.07           C
ANISOU  353  CB  GLU A  43    21585  13439  12876    456  -8775   1040       C
ATOM    354  CG  GLU A  43     -39.097 -32.745 -24.628  1.00127.16           C
ANISOU  354  CG  GLU A  43    22404  13429  12483    592  -8974   1176       C
ATOM    355  CD  GLU A  43     -40.341 -33.065 -25.395  1.00141.07           C
ANISOU  355  CD  GLU A  43    23957  15285  14359   1040  -9467    759       C
ATOM    356  OE1 GLU A  43     -40.909 -34.146 -25.101  1.00139.99           O
ANISOU  356  OE1 GLU A  43    23140  15379  14669   1131  -9552    359       O
ATOM    357  OE2 GLU A  43     -40.739 -32.276 -26.291  1.00151.79           O
ANISOU  357  OE2 GLU A  43    25801  16495  15380   1285  -9756    817       O
ATOM    358  N   ASN A  44     -38.927 -31.616 -21.131  1.00124.73           N
ANISOU  358  N   ASN A  44    21550  12650  13190    465  -8580   1452       N
ATOM    359  CA  ASN A  44     -39.095 -30.289 -20.535  1.00124.06           C
ANISOU  359  CA  ASN A  44    21801  12180  13156    573  -8622   1616       C
ATOM    360  C   ASN A  44     -37.787 -29.795 -19.935  1.00119.54           C
ANISOU  360  C   ASN A  44    21537  11518  12363     63  -8165   2016       C
ATOM    361  O   ASN A  44     -37.331 -28.694 -20.252  1.00120.06           O
ANISOU  361  O   ASN A  44    22195  11335  12088    -67  -8089   2260       O
ATOM    362  CB  ASN A  44     -40.205 -30.314 -19.473  1.00123.77           C
ANISOU  362  CB  ASN A  44    21233  12025  13768    958  -8832   1320       C
ATOM    363  CG  ASN A  44     -41.623 -30.307 -20.077  1.00128.10           C
ANISOU  363  CG  ASN A  44    21576  12545  14550   1512  -9321    938       C
ATOM    364  OD1 ASN A  44     -41.816 -29.968 -21.248  1.00129.50           O
ANISOU  364  OD1 ASN A  44    22147  12712  14347   1644  -9557    951       O
ATOM    365  ND2 ASN A  44     -42.607 -30.756 -19.290  1.00126.13           N
ANISOU  365  ND2 ASN A  44    20667  12307  14950   1825  -9455    586       N
ATOM    366  N   ILE A  45     -37.155 -30.617 -19.088  1.00116.68           N
ANISOU  366  N   ILE A  45    20756  11373  12206   -243  -7851   2076       N
ATOM    367  CA  ILE A  45     -35.942 -30.192 -18.390  1.00116.02           C
ANISOU  367  CA  ILE A  45    20859  11238  11986   -735  -7418   2425       C
ATOM    368  C   ILE A  45     -34.864 -29.757 -19.379  1.00116.78           C
ANISOU  368  C   ILE A  45    21504  11341  11527  -1111  -7163   2713       C
ATOM    369  O   ILE A  45     -34.214 -28.717 -19.199  1.00116.89           O
ANISOU  369  O   ILE A  45    21921  11129  11362  -1363  -6974   2936       O
ATOM    370  CB  ILE A  45     -35.426 -31.313 -17.458  1.00113.40           C
ANISOU  370  CB  ILE A  45    19815  11234  12037   -999  -6939   2359       C
ATOM    371  CG1 ILE A  45     -36.354 -31.504 -16.257  1.00110.25           C
ANISOU  371  CG1 ILE A  45    18857  10772  12260   -692  -6951   2062       C
ATOM    372  CG2 ILE A  45     -33.960 -31.049 -16.962  1.00109.98           C
ANISOU  372  CG2 ILE A  45    19536  10857  11397  -1576  -6471   2735       C
ATOM    373  CD1 ILE A  45     -36.206 -32.860 -15.594  1.00108.10           C
ANISOU  373  CD1 ILE A  45    17786  10851  12436   -797  -6484   1867       C
ATOM    374  N   ILE A  46     -34.645 -30.529 -20.438  1.00117.27           N
ANISOU  374  N   ILE A  46    21590  11651  11314  -1165  -7141   2690       N
ATOM    375  CA  ILE A  46     -33.498 -30.181 -21.271  1.00117.76           C
ANISOU  375  CA  ILE A  46    22133  11725  10884  -1565  -6806   2980       C
ATOM    376  C   ILE A  46     -33.836 -29.035 -22.226  1.00123.16           C
ANISOU  376  C   ILE A  46    23465  12105  11227  -1356  -7032   3016       C
ATOM    377  O   ILE A  46     -32.987 -28.171 -22.518  1.00123.48           O
ANISOU  377  O   ILE A  46    23968  11977  10971  -1656  -6773   3268       O
ATOM    378  CB  ILE A  46     -32.978 -31.430 -21.999  1.00114.10           C
ANISOU  378  CB  ILE A  46    21508  11633  10212  -1762  -6611   2982       C
ATOM    379  CG1 ILE A  46     -32.402 -32.396 -20.966  1.00112.33           C
ANISOU  379  CG1 ILE A  46    20630  11691  10360  -2045  -6225   3002       C
ATOM    380  CG2 ILE A  46     -31.901 -31.050 -22.979  1.00117.73           C
ANISOU  380  CG2 ILE A  46    22484  12080  10167  -2117  -6266   3249       C
ATOM    381  CD1 ILE A  46     -32.017 -33.762 -21.467  1.00119.88           C
ANISOU  381  CD1 ILE A  46    21144  13035  11370  -2177  -5852   2851       C
ATOM    382  N   LYS A  47     -35.080 -28.989 -22.720  1.00128.33           N
ANISOU  382  N   LYS A  47    24139  12684  11938   -836  -7517   2758       N
ATOM    383  CA  LYS A  47     -35.481 -27.880 -23.579  1.00130.79           C
ANISOU  383  CA  LYS A  47    25055  12700  11938   -591  -7764   2810       C
ATOM    384  C   LYS A  47     -35.310 -26.586 -22.833  1.00130.50           C
ANISOU  384  C   LYS A  47    25304  12296  11984   -668  -7690   2970       C
ATOM    385  O   LYS A  47     -34.717 -25.641 -23.349  1.00134.57           O
ANISOU  385  O   LYS A  47    26390  12595  12146   -848  -7544   3196       O
ATOM    386  CB  LYS A  47     -36.929 -28.032 -24.030  1.00132.65           C
ANISOU  386  CB  LYS A  47    25151  12929  12322      5  -8323   2485       C
ATOM    387  CG  LYS A  47     -37.427 -26.934 -24.904  1.00139.45           C
ANISOU  387  CG  LYS A  47    26607  13504  12873    306  -8621   2544       C
ATOM    388  CD  LYS A  47     -38.875 -27.193 -25.293  1.00142.55           C
ANISOU  388  CD  LYS A  47    26746  13945  13470    890  -9184   2196       C
ATOM    389  CE  LYS A  47     -39.392 -26.083 -26.193  1.00149.99           C
ANISOU  389  CE  LYS A  47    28297  14610  14082   1219  -9509   2279       C
ATOM    390  NZ  LYS A  47     -40.774 -26.300 -26.675  1.00153.99           N
ANISOU  390  NZ  LYS A  47    28562  15187  14761   1782 -10075   1949       N
ATOM    391  N   ALA A  48     -35.786 -26.550 -21.591  1.00127.04           N
ANISOU  391  N   ALA A  48    24478  11783  12010   -554  -7763   2846       N
ATOM    392  CA  ALA A  48     -35.571 -25.397 -20.729  1.00127.38           C
ANISOU  392  CA  ALA A  48    24763  11492  12143   -672  -7663   2971       C
ATOM    393  C   ALA A  48     -34.091 -25.071 -20.557  1.00126.34           C
ANISOU  393  C   ALA A  48    24846  11375  11782  -1290  -7166   3260       C
ATOM    394  O   ALA A  48     -33.695 -23.910 -20.646  1.00132.18           O
ANISOU  394  O   ALA A  48    26084  11820  12317  -1434  -7081   3416       O
ATOM    395  CB  ALA A  48     -36.214 -25.636 -19.369  1.00123.43           C
ANISOU  395  CB  ALA A  48    23760  10965  12171   -496  -7757   2785       C
ATOM    396  N   ARG A  49     -33.267 -26.047 -20.221  1.00123.28           N
ANISOU  396  N   ARG A  49    24053  11320  11466  -1660  -6832   3322       N
ATOM    397  CA  ARG A  49     -31.858 -25.721 -20.036  1.00122.69           C
ANISOU  397  CA  ARG A  49    24107  11283  11226  -2243  -6366   3570       C
ATOM    398  C   ARG A  49     -31.287 -25.048 -21.270  1.00127.12           C
ANISOU  398  C   ARG A  49    25270  11715  11317  -2386  -6248   3746       C
ATOM    399  O   ARG A  49     -30.529 -24.080 -21.168  1.00130.91           O
ANISOU  399  O   ARG A  49    26087  11995  11658  -2699  -6028   3908       O
ATOM    400  CB  ARG A  49     -31.057 -26.980 -19.758  1.00122.02           C
ANISOU  400  CB  ARG A  49    23497  11620  11245  -2581  -6026   3625       C
ATOM    401  CG  ARG A  49     -31.278 -27.566 -18.460  1.00114.79           C
ANISOU  401  CG  ARG A  49    22026  10835  10755  -2568  -6018   3531       C
ATOM    402  CD  ARG A  49     -30.608 -28.898 -18.450  1.00114.28           C
ANISOU  402  CD  ARG A  49    21484  11193  10743  -2824  -5719   3595       C
ATOM    403  NE  ARG A  49     -30.814 -29.490 -17.132  1.00116.56           N
ANISOU  403  NE  ARG A  49    21228  11609  11450  -2802  -5697   3529       N
ATOM    404  CZ  ARG A  49     -30.348 -30.663 -16.729  1.00111.03           C
ANISOU  404  CZ  ARG A  49    20012  11260  10914  -2986  -5447   3589       C
ATOM    405  NH1 ARG A  49     -29.612 -31.424 -17.520  1.00113.80           N
ANISOU  405  NH1 ARG A  49    20261  11894  11083  -3219  -5148   3683       N
ATOM    406  NH2 ARG A  49     -30.549 -31.030 -15.473  1.00108.40           N
ANISOU  406  NH2 ARG A  49    19141  11022  11023  -2924  -5331   3450       N
ATOM    407  N   ASP A  50     -31.618 -25.564 -22.448  1.00128.97           N
ANISOU  407  N   ASP A  50    25647  12064  11290  -2171  -6382   3708       N
ATOM    408  CA  ASP A  50     -31.028 -24.993 -23.652  1.00134.25           C
ANISOU  408  CA  ASP A  50    26906  12620  11483  -2313  -6230   3891       C
ATOM    409  C   ASP A  50     -31.605 -23.616 -23.941  1.00139.72           C
ANISOU  409  C   ASP A  50    28188  12878  12023  -2039  -6502   3925       C
ATOM    410  O   ASP A  50     -30.915 -22.750 -24.480  1.00143.97           O
ANISOU  410  O   ASP A  50    29240  13212  12249  -2267  -6290   4125       O
ATOM    411  CB  ASP A  50     -31.274 -25.917 -24.832  1.00135.69           C
ANISOU  411  CB  ASP A  50    27124  13040  11390  -2137  -6321   3825       C
ATOM    412  CG  ASP A  50     -30.522 -27.212 -24.713  1.00131.25           C
ANISOU  412  CG  ASP A  50    26091  12883  10893  -2465  -5970   3839       C
ATOM    413  OD1 ASP A  50     -29.503 -27.245 -23.972  1.00128.84           O
ANISOU  413  OD1 ASP A  50    25536  12671  10745  -2913  -5559   3979       O
ATOM    414  OD2 ASP A  50     -30.968 -28.186 -25.364  1.00131.10           O
ANISOU  414  OD2 ASP A  50    25948  13095  10768  -2264  -6120   3696       O
ATOM    415  N   SER A  51     -32.877 -23.421 -23.588  1.00139.98           N
ANISOU  415  N   SER A  51    28133  12764  12288  -1540  -6960   3728       N
ATOM    416  CA  SER A  51     -33.519 -22.117 -23.660  1.00144.91           C
ANISOU  416  CA  SER A  51    29250  12966  12843  -1240  -7233   3748       C
ATOM    417  C   SER A  51     -32.798 -21.119 -22.792  1.00144.74           C
ANISOU  417  C   SER A  51    29413  12690  12894  -1604  -6961   3887       C
ATOM    418  O   SER A  51     -32.540 -19.984 -23.204  1.00149.84           O
ANISOU  418  O   SER A  51    30649  13011  13273  -1660  -6911   4045       O
ATOM    419  CB  SER A  51     -34.987 -22.211 -23.227  1.00144.52           C
ANISOU  419  CB  SER A  51    28925  12850  13138   -657  -7733   3481       C
ATOM    420  OG  SER A  51     -35.751 -23.081 -24.058  1.00145.49           O
ANISOU  420  OG  SER A  51    28861  13208  13211   -292  -8044   3307       O
ATOM    421  N   VAL A  52     -32.476 -21.513 -21.579  1.00139.32           N
ANISOU  421  N   VAL A  52    28240  12139  12557  -1850  -6792   3824       N
ATOM    422  CA  VAL A  52     -31.787 -20.571 -20.731  1.00139.52           C
ANISOU  422  CA  VAL A  52    28433  11941  12637  -2210  -6559   3925       C
ATOM    423  C   VAL A  52     -30.372 -20.315 -21.234  1.00141.37           C
ANISOU  423  C   VAL A  52    28909  12229  12575  -2766  -6111   4154       C
ATOM    424  O   VAL A  52     -29.876 -19.185 -21.141  1.00146.11           O
ANISOU  424  O   VAL A  52    29940  12532  13042  -2989  -5974   4274       O
ATOM    425  CB  VAL A  52     -31.817 -21.060 -19.289  1.00133.72           C
ANISOU  425  CB  VAL A  52    27129  11349  12330  -2319  -6511   3794       C
ATOM    426  CG1 VAL A  52     -31.009 -20.131 -18.490  1.00134.39           C
ANISOU  426  CG1 VAL A  52    27398  11244  12420  -2735  -6271   3887       C
ATOM    427  CG2 VAL A  52     -33.242 -21.065 -18.792  1.00133.13           C
ANISOU  427  CG2 VAL A  52    26901  11130  12553  -1749  -6933   3570       C
ATOM    428  N   CYS A  53     -29.728 -21.329 -21.830  1.00139.57           N
ANISOU  428  N   CYS A  53    28431  12363  12237  -2980  -5871   4213       N
ATOM    429  CA  CYS A  53     -28.396 -21.164 -22.425  1.00141.83           C
ANISOU  429  CA  CYS A  53    28915  12720  12255  -3476  -5421   4422       C
ATOM    430  C   CYS A  53     -28.418 -20.286 -23.664  1.00149.10           C
ANISOU  430  C   CYS A  53    30569  13343  12742  -3361  -5444   4568       C
ATOM    431  O   CYS A  53     -27.390 -19.715 -24.047  1.00152.70           O
ANISOU  431  O   CYS A  53    31327  13706  12986  -3753  -5083   4751       O
ATOM    432  CB  CYS A  53     -27.833 -22.507 -22.838  1.00138.68           C
ANISOU  432  CB  CYS A  53    28088  12766  11837  -3655  -5170   4437       C
ATOM    433  SG  CYS A  53     -27.464 -23.557 -21.476  1.00138.56           S
ANISOU  433  SG  CYS A  53    27232  13133  12281  -3897  -5013   4342       S
ATOM    434  N   ASP A  54     -29.547 -20.267 -24.358  1.00151.42           N
ANISOU  434  N   ASP A  54    31119  13519  12895  -2827  -5851   4491       N
ATOM    435  CA  ASP A  54     -29.776 -19.281 -25.400  1.00158.67           C
ANISOU  435  CA  ASP A  54    32774  14096  13417  -2624  -5961   4625       C
ATOM    436  C   ASP A  54     -29.939 -17.882 -24.839  1.00161.88           C
ANISOU  436  C   ASP A  54    33579  14056  13872  -2601  -6035   4677       C
ATOM    437  O   ASP A  54     -29.253 -16.950 -25.274  1.00166.83           O
ANISOU  437  O   ASP A  54    34729  14423  14235  -2847  -5787   4873       O
ATOM    438  CB  ASP A  54     -30.992 -19.670 -26.199  1.00160.70           C
ANISOU  438  CB  ASP A  54    33127  14383  13546  -2033  -6428   4503       C
ATOM    439  CG  ASP A  54     -30.680 -20.701 -27.150  1.00160.52           C
ANISOU  439  CG  ASP A  54    33020  14689  13280  -2090  -6307   4516       C
ATOM    440  OD1 ASP A  54     -29.477 -20.806 -27.476  1.00160.93           O
ANISOU  440  OD1 ASP A  54    33155  14839  13150  -2563  -5827   4685       O
ATOM    441  OD2 ASP A  54     -31.621 -21.388 -27.561  1.00160.29           O
ANISOU  441  OD2 ASP A  54    32835  14817  13250  -1670  -6679   4345       O
ATOM    442  N   ILE A  55     -30.879 -17.701 -23.914  1.00159.66           N
ANISOU  442  N   ILE A  55    33087  13658  13917  -2284  -6369   4502       N
ATOM    443  CA  ILE A  55     -31.091 -16.375 -23.354  1.00162.92           C
ANISOU  443  CA  ILE A  55    33898  13630  14374  -2236  -6441   4537       C
ATOM    444  C   ILE A  55     -29.772 -15.814 -22.856  1.00163.05           C
ANISOU  444  C   ILE A  55    34004  13575  14372  -2872  -5978   4674       C
ATOM    445  O   ILE A  55     -29.497 -14.617 -22.992  1.00168.27           O
ANISOU  445  O   ILE A  55    35226  13855  14856  -2979  -5876   4809       O
ATOM    446  CB  ILE A  55     -32.149 -16.430 -22.241  1.00159.52           C
ANISOU  446  CB  ILE A  55    33111  13144  14357  -1878  -6781   4307       C
ATOM    447  CG1 ILE A  55     -33.499 -16.710 -22.868  1.00161.43           C
ANISOU  447  CG1 ILE A  55    33359  13381  14599  -1212  -7266   4179       C
ATOM    448  CG2 ILE A  55     -32.243 -15.093 -21.538  1.00162.58           C
ANISOU  448  CG2 ILE A  55    33890  13085  14799  -1893  -6789   4337       C
ATOM    449  CD1 ILE A  55     -34.577 -17.023 -21.913  1.00157.99           C
ANISOU  449  CD1 ILE A  55    32464  12964  14599   -828  -7587   3929       C
ATOM    450  N   LEU A  56     -28.907 -16.688 -22.338  1.00157.83           N
ANISOU  450  N   LEU A  56    32790  13292  13886  -3303  -5683   4647       N
ATOM    451  CA  LEU A  56     -27.652 -16.227 -21.763  1.00158.26           C
ANISOU  451  CA  LEU A  56    32819  13334  13979  -3911  -5275   4743       C
ATOM    452  C   LEU A  56     -26.669 -15.809 -22.815  1.00163.05           C
ANISOU  452  C   LEU A  56    33852  13864  14234  -4233  -4914   4968       C
ATOM    453  O   LEU A  56     -25.731 -15.068 -22.522  1.00167.55           O
ANISOU  453  O   LEU A  56    34583  14291  14786  -4683  -4606   5066       O
ATOM    454  CB  LEU A  56     -26.993 -17.307 -20.934  1.00153.92           C
ANISOU  454  CB  LEU A  56    31523  13238  13720  -4256  -5075   4660       C
ATOM    455  CG  LEU A  56     -27.669 -17.626 -19.636  1.00148.03           C
ANISOU  455  CG  LEU A  56    30336  12559  13351  -4088  -5317   4458       C
ATOM    456  CD1 LEU A  56     -26.900 -18.788 -19.031  1.00143.52           C
ANISOU  456  CD1 LEU A  56    29053  12472  13004  -4435  -5077   4425       C
ATOM    457  CD2 LEU A  56     -27.636 -16.372 -18.808  1.00153.26           C
ANISOU  457  CD2 LEU A  56    31327  12842  14065  -4212  -5343   4441       C
ATOM    458  N   ASN A  57     -26.818 -16.307 -24.018  1.00164.99           N
ANISOU  458  N   ASN A  57    34265  14218  14205  -4034  -4924   5044       N
ATOM    459  CA  ASN A  57     -25.887 -15.912 -25.046  1.00172.24           C
ANISOU  459  CA  ASN A  57    35620  15049  14775  -4328  -4548   5265       C
ATOM    460  C   ASN A  57     -26.478 -14.842 -25.973  1.00177.85           C
ANISOU  460  C   ASN A  57    37149  15305  15120  -3985  -4726   5398       C
ATOM    461  O   ASN A  57     -25.853 -14.482 -26.979  1.00183.25           O
ANISOU  461  O   ASN A  57    38296  15872  15458  -4147  -4442   5597       O
ATOM    462  CB  ASN A  57     -25.425 -17.165 -25.775  1.00170.96           C
ANISOU  462  CB  ASN A  57    35130  15315  14511  -4425  -4339   5287       C
ATOM    463  CG  ASN A  57     -24.571 -18.047 -24.875  1.00165.22           C
ANISOU  463  CG  ASN A  57    33646  15001  14131  -4850  -4057   5214       C
ATOM    464  OD1 ASN A  57     -23.543 -17.602 -24.362  1.00167.05           O
ANISOU  464  OD1 ASN A  57    33776  15218  14476  -5329  -3722   5283       O
ATOM    465  ND2 ASN A  57     -24.984 -19.305 -24.690  1.00159.68           N
ANISOU  465  ND2 ASN A  57    32403  14670  13598  -4673  -4194   5075       N
ATOM    466  N   GLY A  58     -27.634 -14.278 -25.599  1.00178.66           N
ANISOU  466  N   GLY A  58    37439  15134  15308  -3521  -5166   5300       N
ATOM    467  CA  GLY A  58     -28.345 -13.300 -26.391  1.00185.74           C
ANISOU  467  CA  GLY A  58    39063  15612  15897  -3110  -5401   5414       C
ATOM    468  C   GLY A  58     -29.149 -13.856 -27.552  1.00187.98           C
ANISOU  468  C   GLY A  58    39514  16009  15900  -2614  -5713   5415       C
ATOM    469  O   GLY A  58     -29.882 -13.084 -28.205  1.00194.12           O
ANISOU  469  O   GLY A  58    40870  16460  16426  -2190  -5987   5500       O
ATOM    470  N   LYS A  59     -29.035 -15.164 -27.840  1.00183.64           N
ANISOU  470  N   LYS A  59    38490  15911  15374  -2647  -5685   5323       N
ATOM    471  CA  LYS A  59     -29.750 -15.725 -28.980  1.00186.20           C
ANISOU  471  CA  LYS A  59    38984  16362  15402  -2208  -5979   5306       C
ATOM    472  C   LYS A  59     -31.251 -15.608 -28.786  1.00186.59           C
ANISOU  472  C   LYS A  59    38989  16306  15598  -1557  -6593   5131       C
ATOM    473  O   LYS A  59     -32.002 -15.451 -29.756  1.00191.84           O
ANISOU  473  O   LYS A  59    40045  16882  15965  -1103  -6926   5159       O
ATOM    474  CB  LYS A  59     -29.357 -17.175 -29.200  1.00181.22           C
ANISOU  474  CB  LYS A  59    37818  16230  14807  -2382  -5823   5213       C
ATOM    475  CG  LYS A  59     -27.938 -17.364 -29.644  1.00182.02           C
ANISOU  475  CG  LYS A  59    37988  16457  14716  -2949  -5225   5392       C
ATOM    476  CD  LYS A  59     -27.769 -16.953 -31.081  1.00189.77           C
ANISOU  476  CD  LYS A  59    39692  17267  15145  -2858  -5130   5593       C
ATOM    477  CE  LYS A  59     -28.359 -17.978 -32.038  1.00199.24           C
ANISOU  477  CE  LYS A  59    40862  18751  16090  -2516  -5380   5497       C
ATOM    478  NZ  LYS A  59     -28.021 -17.711 -33.477  1.00207.73           N
ANISOU  478  NZ  LYS A  59    42637  19709  16582  -2496  -5213   5699       N
ATOM    479  N   ASP A  60     -31.704 -15.653 -27.541  1.00181.59           N
ANISOU  479  N   ASP A  60    37890  15681  15425  -1495  -6749   4948       N
ATOM    480  CA  ASP A  60     -33.098 -15.382 -27.238  1.00182.49           C
ANISOU  480  CA  ASP A  60    37960  15643  15735   -891  -7288   4783       C
ATOM    481  C   ASP A  60     -33.293 -13.939 -26.750  1.00186.66           C
ANISOU  481  C   ASP A  60    38955  15672  16294   -809  -7324   4876       C
ATOM    482  O   ASP A  60     -32.473 -13.392 -26.005  1.00185.43           O
ANISOU  482  O   ASP A  60    38844  15367  16244  -1260  -6973   4947       O
ATOM    483  CB  ASP A  60     -33.598 -16.387 -26.207  1.00174.87           C
ANISOU  483  CB  ASP A  60    36193  14988  15260   -810  -7447   4507       C
ATOM    484  CG  ASP A  60     -35.111 -16.395 -26.066  1.00175.81           C
ANISOU  484  CG  ASP A  60    36151  15046  15603   -142  -8017   4295       C
ATOM    485  OD1 ASP A  60     -35.733 -15.328 -26.085  1.00180.84           O
ANISOU  485  OD1 ASP A  60    37204  15308  16199    188  -8247   4341       O
ATOM    486  OD2 ASP A  60     -35.696 -17.486 -25.955  1.00173.38           O
ANISOU  486  OD2 ASP A  60    35282  15069  15526     65  -8235   4076       O
ATOM    487  N   ASP A  61     -34.388 -13.323 -27.196  1.00192.07           N
ANISOU  487  N   ASP A  61    39992  16103  16882   -224  -7758   4870       N
ATOM    488  CA  ASP A  61     -34.782 -11.992 -26.767  1.00196.50           C
ANISOU  488  CA  ASP A  61    40992  16181  17488    -33  -7852   4942       C
ATOM    489  C   ASP A  61     -35.866 -11.999 -25.676  1.00193.37           C
ANISOU  489  C   ASP A  61    40158  15742  17573    355  -8201   4691       C
ATOM    490  O   ASP A  61     -36.335 -10.928 -25.272  1.00197.12           O
ANISOU  490  O   ASP A  61    40963  15814  18120    585  -8312   4725       O
ATOM    491  CB  ASP A  61     -35.156 -11.137 -28.016  1.00207.78           C
ANISOU  491  CB  ASP A  61    43193  17300  18453    339  -8040   5160       C
ATOM    492  CG  ASP A  61     -36.582 -11.383 -28.582  1.00208.99           C
ANISOU  492  CG  ASP A  61    43278  17523  18606   1082  -8661   5028       C
ATOM    493  OD1 ASP A  61     -36.742 -12.274 -29.439  1.00209.03           O
ANISOU  493  OD1 ASP A  61    43143  17858  18422   1210  -8821   4978       O
ATOM    494  OD2 ASP A  61     -37.526 -10.648 -28.225  1.00212.12           O
ANISOU  494  OD2 ASP A  61    43787  17637  19173   1541  -8987   4980       O
ATOM    495  N   ARG A  62     -36.210 -13.167 -25.135  1.00186.68           N
ANISOU  495  N   ARG A  62    38579  15282  17067    402  -8324   4446       N
ATOM    496  CA  ARG A  62     -37.184 -13.260 -24.023  1.00183.38           C
ANISOU  496  CA  ARG A  62    37693  14840  17143    735  -8597   4194       C
ATOM    497  C   ARG A  62     -36.437 -13.172 -22.715  1.00178.10           C
ANISOU  497  C   ARG A  62    36783  14145  16741    241  -8233   4158       C
ATOM    498  O   ARG A  62     -35.221 -12.974 -22.656  1.00177.75           O
ANISOU  498  O   ARG A  62    36919  14094  16524   -336  -7807   4316       O
ATOM    499  CB  ARG A  62     -37.864 -14.608 -24.021  1.00178.77           C
ANISOU  499  CB  ARG A  62    36415  14689  16820    988  -8866   3940       C
ATOM    500  CG  ARG A  62     -38.838 -14.792 -25.113  1.00183.68           C
ANISOU  500  CG  ARG A  62    37130  15378  17281   1548  -9325   3886       C
ATOM    501  CD  ARG A  62     -39.485 -16.144 -24.993  1.00178.96           C
ANISOU  501  CD  ARG A  62    35790  15208  16998   1752  -9565   3596       C
ATOM    502  NE  ARG A  62     -38.513 -17.205 -25.184  1.00173.96           N
ANISOU  502  NE  ARG A  62    34895  14947  16256   1267  -9229   3623       N
ATOM    503  CZ  ARG A  62     -38.733 -18.462 -24.838  1.00168.63           C
ANISOU  503  CZ  ARG A  62    33538  14652  15881   1264  -9274   3397       C
ATOM    504  NH1 ARG A  62     -39.862 -18.820 -24.244  1.00168.49           N
ANISOU  504  NH1 ARG A  62    33011  14694  16314   1689  -9619   3115       N
ATOM    505  NH2 ARG A  62     -37.808 -19.387 -25.114  1.00166.07           N
ANISOU  505  NH2 ARG A  62    33035  14653  15412    833  -8952   3453       N
ATOM    506  N   LEU A  63     -37.193 -13.388 -21.617  1.00174.39           N
ANISOU  506  N   LEU A  63    35851  13689  16722    474  -8408   3926       N
ATOM    507  CA  LEU A  63     -36.773 -13.052 -20.267  1.00170.89           C
ANISOU  507  CA  LEU A  63    35270  13121  16538    145  -8156   3870       C
ATOM    508  C   LEU A  63     -37.021 -14.227 -19.358  1.00163.55           C
ANISOU  508  C   LEU A  63    33571  12547  16022    132  -8182   3634       C
ATOM    509  O   LEU A  63     -38.161 -14.702 -19.286  1.00162.91           O
ANISOU  509  O   LEU A  63    33133  12551  16216    648  -8531   3433       O
ATOM    510  CB  LEU A  63     -37.522 -11.842 -19.775  1.00175.42           C
ANISOU  510  CB  LEU A  63    36204  13226  17222    500  -8316   3850       C
ATOM    511  CG  LEU A  63     -37.080 -11.057 -18.553  1.00174.58           C
ANISOU  511  CG  LEU A  63    36229  12843  17260    182  -8050   3838       C
ATOM    512  CD1 LEU A  63     -35.790 -10.303 -18.846  1.00177.38           C
ANISOU  512  CD1 LEU A  63    37112  13023  17260   -400  -7661   4078       C
ATOM    513  CD2 LEU A  63     -38.218 -10.136 -18.150  1.00178.92           C
ANISOU  513  CD2 LEU A  63    36993  12987  18000    737  -8307   3757       C
ATOM    514  N   VAL A  64     -35.988 -14.647 -18.617  1.00162.80           N
ANISOU  514  N   VAL A  64    33216  12645  15996   -441  -7817   3652       N
ATOM    515  CA  VAL A  64     -36.066 -15.751 -17.657  1.00154.22           C
ANISOU  515  CA  VAL A  64    31426  11888  15283   -519  -7778   3465       C
ATOM    516  C   VAL A  64     -36.724 -15.215 -16.394  1.00154.23           C
ANISOU  516  C   VAL A  64    31353  11628  15619   -313  -7858   3306       C
ATOM    517  O   VAL A  64     -36.273 -14.222 -15.812  1.00156.87           O
ANISOU  517  O   VAL A  64    32057  11665  15881   -562  -7677   3376       O
ATOM    518  CB  VAL A  64     -34.665 -16.272 -17.300  1.00151.69           C
ANISOU  518  CB  VAL A  64    30894  11850  14891  -1210  -7353   3570       C
ATOM    519  CG1 VAL A  64     -34.778 -17.423 -16.353  1.00148.08           C
ANISOU  519  CG1 VAL A  64    29737  11726  14800  -1252  -7320   3403       C
ATOM    520  CG2 VAL A  64     -33.897 -16.714 -18.535  1.00150.62           C
ANISOU  520  CG2 VAL A  64    30871  11944  14414  -1453  -7195   3743       C
ATOM    521  N   ILE A  65     -37.782 -15.875 -15.953  1.00156.15           N
ANISOU  521  N   ILE A  65    31114  11978  16239    133  -8107   3079       N
ATOM    522  CA  ILE A  65     -38.489 -15.461 -14.754  1.00158.03           C
ANISOU  522  CA  ILE A  65    31237  11979  16828    378  -8160   2907       C
ATOM    523  C   ILE A  65     -38.536 -16.691 -13.866  1.00151.57           C
ANISOU  523  C   ILE A  65    29724  11497  16369    303  -8075   2739       C
ATOM    524  O   ILE A  65     -39.228 -17.664 -14.169  1.00149.47           O
ANISOU  524  O   ILE A  65    28988  11479  16325    631  -8279   2594       O
ATOM    525  CB  ILE A  65     -39.885 -14.907 -15.041  1.00164.56           C
ANISOU  525  CB  ILE A  65    32165  12538  17823   1083  -8541   2783       C
ATOM    526  CG1 ILE A  65     -40.512 -14.367 -13.767  1.00163.80           C
ANISOU  526  CG1 ILE A  65    31997  12161  18080   1297  -8509   2621       C
ATOM    527  CG2 ILE A  65     -40.774 -16.030 -15.562  1.00163.02           C
ANISOU  527  CG2 ILE A  65    31415  12662  17864   1508  -8850   2599       C
ATOM    528  CD1 ILE A  65     -41.732 -13.540 -14.029  1.00168.71           C
ANISOU  528  CD1 ILE A  65    32815  12453  18835   1938  -8815   2545       C
ATOM    529  N   VAL A  66     -37.807 -16.648 -12.770  1.00145.88           N
ANISOU  529  N   VAL A  66    28938  10783  15705   -123  -7778   2752       N
ATOM    530  CA  VAL A  66     -37.748 -17.745 -11.820  1.00141.08           C
ANISOU  530  CA  VAL A  66    27727  10465  15412   -229  -7651   2627       C
ATOM    531  C   VAL A  66     -38.707 -17.376 -10.700  1.00143.32           C
ANISOU  531  C   VAL A  66    27913  10476  16067    147  -7710   2414       C
ATOM    532  O   VAL A  66     -38.388 -16.555  -9.839  1.00146.29           O
ANISOU  532  O   VAL A  66    28583  10602  16400    -59  -7533   2421       O
ATOM    533  CB  VAL A  66     -36.319 -17.886 -11.303  1.00141.20           C
ANISOU  533  CB  VAL A  66    27742  10669  15237   -934  -7287   2778       C
ATOM    534  CG1 VAL A  66     -36.234 -19.062 -10.320  1.00135.56           C
ANISOU  534  CG1 VAL A  66    26411  10266  14829  -1034  -7150   2679       C
ATOM    535  CG2 VAL A  66     -35.371 -18.045 -12.485  1.00137.80           C
ANISOU  535  CG2 VAL A  66    27469  10448  14441  -1288  -7183   2989       C
ATOM    536  N   ILE A  67     -39.855 -18.031 -10.666  1.00138.03           N
ANISOU  536  N   ILE A  67    26792   9871  15784    681  -7927   2203       N
ATOM    537  CA  ILE A  67     -40.938 -17.626  -9.790  1.00141.48           C
ANISOU  537  CA  ILE A  67    27117  10026  16613   1139  -7983   1977       C
ATOM    538  C   ILE A  67     -41.505 -18.827  -9.056  1.00136.15           C
ANISOU  538  C   ILE A  67    25735   9573  16424   1345  -7932   1750       C
ATOM    539  O   ILE A  67     -41.690 -19.886  -9.644  1.00136.47           O
ANISOU  539  O   ILE A  67    25341   9928  16585   1453  -8062   1701       O
ATOM    540  CB  ILE A  67     -42.013 -16.914 -10.615  1.00146.63           C
ANISOU  540  CB  ILE A  67    27967  10440  17305   1711  -8328   1914       C
ATOM    541  CG1 ILE A  67     -43.153 -16.439  -9.715  1.00150.60           C
ANISOU  541  CG1 ILE A  67    28322  10652  18248   2199  -8343   1676       C
ATOM    542  CG2 ILE A  67     -42.412 -17.771 -11.821  1.00144.36           C
ANISOU  542  CG2 ILE A  67    27373  10460  17018   1954  -8632   1880       C
ATOM    543  CD1 ILE A  67     -44.063 -15.484 -10.414  1.00155.35           C
ANISOU  543  CD1 ILE A  67    29213  10967  18844   2704  -8638   1664       C
ATOM    544  N   GLY A  68     -41.797 -18.669  -7.775  1.00140.69           N
ANISOU  544  N   GLY A  68    26198   9974  17285   1406  -7715   1598       N
ATOM    545  CA  GLY A  68     -42.315 -19.775  -6.997  1.00140.63           C
ANISOU  545  CA  GLY A  68    25537  10136  17760   1593  -7588   1375       C
ATOM    546  C   GLY A  68     -42.213 -19.504  -5.515  1.00141.89           C
ANISOU  546  C   GLY A  68    25737  10110  18064   1461  -7235   1272       C
ATOM    547  O   GLY A  68     -41.758 -18.437  -5.110  1.00141.56           O
ANISOU  547  O   GLY A  68    26227   9815  17745   1226  -7123   1362       O
ATOM    548  N   PRO A  69     -42.643 -20.444  -4.671  1.00141.47           N
ANISOU  548  N   PRO A  69    25139  10170  18443   1608  -7030   1062       N
ATOM    549  CA  PRO A  69     -42.650 -20.176  -3.229  1.00143.98           C
ANISOU  549  CA  PRO A  69    25518  10301  18888   1526  -6665    928       C
ATOM    550  C   PRO A  69     -41.255 -19.865  -2.722  1.00143.29           C
ANISOU  550  C   PRO A  69    25862  10258  18323    858  -6484   1160       C
ATOM    551  O   PRO A  69     -40.260 -20.337  -3.276  1.00144.92           O
ANISOU  551  O   PRO A  69    26077  10749  18238    439  -6536   1397       O
ATOM    552  CB  PRO A  69     -43.183 -21.484  -2.625  1.00136.75           C
ANISOU  552  CB  PRO A  69    23902   9580  18477   1735  -6455    699       C
ATOM    553  CG  PRO A  69     -43.984 -22.043  -3.649  1.00136.37           C
ANISOU  553  CG  PRO A  69    23417   9680  18719   2142  -6745    591       C
ATOM    554  CD  PRO A  69     -43.267 -21.737  -4.952  1.00136.37           C
ANISOU  554  CD  PRO A  69    23794   9792  18228   1903  -7093    890       C
ATOM    555  N   CYS A  70     -41.185 -19.050  -1.661  1.00142.79           N
ANISOU  555  N   CYS A  70    26140   9929  18184    752  -6259   1075       N
ATOM    556  CA  CYS A  70     -39.912 -18.922  -0.977  1.00143.29           C
ANISOU  556  CA  CYS A  70    26494  10089  17862    116  -6074   1226       C
ATOM    557  C   CYS A  70     -39.413 -20.295  -0.603  1.00141.95           C
ANISOU  557  C   CYS A  70    25851  10291  17791   -107  -5924   1270       C
ATOM    558  O   CYS A  70     -38.217 -20.589  -0.704  1.00141.68           O
ANISOU  558  O   CYS A  70    25867  10531  17433   -648  -5902   1503       O
ATOM    559  CB  CYS A  70     -40.033 -18.060   0.271  1.00151.58           C
ANISOU  559  CB  CYS A  70    27894  10826  18872     78  -5833   1060       C
ATOM    560  SG  CYS A  70     -38.456 -18.013   1.212  1.00157.02           S
ANISOU  560  SG  CYS A  70    28873  11696  19093   -725  -5649   1201       S
ATOM    561  N   SER A  71     -40.341 -21.129  -0.162  1.00143.07           N
ANISOU  561  N   SER A  71    25507  10446  18408    317  -5792   1041       N
ATOM    562  CA  SER A  71     -40.044 -22.497   0.196  1.00138.51           C
ANISOU  562  CA  SER A  71    24269  10403  17954    184  -5512   1012       C
ATOM    563  C   SER A  71     -41.217 -23.300  -0.307  1.00134.59           C
ANISOU  563  C   SER A  71    23156  10005  17975    731  -5535    792       C
ATOM    564  O   SER A  71     -42.356 -22.876  -0.150  1.00138.59           O
ANISOU  564  O   SER A  71    23668  10149  18839   1225  -5579    558       O
ATOM    565  CB  SER A  71     -39.981 -22.636   1.706  1.00142.26           C
ANISOU  565  CB  SER A  71    24715  10884  18455     88  -5119    861       C
ATOM    566  OG  SER A  71     -41.277 -22.516   2.265  1.00146.18           O
ANISOU  566  OG  SER A  71    25090  11058  19394    630  -4967    547       O
ATOM    567  N   LEU A  72     -40.964 -24.465  -0.884  1.00131.48           N
ANISOU  567  N   LEU A  72    22211  10090  17656    649  -5492    844       N
ATOM    568  CA  LEU A  72     -42.065 -25.281  -1.345  1.00128.58           C
ANISOU  568  CA  LEU A  72    21224   9828  17800   1124  -5508    597       C
ATOM    569  C   LEU A  72     -42.285 -26.183  -0.163  1.00127.17           C
ANISOU  569  C   LEU A  72    20566   9834  17921   1155  -5002    411       C
ATOM    570  O   LEU A  72     -41.413 -26.960   0.186  1.00126.15           O
ANISOU  570  O   LEU A  72    20235  10083  17611    793  -4747    550       O
ATOM    571  CB  LEU A  72     -41.667 -26.100  -2.567  1.00123.36           C
ANISOU  571  CB  LEU A  72    20251   9569  17051    998  -5687    727       C
ATOM    572  CG  LEU A  72     -41.793 -25.399  -3.919  1.00121.07           C
ANISOU  572  CG  LEU A  72    20338   9105  16557   1126  -6203    852       C
ATOM    573  CD1 LEU A  72     -43.226 -24.949  -4.173  1.00118.63           C
ANISOU  573  CD1 LEU A  72    19958   8445  16670   1760  -6472    583       C
ATOM    574  CD2 LEU A  72     -40.820 -24.240  -4.049  1.00123.80           C
ANISOU  574  CD2 LEU A  72    21477   9215  16349    740  -6358   1169       C
ATOM    575  N   HIS A  73     -43.437 -26.078   0.479  1.00128.89           N
ANISOU  575  N   HIS A  73    20609   9772  18593   1597  -4833    106       N
ATOM    576  CA  HIS A  73     -43.663 -26.909   1.655  1.00130.34           C
ANISOU  576  CA  HIS A  73    20396  10089  19039   1629  -4294    -62       C
ATOM    577  C   HIS A  73     -44.881 -27.817   1.695  1.00128.92           C
ANISOU  577  C   HIS A  73    19501   9949  19535   2073  -4058   -397       C
ATOM    578  O   HIS A  73     -45.039 -28.587   2.629  1.00130.09           O
ANISOU  578  O   HIS A  73    19324  10208  19896   2083  -3562   -514       O
ATOM    579  CB  HIS A  73     -43.712 -26.003   2.867  1.00134.81           C
ANISOU  579  CB  HIS A  73    21471  10284  19467   1624  -4091   -122       C
ATOM    580  CG  HIS A  73     -44.846 -25.035   2.838  1.00142.09           C
ANISOU  580  CG  HIS A  73    22602  10683  20703   2101  -4239   -349       C
ATOM    581  ND1 HIS A  73     -44.882 -23.963   1.976  1.00146.32           N
ANISOU  581  ND1 HIS A  73    23604  10920  21071   2184  -4724   -244       N
ATOM    582  CD2 HIS A  73     -45.991 -24.982   3.555  1.00145.19           C
ANISOU  582  CD2 HIS A  73    22796  10785  21585   2540  -3946   -669       C
ATOM    583  CE1 HIS A  73     -46.000 -23.288   2.165  1.00148.71           C
ANISOU  583  CE1 HIS A  73    23938  10841  21725   2655  -4715   -481       C
ATOM    584  NE2 HIS A  73     -46.689 -23.884   3.119  1.00150.16           N
ANISOU  584  NE2 HIS A  73    23711  11019  22325   2873  -4244   -748       N
ATOM    585  N   ASP A  74     -45.750 -27.721   0.706  1.00126.60           N
ANISOU  585  N   ASP A  74    18967   9553  19580   2439  -4405   -556       N
ATOM    586  CA  ASP A  74     -46.934 -28.570   0.660  1.00128.76           C
ANISOU  586  CA  ASP A  74    18506   9869  20546   2841  -4221   -910       C
ATOM    587  C   ASP A  74     -47.202 -29.105  -0.757  1.00127.86           C
ANISOU  587  C   ASP A  74    17996   9996  20591   2952  -4636   -962       C
ATOM    588  O   ASP A  74     -47.715 -28.380  -1.628  1.00124.54           O
ANISOU  588  O   ASP A  74    17734   9380  20205   3233  -5150  -1001       O
ATOM    589  CB  ASP A  74     -48.145 -27.828   1.216  1.00127.97           C
ANISOU  589  CB  ASP A  74    18425   9301  20896   3327  -4154  -1203       C
ATOM    590  CG  ASP A  74     -49.440 -28.603   1.013  1.00130.63           C
ANISOU  590  CG  ASP A  74    17941   9742  21951   3715  -3993  -1578       C
ATOM    591  OD1 ASP A  74     -49.391 -29.853   0.845  1.00130.03           O
ANISOU  591  OD1 ASP A  74    17307   9952  22146   3632  -3803  -1669       O
ATOM    592  OD2 ASP A  74     -50.520 -27.970   1.026  1.00134.88           O
ANISOU  592  OD2 ASP A  74    18358  10156  22733   4043  -3993  -1767       O
ATOM    593  N   PRO A  75     -46.941 -30.405  -0.985  1.00126.24           N
ANISOU  593  N   PRO A  75    12345  15168  20452   2404  -2650    268       N
ATOM    594  CA  PRO A  75     -46.751 -30.881  -2.365  1.00119.90           C
ANISOU  594  CA  PRO A  75    11394  14440  19724   1877  -2953    448       C
ATOM    595  C   PRO A  75     -48.033 -30.888  -3.176  1.00119.82           C
ANISOU  595  C   PRO A  75    10904  14658  19964   2066  -3143    712       C
ATOM    596  O   PRO A  75     -47.996 -30.715  -4.397  1.00119.21           O
ANISOU  596  O   PRO A  75    10907  14486  19900   1787  -3507    859       O
ATOM    597  CB  PRO A  75     -46.192 -32.293  -2.172  1.00113.36           C
ANISOU  597  CB  PRO A  75    10306  13925  18841   1393  -2694    437       C
ATOM    598  CG  PRO A  75     -45.897 -32.451  -0.700  1.00115.16           C
ANISOU  598  CG  PRO A  75    10572  14231  18953   1628  -2310    245       C
ATOM    599  CD  PRO A  75     -46.734 -31.470   0.019  1.00122.50           C
ANISOU  599  CD  PRO A  75    11591  15024  19929   2312  -2251    171       C
ATOM    600  N   LYS A  76     -49.170 -31.135  -2.533  1.00121.75           N
ANISOU  600  N   LYS A  76    10614  15243  20404   2513  -2906    823       N
ATOM    601  CA  LYS A  76     -50.456 -30.873  -3.170  1.00123.06           C
ANISOU  601  CA  LYS A  76    10291  15645  20820   2808  -3107   1161       C
ATOM    602  C   LYS A  76     -50.545 -29.421  -3.592  1.00128.53           C
ANISOU  602  C   LYS A  76    11424  15929  21484   3239  -3341   1222       C
ATOM    603  O   LYS A  76     -50.907 -29.107  -4.735  1.00128.78           O
ANISOU  603  O   LYS A  76    11361  15976  21594   3136  -3726   1464       O
ATOM    604  CB  LYS A  76     -51.573 -31.191  -2.186  1.00122.88           C
ANISOU  604  CB  LYS A  76     9657  16018  21013   3345  -2729   1314       C
ATOM    605  CG  LYS A  76     -52.939 -30.833  -2.652  1.00126.85           C
ANISOU  605  CG  LYS A  76     9571  16826  21799   3759  -2879   1762       C
ATOM    606  CD  LYS A  76     -53.989 -31.690  -1.972  1.00128.40           C
ANISOU  606  CD  LYS A  76     8941  17589  22257   3959  -2565   2016       C
ATOM    607  CE  LYS A  76     -55.220 -30.822  -1.670  1.00135.27           C
ANISOU  607  CE  LYS A  76     9418  18610  23367   4859  -2416   2436       C
ATOM    608  NZ  LYS A  76     -56.093 -31.295  -0.559  1.00132.68           N
ANISOU  608  NZ  LYS A  76     8734  18665  23011   5244  -1873   2496       N
ATOM    609  N   ALA A  77     -50.246 -28.522  -2.649  1.00133.57           N
ANISOU  609  N   ALA A  77    12590  16182  21980   3732  -3097   1011       N
ATOM    610  CA  ALA A  77     -50.250 -27.096  -2.936  1.00141.67           C
ANISOU  610  CA  ALA A  77    14187  16714  22927   4158  -3245   1032       C
ATOM    611  C   ALA A  77     -49.286 -26.788  -4.054  1.00139.34           C
ANISOU  611  C   ALA A  77    14348  16095  22500   3586  -3676    969       C
ATOM    612  O   ALA A  77     -49.577 -25.973  -4.944  1.00141.81           O
ANISOU  612  O   ALA A  77    14809  16212  22859   3756  -3954   1157       O
ATOM    613  CB  ALA A  77     -49.872 -26.288  -1.689  1.00148.36           C
ANISOU  613  CB  ALA A  77    15728  17107  23535   4615  -2910    740       C
ATOM    614  N   ALA A  78     -48.134 -27.439  -4.035  1.00130.59           N
ANISOU  614  N   ALA A  78    13447  14942  21231   2939  -3706    755       N
ATOM    615  CA  ALA A  78     -47.195 -27.155  -5.100  1.00131.94           C
ANISOU  615  CA  ALA A  78    14037  14806  21286   2432  -4063    756       C
ATOM    616  C   ALA A  78     -47.734 -27.645  -6.439  1.00129.62           C
ANISOU  616  C   ALA A  78    13331  14785  21134   2164  -4372   1042       C
ATOM    617  O   ALA A  78     -47.528 -26.992  -7.463  1.00131.52           O
ANISOU  617  O   ALA A  78    13877  14755  21340   2070  -4700   1152       O
ATOM    618  CB  ALA A  78     -45.834 -27.760  -4.776  1.00130.28           C
ANISOU  618  CB  ALA A  78    14087  14532  20882   1845  -3978    567       C
ATOM    619  N   TYR A  79     -48.452 -28.772  -6.449  1.00126.55           N
ANISOU  619  N   TYR A  79    12284  14917  20882   2020  -4287   1174       N
ATOM    620  CA  TYR A  79     -48.966 -29.286  -7.711  1.00123.49           C
ANISOU  620  CA  TYR A  79    11577  14781  20562   1662  -4629   1441       C
ATOM    621  C   TYR A  79     -50.019 -28.361  -8.252  1.00127.85           C
ANISOU  621  C   TYR A  79    11931  15376  21268   2149  -4895   1738       C
ATOM    622  O   TYR A  79     -50.039 -28.053  -9.442  1.00129.37           O
ANISOU  622  O   TYR A  79    12259  15476  21418   1951  -5287   1914       O
ATOM    623  CB  TYR A  79     -49.582 -30.663  -7.537  1.00118.68           C
ANISOU  623  CB  TYR A  79    10342  14704  20048   1363  -4494   1532       C
ATOM    624  CG  TYR A  79     -48.622 -31.745  -7.082  1.00113.96           C
ANISOU  624  CG  TYR A  79     9889  14115  19294    886  -4180   1306       C
ATOM    625  CD1 TYR A  79     -47.323 -31.834  -7.587  1.00107.97           C
ANISOU  625  CD1 TYR A  79     9697  13018  18309    448  -4211   1194       C
ATOM    626  CD2 TYR A  79     -49.047 -32.722  -6.194  1.00114.11           C
ANISOU  626  CD2 TYR A  79     9440  14512  19404    890  -3826   1272       C
ATOM    627  CE1 TYR A  79     -46.467 -32.845  -7.177  1.00104.63           C
ANISOU  627  CE1 TYR A  79     9361  12645  17749     76  -3870   1079       C
ATOM    628  CE2 TYR A  79     -48.212 -33.735  -5.783  1.00110.92           C
ANISOU  628  CE2 TYR A  79     9153  14136  18856    502  -3499   1112       C
ATOM    629  CZ  TYR A  79     -46.918 -33.807  -6.267  1.00109.79           C
ANISOU  629  CZ  TYR A  79     9565  13670  18482    108  -3509   1029       C
ATOM    630  OH  TYR A  79     -46.099 -34.853  -5.818  1.00105.34           O
ANISOU  630  OH  TYR A  79     9071  13175  17778   -212  -3114    949       O
ATOM    631  N   ASP A  80     -50.909 -27.932  -7.376  1.00130.56           N
ANISOU  631  N   ASP A  80    11954  15872  21781   2825  -4649   1837       N
ATOM    632  CA  ASP A  80     -51.883 -26.912  -7.717  1.00134.97           C
ANISOU  632  CA  ASP A  80    12352  16442  22488   3458  -4785   2175       C
ATOM    633  C   ASP A  80     -51.221 -25.687  -8.355  1.00137.77           C
ANISOU  633  C   ASP A  80    13461  16197  22687   3573  -4997   2103       C
ATOM    634  O   ASP A  80     -51.616 -25.239  -9.440  1.00137.79           O
ANISOU  634  O   ASP A  80    13403  16222  22729   3599  -5359   2396       O
ATOM    635  CB  ASP A  80     -52.616 -26.544  -6.441  1.00138.52           C
ANISOU  635  CB  ASP A  80    12586  16976  23069   4253  -4316   2226       C
ATOM    636  CG  ASP A  80     -53.445 -25.341  -6.598  1.00144.41           C
ANISOU  636  CG  ASP A  80    13342  17606  23922   5051  -4302   2564       C
ATOM    637  OD1 ASP A  80     -53.637 -24.914  -7.746  1.00144.13           O
ANISOU  637  OD1 ASP A  80    13289  17565  23909   4966  -4706   2824       O
ATOM    638  OD2 ASP A  80     -53.922 -24.815  -5.575  1.00149.89           O
ANISOU  638  OD2 ASP A  80    14089  18203  24657   5807  -3852   2598       O
ATOM    639  N   TYR A  81     -50.214 -25.124  -7.681  1.00140.64           N
ANISOU  639  N   TYR A  81    14548  16027  22861   3617  -4790   1734       N
ATOM    640  CA  TYR A  81     -49.560 -23.910  -8.174  1.00143.93           C
ANISOU  640  CA  TYR A  81    15732  15826  23129   3710  -4961   1660       C
ATOM    641  C   TYR A  81     -48.774 -24.157  -9.461  1.00140.52           C
ANISOU  641  C   TYR A  81    15501  15287  22602   3027  -5365   1687       C
ATOM    642  O   TYR A  81     -48.784 -23.310 -10.361  1.00142.76           O
ANISOU  642  O   TYR A  81    16084  15293  22865   3145  -5628   1846       O
ATOM    643  CB  TYR A  81     -48.676 -23.329  -7.066  1.00147.68           C
ANISOU  643  CB  TYR A  81    16928  15787  23395   3808  -4677   1275       C
ATOM    644  CG  TYR A  81     -47.871 -22.034  -7.337  1.00155.35           C
ANISOU  644  CG  TYR A  81    18817  16034  24174   3834  -4812   1145       C
ATOM    645  CD1 TYR A  81     -46.912 -21.953  -8.355  1.00152.76           C
ANISOU  645  CD1 TYR A  81    18802  15474  23766   3244  -5156   1144       C
ATOM    646  CD2 TYR A  81     -48.087 -20.880  -6.563  1.00160.94           C
ANISOU  646  CD2 TYR A  81    20132  16254  24762   4464  -4560   1042       C
ATOM    647  CE1 TYR A  81     -46.176 -20.787  -8.562  1.00155.03           C
ANISOU  647  CE1 TYR A  81    19904  15106  23895   3230  -5272   1049       C
ATOM    648  CE2 TYR A  81     -47.360 -19.717  -6.783  1.00162.09           C
ANISOU  648  CE2 TYR A  81    21174  15702  24711   4426  -4681    916       C
ATOM    649  CZ  TYR A  81     -46.406 -19.685  -7.781  1.00159.47           C
ANISOU  649  CZ  TYR A  81    21056  15194  24340   3786  -5054    926       C
ATOM    650  OH  TYR A  81     -45.667 -18.558  -8.025  1.00164.35           O
ANISOU  650  OH  TYR A  81    22529  15133  24785   3692  -5186    834       O
ATOM    651  N   ALA A  82     -48.058 -25.277  -9.556  1.00132.90           N
ANISOU  651  N   ALA A  82    14437  14500  21559   2356  -5368   1554       N
ATOM    652  CA  ALA A  82     -47.357 -25.592 -10.787  1.00128.32           C
ANISOU  652  CA  ALA A  82    14077  13816  20864   1761  -5674   1626       C
ATOM    653  C   ALA A  82     -48.336 -25.799 -11.919  1.00129.79           C
ANISOU  653  C   ALA A  82    13857  14328  21130   1734  -6024   1966       C
ATOM    654  O   ALA A  82     -48.072 -25.396 -13.053  1.00131.36           O
ANISOU  654  O   ALA A  82    14367  14308  21238   1562  -6340   2101       O
ATOM    655  CB  ALA A  82     -46.504 -26.831 -10.598  1.00121.95           C
ANISOU  655  CB  ALA A  82    13234  13157  19946   1144  -5502   1479       C
ATOM    656  N   ASP A  83     -49.479 -26.416 -11.632  1.00129.18           N
ANISOU  656  N   ASP A  83    13075  14792  21215   1882  -5992   2141       N
ATOM    657  CA  ASP A  83     -50.570 -26.411 -12.587  1.00132.04           C
ANISOU  657  CA  ASP A  83    12983  15518  21668   1928  -6375   2544       C
ATOM    658  C   ASP A  83     -50.812 -24.998 -13.086  1.00138.33           C
ANISOU  658  C   ASP A  83    14060  16005  22495   2479  -6551   2740       C
ATOM    659  O   ASP A  83     -50.674 -24.713 -14.281  1.00138.53           O
ANISOU  659  O   ASP A  83    14320  15904  22411   2263  -6928   2902       O
ATOM    660  CB  ASP A  83     -51.863 -26.941 -11.950  1.00133.71           C
ANISOU  660  CB  ASP A  83    12339  16349  22116   2199  -6266   2786       C
ATOM    661  CG  ASP A  83     -52.090 -28.409 -12.210  1.00133.39           C
ANISOU  661  CG  ASP A  83    11882  16762  22040   1496  -6375   2824       C
ATOM    662  OD1 ASP A  83     -51.508 -28.923 -13.200  1.00132.73           O
ANISOU  662  OD1 ASP A  83    12156  16550  21726    845  -6639   2773       O
ATOM    663  OD2 ASP A  83     -52.943 -29.012 -11.501  1.00135.51           O
ANISOU  663  OD2 ASP A  83    11478  17510  22501   1614  -6205   2960       O
ATOM    664  N   ARG A  84     -51.158 -24.095 -12.156  1.00139.62           N
ANISOU  664  N   ARG A  84    14273  16001  22776   3223  -6238   2726       N
ATOM    665  CA  ARG A  84     -51.603 -22.763 -12.544  1.00143.19           C
ANISOU  665  CA  ARG A  84    14944  16191  23272   3871  -6319   2981       C
ATOM    666  C   ARG A  84     -50.535 -22.025 -13.329  1.00145.48           C
ANISOU  666  C   ARG A  84    16052  15859  23366   3635  -6514   2823       C
ATOM    667  O   ARG A  84     -50.804 -21.432 -14.395  1.00149.36           O
ANISOU  667  O   ARG A  84    16624  16285  23840   3745  -6832   3112       O
ATOM    668  CB  ARG A  84     -51.974 -21.950 -11.318  1.00150.20           C
ANISOU  668  CB  ARG A  84    15969  16861  24238   4694  -5841   2929       C
ATOM    669  CG  ARG A  84     -52.695 -22.679 -10.243  1.00151.04           C
ANISOU  669  CG  ARG A  84    15442  17441  24505   4924  -5503   2966       C
ATOM    670  CD  ARG A  84     -53.771 -21.770  -9.602  1.00161.81           C
ANISOU  670  CD  ARG A  84    16633  18826  26021   5976  -5141   3302       C
ATOM    671  NE  ARG A  84     -54.076 -22.124  -8.212  1.00163.55           N
ANISOU  671  NE  ARG A  84    16662  19176  26304   6342  -4627   3173       N
ATOM    672  CZ  ARG A  84     -54.921 -21.473  -7.413  1.00166.76           C
ANISOU  672  CZ  ARG A  84    16993  19562  26808   7287  -4164   3421       C
ATOM    673  NH1 ARG A  84     -55.614 -20.424  -7.840  1.00171.51           N
ANISOU  673  NH1 ARG A  84    17642  20048  27476   8022  -4119   3858       N
ATOM    674  NH2 ARG A  84     -55.074 -21.884  -6.152  1.00162.78           N
ANISOU  674  NH2 ARG A  84    16389  19142  26317   7547  -3692   3258       N
ATOM    675  N   LEU A  85     -49.321 -22.022 -12.801  1.00143.10           N
ANISOU  675  N   LEU A  85    16340  15112  22918   3319  -6327   2411       N
ATOM    676  CA  LEU A  85     -48.256 -21.295 -13.461  1.00144.87           C
ANISOU  676  CA  LEU A  85    17318  14743  22982   3082  -6482   2301       C
ATOM    677  C   LEU A  85     -47.991 -21.881 -14.840  1.00143.18           C
ANISOU  677  C   LEU A  85    17048  14671  22683   2507  -6868   2472       C
ATOM    678  O   LEU A  85     -47.880 -21.130 -15.801  1.00145.16           O
ANISOU  678  O   LEU A  85    17639  14639  22878   2585  -7112   2643       O
ATOM    679  CB  LEU A  85     -46.978 -21.317 -12.632  1.00145.54           C
ANISOU  679  CB  LEU A  85    17934  14432  22931   2741  -6251   1908       C
ATOM    680  CG  LEU A  85     -45.748 -20.701 -13.338  1.00146.39           C
ANISOU  680  CG  LEU A  85    18751  13978  22893   2363  -6425   1852       C
ATOM    681  CD1 LEU A  85     -46.104 -19.395 -14.019  1.00151.06           C
ANISOU  681  CD1 LEU A  85    19731  14171  23492   2831  -6579   2042       C
ATOM    682  CD2 LEU A  85     -44.520 -20.524 -12.465  1.00145.08           C
ANISOU  682  CD2 LEU A  85    19093  13432  22600   2045  -6243   1552       C
ATOM    683  N   ALA A  86     -47.870 -23.217 -14.958  1.00139.00           N
ANISOU  683  N   ALA A  86    16172  14533  22109   1936  -6898   2428       N
ATOM    684  CA  ALA A  86     -47.697 -23.842 -16.270  1.00136.48           C
ANISOU  684  CA  ALA A  86    15897  14319  21640   1395  -7232   2594       C
ATOM    685  C   ALA A  86     -48.797 -23.422 -17.243  1.00139.21           C
ANISOU  685  C   ALA A  86    15958  14913  22023   1651  -7633   2986       C
ATOM    686  O   ALA A  86     -48.538 -23.186 -18.431  1.00139.20           O
ANISOU  686  O   ALA A  86    16294  14730  21868   1444  -7941   3141       O
ATOM    687  CB  ALA A  86     -47.666 -25.369 -16.125  1.00128.76           C
ANISOU  687  CB  ALA A  86    14584  13744  20593    828  -7145   2512       C
ATOM    688  N   LYS A  87     -50.030 -23.320 -16.754  1.00138.40           N
ANISOU  688  N   LYS A  87    15217  15250  22120   2120  -7624   3202       N
ATOM    689  CA  LYS A  87     -51.121 -22.871 -17.608  1.00144.22           C
ANISOU  689  CA  LYS A  87    15582  16302  22913   2413  -8004   3673       C
ATOM    690  C   LYS A  87     -50.837 -21.487 -18.191  1.00150.53           C
ANISOU  690  C   LYS A  87    16941  16583  23672   2862  -8080   3780       C
ATOM    691  O   LYS A  87     -50.922 -21.280 -19.413  1.00152.81           O
ANISOU  691  O   LYS A  87    17363  16868  23830   2709  -8476   4034       O
ATOM    692  CB  LYS A  87     -52.428 -22.877 -16.819  1.00149.46           C
ANISOU  692  CB  LYS A  87    15434  17511  23842   2959  -7875   3957       C
ATOM    693  CG  LYS A  87     -52.825 -24.230 -16.212  1.00145.35           C
ANISOU  693  CG  LYS A  87    14299  17534  23394   2539  -7791   3898       C
ATOM    694  CD  LYS A  87     -54.294 -24.499 -16.490  1.00153.50           C
ANISOU  694  CD  LYS A  87    14431  19319  24573   2664  -8053   4441       C
ATOM    695  CE  LYS A  87     -54.941 -25.239 -15.339  1.00152.99           C
ANISOU  695  CE  LYS A  87    13706  19721  24701   2763  -7696   4437       C
ATOM    696  NZ  LYS A  87     -55.226 -24.346 -14.170  1.00150.98           N
ANISOU  696  NZ  LYS A  87    13364  19303  24699   3728  -7216   4476       N
ATOM    697  N   ILE A  88     -50.498 -20.515 -17.336  1.00152.07           N
ANISOU  697  N   ILE A  88    17531  16304  23945   3405  -7702   3592       N
ATOM    698  CA  ILE A  88     -50.210 -19.180 -17.876  1.00155.22           C
ANISOU  698  CA  ILE A  88    18540  16146  24292   3812  -7742   3688       C
ATOM    699  C   ILE A  88     -48.773 -19.044 -18.379  1.00152.34           C
ANISOU  699  C   ILE A  88    18957  15190  23737   3282  -7792   3405       C
ATOM    700  O   ILE A  88     -48.420 -18.010 -18.957  1.00156.78           O
ANISOU  700  O   ILE A  88    20065  15262  24241   3501  -7858   3485       O
ATOM    701  CB  ILE A  88     -50.519 -18.080 -16.847  1.00160.07           C
ANISOU  701  CB  ILE A  88    19382  16421  25017   4637  -7317   3652       C
ATOM    702  CG1 ILE A  88     -49.389 -18.007 -15.824  1.00159.54           C
ANISOU  702  CG1 ILE A  88    19929  15829  24860   4410  -6980   3129       C
ATOM    703  CG2 ILE A  88     -51.862 -18.357 -16.180  1.00161.16           C
ANISOU  703  CG2 ILE A  88    18698  17173  25363   5176  -7154   3954       C
ATOM    704  CD1 ILE A  88     -49.417 -16.751 -15.020  1.00166.73           C
ANISOU  704  CD1 ILE A  88    21428  16169  25754   5095  -6612   3034       C
ATOM    705  N   SER A  89     -47.951 -20.072 -18.215  1.00147.10           N
ANISOU  705  N   SER A  89    18338  14574  22980   2609  -7742   3136       N
ATOM    706  CA  SER A  89     -46.542 -19.960 -18.539  1.00145.77           C
ANISOU  706  CA  SER A  89    18840  13881  22664   2154  -7707   2938       C
ATOM    707  C   SER A  89     -46.328 -19.970 -20.035  1.00146.12           C
ANISOU  707  C   SER A  89    19126  13841  22551   1874  -8053   3179       C
ATOM    708  O   SER A  89     -45.367 -19.362 -20.525  1.00145.40           O
ANISOU  708  O   SER A  89    19644  13224  22376   1752  -8053   3162       O
ATOM    709  CB  SER A  89     -45.741 -21.092 -17.855  1.00145.30           C
ANISOU  709  CB  SER A  89    18709  13944  22555   1595  -7476   2658       C
ATOM    710  OG  SER A  89     -45.864 -22.384 -18.468  1.00138.53           O
ANISOU  710  OG  SER A  89    17549  13499  21587   1085  -7610   2740       O
ATOM    711  N   GLU A  90     -47.199 -20.671 -20.760  1.00145.87           N
ANISOU  711  N   GLU A  90    18644  14321  22459   1733  -8358   3422       N
ATOM    712  CA  GLU A  90     -47.239 -20.639 -22.209  1.00144.99           C
ANISOU  712  CA  GLU A  90    18756  14183  22151   1530  -8741   3693       C
ATOM    713  C   GLU A  90     -48.133 -19.531 -22.720  1.00148.35           C
ANISOU  713  C   GLU A  90    19082  14633  22651   2146  -8977   4037       C
ATOM    714  O   GLU A  90     -48.092 -19.233 -23.920  1.00147.59           O
ANISOU  714  O   GLU A  90    19265  14463  22351   2044  -9183   4220       O
ATOM    715  CB  GLU A  90     -47.701 -21.999 -22.764  1.00141.66           C
ANISOU  715  CB  GLU A  90    17997  14280  21547    962  -8996   3786       C
ATOM    716  CG  GLU A  90     -49.012 -22.551 -22.159  1.00144.11           C
ANISOU  716  CG  GLU A  90    17461  15278  22014   1083  -9093   3911       C
ATOM    717  CD  GLU A  90     -50.304 -22.046 -22.860  1.00148.80           C
ANISOU  717  CD  GLU A  90    17603  16300  22636   1422  -9516   4381       C
ATOM    718  OE1 GLU A  90     -50.207 -21.410 -23.935  1.00151.91           O
ANISOU  718  OE1 GLU A  90    18378  16502  22841   1467  -9687   4541       O
ATOM    719  OE2 GLU A  90     -51.425 -22.288 -22.341  1.00148.93           O
ANISOU  719  OE2 GLU A  90    16872  16908  22805   1617  -9500   4555       O
ATOM    720  N   LYS A  91     -48.943 -18.931 -21.836  1.00151.07           N
ANISOU  720  N   LYS A  91    19050  15125  23226   2785  -8802   4104       N
ATOM    721  CA  LYS A  91     -49.735 -17.779 -22.240  1.00155.92           C
ANISOU  721  CA  LYS A  91    19619  15761  23864   3443  -8796   4420       C
ATOM    722  C   LYS A  91     -48.751 -16.713 -22.698  1.00157.98           C
ANISOU  722  C   LYS A  91    20722  15292  24013   3525  -8651   4297       C
ATOM    723  O   LYS A  91     -48.924 -16.106 -23.764  1.00159.93           O
ANISOU  723  O   LYS A  91    21150  15511  24107   3643  -8765   4529       O
ATOM    724  CB  LYS A  91     -50.492 -17.186 -21.048  1.00160.05           C
ANISOU  724  CB  LYS A  91    19827  16348  24637   4205  -8469   4481       C
ATOM    725  CG  LYS A  91     -51.179 -15.829 -21.390  1.00167.49           C
ANISOU  725  CG  LYS A  91    20878  17189  25573   5002  -8309   4824       C
ATOM    726  CD  LYS A  91     -52.562 -15.646 -20.751  1.00169.90           C
ANISOU  726  CD  LYS A  91    20461  18038  26056   5732  -8105   5201       C
ATOM    727  CE  LYS A  91     -52.878 -14.180 -20.480  1.00172.17           C
ANISOU  727  CE  LYS A  91    21148  17896  26372   6676  -7688   5395       C
ATOM    728  NZ  LYS A  91     -53.825 -14.030 -19.338  1.00176.59           N
ANISOU  728  NZ  LYS A  91    21261  18705  27129   7432  -7281   5592       N
ATOM    729  N   LEU A  92     -47.691 -16.500 -21.918  1.00155.46           N
ANISOU  729  N   LEU A  92    20912  14406  23749   3406  -8397   3944       N
ATOM    730  CA  LEU A  92     -46.629 -15.556 -22.193  1.00158.05           C
ANISOU  730  CA  LEU A  92    22023  14059  23971   3344  -8209   3790       C
ATOM    731  C   LEU A  92     -45.255 -16.036 -22.820  1.00157.31           C
ANISOU  731  C   LEU A  92    22362  13701  23708   2597  -8228   3630       C
ATOM    732  O   LEU A  92     -44.251 -15.342 -22.999  1.00158.62           O
ANISOU  732  O   LEU A  92    23092  13386  23790   2436  -8032   3508       O
ATOM    733  CB  LEU A  92     -46.474 -14.717 -20.926  1.00165.56           C
ANISOU  733  CB  LEU A  92    23307  14551  25047   3769  -7869   3572       C
ATOM    734  CG  LEU A  92     -47.642 -13.862 -20.407  1.00174.66           C
ANISOU  734  CG  LEU A  92    24308  15750  26305   4651  -7667   3763       C
ATOM    735  CD1 LEU A  92     -47.295 -13.250 -19.079  1.00182.41           C
ANISOU  735  CD1 LEU A  92    25788  16189  27333   4926  -7314   3458       C
ATOM    736  CD2 LEU A  92     -47.967 -12.729 -21.337  1.00177.23           C
ANISOU  736  CD2 LEU A  92    24916  15903  26520   5073  -7601   4045       C
ATOM    737  N   SER A  93     -45.325 -17.319 -23.106  1.00155.00           N
ANISOU  737  N   SER A  93    21724  13809  23360   2152  -8438   3671       N
ATOM    738  CA  SER A  93     -44.174 -18.045 -23.566  1.00152.43           C
ANISOU  738  CA  SER A  93    21707  13333  22876   1508  -8385   3578       C
ATOM    739  C   SER A  93     -43.408 -17.334 -24.626  1.00152.16           C
ANISOU  739  C   SER A  93    22202  12958  22652   1389  -8278   3629       C
ATOM    740  O   SER A  93     -42.182 -17.306 -24.611  1.00148.63           O
ANISOU  740  O   SER A  93    22100  12231  22140   1038  -8016   3503       O
ATOM    741  CB  SER A  93     -44.490 -19.459 -24.032  1.00148.38           C
ANISOU  741  CB  SER A  93    20887  13255  22235   1082  -8632   3685       C
ATOM    742  OG  SER A  93     -43.329 -20.065 -24.565  1.00136.48           O
ANISOU  742  OG  SER A  93    19794  11529  20532    549  -8471   3641       O
ATOM    743  N   LYS A  94     -44.125 -16.763 -25.570  1.00156.83           N
ANISOU  743  N   LYS A  94    22801  13641  23147   1685  -8457   3850       N
ATOM    744  CA  LYS A  94     -43.424 -16.091 -26.630  1.00158.59           C
ANISOU  744  CA  LYS A  94    23509  13563  23186   1601  -8338   3910       C
ATOM    745  C   LYS A  94     -42.591 -15.012 -25.957  1.00160.70           C
ANISOU  745  C   LYS A  94    24140  13361  23559   1718  -7992   3728       C
ATOM    746  O   LYS A  94     -41.490 -14.733 -26.402  1.00160.64           O
ANISOU  746  O   LYS A  94    24488  13109  23440   1423  -7769   3681       O
ATOM    747  CB  LYS A  94     -44.404 -15.444 -27.612  1.00155.99           C
ANISOU  747  CB  LYS A  94    23123  13387  22759   2009  -8565   4198       C
ATOM    748  CG  LYS A  94     -45.257 -16.470 -28.349  1.00146.97           C
ANISOU  748  CG  LYS A  94    21637  12753  21451   1801  -8981   4408       C
ATOM    749  CD  LYS A  94     -45.952 -15.908 -29.575  1.00147.28           C
ANISOU  749  CD  LYS A  94    21710  12946  21304   2048  -9214   4721       C
ATOM    750  CE  LYS A  94     -46.820 -16.971 -30.225  1.00149.24           C
ANISOU  750  CE  LYS A  94    21619  13741  21345   1730  -9679   4925       C
ATOM    751  NZ  LYS A  94     -47.647 -16.454 -31.352  1.00155.66           N
ANISOU  751  NZ  LYS A  94    22364  14815  21963   1967  -9966   5277       N
ATOM    752  N   ASP A  95     -43.178 -14.330 -24.981  1.00165.89           N
ANISOU  752  N   ASP A  95    24727  13907  24397   2179  -7939   3665       N
ATOM    753  CA  ASP A  95     -42.499 -13.256 -24.255  1.00171.93           C
ANISOU  753  CA  ASP A  95    25938  14172  25216   2274  -7649   3483       C
ATOM    754  C   ASP A  95     -41.290 -13.566 -23.353  1.00167.10           C
ANISOU  754  C   ASP A  95    25485  13375  24631   1760  -7470   3226       C
ATOM    755  O   ASP A  95     -40.288 -12.850 -23.368  1.00166.84           O
ANISOU  755  O   ASP A  95    25852  13010  24529   1526  -7277   3156       O
ATOM    756  CB  ASP A  95     -43.540 -12.369 -23.568  1.00181.77           C
ANISOU  756  CB  ASP A  95    27188  15293  26583   2991  -7586   3522       C
ATOM    757  CG  ASP A  95     -44.500 -11.733 -24.557  1.00186.75           C
ANISOU  757  CG  ASP A  95    27738  16059  27159   3518  -7668   3856       C
ATOM    758  OD1 ASP A  95     -44.380 -12.031 -25.764  1.00188.32           O
ANISOU  758  OD1 ASP A  95    27890  16446  27215   3281  -7836   4021       O
ATOM    759  OD2 ASP A  95     -45.368 -10.940 -24.135  1.00189.65           O
ANISOU  759  OD2 ASP A  95    28105  16350  27604   4189  -7536   3980       O
ATOM    760  N   LEU A  96     -41.382 -14.617 -22.556  1.00162.00           N
ANISOU  760  N   LEU A  96    24490  12981  24083   1576  -7538   3122       N
ATOM    761  CA  LEU A  96     -40.289 -14.984 -21.683  1.00158.62           C
ANISOU  761  CA  LEU A  96    24141  12454  23671   1101  -7380   2937       C
ATOM    762  C   LEU A  96     -40.418 -16.416 -21.215  1.00156.45           C
ANISOU  762  C   LEU A  96    23410  12560  23474    862  -7454   2914       C
ATOM    763  O   LEU A  96     -41.478 -17.017 -21.341  1.00153.95           O
ANISOU  763  O   LEU A  96    22717  12552  23224   1108  -7654   3002       O
ATOM    764  CB  LEU A  96     -40.139 -14.025 -20.507  1.00160.24           C
ANISOU  764  CB  LEU A  96    24707  12245  23933   1267  -7262   2729       C
ATOM    765  CG  LEU A  96     -41.332 -13.986 -19.554  1.00169.14           C
ANISOU  765  CG  LEU A  96    25680  13380  25204   1841  -7310   2638       C
ATOM    766  CD1 LEU A  96     -41.324 -15.151 -18.578  1.00166.12           C
ANISOU  766  CD1 LEU A  96    24906  13267  24946   1638  -7351   2516       C
ATOM    767  CD2 LEU A  96     -41.382 -12.662 -18.812  1.00176.09           C
ANISOU  767  CD2 LEU A  96    27151  13720  26035   2181  -7129   2479       C
ATOM    768  N   LEU A  97     -39.333 -16.961 -20.682  1.00153.07           N
ANISOU  768  N   LEU A  97    22980  12155  23026    373  -7285   2837       N
ATOM    769  CA  LEU A  97     -39.309 -18.330 -20.201  1.00142.99           C
ANISOU  769  CA  LEU A  97    21317  11204  21809    121  -7273   2834       C
ATOM    770  C   LEU A  97     -39.685 -18.393 -18.735  1.00142.06           C
ANISOU  770  C   LEU A  97    21052  11056  21868    295  -7281   2631       C
ATOM    771  O   LEU A  97     -39.099 -17.692 -17.918  1.00143.54           O
ANISOU  771  O   LEU A  97    21546  10923  22070    223  -7202   2492       O
ATOM    772  CB  LEU A  97     -37.881 -18.814 -20.394  1.00136.60           C
ANISOU  772  CB  LEU A  97    20557  10487  20860   -429  -6992   2911       C
ATOM    773  CG  LEU A  97     -37.583 -20.265 -20.067  1.00127.84           C
ANISOU  773  CG  LEU A  97    19120   9709  19744   -742  -6842   2964       C
ATOM    774  CD1 LEU A  97     -38.787 -21.128 -20.395  1.00127.13           C
ANISOU  774  CD1 LEU A  97    18787   9823  19694   -562  -7067   3008       C
ATOM    775  CD2 LEU A  97     -36.358 -20.716 -20.846  1.00123.51           C
ANISOU  775  CD2 LEU A  97    18629   9324  18975  -1105  -6495   3152       C
ATOM    776  N   ILE A  98     -40.662 -19.223 -18.389  1.00140.16           N
ANISOU  776  N   ILE A  98    20280  11329  21647    463  -7241   2528       N
ATOM    777  CA  ILE A  98     -41.077 -19.294 -16.992  1.00140.04           C
ANISOU  777  CA  ILE A  98    20026  11489  21695    655  -7060   2251       C
ATOM    778  C   ILE A  98     -40.563 -20.609 -16.361  1.00135.79           C
ANISOU  778  C   ILE A  98    19118  11350  21125    220  -6842   2161       C
ATOM    779  O   ILE A  98     -40.976 -21.727 -16.722  1.00128.97           O
ANISOU  779  O   ILE A  98    17849  10919  20235     90  -6815   2225       O
ATOM    780  CB  ILE A  98     -42.591 -19.146 -16.863  1.00137.96           C
ANISOU  780  CB  ILE A  98    19398  11507  21513   1248  -7112   2244       C
ATOM    781  CG1 ILE A  98     -42.948 -17.760 -17.267  1.00146.85           C
ANISOU  781  CG1 ILE A  98    20955  12183  22659   1727  -7228   2346       C
ATOM    782  CG2 ILE A  98     -42.956 -19.097 -15.411  1.00138.91           C
ANISOU  782  CG2 ILE A  98    19378  11720  21683   1511  -6865   1983       C
ATOM    783  CD1 ILE A  98     -44.373 -17.616 -17.613  1.00153.99           C
ANISOU  783  CD1 ILE A  98    21462  13406  23643   2300  -7333   2535       C
ATOM    784  N   ILE A  99     -39.630 -20.463 -15.420  1.00132.85           N
ANISOU  784  N   ILE A  99    18927  10819  20732    -35  -6692   2035       N
ATOM    785  CA  ILE A  99     -39.060 -21.546 -14.630  1.00121.15           C
ANISOU  785  CA  ILE A  99    17125   9688  19218   -391  -6451   1970       C
ATOM    786  C   ILE A  99     -39.566 -21.471 -13.208  1.00123.89           C
ANISOU  786  C   ILE A  99    17322  10170  19579   -142  -6308   1666       C
ATOM    787  O   ILE A  99     -39.563 -20.399 -12.611  1.00136.86           O
ANISOU  787  O   ILE A  99    19374  11434  21192     53  -6360   1514       O
ATOM    788  CB  ILE A  99     -37.526 -21.504 -14.640  1.00115.80           C
ANISOU  788  CB  ILE A  99    16707   8805  18487   -912  -6397   2157       C
ATOM    789  CG1 ILE A  99     -36.959 -21.709 -16.053  1.00114.02           C
ANISOU  789  CG1 ILE A  99    16633   8457  18233  -1129  -6444   2512       C
ATOM    790  CG2 ILE A  99     -36.982 -22.342 -13.550  1.00112.42           C
ANISOU  790  CG2 ILE A  99    15978   8715  18023  -1184  -6152   2088       C
ATOM    791  CD1 ILE A  99     -35.428 -21.726 -16.131  1.00107.22           C
ANISOU  791  CD1 ILE A  99    15938   7449  17352  -1611  -6339   2825       C
ATOM    792  N   MET A 100     -39.972 -22.599 -12.652  1.00119.51           N
ANISOU  792  N   MET A 100    16256  10109  19042   -155  -6103   1578       N
ATOM    793  CA  MET A 100     -40.556 -22.537 -11.332  1.00125.61           C
ANISOU  793  CA  MET A 100    16884  11017  19825    154  -5939   1309       C
ATOM    794  C   MET A 100     -39.481 -22.720 -10.274  1.00125.19           C
ANISOU  794  C   MET A 100    16950  10957  19661   -217  -5791   1207       C
ATOM    795  O   MET A 100     -38.485 -23.429 -10.463  1.00115.12           O
ANISOU  795  O   MET A 100    15563   9832  18347   -693  -5714   1386       O
ATOM    796  CB  MET A 100     -41.683 -23.546 -11.150  1.00125.58           C
ANISOU  796  CB  MET A 100    16250  11552  19915    389  -5793   1274       C
ATOM    797  CG  MET A 100     -42.354 -23.413  -9.789  1.00133.15           C
ANISOU  797  CG  MET A 100    17069  12628  20893    801  -5578   1033       C
ATOM    798  SD  MET A 100     -43.888 -24.357  -9.666  1.00143.81           S
ANISOU  798  SD  MET A 100    17639  14591  22414   1166  -5444   1081       S
ATOM    799  CE  MET A 100     -44.279 -24.312  -7.915  1.00138.86           C
ANISOU  799  CE  MET A 100    16928  14062  21771   1577  -5081    815       C
ATOM    800  N   ARG A 101     -39.683 -22.004  -9.169  1.00139.24           N
ANISOU  800  N   ARG A 101    19010  12532  21361     25  -5747    956       N
ATOM    801  CA  ARG A 101     -38.750 -21.913  -8.052  1.00137.37           C
ANISOU  801  CA  ARG A 101    19010  12225  20959   -316  -5692    834       C
ATOM    802  C   ARG A 101     -39.050 -23.077  -7.118  1.00133.57           C
ANISOU  802  C   ARG A 101    17991  12283  20475   -264  -5392    721       C
ATOM    803  O   ARG A 101     -39.816 -22.938  -6.150  1.00142.08           O
ANISOU  803  O   ARG A 101    19077  13398  21509    148  -5234    475       O
ATOM    804  CB  ARG A 101     -38.913 -20.579  -7.340  1.00148.32           C
ANISOU  804  CB  ARG A 101    21096  13069  22190    -72  -5780    594       C
ATOM    805  CG  ARG A 101     -38.022 -20.379  -6.150  1.00146.85           C
ANISOU  805  CG  ARG A 101    21265  12769  21762   -469  -5797    449       C
ATOM    806  CD  ARG A 101     -38.475 -19.141  -5.462  1.00156.70           C
ANISOU  806  CD  ARG A 101    23288  13444  22809   -117  -5817    165       C
ATOM    807  NE  ARG A 101     -37.928 -19.008  -4.123  1.00158.41           N
ANISOU  807  NE  ARG A 101    23892  13573  22722   -399  -5807    -51       N
ATOM    808  CZ  ARG A 101     -36.731 -18.517  -3.853  1.00154.43           C
ANISOU  808  CZ  ARG A 101    23861  12806  22009  -1085  -6091     -0       C
ATOM    809  NH1 ARG A 101     -35.945 -18.059  -4.812  1.00152.65           N
ANISOU  809  NH1 ARG A 101    23788  12344  21870  -1524  -6371    267       N
ATOM    810  NH2 ARG A 101     -36.326 -18.463  -2.587  1.00156.05           N
ANISOU  810  NH2 ARG A 101    24406  12988  21898  -1350  -6108   -195       N
ATOM    811  N   ALA A 102     -38.451 -24.246  -7.441  1.00122.77           N
ANISOU  811  N   ALA A 102    16185  11314  19148   -647  -5263    932       N
ATOM    812  CA  ALA A 102     -38.427 -25.461  -6.606  1.00118.69           C
ANISOU  812  CA  ALA A 102    15182  11304  18609   -720  -4945    891       C
ATOM    813  C   ALA A 102     -37.269 -25.463  -5.613  1.00118.42           C
ANISOU  813  C   ALA A 102    15283  11313  18398  -1118  -4913    915       C
ATOM    814  O   ALA A 102     -36.254 -26.138  -5.806  1.00110.29           O
ANISOU  814  O   ALA A 102    14052  10507  17348  -1545  -4822   1211       O
ATOM    815  CB  ALA A 102     -38.327 -26.730  -7.428  1.00110.56           C
ANISOU  815  CB  ALA A 102    13709  10635  17662   -923  -4763   1134       C
ATOM    816  N   TYR A 103     -37.463 -24.767  -4.508  1.00126.35           N
ANISOU  816  N   TYR A 103    16622  12134  19251   -954  -4957    634       N
ATOM    817  CA  TYR A 103     -36.519 -24.802  -3.407  1.00125.21           C
ANISOU  817  CA  TYR A 103    16605  12085  18886  -1333  -4963    627       C
ATOM    818  C   TYR A 103     -36.982 -25.796  -2.341  1.00122.58           C
ANISOU  818  C   TYR A 103    15842  12221  18510  -1106  -4606    472       C
ATOM    819  O   TYR A 103     -38.172 -26.094  -2.186  1.00124.43           O
ANISOU  819  O   TYR A 103    15848  12575  18856   -583  -4390    278       O
ATOM    820  CB  TYR A 103     -36.323 -23.392  -2.816  1.00132.71           C
ANISOU  820  CB  TYR A 103    18352  12472  19601  -1393  -5258    408       C
ATOM    821  CG  TYR A 103     -35.466 -22.387  -3.622  1.00131.94           C
ANISOU  821  CG  TYR A 103    18741  11906  19483  -1825  -5639    611       C
ATOM    822  CD1 TYR A 103     -35.352 -22.449  -5.000  1.00126.96           C
ANISOU  822  CD1 TYR A 103    17935  11226  19078  -1870  -5703    889       C
ATOM    823  CD2 TYR A 103     -34.783 -21.349  -2.959  1.00136.61           C
ANISOU  823  CD2 TYR A 103    20035  12075  19794  -2211  -5941    519       C
ATOM    824  CE1 TYR A 103     -34.562 -21.520  -5.696  1.00128.47           C
ANISOU  824  CE1 TYR A 103    18570  10985  19259  -2249  -6022   1096       C
ATOM    825  CE2 TYR A 103     -34.004 -20.412  -3.648  1.00135.45           C
ANISOU  825  CE2 TYR A 103    20345  11487  19634  -2649  -6292    719       C
ATOM    826  CZ  TYR A 103     -33.888 -20.507  -5.017  1.00131.91           C
ANISOU  826  CZ  TYR A 103    19643  11022  19455  -2645  -6314   1020       C
ATOM    827  OH  TYR A 103     -33.108 -19.591  -5.708  1.00129.66           O
ANISOU  827  OH  TYR A 103    19789  10302  19174  -3062  -6632   1251       O
ATOM    828  N   LEU A 104     -36.014 -26.346  -1.633  1.00119.06           N
ANISOU  828  N   LEU A 104    15234  12084  17918  -1511  -4537    623       N
ATOM    829  CA  LEU A 104     -36.346 -27.268  -0.577  1.00117.10           C
ANISOU  829  CA  LEU A 104    14613  12273  17605  -1317  -4191    498       C
ATOM    830  C   LEU A 104     -35.974 -26.748   0.795  1.00125.50           C
ANISOU  830  C   LEU A 104    16087  13257  18339  -1435  -4297    300       C
ATOM    831  O   LEU A 104     -36.598 -27.179   1.763  1.00131.30           O
ANISOU  831  O   LEU A 104    16698  14199  18992  -1085  -4020     72       O
ATOM    832  CB  LEU A 104     -35.710 -28.646  -0.857  1.00108.20           C
ANISOU  832  CB  LEU A 104    12861  11678  16574  -1577  -3890    862       C
ATOM    833  CG  LEU A 104     -36.217 -29.338  -2.166  1.00101.22           C
ANISOU  833  CG  LEU A 104    11650  10862  15946  -1446  -3723   1013       C
ATOM    834  CD1 LEU A 104     -35.485 -30.578  -2.562  1.00 89.65           C
ANISOU  834  CD1 LEU A 104     9772   9777  14514  -1710  -3393   1403       C
ATOM    835  CD2 LEU A 104     -37.702 -29.736  -2.084  1.00100.08           C
ANISOU  835  CD2 LEU A 104    11259  10821  15945   -922  -3519    726       C
ATOM    836  N   GLU A 105     -35.056 -25.778   0.915  1.00129.83           N
ANISOU  836  N   GLU A 105    17183  13472  18673  -1913  -4701    367       N
ATOM    837  CA  GLU A 105     -34.737 -25.317   2.261  1.00137.45           C
ANISOU  837  CA  GLU A 105    18624  14351  19250  -2086  -4835    161       C
ATOM    838  C   GLU A 105     -34.223 -23.872   2.279  1.00145.30           C
ANISOU  838  C   GLU A 105    20505  14714  19989  -2473  -5325     72       C
ATOM    839  O   GLU A 105     -33.356 -23.523   1.475  1.00144.08           O
ANISOU  839  O   GLU A 105    20371  14452  19920  -2980  -5626    398       O
ATOM    840  CB  GLU A 105     -33.757 -26.314   2.878  1.00131.59           C
ANISOU  840  CB  GLU A 105    17360  14231  18407  -2517  -4739    487       C
ATOM    841  CG  GLU A 105     -33.440 -25.978   4.272  1.00140.34           C
ANISOU  841  CG  GLU A 105    18903  15334  19084  -2723  -4889    302       C
ATOM    842  CD  GLU A 105     -32.235 -25.174   4.562  1.00145.38           C
ANISOU  842  CD  GLU A 105    20013  15809  19415  -3509  -5426    501       C
ATOM    843  OE1 GLU A 105     -31.136 -25.768   4.505  1.00141.33           O
ANISOU  843  OE1 GLU A 105    18974  15797  18928  -4036  -5505   1014       O
ATOM    844  OE2 GLU A 105     -32.378 -23.969   4.886  1.00148.93           O
ANISOU  844  OE2 GLU A 105    21368  15641  19577  -3608  -5752    182       O
ATOM    845  N   LYS A 106     -34.794 -23.031   3.183  1.00151.85           N
ANISOU  845  N   LYS A 106    22117  15085  20493  -2208  -5364   -358       N
ATOM    846  CA  LYS A 106     -34.455 -21.602   3.308  1.00157.23           C
ANISOU  846  CA  LYS A 106    23837  15045  20857  -2529  -5778   -523       C
ATOM    847  C   LYS A 106     -33.318 -21.344   4.296  1.00156.54           C
ANISOU  847  C   LYS A 106    24169  14993  20317  -3326  -6162   -455       C
ATOM    848  O   LYS A 106     -33.511 -21.534   5.506  1.00160.15           O
ANISOU  848  O   LYS A 106    24872  15548  20431  -3218  -6046   -698       O
ATOM    849  CB  LYS A 106     -35.682 -20.789   3.731  1.00168.20           C
ANISOU  849  CB  LYS A 106    25987  15842  22081  -1783  -5560   -992       C
ATOM    850  CG  LYS A 106     -35.652 -19.287   3.366  1.00171.21           C
ANISOU  850  CG  LYS A 106    27429  15354  22270  -1878  -5854  -1142       C
ATOM    851  CD  LYS A 106     -35.123 -19.022   1.959  1.00164.61           C
ANISOU  851  CD  LYS A 106    26341  14434  21769  -2227  -6127   -804       C
ATOM    852  CE  LYS A 106     -35.057 -17.541   1.657  1.00165.63           C
ANISOU  852  CE  LYS A 106    27554  13687  21690  -2343  -6398   -946       C
ATOM    853  NZ  LYS A 106     -34.394 -17.381   0.363  1.00159.49           N
ANISOU  853  NZ  LYS A 106    26471  12900  21226  -2759  -6670   -570       N
ATOM    854  N   PRO A 107     -32.162 -20.850   3.852  1.00155.93           N
ANISOU  854  N   PRO A 107    24233  14817  20195  -4138  -6639   -118       N
ATOM    855  CA  PRO A 107     -31.004 -20.742   4.750  1.00156.76           C
ANISOU  855  CA  PRO A 107    24553  15111  19896  -5006  -7062     73       C
ATOM    856  C   PRO A 107     -31.241 -19.736   5.868  1.00160.06           C
ANISOU  856  C   PRO A 107    26205  14899  19712  -5109  -7279   -415       C
ATOM    857  O   PRO A 107     -31.798 -18.663   5.643  1.00163.33           O
ANISOU  857  O   PRO A 107    27531  14524  20004  -4860  -7318   -753       O
ATOM    858  CB  PRO A 107     -29.889 -20.271   3.805  1.00157.75           C
ANISOU  858  CB  PRO A 107    24586  15168  20184  -5770  -7508    572       C
ATOM    859  CG  PRO A 107     -30.682 -19.703   2.588  1.00155.35           C
ANISOU  859  CG  PRO A 107    24489  14319  20219  -5212  -7349    412       C
ATOM    860  CD  PRO A 107     -31.721 -20.748   2.459  1.00152.33           C
ANISOU  860  CD  PRO A 107    23412  14335  20131  -4349  -6769    268       C
ATOM    861  N   ARG A 108     -30.793 -20.085   7.078  1.00162.87           N
ANISOU  861  N   ARG A 108    26642  15589  19653  -5477  -7403   -428       N
ATOM    862  CA  ARG A 108     -30.979 -19.240   8.253  1.00168.58           C
ANISOU  862  CA  ARG A 108    28613  15733  19706  -5607  -7591   -895       C
ATOM    863  C   ARG A 108     -29.834 -19.416   9.246  1.00173.98           C
ANISOU  863  C   ARG A 108    29354  16831  19920  -6568  -8083   -646       C
ATOM    864  O   ARG A 108     -28.895 -20.195   9.051  1.00171.54           O
ANISOU  864  O   ARG A 108    28052  17295  19829  -7090  -8249    -65       O
ATOM    865  CB  ARG A 108     -32.295 -19.530   8.960  1.00173.58           C
ANISOU  865  CB  ARG A 108    29471  16243  20237  -4572  -6983  -1390       C
ATOM    866  CG  ARG A 108     -33.444 -18.762   8.431  1.00174.49           C
ANISOU  866  CG  ARG A 108    30188  15626  20484  -3752  -6653  -1748       C
ATOM    867  CD  ARG A 108     -34.694 -19.456   8.843  1.00179.07           C
ANISOU  867  CD  ARG A 108    30401  16422  21217  -2687  -5975  -1989       C
ATOM    868  NE  ARG A 108     -34.503 -20.897   8.754  1.00179.27           N
ANISOU  868  NE  ARG A 108    29082  17406  21628  -2666  -5767  -1664       N
ATOM    869  CZ  ARG A 108     -35.130 -21.770   9.527  1.00182.22           C
ANISOU  869  CZ  ARG A 108    29045  18196  21993  -2106  -5304  -1785       C
ATOM    870  NH1 ARG A 108     -35.998 -21.369  10.440  1.00187.87           N
ANISOU  870  NH1 ARG A 108    30536  18491  22355  -1485  -4986  -2198       N
ATOM    871  NH2 ARG A 108     -34.871 -23.071   9.386  1.00176.12           N
ANISOU  871  NH2 ARG A 108    27103  18254  21561  -2151  -5116  -1462       N
ATOM    872  N   THR A 109     -29.924 -18.632  10.306  1.00184.48           N
ANISOU  872  N   THR A 109    31929  17601  20564  -6796  -8312  -1066       N
ATOM    873  CA  THR A 109     -29.073 -18.710  11.473  1.00185.79           C
ANISOU  873  CA  THR A 109    32397  18063  20131  -7625  -8775   -960       C
ATOM    874  C   THR A 109     -29.895 -18.987  12.721  1.00190.26           C
ANISOU  874  C   THR A 109    33494  18551  20244  -6986  -8375  -1458       C
ATOM    875  O   THR A 109     -29.320 -19.207  13.798  1.00189.04           O
ANISOU  875  O   THR A 109    33550  18716  19562  -7541  -8679  -1402       O
ATOM    876  CB  THR A 109     -28.286 -17.393  11.631  1.00189.94           C
ANISOU  876  CB  THR A 109    33802  18133  20232  -8306  -9138   -816       C
ATOM    877  OG1 THR A 109     -29.198 -16.307  11.881  1.00198.97           O
ANISOU  877  OG1 THR A 109    36375  18234  20991  -7830  -8957  -1451       O
ATOM    878  CG2 THR A 109     -27.478 -17.078  10.362  1.00183.59           C
ANISOU  878  CG2 THR A 109    32339  17498  19920  -8690  -9301   -226       C
ATOM    879  N   THR A 110     -31.223 -19.006  12.584  1.00190.58           N
ANISOU  879  N   THR A 110    33700  18220  20490  -5822  -7694  -1885       N
ATOM    880  CA  THR A 110     -32.186 -19.081  13.665  1.00196.02           C
ANISOU  880  CA  THR A 110    35044  18657  20778  -5046  -7211  -2379       C
ATOM    881  C   THR A 110     -32.817 -20.473  13.704  1.00193.78           C
ANISOU  881  C   THR A 110    33453  19185  20991  -4223  -6564  -2255       C
ATOM    882  O   THR A 110     -32.542 -21.342  12.868  1.00185.43           O
ANISOU  882  O   THR A 110    31093  18809  20552  -4246  -6478  -1827       O
ATOM    883  CB  THR A 110     -33.313 -18.053  13.460  1.00199.30           C
ANISOU  883  CB  THR A 110    36578  18049  21098  -4233  -6832  -2869       C
ATOM    884  OG1 THR A 110     -33.719 -18.058  12.082  1.00195.71           O
ANISOU  884  OG1 THR A 110    35398  17594  21369  -3804  -6629  -2687       O
ATOM    885  CG2 THR A 110     -32.872 -16.616  13.877  1.00197.76           C
ANISOU  885  CG2 THR A 110    38140  16852  20146  -4933  -7347  -3161       C
ATOM    886  N   VAL A 111     -33.691 -20.672  14.695  1.00199.85           N
ANISOU  886  N   VAL A 111    34650  19829  21454  -3477  -6072  -2632       N
ATOM    887  CA  VAL A 111     -34.401 -21.931  14.867  1.00199.26           C
ANISOU  887  CA  VAL A 111    33482  20438  21791  -2666  -5421  -2562       C
ATOM    888  C   VAL A 111     -35.682 -21.874  14.062  1.00199.43           C
ANISOU  888  C   VAL A 111    33238  20179  22358  -1627  -4838  -2703       C
ATOM    889  O   VAL A 111     -36.401 -20.866  14.041  1.00201.40           O
ANISOU  889  O   VAL A 111    34495  19611  22418  -1150  -4685  -3030       O
ATOM    890  CB  VAL A 111     -34.708 -22.228  16.347  1.00206.50           C
ANISOU  890  CB  VAL A 111    34915  21415  22131  -2359  -5154  -2836       C
ATOM    891  CG1 VAL A 111     -35.345 -23.645  16.500  1.00205.85           C
ANISOU  891  CG1 VAL A 111    33567  22124  22523  -1604  -4488  -2693       C
ATOM    892  CG2 VAL A 111     -33.466 -22.061  17.213  1.00204.49           C
ANISOU  892  CG2 VAL A 111    35172  21327  21199  -3456  -5832  -2724       C
ATOM    893  N   GLY A 112     -35.971 -22.981  13.417  1.00195.56           N
ANISOU  893  N   GLY A 112    31402  20380  22522  -1278  -4498  -2421       N
ATOM    894  CA  GLY A 112     -37.171 -23.101  12.628  1.00194.91           C
ANISOU  894  CA  GLY A 112    30869  20197  22990   -373  -3994  -2468       C
ATOM    895  C   GLY A 112     -36.974 -24.221  11.639  1.00185.17           C
ANISOU  895  C   GLY A 112    28232  19705  22418   -481  -3915  -2061       C
ATOM    896  O   GLY A 112     -35.975 -24.939  11.665  1.00180.99           O
ANISOU  896  O   GLY A 112    27100  19758  21911  -1123  -4138  -1744       O
ATOM    897  N   TRP A 113     -37.943 -24.331  10.750  1.00182.64           N
ANISOU  897  N   TRP A 113    27449  19337  22607    159  -3589  -2040       N
ATOM    898  CA  TRP A 113     -37.983 -25.448   9.830  1.00179.72           C
ANISOU  898  CA  TRP A 113    25851  19606  22829    169  -3423  -1706       C
ATOM    899  C   TRP A 113     -36.774 -25.422   8.912  1.00170.26           C
ANISOU  899  C   TRP A 113    24390  18543  21759   -675  -3912  -1362       C
ATOM    900  O   TRP A 113     -36.558 -24.457   8.177  1.00167.36           O
ANISOU  900  O   TRP A 113    24509  17677  21403   -910  -4259  -1363       O
ATOM    901  CB  TRP A 113     -39.281 -25.379   9.044  1.00180.83           C
ANISOU  901  CB  TRP A 113    25699  19593  23415    945  -3082  -1750       C
ATOM    902  CG  TRP A 113     -39.547 -26.561   8.182  1.00172.73           C
ANISOU  902  CG  TRP A 113    23521  19172  22938   1018  -2864  -1464       C
ATOM    903  CD1 TRP A 113     -39.754 -27.832   8.590  1.00166.89           C
ANISOU  903  CD1 TRP A 113    22011  19047  22353   1170  -2480  -1360       C
ATOM    904  CD2 TRP A 113     -39.711 -26.559   6.758  1.00167.84           C
ANISOU  904  CD2 TRP A 113    22485  18540  22746    962  -2996  -1259       C
ATOM    905  NE1 TRP A 113     -40.015 -28.624   7.514  1.00161.29           N
ANISOU  905  NE1 TRP A 113    20486  18678  22118   1166  -2373  -1116       N
ATOM    906  CE2 TRP A 113     -39.987 -27.873   6.376  1.00157.80           C
ANISOU  906  CE2 TRP A 113    20245  17873  21838   1032  -2698  -1049       C
ATOM    907  CE3 TRP A 113     -39.635 -25.564   5.768  1.00167.88           C
ANISOU  907  CE3 TRP A 113    22900  18057  22831    844  -3337  -1230       C
ATOM    908  CZ2 TRP A 113     -40.201 -28.233   5.065  1.00153.33           C
ANISOU  908  CZ2 TRP A 113    19159  17431  21670    968  -2747   -829       C
ATOM    909  CZ3 TRP A 113     -39.825 -25.927   4.450  1.00160.30           C
ANISOU  909  CZ3 TRP A 113    21351  17261  22294    807  -3386   -991       C
ATOM    910  CH2 TRP A 113     -40.097 -27.253   4.111  1.00156.29           C
ANISOU  910  CH2 TRP A 113    19929  17352  22101    850  -3106   -799       C
ATOM    911  N   LYS A 114     -35.974 -26.479   8.970  1.00169.27           N
ANISOU  911  N   LYS A 114    23506  19087  21724  -1098  -3897  -1027       N
ATOM    912  CA  LYS A 114     -34.727 -26.502   8.227  1.00159.01           C
ANISOU  912  CA  LYS A 114    21935  17970  20511  -1883  -4304   -605       C
ATOM    913  C   LYS A 114     -34.963 -26.993   6.813  1.00151.62           C
ANISOU  913  C   LYS A 114    20315  17172  20121  -1736  -4149   -357       C
ATOM    914  O   LYS A 114     -34.095 -27.686   6.288  1.00146.19           O
ANISOU  914  O   LYS A 114    19030  16914  19600  -2160  -4175     83       O
ATOM    915  CB  LYS A 114     -33.707 -27.450   8.861  1.00152.93           C
ANISOU  915  CB  LYS A 114    20614  17893  19598  -2361  -4302   -240       C
ATOM    916  CG  LYS A 114     -33.246 -27.201  10.285  1.00159.81           C
ANISOU  916  CG  LYS A 114    22019  18814  19889  -2660  -4506   -367       C
ATOM    917  CD  LYS A 114     -32.565 -25.859  10.481  1.00162.11           C
ANISOU  917  CD  LYS A 114    23294  18554  19746  -3322  -5164   -454       C
ATOM    918  CE  LYS A 114     -32.096 -25.687  11.934  1.00163.69           C
ANISOU  918  CE  LYS A 114    24067  18833  19295  -3692  -5404   -571       C
ATOM    919  NZ  LYS A 114     -31.759 -24.278  12.323  1.00172.72           N
ANISOU  919  NZ  LYS A 114    26477  19256  19895  -4230  -5988   -831       N
ATOM    920  N   GLY A 115     -36.128 -26.743   6.214  1.00151.51           N
ANISOU  920  N   GLY A 115    20343  16853  20372  -1120  -3945   -583       N
ATOM    921  CA  GLY A 115     -36.416 -27.183   4.859  1.00144.09           C
ANISOU  921  CA  GLY A 115    18833  16022  19894  -1009  -3845   -366       C
ATOM    922  C   GLY A 115     -37.090 -28.548   4.773  1.00138.13           C
ANISOU  922  C   GLY A 115    17250  15802  19432   -623  -3339   -289       C
ATOM    923  O   GLY A 115     -37.185 -29.288   5.744  1.00140.46           O
ANISOU  923  O   GLY A 115    17292  16465  19613   -479  -3035   -338       O
ATOM    924  N   LEU A 116     -37.581 -28.876   3.562  1.00133.58           N
ANISOU  924  N   LEU A 116    16287  15247  19221   -479  -3260   -160       N
ATOM    925  CA  LEU A 116     -38.326 -30.128   3.294  1.00128.26           C
ANISOU  925  CA  LEU A 116    14900  15004  18831   -177  -2826    -88       C
ATOM    926  C   LEU A 116     -37.472 -31.374   3.397  1.00117.62           C
ANISOU  926  C   LEU A 116    13040  14172  17479   -528  -2569    225       C
ATOM    927  O   LEU A 116     -37.952 -32.438   3.804  1.00113.03           O
ANISOU  927  O   LEU A 116    11995  13969  16982   -294  -2142    220       O
ATOM    928  CB  LEU A 116     -38.952 -30.111   1.898  1.00123.37           C
ANISOU  928  CB  LEU A 116    14099  14249  18528    -67  -2899      2       C
ATOM    929  CG  LEU A 116     -39.840 -31.297   1.529  1.00111.48           C
ANISOU  929  CG  LEU A 116    11954  13118  17287    169  -2535     63       C
ATOM    930  CD1 LEU A 116     -41.032 -31.340   2.401  1.00119.18           C
ANISOU  930  CD1 LEU A 116    12791  14184  18308    746  -2278   -176       C
ATOM    931  CD2 LEU A 116     -40.218 -31.161   0.059  1.00104.78           C
ANISOU  931  CD2 LEU A 116    11049  12102  16662    113  -2738    196       C
ATOM    932  N   ILE A 117     -36.204 -31.274   3.048  1.00112.71           N
ANISOU  932  N   ILE A 117    12484  13577  16763  -1068  -2786    547       N
ATOM    933  CA  ILE A 117     -35.361 -32.431   3.213  1.00104.47           C
ANISOU  933  CA  ILE A 117    10963  13036  15695  -1326  -2476    922       C
ATOM    934  C   ILE A 117     -35.026 -32.793   4.670  1.00108.70           C
ANISOU  934  C   ILE A 117    11417  13923  15961  -1326  -2315    890       C
ATOM    935  O   ILE A 117     -35.118 -33.950   5.052  1.00102.98           O
ANISOU  935  O   ILE A 117    10229  13623  15275  -1174  -1851   1002       O
ATOM    936  CB  ILE A 117     -34.077 -32.284   2.406  1.00101.53           C
ANISOU  936  CB  ILE A 117    10597  12657  15322  -1856  -2689   1397       C
ATOM    937  CG1 ILE A 117     -34.418 -31.818   0.997  1.00 93.79           C
ANISOU  937  CG1 ILE A 117     9790  11281  14564  -1838  -2874   1402       C
ATOM    938  CG2 ILE A 117     -33.346 -33.607   2.363  1.00100.31           C
ANISOU  938  CG2 ILE A 117     9909  13011  15191  -1989  -2232   1864       C
ATOM    939  CD1 ILE A 117     -33.305 -32.012  -0.003  1.00 92.82           C
ANISOU  939  CD1 ILE A 117     9570  11195  14504  -2240  -2896   1934       C
ATOM    940  N   ASN A 118     -34.631 -31.813   5.483  1.00115.15           N
ANISOU  940  N   ASN A 118    12734  14545  16472  -1516  -2697    744       N
ATOM    941  CA  ASN A 118     -34.266 -32.103   6.879  1.00117.64           C
ANISOU  941  CA  ASN A 118    13044  15190  16463  -1566  -2606    725       C
ATOM    942  C   ASN A 118     -35.359 -32.505   7.855  1.00124.71           C
ANISOU  942  C   ASN A 118    13906  16173  17306   -974  -2218    341       C
ATOM    943  O   ASN A 118     -35.248 -33.511   8.544  1.00122.12           O
ANISOU  943  O   ASN A 118    13158  16318  16924   -873  -1833    464       O
ATOM    944  CB  ASN A 118     -33.469 -30.945   7.461  1.00122.76           C
ANISOU  944  CB  ASN A 118    14328  15587  16729  -2048  -3179    698       C
ATOM    945  CG  ASN A 118     -32.096 -30.837   6.852  1.00117.67           C
ANISOU  945  CG  ASN A 118    13518  15102  16090  -2732  -3501   1254       C
ATOM    946  OD1 ASN A 118     -31.934 -30.952   5.640  1.00109.60           O
ANISOU  946  OD1 ASN A 118    12268  14005  15372  -2799  -3471   1505       O
ATOM    947  ND2 ASN A 118     -31.094 -30.623   7.689  1.00118.93           N
ANISOU  947  ND2 ASN A 118    13784  15503  15900  -3252  -3813   1493       N
ATOM    948  N   ASP A 119     -36.428 -31.730   7.879  1.00131.98           N
ANISOU  948  N   ASP A 119    15248  16640  18258   -543  -2275    -76       N
ATOM    949  CA  ASP A 119     -37.596 -32.011   8.701  1.00140.52           C
ANISOU  949  CA  ASP A 119    16294  17757  19339    105  -1874   -397       C
ATOM    950  C   ASP A 119     -38.885 -31.905   7.904  1.00141.02           C
ANISOU  950  C   ASP A 119    16208  17597  19776    610  -1721   -547       C
ATOM    951  O   ASP A 119     -39.583 -30.893   7.968  1.00155.37           O
ANISOU  951  O   ASP A 119    18534  18958  21544    957  -1851   -806       O
ATOM    952  CB  ASP A 119     -37.620 -31.078   9.899  1.00154.15           C
ANISOU  952  CB  ASP A 119    18795  19170  20607    208  -2050   -714       C
ATOM    953  CG  ASP A 119     -38.615 -31.501  10.901  1.00164.01           C
ANISOU  953  CG  ASP A 119    19979  20536  21803    862  -1568   -955       C
ATOM    954  OD1 ASP A 119     -38.660 -32.726  11.171  1.00157.86           O
ANISOU  954  OD1 ASP A 119    18529  20288  21164    959  -1155   -793       O
ATOM    955  OD2 ASP A 119     -39.298 -30.588  11.439  1.00170.71           O
ANISOU  955  OD2 ASP A 119    21499  20920  22442   1279  -1576  -1281       O
ATOM    956  N   PRO A 120     -39.273 -32.932   7.164  1.00128.51           N
ANISOU  956  N   PRO A 120    13958  16322  18548    675  -1431   -365       N
ATOM    957  CA  PRO A 120     -40.448 -32.790   6.306  1.00127.30           C
ANISOU  957  CA  PRO A 120    13637  15996  18735   1040  -1394   -439       C
ATOM    958  C   PRO A 120     -41.737 -33.258   6.956  1.00129.59           C
ANISOU  958  C   PRO A 120    13602  16465  19169   1661   -961   -582       C
ATOM    959  O   PRO A 120     -42.812 -33.229   6.328  1.00125.09           O
ANISOU  959  O   PRO A 120    12775  15853  18902   1979   -913   -572       O
ATOM    960  CB  PRO A 120     -40.065 -33.650   5.127  1.00117.12           C
ANISOU  960  CB  PRO A 120    11896  14922  17683    658  -1365   -137       C
ATOM    961  CG  PRO A 120     -39.300 -34.766   5.779  1.00112.90           C
ANISOU  961  CG  PRO A 120    11033  14841  17024    444  -1022     50       C
ATOM    962  CD  PRO A 120     -38.510 -34.145   6.863  1.00119.42           C
ANISOU  962  CD  PRO A 120    12271  15627  17477    316  -1202    -21       C
ATOM    963  N   ASP A 121     -41.633 -33.711   8.193  1.00134.20           N
ANISOU  963  N   ASP A 121    14158  17287  19546   1821   -650   -662       N
ATOM    964  CA  ASP A 121     -42.784 -34.037   9.032  1.00133.87           C
ANISOU  964  CA  ASP A 121    13893  17385  19586   2459   -207   -791       C
ATOM    965  C   ASP A 121     -43.235 -32.807   9.784  1.00143.12           C
ANISOU  965  C   ASP A 121    15763  18113  20504   2932   -276  -1052       C
ATOM    966  O   ASP A 121     -44.367 -32.785  10.311  1.00141.80           O
ANISOU  966  O   ASP A 121    15489  17947  20442   3593     83  -1121       O
ATOM    967  CB  ASP A 121     -42.398 -35.131  10.018  1.00132.85           C
ANISOU  967  CB  ASP A 121    13452  17706  19318   2423    199   -737       C
ATOM    968  CG  ASP A 121     -42.623 -36.516   9.452  1.00120.62           C
ANISOU  968  CG  ASP A 121    11152  16580  18097   2283    535   -507       C
ATOM    969  OD1 ASP A 121     -43.334 -36.600   8.427  1.00117.55           O
ANISOU  969  OD1 ASP A 121    10486  16138  18041   2294    463   -431       O
ATOM    970  OD2 ASP A 121     -42.134 -37.524  10.022  1.00110.40           O
ANISOU  970  OD2 ASP A 121     9576  15659  16712   2163    877   -390       O
ATOM    971  N   MET A 122     -42.362 -31.800   9.827  1.00154.46           N
ANISOU  971  N   MET A 122    17933  19155  21600   2598   -705  -1162       N
ATOM    972  CA  MET A 122     -42.461 -30.478  10.448  1.00163.66           C
ANISOU  972  CA  MET A 122    20038  19751  22394   2858   -867  -1427       C
ATOM    973  C   MET A 122     -42.548 -30.557  11.968  1.00169.21           C
ANISOU  973  C   MET A 122    21110  20484  22698   3187   -551  -1621       C
ATOM    974  O   MET A 122     -43.096 -29.625  12.598  1.00175.53           O
ANISOU  974  O   MET A 122    22660  20808  23226   3685   -454  -1848       O
ATOM    975  CB  MET A 122     -43.625 -29.681   9.879  1.00162.49           C
ANISOU  975  CB  MET A 122    20029  19228  22482   3452   -816  -1464       C
ATOM    976  CG  MET A 122     -43.695 -29.968   8.410  1.00155.80           C
ANISOU  976  CG  MET A 122    18601  18523  22071   3166  -1040  -1227       C
ATOM    977  SD  MET A 122     -44.246 -28.548   7.494  1.00160.02           S
ANISOU  977  SD  MET A 122    19656  18451  22694   3450  -1337  -1247       S
ATOM    978  CE  MET A 122     -43.735 -28.962   5.815  1.00153.47           C
ANISOU  978  CE  MET A 122    18298  17803  22213   2802  -1733   -981       C
ATOM    979  N   ASN A 123     -42.016 -31.606  12.585  1.00163.47           N
ANISOU  979  N   ASN A 123    19957  20265  21888   2954   -360  -1525       N
ATOM    980  CA  ASN A 123     -42.113 -31.790  14.034  1.00165.95           C
ANISOU  980  CA  ASN A 123    20574  20663  21818   3278    -36  -1687       C
ATOM    981  C   ASN A 123     -40.763 -31.866  14.735  1.00171.59           C
ANISOU  981  C   ASN A 123    21618  21535  22044   2631   -337  -1668       C
ATOM    982  O   ASN A 123     -40.722 -32.229  15.910  1.00174.56           O
ANISOU  982  O   ASN A 123    22134  22098  22092   2815    -78  -1749       O
ATOM    983  CB  ASN A 123     -42.925 -33.058  14.277  1.00159.03           C
ANISOU  983  CB  ASN A 123    18816  20309  21300   3725    568  -1551       C
ATOM    984  CG  ASN A 123     -42.464 -34.162  13.383  1.00151.44           C
ANISOU  984  CG  ASN A 123    17003  19830  20709   3237    557  -1258       C
ATOM    985  OD1 ASN A 123     -41.446 -34.010  12.697  1.00153.33           O
ANISOU  985  OD1 ASN A 123    17307  20051  20901   2597    133  -1131       O
ATOM    986  ND2 ASN A 123     -43.253 -35.214  13.274  1.00142.54           N
ANISOU  986  ND2 ASN A 123    15117  19078  19962   3535   1021  -1124       N
ATOM    987  N   ASN A 124     -39.669 -31.506  14.059  1.00176.13           N
ANISOU  987  N   ASN A 124    22315  22054  22552   1884   -883  -1521       N
ATOM    988  CA  ASN A 124     -38.313 -31.738  14.568  1.00181.02           C
ANISOU  988  CA  ASN A 124    22998  22984  22798   1182  -1195  -1340       C
ATOM    989  C   ASN A 124     -38.101 -33.227  14.829  1.00178.20           C
ANISOU  989  C   ASN A 124    21730  23355  22623   1199   -762  -1053       C
ATOM    990  O   ASN A 124     -37.475 -33.645  15.806  1.00180.90           O
ANISOU  990  O   ASN A 124    22083  24043  22606   1021   -722   -962       O
ATOM    991  CB  ASN A 124     -37.982 -30.900  15.817  1.00187.95           C
ANISOU  991  CB  ASN A 124    24893  23540  22981   1079  -1437  -1607       C
ATOM    992  CG  ASN A 124     -38.142 -29.367  15.605  1.00192.84           C
ANISOU  992  CG  ASN A 124    26595  23336  23340   1037  -1839  -1904       C
ATOM    993  OD1 ASN A 124     -38.469 -28.878  14.510  1.00193.53           O
ANISOU  993  OD1 ASN A 124    26639  23111  23782   1094  -1958  -1891       O
ATOM    994  ND2 ASN A 124     -37.907 -28.609  16.678  1.00198.86           N
ANISOU  994  ND2 ASN A 124    28401  23722  23436    932  -2035  -2169       N
ATOM    995  N   SER A 125     -38.645 -34.036  13.940  1.00162.22           N
ANISOU  995  N   SER A 125    18949  21551  21137   1408   -430   -897       N
ATOM    996  CA  SER A 125     -38.323 -35.442  13.939  1.00149.95           C
ANISOU  996  CA  SER A 125    16587  20614  19773   1327    -31   -578       C
ATOM    997  C   SER A 125     -37.158 -35.750  13.021  1.00141.18           C
ANISOU  997  C   SER A 125    15145  19726  18770    672   -287   -160       C
ATOM    998  O   SER A 125     -36.422 -36.697  13.289  1.00138.26           O
ANISOU  998  O   SER A 125    14323  19863  18349    468    -59    182       O
ATOM    999  CB  SER A 125     -39.544 -36.262  13.532  1.00142.18           C
ANISOU  999  CB  SER A 125    15012  19746  19265   1859    505   -611       C
ATOM   1000  OG  SER A 125     -40.075 -35.812  12.304  1.00139.69           O
ANISOU 1000  OG  SER A 125    14661  19114  19302   1863    307   -639       O
ATOM   1001  N   PHE A 126     -36.977 -34.986  11.944  1.00140.27           N
ANISOU 1001  N   PHE A 126    15243  19249  18805    385   -705   -137       N
ATOM   1002  CA  PHE A 126     -35.799 -35.076  11.073  1.00131.17           C
ANISOU 1002  CA  PHE A 126    13886  18236  17716   -235   -985    291       C
ATOM   1003  C   PHE A 126     -35.613 -36.356  10.254  1.00119.36           C
ANISOU 1003  C   PHE A 126    11668  17121  16561   -272   -552    674       C
ATOM   1004  O   PHE A 126     -34.513 -36.887  10.152  1.00115.27           O
ANISOU 1004  O   PHE A 126    10857  16965  15976   -646   -512   1138       O
ATOM   1005  CB  PHE A 126     -34.506 -34.758  11.839  1.00131.87           C
ANISOU 1005  CB  PHE A 126    14199  18542  17363   -779  -1355    535       C
ATOM   1006  CG  PHE A 126     -34.532 -33.470  12.617  1.00142.57           C
ANISOU 1006  CG  PHE A 126    16428  19460  18284   -887  -1837    173       C
ATOM   1007  CD1 PHE A 126     -35.043 -33.408  13.902  1.00153.99           C
ANISOU 1007  CD1 PHE A 126    18238  20886  19384   -527  -1670   -155       C
ATOM   1008  CD2 PHE A 126     -33.993 -32.309  12.068  1.00143.70           C
ANISOU 1008  CD2 PHE A 126    17105  19172  18322  -1373  -2448    177       C
ATOM   1009  CE1 PHE A 126     -35.038 -32.196  14.628  1.00162.29           C
ANISOU 1009  CE1 PHE A 126    20264  21449  19948   -643  -2094   -498       C
ATOM   1010  CE2 PHE A 126     -33.989 -31.094  12.781  1.00152.50           C
ANISOU 1010  CE2 PHE A 126    19168  19799  18975  -1526  -2888   -168       C
ATOM   1011  CZ  PHE A 126     -34.518 -31.048  14.067  1.00161.11           C
ANISOU 1011  CZ  PHE A 126    20697  20837  19680  -1156  -2700   -514       C
ATOM   1012  N   GLN A 127     -36.682 -36.832   9.617  1.00114.47           N
ANISOU 1012  N   GLN A 127    10794  16403  16296     98   -231    523       N
ATOM   1013  CA  GLN A 127     -36.648 -38.156   8.980  1.00101.61           C
ANISOU 1013  CA  GLN A 127     8600  15087  14920     89    260    825       C
ATOM   1014  C   GLN A 127     -36.197 -38.026   7.530  1.00 93.53           C
ANISOU 1014  C   GLN A 127     7587  13863  14086   -259     52   1076       C
ATOM   1015  O   GLN A 127     -37.000 -38.119   6.597  1.00 88.26           O
ANISOU 1015  O   GLN A 127     6875  12973  13687   -144     86    957       O
ATOM   1016  CB  GLN A 127     -37.995 -38.808   9.065  1.00 99.19           C
ANISOU 1016  CB  GLN A 127     8025  14803  14859    564    687    576       C
ATOM   1017  CG  GLN A 127     -38.362 -39.143  10.454  1.00108.34           C
ANISOU 1017  CG  GLN A 127     9108  16207  15847    933   1013    416       C
ATOM   1018  CD  GLN A 127     -39.734 -39.722  10.512  1.00108.34           C
ANISOU 1018  CD  GLN A 127     8804  16231  16130   1394   1419    220       C
ATOM   1019  OE1 GLN A 127     -40.552 -39.443   9.612  1.00112.45           O
ANISOU 1019  OE1 GLN A 127     9295  16499  16933   1461   1276    117       O
ATOM   1020  NE2 GLN A 127     -40.039 -40.490  11.586  1.00104.67           N
ANISOU 1020  NE2 GLN A 127     8095  16082  15593   1716   1908    193       N
ATOM   1021  N   ILE A 128     -34.874 -37.853   7.346  1.00119.82           N
ANISOU 1021  N   ILE A 128    12243  17073  16211  -2279  -2053   4343       N
ATOM   1022  CA  ILE A 128     -34.376 -37.158   6.151  1.00118.23           C
ANISOU 1022  CA  ILE A 128    12453  16468  16000  -2221  -2294   4189       C
ATOM   1023  C   ILE A 128     -34.497 -38.027   4.902  1.00113.08           C
ANISOU 1023  C   ILE A 128    11505  15572  15888  -1964  -2363   4270       C
ATOM   1024  O   ILE A 128     -34.871 -37.527   3.832  1.00112.10           O
ANISOU 1024  O   ILE A 128    11669  15049  15873  -1697  -2516   3977       O
ATOM   1025  CB  ILE A 128     -32.941 -36.625   6.349  1.00112.05           C
ANISOU 1025  CB  ILE A 128    11973  15811  14789  -2698  -2433   4430       C
ATOM   1026  CG1 ILE A 128     -32.890 -35.478   7.348  1.00117.08           C
ANISOU 1026  CG1 ILE A 128    13091  16543  14850  -2922  -2448   4211       C
ATOM   1027  CG2 ILE A 128     -32.385 -36.111   5.094  1.00107.25           C
ANISOU 1027  CG2 ILE A 128    11697  14848  14206  -2689  -2631   4363       C
ATOM   1028  CD1 ILE A 128     -31.455 -35.049   7.620  1.00114.02           C
ANISOU 1028  CD1 ILE A 128    12933  16319  14070  -3458  -2615   4493       C
ATOM   1029  N   ASN A 129     -34.148 -39.312   4.993  1.00111.04           N
ANISOU 1029  N   ASN A 129    10715  15520  15954  -2046  -2283   4664       N
ATOM   1030  CA  ASN A 129     -34.464 -40.234   3.903  1.00105.34           C
ANISOU 1030  CA  ASN A 129     9696  14552  15777  -1760  -2330   4675       C
ATOM   1031  C   ASN A 129     -35.849 -40.003   3.280  1.00107.75           C
ANISOU 1031  C   ASN A 129    10060  14530  16349  -1322  -2377   4239       C
ATOM   1032  O   ASN A 129     -35.971 -39.774   2.070  1.00106.34           O
ANISOU 1032  O   ASN A 129    10109  13995  16301  -1101  -2555   4028       O
ATOM   1033  CB  ASN A 129     -34.213 -41.672   4.396  1.00101.68           C
ANISOU 1033  CB  ASN A 129     8630  14339  15664  -1867  -2217   5117       C
ATOM   1034  CG  ASN A 129     -35.122 -42.061   5.613  1.00112.78           C
ANISOU 1034  CG  ASN A 129     9726  16021  17103  -1890  -2022   5187       C
ATOM   1035  OD1 ASN A 129     -36.041 -41.316   5.989  1.00116.69           O
ANISOU 1035  OD1 ASN A 129    10401  16518  17420  -1757  -1939   4844       O
ATOM   1036  ND2 ASN A 129     -34.774 -43.165   6.299  1.00112.09           N
ANISOU 1036  ND2 ASN A 129     9199  16194  17195  -2088  -1942   5651       N
ATOM   1037  N   LYS A 130     -36.894 -39.972   4.107  1.00109.59           N
ANISOU 1037  N   LYS A 130    10111  14902  16626  -1202  -2226   4089       N
ATOM   1038  CA  LYS A 130     -38.225 -39.685   3.594  1.00110.32           C
ANISOU 1038  CA  LYS A 130    10203  14722  16993   -778  -2282   3669       C
ATOM   1039  C   LYS A 130     -38.292 -38.314   2.937  1.00111.03           C
ANISOU 1039  C   LYS A 130    10924  14461  16803   -607  -2495   3280       C
ATOM   1040  O   LYS A 130     -38.862 -38.145   1.850  1.00109.19           O
ANISOU 1040  O   LYS A 130    10818  13854  16814   -284  -2709   3029       O
ATOM   1041  CB  LYS A 130     -39.242 -39.748   4.747  1.00118.41           C
ANISOU 1041  CB  LYS A 130    10915  16037  18036   -717  -2020   3571       C
ATOM   1042  CG  LYS A 130     -40.733 -39.525   4.379  1.00121.48           C
ANISOU 1042  CG  LYS A 130    11151  16224  18781   -263  -2039   3143       C
ATOM   1043  CD  LYS A 130     -41.737 -39.872   5.547  1.00126.08           C
ANISOU 1043  CD  LYS A 130    11252  17194  19459   -242  -1692   3118       C
ATOM   1044  CE  LYS A 130     -41.731 -38.888   6.741  1.00129.92           C
ANISOU 1044  CE  LYS A 130    12025  17969  19369   -343  -1456   2936       C
ATOM   1045  NZ  LYS A 130     -42.824 -39.182   7.687  1.00134.16           N
ANISOU 1045  NZ  LYS A 130    12093  18871  20012   -262  -1094   2845       N
ATOM   1046  N   GLY A 131     -37.677 -37.330   3.589  1.00113.32           N
ANISOU 1046  N   GLY A 131    11643  14847  16566   -847  -2474   3247       N
ATOM   1047  CA  GLY A 131     -37.635 -35.997   3.024  1.00114.59           C
ANISOU 1047  CA  GLY A 131    12461  14633  16444   -741  -2700   2923       C
ATOM   1048  C   GLY A 131     -37.216 -36.134   1.585  1.00109.96           C
ANISOU 1048  C   GLY A 131    12052  13716  16012   -678  -2943   2982       C
ATOM   1049  O   GLY A 131     -37.929 -35.712   0.672  1.00110.28           O
ANISOU 1049  O   GLY A 131    12321  13369  16213   -332  -3160   2691       O
ATOM   1050  N   LEU A 132     -36.091 -36.806   1.361  1.00108.41           N
ANISOU 1050  N   LEU A 132    11708  13691  15791   -991  -2904   3364       N
ATOM   1051  CA  LEU A 132     -35.590 -36.965   0.002  1.00103.94           C
ANISOU 1051  CA  LEU A 132    11312  12869  15310   -959  -3074   3418       C
ATOM   1052  C   LEU A 132     -36.575 -37.722  -0.861  1.00102.52           C
ANISOU 1052  C   LEU A 132    10859  12469  15623   -553  -3166   3256       C
ATOM   1053  O   LEU A 132     -36.746 -37.391  -2.044  1.00100.61           O
ANISOU 1053  O   LEU A 132    10953  11879  15394   -367  -3395   3082       O
ATOM   1054  CB  LEU A 132     -34.247 -37.693  -0.032  1.00 99.52           C
ANISOU 1054  CB  LEU A 132    10521  12583  14708  -1316  -2961   3839       C
ATOM   1055  CG  LEU A 132     -33.049 -37.008   0.608  1.00 98.82           C
ANISOU 1055  CG  LEU A 132    10678  12719  14148  -1785  -2930   4057       C
ATOM   1056  CD1 LEU A 132     -31.867 -37.954   0.596  1.00 95.16           C
ANISOU 1056  CD1 LEU A 132     9807  12562  13788  -2051  -2813   4481       C
ATOM   1057  CD2 LEU A 132     -32.745 -35.742  -0.060  1.00 99.76           C
ANISOU 1057  CD2 LEU A 132    11469  12534  13902  -1880  -3121   3887       C
ATOM   1058  N   ARG A 133     -37.188 -38.771  -0.314  1.00102.19           N
ANISOU 1058  N   ARG A 133    10224  12625  15979   -450  -3011   3338       N
ATOM   1059  CA  ARG A 133     -38.098 -39.562  -1.130  1.00100.94           C
ANISOU 1059  CA  ARG A 133     9778  12253  16323   -113  -3128   3196       C
ATOM   1060  C   ARG A 133     -39.107 -38.580  -1.666  1.00101.55           C
ANISOU 1060  C   ARG A 133    10212  11985  16386    235  -3370   2779       C
ATOM   1061  O   ARG A 133     -39.153 -38.267  -2.869  1.00 98.44           O
ANISOU 1061  O   ARG A 133    10179  11250  15974    396  -3642   2627       O
ATOM   1062  CB  ARG A 133     -38.844 -40.611  -0.318  1.00102.29           C
ANISOU 1062  CB  ARG A 133     9292  12656  16917    -65  -2941   3304       C
ATOM   1063  CG  ARG A 133     -37.998 -41.597   0.401  1.00104.28           C
ANISOU 1063  CG  ARG A 133     9162  13238  17222   -384  -2726   3744       C
ATOM   1064  CD  ARG A 133     -38.911 -42.516   1.221  1.00106.27           C
ANISOU 1064  CD  ARG A 133     8822  13682  17872   -347  -2559   3848       C
ATOM   1065  NE  ARG A 133     -39.564 -43.526   0.401  1.00104.62           N
ANISOU 1065  NE  ARG A 133     8285  13232  18235   -131  -2689   3795       N
ATOM   1066  CZ  ARG A 133     -38.921 -44.459  -0.292  1.00102.84           C
ANISOU 1066  CZ  ARG A 133     8120  12840  18114   -184  -2676   3887       C
ATOM   1067  NH1 ARG A 133     -37.597 -44.590  -0.228  1.00100.88           N
ANISOU 1067  NH1 ARG A 133     7966  12715  17651   -412  -2614   4173       N
ATOM   1068  NH2 ARG A 133     -39.622 -45.300  -1.048  1.00 99.47           N
ANISOU 1068  NH2 ARG A 133     7686  12124  17984    -16  -2702   3654       N
ATOM   1069  N   ILE A 134     -39.850 -38.051  -0.699  1.00103.31           N
ANISOU 1069  N   ILE A 134    10357  12323  16574    335  -3260   2605       N
ATOM   1070  CA  ILE A 134     -41.024 -37.255  -0.954  1.00103.28           C
ANISOU 1070  CA  ILE A 134    10515  12041  16685    741  -3449   2193       C
ATOM   1071  C   ILE A 134     -40.583 -36.343  -2.076  1.00104.38           C
ANISOU 1071  C   ILE A 134    11346  11770  16545    788  -3782   2082       C
ATOM   1072  O   ILE A 134     -41.029 -36.490  -3.217  1.00102.64           O
ANISOU 1072  O   ILE A 134    11213  11244  16541   1035  -4070   1958       O
ATOM   1073  CB  ILE A 134     -41.451 -36.489   0.304  1.00108.60           C
ANISOU 1073  CB  ILE A 134    11205  12909  17151    768  -3239   2015       C
ATOM   1074  CG1 ILE A 134     -41.582 -37.420   1.522  1.00109.53           C
ANISOU 1074  CG1 ILE A 134    10700  13524  17392    574  -2851   2240       C
ATOM   1075  CG2 ILE A 134     -42.789 -35.855   0.046  1.00115.78           C
ANISOU 1075  CG2 ILE A 134    12125  13551  18316   1267  -3412   1576       C
ATOM   1076  CD1 ILE A 134     -42.842 -38.276   1.522  1.00113.68           C
ANISOU 1076  CD1 ILE A 134    10575  14120  18497    847  -2786   2150       C
ATOM   1077  N   SER A 135     -39.519 -35.581  -1.783  1.00106.35           N
ANISOU 1077  N   SER A 135    12062  12055  16292    458  -3734   2210       N
ATOM   1078  CA  SER A 135     -39.055 -34.470  -2.610  1.00104.82           C
ANISOU 1078  CA  SER A 135    12606  11483  15737    420  -4017   2127       C
ATOM   1079  C   SER A 135     -38.701 -34.874  -4.033  1.00102.26           C
ANISOU 1079  C   SER A 135    12447  10950  15458    428  -4225   2228       C
ATOM   1080  O   SER A 135     -39.092 -34.182  -4.984  1.00102.49           O
ANISOU 1080  O   SER A 135    12951  10572  15420    644  -4562   2044       O
ATOM   1081  CB  SER A 135     -37.865 -33.842  -1.929  1.00105.55           C
ANISOU 1081  CB  SER A 135    13029  11743  15333    -44  -3880   2323       C
ATOM   1082  OG  SER A 135     -38.246 -33.721  -0.588  1.00111.52           O
ANISOU 1082  OG  SER A 135    13552  12758  16061    -46  -3657   2228       O
ATOM   1083  N   ARG A 136     -37.949 -35.965  -4.219  1.00 99.19           N
ANISOU 1083  N   ARG A 136    11706  10822  15159    204  -4040   2513       N
ATOM   1084  CA  ARG A 136     -37.763 -36.413  -5.590  1.00 95.67           C
ANISOU 1084  CA  ARG A 136    11398  10182  14768    276  -4212   2531       C
ATOM   1085  C   ARG A 136     -39.087 -36.820  -6.222  1.00 97.28           C
ANISOU 1085  C   ARG A 136    11417  10139  15406    727  -4468   2257       C
ATOM   1086  O   ARG A 136     -39.279 -36.647  -7.436  1.00 97.71           O
ANISOU 1086  O   ARG A 136    11835   9887  15404    881  -4769   2140       O
ATOM   1087  CB  ARG A 136     -36.852 -37.597  -5.705  1.00 92.01           C
ANISOU 1087  CB  ARG A 136    10542  10008  14409     50  -3969   2817       C
ATOM   1088  CG  ARG A 136     -36.660 -37.883  -7.205  1.00 91.82           C
ANISOU 1088  CG  ARG A 136    10783   9759  14344    140  -4145   2763       C
ATOM   1089  CD  ARG A 136     -35.400 -38.599  -7.460  1.00 93.12           C
ANISOU 1089  CD  ARG A 136    10792  10177  14415   -138  -3892   3030       C
ATOM   1090  NE  ARG A 136     -35.278 -39.060  -8.820  1.00 92.74           N
ANISOU 1090  NE  ARG A 136    10922   9965  14350    -23  -3995   2939       N
ATOM   1091  CZ  ARG A 136     -34.351 -38.625  -9.637  1.00 96.43           C
ANISOU 1091  CZ  ARG A 136    11819  10435  14387   -235  -3956   3026       C
ATOM   1092  NH1 ARG A 136     -33.234 -38.106  -9.175  1.00 97.85           N
ANISOU 1092  NH1 ARG A 136    12086  10854  14238   -619  -3743   3281       N
ATOM   1093  NH2 ARG A 136     -34.507 -38.808 -10.938  1.00 98.86           N
ANISOU 1093  NH2 ARG A 136    12430  10539  14594    -85  -4116   2869       N
ATOM   1094  N   GLU A 137     -39.985 -37.434  -5.445  1.00 93.67           N
ANISOU 1094  N   GLU A 137    10374   9836  15381    910  -4357   2177       N
ATOM   1095  CA  GLU A 137     -41.277 -37.774  -6.015  1.00 95.49           C
ANISOU 1095  CA  GLU A 137    10380   9844  16056   1313  -4626   1915       C
ATOM   1096  C   GLU A 137     -41.953 -36.525  -6.592  1.00100.36           C
ANISOU 1096  C   GLU A 137    11538  10061  16531   1614  -5014   1627       C
ATOM   1097  O   GLU A 137     -42.459 -36.503  -7.739  1.00 98.84           O
ANISOU 1097  O   GLU A 137    11566   9554  16436   1852  -5397   1477       O
ATOM   1098  CB  GLU A 137     -42.167 -38.393  -4.956  1.00 98.12           C
ANISOU 1098  CB  GLU A 137    10019  10429  16833   1424  -4417   1877       C
ATOM   1099  CG  GLU A 137     -43.660 -38.084  -5.292  1.00108.73           C
ANISOU 1099  CG  GLU A 137    11231  11527  18554   1883  -4726   1522       C
ATOM   1100  CD  GLU A 137     -44.671 -38.978  -4.588  1.00112.18           C
ANISOU 1100  CD  GLU A 137    10876  12200  19548   1997  -4560   1488       C
ATOM   1101  OE1 GLU A 137     -44.627 -38.990  -3.335  1.00114.61           O
ANISOU 1101  OE1 GLU A 137    10890  12850  19808   1851  -4182   1586       O
ATOM   1102  OE2 GLU A 137     -45.524 -39.619  -5.265  1.00111.34           O
ANISOU 1102  OE2 GLU A 137    10576  11994  19734   2127  -4668   1317       O
ATOM   1103  N   MET A 138     -42.003 -35.489  -5.749  1.00102.81           N
ANISOU 1103  N   MET A 138    12067  10372  16622   1617  -4936   1538       N
ATOM   1104  CA  MET A 138     -42.417 -34.144  -6.119  1.00102.62           C
ANISOU 1104  CA  MET A 138    12650   9939  16404   1858  -5279   1301       C
ATOM   1105  C   MET A 138     -41.799 -33.683  -7.419  1.00101.29           C
ANISOU 1105  C   MET A 138    13170   9437  15879   1754  -5601   1390       C
ATOM   1106  O   MET A 138     -42.491 -33.363  -8.393  1.00101.99           O
ANISOU 1106  O   MET A 138    13535   9157  16059   2064  -6034   1224       O
ATOM   1107  CB  MET A 138     -42.056 -33.193  -4.997  1.00104.57           C
ANISOU 1107  CB  MET A 138    13133  10266  16332   1710  -5070   1268       C
ATOM   1108  CG  MET A 138     -42.766 -31.888  -5.194  1.00110.79           C
ANISOU 1108  CG  MET A 138    14426  10598  17070   2069  -5419    953       C
ATOM   1109  SD  MET A 138     -43.185 -30.985  -3.709  1.00117.13           S
ANISOU 1109  SD  MET A 138    15217  11481  17807   2203  -5185    673       S
ATOM   1110  CE  MET A 138     -41.558 -30.263  -3.449  1.00117.43           C
ANISOU 1110  CE  MET A 138    15943  11517  17159   1586  -5084    949       C
ATOM   1111  N   PHE A 139     -40.485 -33.640  -7.433  1.00101.31           N
ANISOU 1111  N   PHE A 139    13443   9589  15460   1300  -5394   1670       N
ATOM   1112  CA  PHE A 139     -39.770 -33.162  -8.600  1.00101.45           C
ANISOU 1112  CA  PHE A 139    14124   9358  15064   1120  -5618   1795       C
ATOM   1113  C   PHE A 139     -40.180 -33.901  -9.883  1.00102.61           C
ANISOU 1113  C   PHE A 139    14241   9369  15378   1322  -5873   1740       C
ATOM   1114  O   PHE A 139     -40.546 -33.271 -10.887  1.00101.99           O
ANISOU 1114  O   PHE A 139    14706   8904  15141   1492  -6295   1645       O
ATOM   1115  CB  PHE A 139     -38.282 -33.242  -8.288  1.00 99.37           C
ANISOU 1115  CB  PHE A 139    13939   9403  14414    578  -5266   2122       C
ATOM   1116  CG  PHE A 139     -37.847 -32.184  -7.332  1.00101.74           C
ANISOU 1116  CG  PHE A 139    14544   9697  14417    345  -5180   2153       C
ATOM   1117  CD1 PHE A 139     -38.780 -31.558  -6.504  1.00104.90           C
ANISOU 1117  CD1 PHE A 139    14921   9953  14985    643  -5264   1878       C
ATOM   1118  CD2 PHE A 139     -36.526 -31.796  -7.249  1.00103.34           C
ANISOU 1118  CD2 PHE A 139    15048  10037  14181   -168  -5020   2431       C
ATOM   1119  CE1 PHE A 139     -38.404 -30.559  -5.630  1.00110.06           C
ANISOU 1119  CE1 PHE A 139    15914  10561  15343    442  -5205   1852       C
ATOM   1120  CE2 PHE A 139     -36.143 -30.789  -6.354  1.00106.50           C
ANISOU 1120  CE2 PHE A 139    15765  10398  14303   -412  -4990   2437       C
ATOM   1121  CZ  PHE A 139     -37.083 -30.179  -5.550  1.00109.75           C
ANISOU 1121  CZ  PHE A 139    16211  10630  14858   -102  -5088   2134       C
ATOM   1122  N   ILE A 140     -40.180 -35.237  -9.859  1.00100.82           N
ANISOU 1122  N   ILE A 140    13405   9426  15477   1316  -5660   1789       N
ATOM   1123  CA  ILE A 140     -40.408 -35.919 -11.125  1.00 98.90           C
ANISOU 1123  CA  ILE A 140    13225   9044  15310   1449  -5900   1723       C
ATOM   1124  C   ILE A 140     -41.838 -35.716 -11.581  1.00 98.81           C
ANISOU 1124  C   ILE A 140    13206   8702  15633   1912  -6380   1429       C
ATOM   1125  O   ILE A 140     -42.132 -35.862 -12.777  1.00 99.32           O
ANISOU 1125  O   ILE A 140    13556   8569  15611   2015  -6680   1316       O
ATOM   1126  CB  ILE A 140     -40.094 -37.412 -11.031  1.00 96.72           C
ANISOU 1126  CB  ILE A 140    12332   9075  15342   1354  -5600   1814       C
ATOM   1127  CG1 ILE A 140     -40.811 -38.001  -9.840  1.00 96.20           C
ANISOU 1127  CG1 ILE A 140    11539   9213  15800   1476  -5417   1773       C
ATOM   1128  CG2 ILE A 140     -38.621 -37.617 -10.793  1.00 95.85           C
ANISOU 1128  CG2 ILE A 140    12248   9270  14902    932  -5186   2108       C
ATOM   1129  CD1 ILE A 140     -40.805 -39.515  -9.860  1.00 96.50           C
ANISOU 1129  CD1 ILE A 140    10981   9428  16254   1454  -5250   1833       C
ATOM   1130  N   LYS A 141     -42.762 -35.416 -10.640  1.00 99.25           N
ANISOU 1130  N   LYS A 141    12899   8759  16052   2168  -6389   1266       N
ATOM   1131  CA  LYS A 141     -44.091 -34.959 -11.062  1.00100.97           C
ANISOU 1131  CA  LYS A 141    13151   8767  16448   2502  -6653    913       C
ATOM   1132  C   LYS A 141     -44.072 -33.565 -11.658  1.00102.84           C
ANISOU 1132  C   LYS A 141    14181   8612  16281   2575  -7007    853       C
ATOM   1133  O   LYS A 141     -44.845 -33.278 -12.587  1.00103.59           O
ANISOU 1133  O   LYS A 141    14499   8497  16363   2745  -7316    644       O
ATOM   1134  CB  LYS A 141     -45.117 -34.962  -9.930  1.00102.94           C
ANISOU 1134  CB  LYS A 141    12791   9165  17156   2752  -6495    723       C
ATOM   1135  CG  LYS A 141     -45.640 -36.327  -9.590  1.00109.48           C
ANISOU 1135  CG  LYS A 141    12842  10326  18432   2712  -6207    697       C
ATOM   1136  CD  LYS A 141     -47.040 -36.273  -8.937  1.00112.49           C
ANISOU 1136  CD  LYS A 141    12696  10802  19244   2999  -6144    434       C
ATOM   1137  CE  LYS A 141     -47.588 -37.686  -8.767  1.00116.80           C
ANISOU 1137  CE  LYS A 141    12563  11637  20180   2880  -5882    442       C
ATOM   1138  NZ  LYS A 141     -47.003 -38.405  -7.582  1.00116.39           N
ANISOU 1138  NZ  LYS A 141    12027  11937  20256   2658  -5449    695       N
ATOM   1139  N   LEU A 142     -43.235 -32.686 -11.127  1.00102.23           N
ANISOU 1139  N   LEU A 142    14543   8419  15879   2423  -6990   1045       N
ATOM   1140  CA  LEU A 142     -43.310 -31.287 -11.525  1.00104.49           C
ANISOU 1140  CA  LEU A 142    15577   8297  15827   2483  -7305    971       C
ATOM   1141  C   LEU A 142     -42.671 -31.039 -12.871  1.00105.82           C
ANISOU 1141  C   LEU A 142    16424   8291  15493   2230  -7509   1124       C
ATOM   1142  O   LEU A 142     -43.101 -30.153 -13.606  1.00108.53           O
ANISOU 1142  O   LEU A 142    17279   8311  15645   2331  -7842    999       O
ATOM   1143  CB  LEU A 142     -42.643 -30.395 -10.489  1.00105.10           C
ANISOU 1143  CB  LEU A 142    15954   8290  15688   2335  -7188   1096       C
ATOM   1144  CG  LEU A 142     -43.444 -30.275  -9.205  1.00105.97           C
ANISOU 1144  CG  LEU A 142    15540   8526  16196   2629  -6998    837       C
ATOM   1145  CD1 LEU A 142     -42.651 -29.415  -8.230  1.00106.70           C
ANISOU 1145  CD1 LEU A 142    15969   8652  15922   2323  -6730    896       C
ATOM   1146  CD2 LEU A 142     -44.858 -29.764  -9.480  1.00108.44           C
ANISOU 1146  CD2 LEU A 142    15798   8537  16868   3179  -7361    475       C
ATOM   1147  N   VAL A 143     -41.626 -31.781 -13.212  1.00105.55           N
ANISOU 1147  N   VAL A 143    16410   8469  15226   1901  -7319   1406       N
ATOM   1148  CA  VAL A 143     -40.958 -31.526 -14.474  1.00107.47           C
ANISOU 1148  CA  VAL A 143    17321   8576  14936   1648  -7475   1567       C
ATOM   1149  C   VAL A 143     -41.834 -31.915 -15.648  1.00108.19           C
ANISOU 1149  C   VAL A 143    17430   8566  15111   1877  -7769   1326       C
ATOM   1150  O   VAL A 143     -41.495 -31.606 -16.794  1.00109.14           O
ANISOU 1150  O   VAL A 143    18162   8530  14776   1727  -7977   1412       O
ATOM   1151  CB  VAL A 143     -39.593 -32.247 -14.486  1.00107.39           C
ANISOU 1151  CB  VAL A 143    17240   8915  14649   1216  -7078   1888       C
ATOM   1152  CG1 VAL A 143     -38.691 -31.662 -13.386  1.00105.99           C
ANISOU 1152  CG1 VAL A 143    17066   8918  14287    849  -6696   2069       C
ATOM   1153  CG2 VAL A 143     -39.765 -33.766 -14.311  1.00105.55           C
ANISOU 1153  CG2 VAL A 143    16210   9039  14856   1317  -6806   1798       C
ATOM   1154  N   GLU A 144     -42.962 -32.582 -15.381  1.00107.23           N
ANISOU 1154  N   GLU A 144    16660   8540  15541   2202  -7791   1040       N
ATOM   1155  CA  GLU A 144     -43.938 -32.879 -16.422  1.00110.30           C
ANISOU 1155  CA  GLU A 144    17053   8809  16047   2408  -8125    792       C
ATOM   1156  C   GLU A 144     -44.857 -31.699 -16.689  1.00113.53           C
ANISOU 1156  C   GLU A 144    17802   8888  16446   2635  -8506    598       C
ATOM   1157  O   GLU A 144     -45.386 -31.577 -17.799  1.00117.15           O
ANISOU 1157  O   GLU A 144    18574   9154  16784   2714  -8887    486       O
ATOM   1158  CB  GLU A 144     -44.783 -34.098 -16.029  1.00109.88           C
ANISOU 1158  CB  GLU A 144    16153   9001  16594   2588  -7980    589       C
ATOM   1159  CG  GLU A 144     -44.075 -35.470 -16.043  1.00109.67           C
ANISOU 1159  CG  GLU A 144    15763   9249  16657   2412  -7698    720       C
ATOM   1160  CD  GLU A 144     -45.036 -36.616 -15.767  1.00109.95           C
ANISOU 1160  CD  GLU A 144    15036   9459  17281   2550  -7602    505       C
ATOM   1161  OE1 GLU A 144     -46.165 -36.376 -15.315  1.00109.03           O
ANISOU 1161  OE1 GLU A 144    14578   9332  17518   2753  -7654    303       O
ATOM   1162  OE2 GLU A 144     -44.697 -37.764 -16.072  1.00115.01           O
ANISOU 1162  OE2 GLU A 144    15444  10226  18028   2451  -7496    535       O
ATOM   1163  N   LYS A 145     -45.042 -30.833 -15.685  1.00113.97           N
ANISOU 1163  N   LYS A 145    17816   8859  16628   2753  -8435    557       N
ATOM   1164  CA  LYS A 145     -45.888 -29.641 -15.695  1.00118.71           C
ANISOU 1164  CA  LYS A 145    18684   9136  17286   3018  -8766    363       C
ATOM   1165  C   LYS A 145     -45.187 -28.384 -16.225  1.00121.53           C
ANISOU 1165  C   LYS A 145    19954   9138  17083   2812  -9000    536       C
ATOM   1166  O   LYS A 145     -45.734 -27.666 -17.089  1.00126.41           O
ANISOU 1166  O   LYS A 145    21008   9451  17571   2924  -9424    445       O
ATOM   1167  CB  LYS A 145     -46.430 -29.403 -14.281  1.00118.25           C
ANISOU 1167  CB  LYS A 145    18109   9162  17658   3280  -8550    203       C
ATOM   1168  CG  LYS A 145     -47.353 -30.529 -13.805  1.00116.95           C
ANISOU 1168  CG  LYS A 145    17034   9331  18071   3485  -8345     17       C
ATOM   1169  CD  LYS A 145     -47.764 -30.470 -12.328  1.00116.28           C
ANISOU 1169  CD  LYS A 145    16384   9416  18382   3704  -8039   -102       C
ATOM   1170  CE  LYS A 145     -48.663 -31.681 -11.988  1.00115.47           C
ANISOU 1170  CE  LYS A 145    15391   9672  18812   3816  -7813   -235       C
ATOM   1171  NZ  LYS A 145     -50.142 -31.420 -12.204  1.00120.62           N
ANISOU 1171  NZ  LYS A 145    15748  10244  19839   4175  -8051   -535       N
ATOM   1172  N   LEU A 146     -43.989 -28.109 -15.715  1.00118.97           N
ANISOU 1172  N   LEU A 146    19922   8849  16432   2480  -8739    803       N
ATOM   1173  CA  LEU A 146     -43.125 -27.029 -16.166  1.00121.36           C
ANISOU 1173  CA  LEU A 146    21074   8870  16167   2150  -8870   1031       C
ATOM   1174  C   LEU A 146     -41.718 -27.315 -15.677  1.00117.33           C
ANISOU 1174  C   LEU A 146    20644   8586  15351   1695  -8469   1370       C
ATOM   1175  O   LEU A 146     -41.564 -28.029 -14.687  1.00113.31           O
ANISOU 1175  O   LEU A 146    19560   8359  15135   1729  -8152   1387       O
ATOM   1176  CB  LEU A 146     -43.640 -25.690 -15.651  1.00125.45           C
ANISOU 1176  CB  LEU A 146    21897   9011  16759   2360  -9114    870       C
ATOM   1177  CG  LEU A 146     -43.790 -25.233 -14.209  1.00124.80           C
ANISOU 1177  CG  LEU A 146    21579   8882  16956   2547  -8952    741       C
ATOM   1178  CD1 LEU A 146     -44.250 -23.822 -14.376  1.00130.78           C
ANISOU 1178  CD1 LEU A 146    22903   9164  17625   2715  -9346    603       C
ATOM   1179  CD2 LEU A 146     -44.862 -25.963 -13.471  1.00123.53           C
ANISOU 1179  CD2 LEU A 146    20565   8957  17415   2998  -8822    448       C
ATOM   1180  N   PRO A 147     -40.669 -26.862 -16.356  1.00118.53           N
ANISOU 1180  N   PRO A 147    21441   8668  14926   1238  -8450   1667       N
ATOM   1181  CA  PRO A 147     -39.326 -27.025 -15.795  1.00115.38           C
ANISOU 1181  CA  PRO A 147    21081   8512  14246    762  -8053   2004       C
ATOM   1182  C   PRO A 147     -39.134 -26.209 -14.515  1.00115.24           C
ANISOU 1182  C   PRO A 147    21121   8356  14310    702  -7978   2006       C
ATOM   1183  O   PRO A 147     -39.974 -25.387 -14.135  1.00118.13           O
ANISOU 1183  O   PRO A 147    21605   8388  14890   1033  -8243   1745       O
ATOM   1184  CB  PRO A 147     -38.413 -26.570 -16.940  1.00118.21           C
ANISOU 1184  CB  PRO A 147    22137   8814  13966    290  -8074   2282       C
ATOM   1185  CG  PRO A 147     -39.257 -25.726 -17.809  1.00123.51           C
ANISOU 1185  CG  PRO A 147    23288   9074  14566    505  -8543   2099       C
ATOM   1186  CD  PRO A 147     -40.614 -26.361 -17.743  1.00122.93           C
ANISOU 1186  CD  PRO A 147    22656   9001  15050   1090  -8750   1739       C
ATOM   1187  N   ILE A 148     -38.052 -26.530 -13.795  1.00112.02           N
ANISOU 1187  N   ILE A 148    20577   8230  13757    301  -7614   2289       N
ATOM   1188  CA  ILE A 148     -37.859 -26.023 -12.453  1.00111.35           C
ANISOU 1188  CA  ILE A 148    20456   8076  13774    239  -7520   2295       C
ATOM   1189  C   ILE A 148     -36.411 -25.645 -12.243  1.00111.13           C
ANISOU 1189  C   ILE A 148    20731   8225  13268   -466  -7232   2647       C
ATOM   1190  O   ILE A 148     -35.528 -25.876 -13.075  1.00111.19           O
ANISOU 1190  O   ILE A 148    20927   8422  12898   -879  -7093   2938       O
ATOM   1191  CB  ILE A 148     -38.272 -27.009 -11.341  1.00107.34           C
ANISOU 1191  CB  ILE A 148    19021   8009  13755    482  -7157   2093       C
ATOM   1192  CG1 ILE A 148     -37.417 -28.288 -11.393  1.00103.10           C
ANISOU 1192  CG1 ILE A 148    17904   8083  13184    157  -6674   2302       C
ATOM   1193  CG2 ILE A 148     -39.785 -27.276 -11.329  1.00108.23           C
ANISOU 1193  CG2 ILE A 148    18773   7938  14411   1177  -7442   1733       C
ATOM   1194  CD1 ILE A 148     -37.601 -29.152 -10.201  1.00100.54           C
ANISOU 1194  CD1 ILE A 148    16745   8199  13258    257  -6287   2189       C
ATOM   1195  N   ALA A 149     -36.208 -25.064 -11.070  1.00111.30           N
ANISOU 1195  N   ALA A 149    20740   8228  13322   -598  -7110   2571       N
ATOM   1196  CA  ALA A 149     -34.960 -24.490 -10.614  1.00111.97           C
ANISOU 1196  CA  ALA A 149    21106   8425  13014  -1260  -6902   2837       C
ATOM   1197  C   ALA A 149     -34.937 -24.600  -9.100  1.00114.85           C
ANISOU 1197  C   ALA A 149    20987   9066  13586  -1265  -6614   2660       C
ATOM   1198  O   ALA A 149     -35.987 -24.581  -8.452  1.00117.39           O
ANISOU 1198  O   ALA A 149    21074   9261  14268   -747  -6698   2304       O
ATOM   1199  CB  ALA A 149     -34.816 -23.020 -11.025  1.00117.40           C
ANISOU 1199  CB  ALA A 149    22765   8481  13360  -1472  -7315   2915       C
ATOM   1200  N   GLY A 150     -33.734 -24.718  -8.542  1.00117.89           N
ANISOU 1200  N   GLY A 150    21209   9855  13727  -1859  -6275   2916       N
ATOM   1201  CA  GLY A 150     -33.581 -24.885  -7.115  1.00118.99           C
ANISOU 1201  CA  GLY A 150    20905  10322  13984  -1943  -6002   2801       C
ATOM   1202  C   GLY A 150     -32.331 -24.177  -6.636  1.00122.01           C
ANISOU 1202  C   GLY A 150    21620  10774  13965  -2654  -5929   3054       C
ATOM   1203  O   GLY A 150     -31.501 -23.734  -7.441  1.00121.42           O
ANISOU 1203  O   GLY A 150    21991  10589  13555  -3118  -6010   3364       O
ATOM   1204  N   GLU A 151     -32.206 -24.077  -5.302  1.00125.67           N
ANISOU 1204  N   GLU A 151    21856  11443  14449  -2764  -5777   2924       N
ATOM   1205  CA  GLU A 151     -31.103 -23.363  -4.664  1.00127.05           C
ANISOU 1205  CA  GLU A 151    22334  11673  14266  -3436  -5760   3110       C
ATOM   1206  C   GLU A 151     -30.128 -24.398  -4.146  1.00120.90           C
ANISOU 1206  C   GLU A 151    20804  11647  13487  -3820  -5351   3404       C
ATOM   1207  O   GLU A 151     -30.461 -25.159  -3.245  1.00126.14           O
ANISOU 1207  O   GLU A 151    20864  12692  14372  -3593  -5124   3279       O
ATOM   1208  CB  GLU A 151     -31.591 -22.475  -3.515  1.00137.29           C
ANISOU 1208  CB  GLU A 151    23970  12665  15531  -3318  -5914   2741       C
ATOM   1209  CG  GLU A 151     -30.477 -21.854  -2.587  1.00142.51           C
ANISOU 1209  CG  GLU A 151    24855  13459  15835  -4030  -5892   2881       C
ATOM   1210  CD  GLU A 151     -30.900 -20.532  -1.867  1.00145.92           C
ANISOU 1210  CD  GLU A 151    26027  13293  16122  -3976  -6204   2495       C
ATOM   1211  OE1 GLU A 151     -31.556 -20.550  -0.792  1.00150.08           O
ANISOU 1211  OE1 GLU A 151    26384  13897  16744  -3640  -6108   2109       O
ATOM   1212  OE2 GLU A 151     -30.631 -19.465  -2.459  1.00143.67           O
ANISOU 1212  OE2 GLU A 151    26532  12420  15636  -4240  -6552   2570       O
ATOM   1213  N   MET A 152     -28.924 -24.409  -4.688  1.00117.68           N
ANISOU 1213  N   MET A 152    20425  11453  12833  -4406  -5260   3805       N
ATOM   1214  CA  MET A 152     -27.932 -25.366  -4.230  1.00117.55           C
ANISOU 1214  CA  MET A 152    19673  12139  12850  -4757  -4900   4101       C
ATOM   1215  C   MET A 152     -27.448 -24.943  -2.860  1.00119.33           C
ANISOU 1215  C   MET A 152    19878  12538  12925  -5138  -4909   4089       C
ATOM   1216  O   MET A 152     -26.693 -23.983  -2.719  1.00120.71           O
ANISOU 1216  O   MET A 152    20536  12546  12783  -5702  -5080   4220       O
ATOM   1217  CB  MET A 152     -26.760 -25.446  -5.190  1.00116.88           C
ANISOU 1217  CB  MET A 152    19591  12265  12555  -5272  -4778   4516       C
ATOM   1218  CG  MET A 152     -27.143 -26.030  -6.520  1.00118.39           C
ANISOU 1218  CG  MET A 152    19745  12393  12845  -4920  -4715   4531       C
ATOM   1219  SD  MET A 152     -28.424 -27.295  -6.472  1.00118.53           S
ANISOU 1219  SD  MET A 152    19157  12514  13365  -4085  -4605   4216       S
ATOM   1220  CE  MET A 152     -28.682 -27.295  -8.225  1.00108.26           C
ANISOU 1220  CE  MET A 152    18273  10918  11943  -3906  -4723   4251       C
ATOM   1221  N   LEU A 153     -27.874 -25.667  -1.843  1.00125.29           N
ANISOU 1221  N   LEU A 153    20086  13632  13888  -4864  -4736   3942       N
ATOM   1222  CA  LEU A 153     -27.439 -25.358  -0.503  1.00126.91           C
ANISOU 1222  CA  LEU A 153    20256  14058  13906  -5216  -4741   3925       C
ATOM   1223  C   LEU A 153     -26.255 -26.165  -0.075  1.00121.82           C
ANISOU 1223  C   LEU A 153    18956  14080  13249  -5681  -4518   4335       C
ATOM   1224  O   LEU A 153     -25.248 -25.587   0.342  1.00121.69           O
ANISOU 1224  O   LEU A 153    19110  14177  12952  -6310  -4622   4536       O
ATOM   1225  CB  LEU A 153     -28.631 -25.752   0.450  1.00131.16           C
ANISOU 1225  CB  LEU A 153    20535  14650  14649  -4644  -4648   3543       C
ATOM   1226  CG  LEU A 153     -29.493 -24.521   0.620  1.00142.66           C
ANISOU 1226  CG  LEU A 153    22751  15470  15983  -4393  -4926   3098       C
ATOM   1227  CD1 LEU A 153     -30.568 -24.899   1.625  1.00146.44           C
ANISOU 1227  CD1 LEU A 153    22917  16095  16631  -3885  -4768   2729       C
ATOM   1228  CD2 LEU A 153     -28.645 -23.275   1.037  1.00141.71           C
ANISOU 1228  CD2 LEU A 153    23312  15095  15436  -5023  -5184   3129       C
ATOM   1229  N   ASP A 154     -26.281 -27.463  -0.254  1.00120.06           N
ANISOU 1229  N   ASP A 154    18000  14274  13343  -5416  -4247   4489       N
ATOM   1230  CA  ASP A 154     -25.165 -28.343   0.054  1.00119.69           C
ANISOU 1230  CA  ASP A 154    17265  14846  13366  -5774  -4041   4896       C
ATOM   1231  C   ASP A 154     -24.932 -29.282  -1.104  1.00111.65           C
ANISOU 1231  C   ASP A 154    15822  13983  12615  -5579  -3824   5086       C
ATOM   1232  O   ASP A 154     -25.738 -29.386  -2.028  1.00106.48           O
ANISOU 1232  O   ASP A 154    15356  13004  12096  -5138  -3830   4890       O
ATOM   1233  CB  ASP A 154     -25.450 -29.108   1.425  1.00117.44           C
ANISOU 1233  CB  ASP A 154    16450  14968  13206  -5633  -3928   4874       C
ATOM   1234  CG  ASP A 154     -26.353 -30.293   1.320  1.00108.25           C
ANISOU 1234  CG  ASP A 154    14761  13913  12457  -5028  -3721   4785       C
ATOM   1235  OD1 ASP A 154     -26.187 -31.129   0.432  1.00105.78           O
ANISOU 1235  OD1 ASP A 154    14073  13698  12421  -4851  -3571   4939       O
ATOM   1236  OD2 ASP A 154     -27.275 -30.360   2.147  1.00107.57           O
ANISOU 1236  OD2 ASP A 154    14660  13804  12410  -4731  -3705   4533       O
ATOM   1237  N   THR A 155     -23.755 -29.930  -1.049  1.00112.33           N
ANISOU 1237  N   THR A 155    15339  14579  12763  -5934  -3649   5470       N
ATOM   1238  CA  THR A 155     -23.114 -30.628  -2.161  1.00108.67           C
ANISOU 1238  CA  THR A 155    14512  14321  12456  -5928  -3420   5695       C
ATOM   1239  C   THR A 155     -23.271 -32.145  -2.130  1.00108.44           C
ANISOU 1239  C   THR A 155    13705  14623  12876  -5498  -3172   5760       C
ATOM   1240  O   THR A 155     -22.815 -32.809  -3.063  1.00109.15           O
ANISOU 1240  O   THR A 155    13486  14864  13123  -5412  -2961   5883       O
ATOM   1241  CB  THR A 155     -21.614 -30.334  -2.181  1.00112.56           C
ANISOU 1241  CB  THR A 155    14786  15198  12783  -6452  -3356   5909       C
ATOM   1242  OG1 THR A 155     -20.951 -31.198  -1.243  1.00115.14           O
ANISOU 1242  OG1 THR A 155    14367  16065  13317  -6448  -3257   6055       O
ATOM   1243  CG2 THR A 155     -21.369 -28.903  -1.775  1.00116.06           C
ANISOU 1243  CG2 THR A 155    15878  15390  12829  -6906  -3640   5812       C
ATOM   1244  N   ILE A 156     -23.827 -32.723  -1.066  1.00106.11           N
ANISOU 1244  N   ILE A 156    13080  14459  12778  -5262  -3179   5701       N
ATOM   1245  CA  ILE A 156     -24.257 -34.116  -1.128  1.00100.17           C
ANISOU 1245  CA  ILE A 156    11712  13867  12482  -4789  -2991   5713       C
ATOM   1246  C   ILE A 156     -25.651 -34.216  -1.735  1.00 97.49           C
ANISOU 1246  C   ILE A 156    11642  13096  12302  -4225  -3030   5336       C
ATOM   1247  O   ILE A 156     -25.900 -35.006  -2.641  1.00 95.24           O
ANISOU 1247  O   ILE A 156    11146  12750  12290  -3885  -2911   5283       O
ATOM   1248  CB  ILE A 156     -24.244 -34.741   0.273  1.00100.80           C
ANISOU 1248  CB  ILE A 156    11313  14290  12697  -4822  -2986   5871       C
ATOM   1249  CG1 ILE A 156     -22.825 -34.916   0.810  1.00102.58           C
ANISOU 1249  CG1 ILE A 156    11120  14994  12861  -5284  -2971   6256       C
ATOM   1250  CG2 ILE A 156     -25.106 -36.007   0.305  1.00100.69           C
ANISOU 1250  CG2 ILE A 156    10835  14278  13145  -4284  -2854   5803       C
ATOM   1251  CD1 ILE A 156     -22.806 -34.971   2.370  1.00102.92           C
ANISOU 1251  CD1 ILE A 156    11011  15311  12783  -5419  -3097   6325       C
ATOM   1252  N   SER A 157     -26.572 -33.403  -1.245  1.00100.02           N
ANISOU 1252  N   SER A 157    12429  13113  12460  -4114  -3211   5052       N
ATOM   1253  CA  SER A 157     -27.967 -33.412  -1.678  1.00100.53           C
ANISOU 1253  CA  SER A 157    12711  12782  12702  -3572  -3290   4684       C
ATOM   1254  C   SER A 157     -28.251 -33.374  -3.194  1.00 99.24           C
ANISOU 1254  C   SER A 157    12837  12289  12582  -3330  -3341   4554       C
ATOM   1255  O   SER A 157     -29.182 -34.072  -3.634  1.00 97.20           O
ANISOU 1255  O   SER A 157    12395  11888  12648  -2855  -3334   4366       O
ATOM   1256  CB  SER A 157     -28.628 -32.251  -0.916  1.00107.97           C
ANISOU 1256  CB  SER A 157    14189  13456  13380  -3589  -3485   4411       C
ATOM   1257  OG  SER A 157     -28.734 -31.080  -1.729  1.00116.43           O
ANISOU 1257  OG  SER A 157    15992  14063  14184  -3644  -3709   4248       O
ATOM   1258  N   PRO A 158     -27.548 -32.616  -4.042  1.00101.74           N
ANISOU 1258  N   PRO A 158    13607  12474  12577  -3639  -3405   4647       N
ATOM   1259  CA  PRO A 158     -27.951 -32.583  -5.455  1.00 97.99           C
ANISOU 1259  CA  PRO A 158    13462  11682  12088  -3386  -3474   4510       C
ATOM   1260  C   PRO A 158     -27.680 -33.869  -6.228  1.00 95.68           C
ANISOU 1260  C   PRO A 158    12658  11626  12071  -3185  -3236   4594       C
ATOM   1261  O   PRO A 158     -28.225 -34.015  -7.325  1.00 94.56           O
ANISOU 1261  O   PRO A 158    12750  11227  11953  -2891  -3309   4421       O
ATOM   1262  CB  PRO A 158     -27.147 -31.407  -6.014  1.00103.30           C
ANISOU 1262  CB  PRO A 158    14754  12205  12289  -3872  -3579   4655       C
ATOM   1263  CG  PRO A 158     -26.881 -30.536  -4.850  1.00105.47           C
ANISOU 1263  CG  PRO A 158    15226  12483  12365  -4227  -3701   4692       C
ATOM   1264  CD  PRO A 158     -26.613 -31.519  -3.752  1.00104.37           C
ANISOU 1264  CD  PRO A 158    14336  12825  12493  -4221  -3496   4819       C
ATOM   1265  N   GLN A 159     -26.975 -34.809  -5.618  1.00 99.16           N
ANISOU 1265  N   GLN A 159    12427  12508  12743  -3288  -2997   4822       N
ATOM   1266  CA  GLN A 159     -26.768 -36.097  -6.238  1.00 96.84           C
ANISOU 1266  CA  GLN A 159    11623  12395  12776  -3040  -2778   4862       C
ATOM   1267  C   GLN A 159     -28.147 -36.739  -6.303  1.00 92.89           C
ANISOU 1267  C   GLN A 159    11025  11626  12641  -2495  -2893   4570       C
ATOM   1268  O   GLN A 159     -28.465 -37.441  -7.257  1.00 92.52           O
ANISOU 1268  O   GLN A 159    10915  11464  12776  -2191  -2861   4429       O
ATOM   1269  CB  GLN A 159     -25.841 -36.955  -5.391  1.00 92.02           C
ANISOU 1269  CB  GLN A 159    10300  12259  12405  -3215  -2561   5172       C
ATOM   1270  CG  GLN A 159     -24.473 -36.344  -5.176  1.00 97.94           C
ANISOU 1270  CG  GLN A 159    11039  13327  12848  -3782  -2474   5482       C
ATOM   1271  CD  GLN A 159     -23.668 -36.292  -6.452  1.00104.83           C
ANISOU 1271  CD  GLN A 159    12015  14277  13539  -3919  -2286   5543       C
ATOM   1272  OE1 GLN A 159     -24.118 -36.750  -7.497  1.00107.92           O
ANISOU 1272  OE1 GLN A 159    12512  14486  14005  -3576  -2222   5339       O
ATOM   1273  NE2 GLN A 159     -22.469 -35.734  -6.374  1.00104.16           N
ANISOU 1273  NE2 GLN A 159    11897  14485  13196  -4445  -2193   5821       N
ATOM   1274  N   PHE A 160     -28.973 -36.494  -5.285  1.00 92.61           N
ANISOU 1274  N   PHE A 160    10975  11506  12705  -2386  -3024   4464       N
ATOM   1275  CA  PHE A 160     -30.299 -37.046  -5.283  1.00 90.74           C
ANISOU 1275  CA  PHE A 160    10595  11050  12832  -1910  -3125   4202       C
ATOM   1276  C   PHE A 160     -31.308 -36.335  -6.195  1.00 95.34           C
ANISOU 1276  C   PHE A 160    11748  11166  13312  -1624  -3401   3873       C
ATOM   1277  O   PHE A 160     -32.162 -36.945  -6.798  1.00 94.63           O
ANISOU 1277  O   PHE A 160    11554  10888  13512  -1244  -3493   3672       O
ATOM   1278  CB  PHE A 160     -30.773 -37.145  -3.845  1.00 92.57           C
ANISOU 1278  CB  PHE A 160    10522  11439  13210  -1906  -3098   4229       C
ATOM   1279  CG  PHE A 160     -29.961 -38.087  -3.029  1.00 90.81           C
ANISOU 1279  CG  PHE A 160     9688  11643  13171  -2102  -2883   4567       C
ATOM   1280  CD1 PHE A 160     -30.212 -39.429  -3.055  1.00 90.45           C
ANISOU 1280  CD1 PHE A 160     9092  11677  13597  -1855  -2775   4631       C
ATOM   1281  CD2 PHE A 160     -28.966 -37.603  -2.201  1.00 92.73           C
ANISOU 1281  CD2 PHE A 160     9926  12183  13122  -2546  -2832   4827       C
ATOM   1282  CE1 PHE A 160     -29.471 -40.280  -2.279  1.00 94.46           C
ANISOU 1282  CE1 PHE A 160     9060  12537  14292  -2020  -2621   4971       C
ATOM   1283  CE2 PHE A 160     -28.215 -38.444  -1.420  1.00 91.98           C
ANISOU 1283  CE2 PHE A 160     9269  12481  13197  -2723  -2689   5166       C
ATOM   1284  CZ  PHE A 160     -28.470 -39.790  -1.463  1.00 94.97           C
ANISOU 1284  CZ  PHE A 160     9107  12919  14059  -2443  -2584   5248       C
ATOM   1285  N   LEU A 161     -31.175 -35.018  -6.296  1.00 98.53           N
ANISOU 1285  N   LEU A 161    12774  11362  13302  -1828  -3570   3834       N
ATOM   1286  CA  LEU A 161     -32.067 -34.237  -7.153  1.00 97.82           C
ANISOU 1286  CA  LEU A 161    13280  10794  13095  -1567  -3887   3563       C
ATOM   1287  C   LEU A 161     -31.659 -33.349  -8.317  1.00 99.49           C
ANISOU 1287  C   LEU A 161    14191  10736  12875  -1746  -4057   3594       C
ATOM   1288  O   LEU A 161     -32.499 -32.653  -8.853  1.00100.45           O
ANISOU 1288  O   LEU A 161    14812  10431  12924  -1506  -4380   3384       O
ATOM   1289  CB  LEU A 161     -32.712 -33.326  -6.133  1.00 98.15           C
ANISOU 1289  CB  LEU A 161    13530  10674  13090  -1519  -4034   3404       C
ATOM   1290  CG  LEU A 161     -33.887 -33.908  -5.404  1.00 96.90           C
ANISOU 1290  CG  LEU A 161    12916  10539  13362  -1110  -4022   3188       C
ATOM   1291  CD1 LEU A 161     -33.411 -35.055  -4.546  1.00 95.22           C
ANISOU 1291  CD1 LEU A 161    11991  10802  13387  -1246  -3703   3418       C
ATOM   1292  CD2 LEU A 161     -34.435 -32.781  -4.568  1.00100.60           C
ANISOU 1292  CD2 LEU A 161    13731  10813  13681  -1064  -4159   2983       C
ATOM   1293  N   SER A 162     -30.396 -33.339  -8.700  1.00101.86           N
ANISOU 1293  N   SER A 162    14529  11283  12890  -2169  -3852   3869       N
ATOM   1294  CA  SER A 162     -29.974 -32.429  -9.750  1.00103.06           C
ANISOU 1294  CA  SER A 162    15373  11207  12580  -2416  -3987   3944       C
ATOM   1295  C   SER A 162     -30.674 -32.533 -11.085  1.00106.34           C
ANISOU 1295  C   SER A 162    16156  11308  12942  -2089  -4199   3764       C
ATOM   1296  O   SER A 162     -31.101 -31.548 -11.649  1.00106.84           O
ANISOU 1296  O   SER A 162    16901  10956  12736  -2071  -4528   3698       O
ATOM   1297  CB  SER A 162     -28.482 -32.571  -9.978  1.00103.12           C
ANISOU 1297  CB  SER A 162    15227  11621  12332  -2924  -3659   4277       C
ATOM   1298  OG  SER A 162     -28.224 -33.650 -10.841  1.00111.34           O
ANISOU 1298  OG  SER A 162    15938  12877  13488  -2761  -3429   4273       O
ATOM   1299  N   ASP A 163     -30.816 -33.737 -11.579  1.00108.53           N
ANISOU 1299  N   ASP A 163    15998  11756  13481  -1823  -4048   3680       N
ATOM   1300  CA  ASP A 163     -31.426 -33.980 -12.876  1.00106.10           C
ANISOU 1300  CA  ASP A 163    16009  11200  13105  -1529  -4249   3496       C
ATOM   1301  C   ASP A 163     -32.884 -33.511 -12.954  1.00101.21           C
ANISOU 1301  C   ASP A 163    15696  10102  12659  -1097  -4724   3214       C
ATOM   1302  O   ASP A 163     -33.504 -33.600 -14.007  1.00104.08           O
ANISOU 1302  O   ASP A 163    16374  10214  12959   -845  -4991   3057       O
ATOM   1303  CB  ASP A 163     -31.288 -35.457 -13.168  1.00111.15           C
ANISOU 1303  CB  ASP A 163    16045  12120  14066  -1325  -3983   3426       C
ATOM   1304  CG  ASP A 163     -31.732 -36.290 -12.024  1.00103.81           C
ANISOU 1304  CG  ASP A 163    14408  11334  13702  -1107  -3889   3371       C
ATOM   1305  OD1 ASP A 163     -31.550 -35.843 -10.864  1.00 98.49           O
ANISOU 1305  OD1 ASP A 163    13579  10771  13070  -1289  -3830   3499       O
ATOM   1306  OD2 ASP A 163     -32.193 -37.414 -12.311  1.00105.45           O
ANISOU 1306  OD2 ASP A 163    14233  11554  14278   -794  -3864   3213       O
ATOM   1307  N   CYS A 164     -33.460 -32.968 -11.911  1.00 98.93           N
ANISOU 1307  N   CYS A 164    15347   9676  12565   -996  -4856   3133       N
ATOM   1308  CA  CYS A 164     -34.708 -32.277 -12.147  1.00 98.46           C
ANISOU 1308  CA  CYS A 164    15684   9133  12593   -615  -5323   2883       C
ATOM   1309  C   CYS A 164     -34.504 -30.786 -12.402  1.00103.12           C
ANISOU 1309  C   CYS A 164    17102   9347  12731   -840  -5600   2974       C
ATOM   1310  O   CYS A 164     -35.423 -30.109 -12.888  1.00105.66           O
ANISOU 1310  O   CYS A 164    17895   9201  13050   -535  -6051   2806       O
ATOM   1311  CB  CYS A 164     -35.650 -32.462 -10.961  1.00100.47           C
ANISOU 1311  CB  CYS A 164    15447   9394  13334   -289  -5339   2675       C
ATOM   1312  SG  CYS A 164     -36.068 -34.142 -10.542  1.00105.19           S
ANISOU 1312  SG  CYS A 164    15097  10350  14518    -34  -5076   2592       S
ATOM   1313  N   PHE A 165     -33.333 -30.250 -12.085  1.00104.14           N
ANISOU 1313  N   PHE A 165    17420   9646  12504  -1372  -5378   3245       N
ATOM   1314  CA  PHE A 165     -33.097 -28.832 -12.293  1.00103.72           C
ANISOU 1314  CA  PHE A 165    18175   9198  12036  -1646  -5652   3357       C
ATOM   1315  C   PHE A 165     -32.802 -28.567 -13.752  1.00106.64           C
ANISOU 1315  C   PHE A 165    19148   9399  11971  -1803  -5808   3512       C
ATOM   1316  O   PHE A 165     -31.870 -29.140 -14.327  1.00106.68           O
ANISOU 1316  O   PHE A 165    19009   9781  11743  -2113  -5475   3713       O
ATOM   1317  CB  PHE A 165     -31.976 -28.300 -11.413  1.00101.71           C
ANISOU 1317  CB  PHE A 165    17924   9162  11557  -2210  -5403   3594       C
ATOM   1318  CG  PHE A 165     -32.296 -28.409  -9.980  1.00101.47           C
ANISOU 1318  CG  PHE A 165    17436   9266  11853  -2081  -5299   3438       C
ATOM   1319  CD1 PHE A 165     -33.551 -28.073  -9.542  1.00103.33           C
ANISOU 1319  CD1 PHE A 165    17735   9152  12375  -1582  -5578   3105       C
ATOM   1320  CD2 PHE A 165     -31.368 -28.788  -9.074  1.00102.21           C
ANISOU 1320  CD2 PHE A 165    17059   9830  11945  -2453  -4941   3621       C
ATOM   1321  CE1 PHE A 165     -33.878 -28.163  -8.258  1.00103.39           C
ANISOU 1321  CE1 PHE A 165    17348   9310  12627  -1463  -5447   2946       C
ATOM   1322  CE2 PHE A 165     -31.693 -28.868  -7.780  1.00103.75           C
ANISOU 1322  CE2 PHE A 165    16897  10153  12370  -2348  -4863   3485       C
ATOM   1323  CZ  PHE A 165     -32.954 -28.552  -7.377  1.00105.29           C
ANISOU 1323  CZ  PHE A 165    17175  10020  12810  -1858  -5095   3139       C
ATOM   1324  N   SER A 166     -33.628 -27.713 -14.353  1.00107.92           N
ANISOU 1324  N   SER A 166    19979   8998  12028  -1562  -6318   3411       N
ATOM   1325  CA  SER A 166     -33.197 -27.044 -15.557  1.00111.89           C
ANISOU 1325  CA  SER A 166    21222   9296  11997  -1864  -6480   3614       C
ATOM   1326  C   SER A 166     -32.135 -26.005 -15.243  1.00114.41           C
ANISOU 1326  C   SER A 166    21885   9629  11956  -2490  -6314   3839       C
ATOM   1327  O   SER A 166     -31.347 -25.679 -16.133  1.00117.85           O
ANISOU 1327  O   SER A 166    22659  10170  11948  -2914  -6176   4036       O
ATOM   1328  CB  SER A 166     -34.389 -26.403 -16.231  1.00115.19           C
ANISOU 1328  CB  SER A 166    22058   9215  12493  -1429  -6966   3312       C
ATOM   1329  OG  SER A 166     -35.371 -27.381 -16.423  1.00113.03           O
ANISOU 1329  OG  SER A 166    21364   8970  12611   -879  -7110   3075       O
ATOM   1330  N   LEU A 167     -32.071 -25.514 -13.995  1.00113.48           N
ANISOU 1330  N   LEU A 167    21671   9433  12014  -2575  -6315   3810       N
ATOM   1331  CA  LEU A 167     -31.288 -24.327 -13.661  1.00116.82           C
ANISOU 1331  CA  LEU A 167    22510   9733  12145  -3111  -6300   3932       C
ATOM   1332  C   LEU A 167     -31.164 -24.145 -12.156  1.00114.97           C
ANISOU 1332  C   LEU A 167    22046   9524  12112  -3200  -6249   3910       C
ATOM   1333  O   LEU A 167     -32.141 -24.317 -11.428  1.00113.14           O
ANISOU 1333  O   LEU A 167    21645   9095  12248  -2698  -6431   3668       O
ATOM   1334  CB  LEU A 167     -31.923 -23.074 -14.256  1.00121.92           C
ANISOU 1334  CB  LEU A 167    23888   9778  12660  -2983  -6751   3755       C
ATOM   1335  CG  LEU A 167     -31.349 -21.697 -13.985  1.00126.48           C
ANISOU 1335  CG  LEU A 167    25014  10067  12975  -3452  -6882   3821       C
ATOM   1336  CD1 LEU A 167     -31.703 -20.926 -15.177  1.00131.58           C
ANISOU 1336  CD1 LEU A 167    26276  10328  13388  -3411  -7207   3785       C
ATOM   1337  CD2 LEU A 167     -32.062 -21.066 -12.818  1.00126.69           C
ANISOU 1337  CD2 LEU A 167    25175   9681  13280  -3154  -7168   3563       C
ATOM   1338  N   GLY A 168     -29.979 -23.682 -11.717  1.00116.33           N
ANISOU 1338  N   GLY A 168    22241   9928  12029  -3848  -6020   4131       N
ATOM   1339  CA  GLY A 168     -29.705 -23.421 -10.316  1.00115.45           C
ANISOU 1339  CA  GLY A 168    21988   9864  12012  -4052  -5982   4135       C
ATOM   1340  C   GLY A 168     -28.942 -22.164  -9.895  1.00119.74           C
ANISOU 1340  C   GLY A 168    22992  10231  12274  -4622  -6074   4187       C
ATOM   1341  O   GLY A 168     -28.027 -21.654 -10.567  1.00123.08           O
ANISOU 1341  O   GLY A 168    23612  10768  12385  -5125  -5979   4362       O
ATOM   1342  N   ALA A 169     -29.313 -21.684  -8.708  1.00121.72           N
ANISOU 1342  N   ALA A 169    23406  10205  12639  -4550  -6264   4032       N
ATOM   1343  CA  ALA A 169     -28.723 -20.536  -8.034  1.00124.99           C
ANISOU 1343  CA  ALA A 169    24270  10392  12829  -5044  -6413   4026       C
ATOM   1344  C   ALA A 169     -27.829 -20.967  -6.876  1.00125.44           C
ANISOU 1344  C   ALA A 169    23825  10972  12864  -5507  -6127   4197       C
ATOM   1345  O   ALA A 169     -27.994 -22.029  -6.278  1.00126.77           O
ANISOU 1345  O   ALA A 169    23287  11603  13277  -5263  -5856   4160       O
ATOM   1346  CB  ALA A 169     -29.821 -19.606  -7.497  1.00126.75           C
ANISOU 1346  CB  ALA A 169    25136   9850  13175  -4609  -6869   3676       C
ATOM   1347  N   ILE A 170     -26.883 -20.118  -6.547  1.00125.92           N
ANISOU 1347  N   ILE A 170    24126  11054  12662  -6128  -6169   4282       N
ATOM   1348  CA  ILE A 170     -26.099 -20.252  -5.330  1.00125.77           C
ANISOU 1348  CA  ILE A 170    23762  11431  12593  -6589  -6025   4385       C
ATOM   1349  C   ILE A 170     -26.485 -19.143  -4.366  1.00131.21           C
ANISOU 1349  C   ILE A 170    25164  11510  13182  -6667  -6407   4145       C
ATOM   1350  O   ILE A 170     -26.166 -17.963  -4.583  1.00134.45           O
ANISOU 1350  O   ILE A 170    26193  11531  13360  -6977  -6678   4087       O
ATOM   1351  CB  ILE A 170     -24.600 -20.247  -5.627  1.00128.49           C
ANISOU 1351  CB  ILE A 170    23720  12360  12739  -7255  -5773   4662       C
ATOM   1352  CG1 ILE A 170     -24.271 -21.467  -6.485  1.00126.86           C
ANISOU 1352  CG1 ILE A 170    22799  12730  12674  -7102  -5357   4855       C
ATOM   1353  CG2 ILE A 170     -23.782 -20.144  -4.346  1.00131.36           C
ANISOU 1353  CG2 ILE A 170    23823  13066  13020  -7755  -5745   4733       C
ATOM   1354  CD1 ILE A 170     -24.749 -22.784  -5.895  1.00119.03           C
ANISOU 1354  CD1 ILE A 170    21145  12089  11993  -6701  -5133   4869       C
ATOM   1355  N   GLY A 171     -27.162 -19.541  -3.292  1.00134.02           N
ANISOU 1355  N   GLY A 171    25211  11976  13734  -6251  -6334   3821       N
ATOM   1356  CA  GLY A 171     -27.522 -18.665  -2.198  1.00142.34           C
ANISOU 1356  CA  GLY A 171    26722  12651  14710  -6220  -6566   3437       C
ATOM   1357  C   GLY A 171     -26.505 -17.629  -1.771  1.00140.75           C
ANISOU 1357  C   GLY A 171    27083  12235  14161  -7039  -6802   3592       C
ATOM   1358  O   GLY A 171     -25.309 -17.924  -1.654  1.00138.93           O
ANISOU 1358  O   GLY A 171    26495  12518  13773  -7725  -6646   3992       O
ATOM   1359  N   ALA A 172     -26.943 -16.456  -1.380  1.00140.42           N
ANISOU 1359  N   ALA A 172    27853  11478  14021  -6986  -7174   3250       N
ATOM   1360  CA  ALA A 172     -25.975 -15.431  -1.074  1.00145.97           C
ANISOU 1360  CA  ALA A 172    29137  11925  14400  -7791  -7442   3398       C
ATOM   1361  C   ALA A 172     -24.872 -15.859  -0.125  1.00146.79           C
ANISOU 1361  C   ALA A 172    28713  12728  14334  -8462  -7251   3616       C
ATOM   1362  O   ALA A 172     -23.709 -15.567  -0.356  1.00147.93           O
ANISOU 1362  O   ALA A 172    28695  13266  14245  -9030  -7231   3913       O
ATOM   1363  CB  ALA A 172     -26.701 -14.241  -0.477  1.00151.37           C
ANISOU 1363  CB  ALA A 172    30691  11783  15041  -7537  -7836   2878       C
ATOM   1364  N   ARG A 173     -25.215 -16.572   0.920  1.00150.54           N
ANISOU 1364  N   ARG A 173    28625  13683  14891  -8137  -7018   3357       N
ATOM   1365  CA  ARG A 173     -24.231 -16.980   1.905  1.00146.80           C
ANISOU 1365  CA  ARG A 173    27652  13880  14244  -8722  -6889   3548       C
ATOM   1366  C   ARG A 173     -23.101 -17.925   1.487  1.00143.35           C
ANISOU 1366  C   ARG A 173    26406  14209  13852  -9205  -6610   4145       C
ATOM   1367  O   ARG A 173     -22.054 -17.932   2.107  1.00144.70           O
ANISOU 1367  O   ARG A 173    26305  14829  13845  -9829  -6627   4368       O
ATOM   1368  CB  ARG A 173     -24.968 -17.509   3.125  1.00151.35           C
ANISOU 1368  CB  ARG A 173    27868  14775  14863  -8214  -6707   3125       C
ATOM   1369  CG  ARG A 173     -26.156 -16.630   3.478  1.00155.33           C
ANISOU 1369  CG  ARG A 173    29097  14556  15365  -7636  -6916   2489       C
ATOM   1370  CD  ARG A 173     -26.817 -17.042   4.778  1.00166.75           C
ANISOU 1370  CD  ARG A 173    30238  16351  16770  -7224  -6706   2053       C
ATOM   1371  NE  ARG A 173     -27.840 -16.084   5.182  1.00172.79           N
ANISOU 1371  NE  ARG A 173    31724  16425  17504  -6724  -6897   1407       N
ATOM   1372  CZ  ARG A 173     -28.716 -16.299   6.157  1.00178.11           C
ANISOU 1372  CZ  ARG A 173    32237  17269  18168  -6190  -6689    915       C
ATOM   1373  NH1 ARG A 173     -28.695 -17.446   6.820  1.00178.07           N
ANISOU 1373  NH1 ARG A 173    31404  18085  18168  -6126  -6308   1041       N
ATOM   1374  NH2 ARG A 173     -29.616 -15.374   6.464  1.00180.54           N
ANISOU 1374  NH2 ARG A 173    33206  16924  18468  -5713  -6853    302       N
ATOM   1375  N   THR A 174     -23.318 -18.734   0.465  1.00144.10           N
ANISOU 1375  N   THR A 174    26061  14503  14186  -8839  -6349   4350       N
ATOM   1376  CA  THR A 174     -22.367 -19.752   0.048  1.00140.08           C
ANISOU 1376  CA  THR A 174    24606  14832  13785  -8997  -5992   4724       C
ATOM   1377  C   THR A 174     -21.609 -19.378  -1.227  1.00135.99           C
ANISOU 1377  C   THR A 174    24075  14397  13199  -9176  -5942   4877       C
ATOM   1378  O   THR A 174     -20.644 -20.056  -1.594  1.00134.57           O
ANISOU 1378  O   THR A 174    23148  14888  13095  -9339  -5654   5124       O
ATOM   1379  CB  THR A 174     -23.112 -21.096  -0.079  1.00134.76           C
ANISOU 1379  CB  THR A 174    23300  14461  13443  -8381  -5667   4752       C
ATOM   1380  OG1 THR A 174     -24.355 -20.905  -0.787  1.00132.42           O
ANISOU 1380  OG1 THR A 174    23414  13609  13292  -7686  -5741   4433       O
ATOM   1381  CG2 THR A 174     -23.369 -21.694   1.329  1.00133.40           C
ANISOU 1381  CG2 THR A 174    22651  14714  13322  -8184  -5559   4550       C
ATOM   1382  N   THR A 175     -21.963 -18.276  -1.864  1.00138.20           N
ANISOU 1382  N   THR A 175    25176  14008  13327  -9174  -6227   4740       N
ATOM   1383  CA  THR A 175     -21.231 -17.869  -3.054  1.00142.37           C
ANISOU 1383  CA  THR A 175    25733  14621  13740  -9417  -6179   4916       C
ATOM   1384  C   THR A 175     -19.718 -17.832  -2.832  1.00145.34           C
ANISOU 1384  C   THR A 175    25611  15634  13977 -10053  -6072   5181       C
ATOM   1385  O   THR A 175     -18.953 -18.225  -3.721  1.00146.90           O
ANISOU 1385  O   THR A 175    25331  16271  14214 -10167  -5795   5401       O
ATOM   1386  CB  THR A 175     -21.752 -16.502  -3.521  1.00149.49           C
ANISOU 1386  CB  THR A 175    27666  14689  14446  -9414  -6591   4745       C
ATOM   1387  OG1 THR A 175     -23.121 -16.644  -3.936  1.00147.32           O
ANISOU 1387  OG1 THR A 175    27743  13877  14355  -8726  -6676   4518       O
ATOM   1388  CG2 THR A 175     -20.917 -15.949  -4.704  1.00150.66           C
ANISOU 1388  CG2 THR A 175    27911  14921  14412  -9786  -6568   4967       C
ATOM   1389  N   GLU A 176     -19.258 -17.384  -1.662  1.00148.95           N
ANISOU 1389  N   GLU A 176    26171  16154  14268 -10460  -6289   5164       N
ATOM   1390  CA  GLU A 176     -17.812 -17.282  -1.464  1.00152.49           C
ANISOU 1390  CA  GLU A 176    26168  17184  14587 -11047  -6248   5429       C
ATOM   1391  C   GLU A 176     -17.171 -18.656  -1.268  1.00149.95           C
ANISOU 1391  C   GLU A 176    24746  17715  14515 -10937  -5858   5629       C
ATOM   1392  O   GLU A 176     -15.938 -18.762  -1.364  1.00151.62           O
ANISOU 1392  O   GLU A 176    24448  18463  14698 -11305  -5751   5877       O
ATOM   1393  CB  GLU A 176     -17.498 -16.364  -0.274  1.00155.59           C
ANISOU 1393  CB  GLU A 176    27045  17378  14695 -11519  -6636   5362       C
ATOM   1394  CG  GLU A 176     -17.876 -14.914  -0.474  1.00161.22           C
ANISOU 1394  CG  GLU A 176    28837  17266  15154 -11681  -7040   5201       C
ATOM   1395  CD  GLU A 176     -17.472 -14.015   0.693  1.00171.55           C
ANISOU 1395  CD  GLU A 176    30629  18383  16170 -12161  -7401   5141       C
ATOM   1396  OE1 GLU A 176     -18.223 -14.017   1.696  1.00173.80           O
ANISOU 1396  OE1 GLU A 176    31227  18375  16433 -11966  -7521   4873       O
ATOM   1397  OE2 GLU A 176     -16.477 -13.244   0.580  1.00173.76           O
ANISOU 1397  OE2 GLU A 176    31049  18733  16239 -12719  -7569   5338       O
ATOM   1398  N   SER A 177     -17.988 -19.703  -1.051  1.00143.10           N
ANISOU 1398  N   SER A 177    23512  16952  13909 -10410  -5648   5537       N
ATOM   1399  CA  SER A 177     -17.488 -21.022  -0.680  1.00138.70           C
ANISOU 1399  CA  SER A 177    21956  17139  13603 -10249  -5332   5707       C
ATOM   1400  C   SER A 177     -16.813 -21.679  -1.862  1.00136.28           C
ANISOU 1400  C   SER A 177    21068  17240  13471 -10132  -4960   5902       C
ATOM   1401  O   SER A 177     -17.450 -21.916  -2.889  1.00133.97           O
ANISOU 1401  O   SER A 177    20916  16706  13279  -9775  -4788   5838       O
ATOM   1402  CB  SER A 177     -18.623 -21.911  -0.174  1.00135.73           C
ANISOU 1402  CB  SER A 177    21414  16705  13454  -9722  -5221   5569       C
ATOM   1403  OG  SER A 177     -18.138 -23.207   0.151  1.00134.34           O
ANISOU 1403  OG  SER A 177    20280  17225  13539  -9536  -4934   5749       O
ATOM   1404  N   GLN A 178     -15.527 -21.986  -1.712  1.00139.16           N
ANISOU 1404  N   GLN A 178    20800  18213  13862 -10423  -4842   6141       N
ATOM   1405  CA  GLN A 178     -14.833 -22.760  -2.732  1.00141.25           C
ANISOU 1405  CA  GLN A 178    20439  18913  14318 -10283  -4436   6324       C
ATOM   1406  C   GLN A 178     -15.671 -23.944  -3.172  1.00135.71           C
ANISOU 1406  C   GLN A 178    19402  18245  13916  -9651  -4129   6247       C
ATOM   1407  O   GLN A 178     -15.859 -24.197  -4.373  1.00131.69           O
ANISOU 1407  O   GLN A 178    18928  17654  13454  -9445  -3877   6253       O
ATOM   1408  CB  GLN A 178     -13.490 -23.239  -2.194  1.00146.36           C
ANISOU 1408  CB  GLN A 178    20318  20239  15052 -10520  -4351   6575       C
ATOM   1409  CG  GLN A 178     -12.744 -24.074  -3.193  1.00145.72           C
ANISOU 1409  CG  GLN A 178    19586  20597  15185 -10359  -3907   6750       C
ATOM   1410  CD  GLN A 178     -12.459 -23.302  -4.469  1.00148.18           C
ANISOU 1410  CD  GLN A 178    20302  20704  15296 -10635  -3796   6795       C
ATOM   1411  OE1 GLN A 178     -12.426 -22.065  -4.478  1.00154.39           O
ANISOU 1411  OE1 GLN A 178    21745  21128  15788 -11068  -4097   6771       O
ATOM   1412  NE2 GLN A 178     -12.257 -24.032  -5.565  1.00145.66           N
ANISOU 1412  NE2 GLN A 178    19623  20605  15116 -10396  -3364   6868       N
ATOM   1413  N   LEU A 179     -16.210 -24.653  -2.181  1.00133.16           N
ANISOU 1413  N   LEU A 179    18795  18031  13769  -9365  -4167   6184       N
ATOM   1414  CA  LEU A 179     -16.978 -25.868  -2.404  1.00129.12           C
ANISOU 1414  CA  LEU A 179    17891  17593  13575  -8780  -3905   6141       C
ATOM   1415  C   LEU A 179     -18.087 -25.704  -3.407  1.00126.52           C
ANISOU 1415  C   LEU A 179    18105  16733  13232  -8469  -3863   5981       C
ATOM   1416  O   LEU A 179     -18.255 -26.554  -4.285  1.00123.49           O
ANISOU 1416  O   LEU A 179    17422  16463  13035  -8126  -3568   6022       O
ATOM   1417  CB  LEU A 179     -17.573 -26.320  -1.096  1.00131.87           C
ANISOU 1417  CB  LEU A 179    18079  17999  14027  -8611  -4041   6080       C
ATOM   1418  CG  LEU A 179     -18.404 -27.518  -1.398  1.00129.17           C
ANISOU 1418  CG  LEU A 179    17370  17688  14020  -8029  -3787   6052       C
ATOM   1419  CD1 LEU A 179     -17.518 -28.631  -1.928  1.00127.94           C
ANISOU 1419  CD1 LEU A 179    16414  18062  14137  -7848  -3449   6245       C
ATOM   1420  CD2 LEU A 179     -18.892 -27.741   0.046  1.00132.33           C
ANISOU 1420  CD2 LEU A 179    17680  18158  14441  -7993  -3960   6017       C
ATOM   1421  N   HIS A 180     -18.912 -24.680  -3.222  1.00123.59           N
ANISOU 1421  N   HIS A 180    18548  15759  12652  -8543  -4183   5794       N
ATOM   1422  CA  HIS A 180     -20.032 -24.413  -4.101  1.00122.22           C
ANISOU 1422  CA  HIS A 180    18980  15006  12452  -8207  -4241   5635       C
ATOM   1423  C   HIS A 180     -19.594 -23.968  -5.496  1.00123.43           C
ANISOU 1423  C   HIS A 180    19397  15064  12436  -8352  -4141   5707       C
ATOM   1424  O   HIS A 180     -20.342 -24.148  -6.473  1.00121.73           O
ANISOU 1424  O   HIS A 180    19459  14555  12238  -8004  -4087   5641       O
ATOM   1425  CB  HIS A 180     -20.898 -23.323  -3.506  1.00123.60           C
ANISOU 1425  CB  HIS A 180    19995  14525  12443  -8254  -4649   5418       C
ATOM   1426  CG  HIS A 180     -21.664 -23.752  -2.313  1.00119.62           C
ANISOU 1426  CG  HIS A 180    19391  13991  12067  -8025  -4725   5320       C
ATOM   1427  ND1 HIS A 180     -21.067 -23.990  -1.100  1.00120.66           N
ANISOU 1427  ND1 HIS A 180    19105  14555  12186  -8308  -4733   5404       N
ATOM   1428  CD2 HIS A 180     -22.978 -24.020  -2.152  1.00120.97           C
ANISOU 1428  CD2 HIS A 180    19811  13780  12372  -7533  -4796   5168       C
ATOM   1429  CE1 HIS A 180     -21.990 -24.358  -0.231  1.00124.22           C
ANISOU 1429  CE1 HIS A 180    19583  14892  12722  -8043  -4778   5312       C
ATOM   1430  NE2 HIS A 180     -23.157 -24.399  -0.849  1.00121.95           N
ANISOU 1430  NE2 HIS A 180    19654  14134  12547  -7525  -4799   5139       N
ATOM   1431  N   ARG A 181     -18.388 -23.407  -5.617  1.00127.95           N
ANISOU 1431  N   ARG A 181    19887  15898  12830  -8867  -4124   5860       N
ATOM   1432  CA  ARG A 181     -17.842 -23.125  -6.936  1.00131.34           C
ANISOU 1432  CA  ARG A 181    20450  16357  13097  -9042  -3949   5982       C
ATOM   1433  C   ARG A 181     -17.444 -24.395  -7.673  1.00129.20           C
ANISOU 1433  C   ARG A 181    19475  16595  13020  -8788  -3477   6121       C
ATOM   1434  O   ARG A 181     -17.806 -24.576  -8.849  1.00129.08           O
ANISOU 1434  O   ARG A 181    19685  16435  12926  -8596  -3317   6121       O
ATOM   1435  CB  ARG A 181     -16.670 -22.174  -6.807  1.00137.54           C
ANISOU 1435  CB  ARG A 181    21323  17286  13650  -9681  -4064   6129       C
ATOM   1436  CG  ARG A 181     -17.132 -20.838  -6.336  1.00140.51           C
ANISOU 1436  CG  ARG A 181    22546  17050  13790  -9932  -4542   5984       C
ATOM   1437  CD  ARG A 181     -16.005 -20.004  -5.874  1.00146.32           C
ANISOU 1437  CD  ARG A 181    23306  17959  14330 -10569  -4712   6129       C
ATOM   1438  NE  ARG A 181     -16.542 -18.719  -5.486  1.00149.46           N
ANISOU 1438  NE  ARG A 181    24610  17687  14492 -10777  -5186   5971       N
ATOM   1439  CZ  ARG A 181     -15.790 -17.699  -5.159  1.00155.47           C
ANISOU 1439  CZ  ARG A 181    25678  18378  15015 -11352  -5450   6062       C
ATOM   1440  NH1 ARG A 181     -14.483 -17.835  -5.036  1.00158.71           N
ANISOU 1440  NH1 ARG A 181    25515  19379  15409 -11775  -5306   6311       N
ATOM   1441  NH2 ARG A 181     -16.369 -16.533  -4.913  1.00158.63           N
ANISOU 1441  NH2 ARG A 181    26981  18086  15203 -11482  -5885   5900       N
ATOM   1442  N   GLU A 182     -16.695 -25.285  -6.993  1.00127.98           N
ANISOU 1442  N   GLU A 182    18496  17026  13104  -8776  -3272   6240       N
ATOM   1443  CA  GLU A 182     -16.338 -26.598  -7.548  1.00126.02           C
ANISOU 1443  CA  GLU A 182    17539  17246  13099  -8482  -2834   6355       C
ATOM   1444  C   GLU A 182     -17.563 -27.398  -7.913  1.00120.88           C
ANISOU 1444  C   GLU A 182    16971  16347  12612  -7933  -2769   6231       C
ATOM   1445  O   GLU A 182     -17.621 -28.009  -8.980  1.00120.55           O
ANISOU 1445  O   GLU A 182    16844  16387  12573  -7742  -2481   6278       O
ATOM   1446  CB  GLU A 182     -15.486 -27.353  -6.554  1.00125.66           C
ANISOU 1446  CB  GLU A 182    16667  17761  13319  -8492  -2741   6477       C
ATOM   1447  CG  GLU A 182     -14.119 -26.774  -6.547  1.00131.53           C
ANISOU 1447  CG  GLU A 182    17221  18835  13919  -8999  -2715   6653       C
ATOM   1448  CD  GLU A 182     -13.329 -27.160  -5.336  1.00134.61           C
ANISOU 1448  CD  GLU A 182    16994  19662  14490  -9082  -2807   6768       C
ATOM   1449  OE1 GLU A 182     -13.956 -27.656  -4.361  1.00133.80           O
ANISOU 1449  OE1 GLU A 182    16757  19528  14553  -8804  -2964   6688       O
ATOM   1450  OE2 GLU A 182     -12.088 -26.978  -5.379  1.00137.10           O
ANISOU 1450  OE2 GLU A 182    16966  20354  14772  -9425  -2722   6954       O
ATOM   1451  N   LEU A 183     -18.587 -27.354  -7.068  1.00117.38           N
ANISOU 1451  N   LEU A 183    16749  15577  12273  -7694  -3046   6076       N
ATOM   1452  CA  LEU A 183     -19.831 -28.055  -7.370  1.00112.90           C
ANISOU 1452  CA  LEU A 183    16289  14731  11875  -7170  -3041   5967       C
ATOM   1453  C   LEU A 183     -20.473 -27.428  -8.614  1.00114.33           C
ANISOU 1453  C   LEU A 183    17236  14419  11788  -7093  -3142   5880       C
ATOM   1454  O   LEU A 183     -20.870 -28.129  -9.545  1.00112.89           O
ANISOU 1454  O   LEU A 183    17034  14222  11638  -6792  -2974   5897       O
ATOM   1455  CB  LEU A 183     -20.793 -27.984  -6.184  1.00109.88           C
ANISOU 1455  CB  LEU A 183    16039  14081  11629  -6967  -3327   5824       C
ATOM   1456  CG  LEU A 183     -22.283 -28.104  -6.510  1.00107.14           C
ANISOU 1456  CG  LEU A 183    16149  13207  11354  -6482  -3501   5662       C
ATOM   1457  CD1 LEU A 183     -22.800 -29.491  -6.161  1.00112.57           C
ANISOU 1457  CD1 LEU A 183    16210  14126  12436  -6053  -3339   5717       C
ATOM   1458  CD2 LEU A 183     -23.080 -27.031  -5.783  1.00109.40           C
ANISOU 1458  CD2 LEU A 183    17112  12959  11499  -6500  -3900   5468       C
ATOM   1459  N   ALA A 184     -20.563 -26.100  -8.612  1.00118.88           N
ANISOU 1459  N   ALA A 184    18506  14577  12085  -7369  -3449   5791       N
ATOM   1460  CA  ALA A 184     -21.123 -25.327  -9.704  1.00120.02           C
ANISOU 1460  CA  ALA A 184    19430  14213  11959  -7323  -3624   5708       C
ATOM   1461  C   ALA A 184     -20.583 -25.769 -11.049  1.00121.94           C
ANISOU 1461  C   ALA A 184    19563  14724  12044  -7375  -3284   5859       C
ATOM   1462  O   ALA A 184     -21.348 -25.948 -12.005  1.00121.36           O
ANISOU 1462  O   ALA A 184    19871  14369  11871  -7061  -3326   5794       O
ATOM   1463  CB  ALA A 184     -20.811 -23.855  -9.423  1.00124.76           C
ANISOU 1463  CB  ALA A 184    20620  14484  12301  -7772  -3941   5670       C
ATOM   1464  N   SER A 185     -19.256 -25.991 -11.118  1.00124.60           N
ANISOU 1464  N   SER A 185    19360  15631  12352  -7754  -2945   6058       N
ATOM   1465  CA  SER A 185     -18.614 -26.276 -12.406  1.00127.79           C
ANISOU 1465  CA  SER A 185    19697  16316  12540  -7883  -2578   6211       C
ATOM   1466  C   SER A 185     -19.055 -27.610 -13.019  1.00125.87           C
ANISOU 1466  C   SER A 185    19140  16258  12426  -7441  -2292   6218       C
ATOM   1467  O   SER A 185     -18.986 -27.758 -14.251  1.00129.16           O
ANISOU 1467  O   SER A 185    19795  16717  12562  -7445  -2083   6278       O
ATOM   1468  CB  SER A 185     -17.076 -26.226 -12.301  1.00132.04           C
ANISOU 1468  CB  SER A 185    19676  17437  13057  -8359  -2269   6417       C
ATOM   1469  OG  SER A 185     -16.508 -27.203 -11.459  1.00129.65           O
ANISOU 1469  OG  SER A 185    18504  17642  13115  -8255  -2058   6478       O
ATOM   1470  N   GLY A 186     -19.527 -28.571 -12.212  1.00119.30           N
ANISOU 1470  N   GLY A 186    17820  15526  11982  -7077  -2293   6168       N
ATOM   1471  CA  GLY A 186     -19.987 -29.845 -12.745  1.00116.34           C
ANISOU 1471  CA  GLY A 186    17159  15286  11759  -6673  -2074   6192       C
ATOM   1472  C   GLY A 186     -21.447 -29.893 -13.181  1.00116.06           C
ANISOU 1472  C   GLY A 186    17739  14683  11677  -6225  -2414   6029       C
ATOM   1473  O   GLY A 186     -21.785 -30.534 -14.183  1.00118.88           O
ANISOU 1473  O   GLY A 186    18148  15048  11975  -5882  -2277   5889       O
ATOM   1474  N   LEU A 187     -22.326 -29.235 -12.421  1.00111.77           N
ANISOU 1474  N   LEU A 187    17564  13665  11238  -6065  -2848   5853       N
ATOM   1475  CA  LEU A 187     -23.759 -29.205 -12.698  1.00109.61           C
ANISOU 1475  CA  LEU A 187    17761  12846  11039  -5508  -3213   5563       C
ATOM   1476  C   LEU A 187     -24.012 -29.041 -14.191  1.00116.70           C
ANISOU 1476  C   LEU A 187    19245  13537  11558  -5437  -3250   5542       C
ATOM   1477  O   LEU A 187     -23.318 -28.283 -14.877  1.00119.34           O
ANISOU 1477  O   LEU A 187    19967  13900  11476  -5885  -3167   5704       O
ATOM   1478  CB  LEU A 187     -24.373 -28.040 -11.919  1.00110.10           C
ANISOU 1478  CB  LEU A 187    18366  12396  11070  -5564  -3660   5462       C
ATOM   1479  CG  LEU A 187     -24.507 -28.213 -10.393  1.00110.51           C
ANISOU 1479  CG  LEU A 187    17967  12554  11469  -5504  -3711   5396       C
ATOM   1480  CD1 LEU A 187     -24.977 -26.998  -9.579  1.00109.13           C
ANISOU 1480  CD1 LEU A 187    18339  11911  11215  -5599  -4100   5252       C
ATOM   1481  CD2 LEU A 187     -25.487 -29.323 -10.143  1.00114.29           C
ANISOU 1481  CD2 LEU A 187    17951  13070  12405  -4807  -3678   5094       C
ATOM   1482  N   SER A 188     -25.000 -29.769 -14.696  1.00120.35           N
ANISOU 1482  N   SER A 188    19679  13834  12213  -4818  -3349   5235       N
ATOM   1483  CA  SER A 188     -25.315 -29.776 -16.128  1.00119.86           C
ANISOU 1483  CA  SER A 188    20145  13608  11789  -4690  -3407   5176       C
ATOM   1484  C   SER A 188     -26.444 -28.817 -16.469  1.00117.18           C
ANISOU 1484  C   SER A 188    20653  12579  11292  -4485  -3995   5055       C
ATOM   1485  O   SER A 188     -27.374 -29.199 -17.163  1.00119.99           O
ANISOU 1485  O   SER A 188    21198  12698  11693  -4007  -4217   4812       O
ATOM   1486  CB  SER A 188     -25.659 -31.186 -16.581  1.00120.13           C
ANISOU 1486  CB  SER A 188    19658  13875  12110  -4164  -3191   4905       C
ATOM   1487  OG  SER A 188     -24.758 -32.109 -15.999  1.00126.43           O
ANISOU 1487  OG  SER A 188    19596  15233  13209  -4243  -2720   4984       O
ATOM   1488  N   PHE A 189     -26.367 -27.567 -15.993  1.00116.36           N
ANISOU 1488  N   PHE A 189    21008  12150  11054  -4806  -4251   5160       N
ATOM   1489  CA  PHE A 189     -27.346 -26.540 -16.323  1.00119.45           C
ANISOU 1489  CA  PHE A 189    22094  11907  11384  -4567  -4754   4935       C
ATOM   1490  C   PHE A 189     -26.836 -25.155 -15.917  1.00123.25           C
ANISOU 1490  C   PHE A 189    22923  12190  11717  -5023  -4855   4978       C
ATOM   1491  O   PHE A 189     -25.690 -25.017 -15.461  1.00124.54           O
ANISOU 1491  O   PHE A 189    22778  12739  11803  -5537  -4535   5174       O
ATOM   1492  CB  PHE A 189     -28.686 -26.847 -15.652  1.00116.17           C
ANISOU 1492  CB  PHE A 189    21578  11134  11426  -3928  -5130   4655       C
ATOM   1493  CG  PHE A 189     -28.591 -27.198 -14.190  1.00114.98           C
ANISOU 1493  CG  PHE A 189    20826  11188  11674  -3905  -4995   4632       C
ATOM   1494  CD1 PHE A 189     -28.612 -26.208 -13.230  1.00114.42           C
ANISOU 1494  CD1 PHE A 189    20975  10858  11641  -4079  -5181   4597       C
ATOM   1495  CD2 PHE A 189     -28.568 -28.529 -13.759  1.00114.24           C
ANISOU 1495  CD2 PHE A 189    19854  11568  11983  -3629  -4648   4502       C
ATOM   1496  CE1 PHE A 189     -28.548 -26.549 -11.868  1.00114.20           C
ANISOU 1496  CE1 PHE A 189    20389  11063  11940  -4053  -5041   4538       C
ATOM   1497  CE2 PHE A 189     -28.507 -28.850 -12.395  1.00107.40           C
ANISOU 1497  CE2 PHE A 189    18391  10929  11487  -3595  -4505   4444       C
ATOM   1498  CZ  PHE A 189     -28.500 -27.879 -11.471  1.00106.84           C
ANISOU 1498  CZ  PHE A 189    18587  10635  11370  -3807  -4691   4459       C
ATOM   1499  N   PRO A 190     -27.626 -24.095 -16.084  1.00125.10           N
ANISOU 1499  N   PRO A 190    23790  11826  11917  -4862  -5319   4798       N
ATOM   1500  CA  PRO A 190     -27.089 -22.764 -15.815  1.00129.49           C
ANISOU 1500  CA  PRO A 190    24753  12157  12289  -5334  -5449   4859       C
ATOM   1501  C   PRO A 190     -27.090 -22.419 -14.340  1.00127.52           C
ANISOU 1501  C   PRO A 190    24320  11826  12306  -5385  -5538   4769       C
ATOM   1502  O   PRO A 190     -28.103 -22.557 -13.652  1.00124.70           O
ANISOU 1502  O   PRO A 190    23936  11180  12265  -4895  -5788   4537       O
ATOM   1503  CB  PRO A 190     -28.070 -21.850 -16.556  1.00133.38           C
ANISOU 1503  CB  PRO A 190    25997  11999  12683  -5058  -5959   4687       C
ATOM   1504  CG  PRO A 190     -28.608 -22.665 -17.632  1.00132.65           C
ANISOU 1504  CG  PRO A 190    25906  11973  12523  -4695  -5952   4650       C
ATOM   1505  CD  PRO A 190     -28.791 -23.996 -16.984  1.00126.42           C
ANISOU 1505  CD  PRO A 190    24416  11547  12070  -4368  -5715   4595       C
ATOM   1506  N   ILE A 191     -25.989 -21.855 -13.878  1.00129.90           N
ANISOU 1506  N   ILE A 191    24558  12343  12455  -5986  -5377   4937       N
ATOM   1507  CA  ILE A 191     -25.940 -21.344 -12.516  1.00129.31           C
ANISOU 1507  CA  ILE A 191    24451  12142  12537  -6113  -5522   4848       C
ATOM   1508  C   ILE A 191     -25.882 -19.806 -12.521  1.00135.40           C
ANISOU 1508  C   ILE A 191    25974  12384  13088  -6418  -5909   4800       C
ATOM   1509  O   ILE A 191     -25.199 -19.184 -13.350  1.00140.04           O
ANISOU 1509  O   ILE A 191    26860  12982  13367  -6847  -5888   4974       O
ATOM   1510  CB  ILE A 191     -24.740 -21.946 -11.769  1.00127.51           C
ANISOU 1510  CB  ILE A 191    23503  12591  12355  -6549  -5099   5052       C
ATOM   1511  CG1 ILE A 191     -24.941 -23.458 -11.742  1.00122.03           C
ANISOU 1511  CG1 ILE A 191    22116  12334  11915  -6179  -4782   5087       C
ATOM   1512  CG2 ILE A 191     -24.665 -21.389 -10.366  1.00127.52           C
ANISOU 1512  CG2 ILE A 191    23528  12471  12453  -6728  -5279   4964       C
ATOM   1513  CD1 ILE A 191     -26.192 -23.937 -11.042  1.00117.75           C
ANISOU 1513  CD1 ILE A 191    21507  11520  11711  -5577  -4998   4867       C
ATOM   1514  N   GLY A 192     -26.625 -19.191 -11.594  1.00135.87           N
ANISOU 1514  N   GLY A 192    26364  11957  13302  -6182  -6273   4564       N
ATOM   1515  CA  GLY A 192     -26.473 -17.765 -11.308  1.00140.96           C
ANISOU 1515  CA  GLY A 192    27684  12113  13760  -6501  -6642   4511       C
ATOM   1516  C   GLY A 192     -26.359 -17.421  -9.837  1.00140.57           C
ANISOU 1516  C   GLY A 192    27631  11980  13800  -6644  -6745   4399       C
ATOM   1517  O   GLY A 192     -27.317 -17.555  -9.077  1.00138.24           O
ANISOU 1517  O   GLY A 192    27391  11384  13748  -6153  -6916   4149       O
ATOM   1518  N   PHE A 193     -25.194 -16.952  -9.430  1.00143.44           N
ANISOU 1518  N   PHE A 193    27944  12601  13958  -7319  -6657   4575       N
ATOM   1519  CA  PHE A 193     -24.898 -16.678  -8.029  1.00143.54           C
ANISOU 1519  CA  PHE A 193    27921  12627  13990  -7567  -6733   4502       C
ATOM   1520  C   PHE A 193     -25.608 -15.420  -7.494  1.00147.98           C
ANISOU 1520  C   PHE A 193    29348  12383  14495  -7424  -7252   4232       C
ATOM   1521  O   PHE A 193     -25.832 -14.433  -8.224  1.00153.09           O
ANISOU 1521  O   PHE A 193    30649  12530  14987  -7419  -7574   4201       O
ATOM   1522  CB  PHE A 193     -23.400 -16.489  -7.913  1.00146.32           C
ANISOU 1522  CB  PHE A 193    27970  13501  14124  -8335  -6534   4778       C
ATOM   1523  CG  PHE A 193     -22.639 -17.609  -8.482  1.00143.24           C
ANISOU 1523  CG  PHE A 193    26766  13864  13794  -8446  -6034   5022       C
ATOM   1524  CD1 PHE A 193     -22.846 -18.892  -8.037  1.00137.12           C
ANISOU 1524  CD1 PHE A 193    25283  13528  13288  -8118  -5727   5015       C
ATOM   1525  CD2 PHE A 193     -21.812 -17.403  -9.566  1.00146.86           C
ANISOU 1525  CD2 PHE A 193    27207  14549  14046  -8814  -5872   5256       C
ATOM   1526  CE1 PHE A 193     -22.148 -19.960  -8.574  1.00134.69           C
ANISOU 1526  CE1 PHE A 193    24232  13892  13054  -8165  -5269   5226       C
ATOM   1527  CE2 PHE A 193     -21.120 -18.449 -10.134  1.00144.61           C
ANISOU 1527  CE2 PHE A 193    26199  14935  13813  -8865  -5389   5460       C
ATOM   1528  CZ  PHE A 193     -21.293 -19.749  -9.641  1.00140.62           C
ANISOU 1528  CZ  PHE A 193    24972  14864  13592  -8517  -5090   5435       C
ATOM   1529  N   LYS A 194     -25.911 -15.436  -6.186  1.00146.68           N
ANISOU 1529  N   LYS A 194    29195  12096  14440  -7329  -7330   4040       N
ATOM   1530  CA  LYS A 194     -26.426 -14.247  -5.513  1.00151.55           C
ANISOU 1530  CA  LYS A 194    30605  11985  14993  -7233  -7772   3754       C
ATOM   1531  C   LYS A 194     -25.290 -13.430  -4.886  1.00156.41           C
ANISOU 1531  C   LYS A 194    31435  12692  15300  -7995  -7869   3881       C
ATOM   1532  O   LYS A 194     -24.291 -13.975  -4.414  1.00154.66           O
ANISOU 1532  O   LYS A 194    30636  13123  15005  -8501  -7590   4098       O
ATOM   1533  CB  LYS A 194     -27.464 -14.629  -4.454  1.00148.56           C
ANISOU 1533  CB  LYS A 194    30214  11332  14901  -6673  -7811   3403       C
ATOM   1534  CG  LYS A 194     -28.836 -15.026  -5.002  1.00146.08           C
ANISOU 1534  CG  LYS A 194    29912  10674  14920  -5798  -7896   3168       C
ATOM   1535  CD  LYS A 194     -29.830 -15.382  -3.870  1.00143.88           C
ANISOU 1535  CD  LYS A 194    29581  10121  14965  -5257  -7910   2766       C
ATOM   1536  CE  LYS A 194     -31.260 -15.696  -4.404  1.00145.73           C
ANISOU 1536  CE  LYS A 194    29706  10087  15576  -4283  -8006   2452       C
ATOM   1537  NZ  LYS A 194     -32.309 -16.258  -3.465  1.00145.56           N
ANISOU 1537  NZ  LYS A 194    29102  10316  15889  -3541  -7788   1929       N
ATOM   1538  N   ASN A 195     -25.443 -12.108  -4.907  1.00163.04           N
ANISOU 1538  N   ASN A 195    33088  12886  15974  -8049  -8287   3751       N
ATOM   1539  CA  ASN A 195     -24.378 -11.222  -4.467  1.00168.73           C
ANISOU 1539  CA  ASN A 195    34087  13633  16387  -8772  -8433   3897       C
ATOM   1540  C   ASN A 195     -24.367 -11.163  -2.936  1.00169.44           C
ANISOU 1540  C   ASN A 195    34223  13682  16476  -8863  -8473   3668       C
ATOM   1541  O   ASN A 195     -25.361 -11.481  -2.273  1.00166.10           O
ANISOU 1541  O   ASN A 195    33844  12985  16281  -8301  -8476   3311       O
ATOM   1542  CB  ASN A 195     -24.549  -9.841  -5.122  1.00176.36           C
ANISOU 1542  CB  ASN A 195    35913  13910  17184  -8795  -8871   3877       C
ATOM   1543  CG  ASN A 195     -25.652  -9.027  -4.490  1.00179.68           C
ANISOU 1543  CG  ASN A 195    37030  13510  17730  -8215  -9246   3447       C
ATOM   1544  OD1 ASN A 195     -26.837  -9.242  -4.760  1.00177.60           O
ANISOU 1544  OD1 ASN A 195    36841  12907  17734  -7452  -9316   3184       O
ATOM   1545  ND2 ASN A 195     -25.268  -8.036  -3.704  1.00185.66           N
ANISOU 1545  ND2 ASN A 195    38294  13934  18314  -8546  -9496   3357       N
ATOM   1546  N   GLY A 196     -23.211 -10.766  -2.383  1.00173.32           N
ANISOU 1546  N   GLY A 196    34675  14471  16707  -9591  -8496   3859       N
ATOM   1547  CA  GLY A 196     -22.944 -10.948  -0.968  1.00171.93           C
ANISOU 1547  CA  GLY A 196    34349  14494  16483  -9817  -8453   3720       C
ATOM   1548  C   GLY A 196     -23.872 -10.156  -0.071  1.00176.47           C
ANISOU 1548  C   GLY A 196    35649  14306  17096  -9409  -8741   3214       C
ATOM   1549  O   GLY A 196     -24.504  -9.186  -0.478  1.00183.10           O
ANISOU 1549  O   GLY A 196    37189  14423  17959  -9061  -9048   3016       O
ATOM   1550  N   THR A 197     -23.931 -10.579   1.193  1.00176.12           N
ANISOU 1550  N   THR A 197    35390  14467  17059  -9444  -8628   2968       N
ATOM   1551  CA  THR A 197     -24.886 -10.000   2.130  1.00178.02           C
ANISOU 1551  CA  THR A 197    36183  14095  17361  -8961  -8801   2348       C
ATOM   1552  C   THR A 197     -24.620  -8.528   2.405  1.00186.64           C
ANISOU 1552  C   THR A 197    38085  14591  18239  -9177  -9167   2217       C
ATOM   1553  O   THR A 197     -25.527  -7.814   2.848  1.00191.22           O
ANISOU 1553  O   THR A 197    39230  14513  18912  -8633  -9350   1683       O
ATOM   1554  CB  THR A 197     -24.870 -10.803   3.408  1.00173.60           C
ANISOU 1554  CB  THR A 197    35165  14028  16769  -9052  -8580   2105       C
ATOM   1555  OG1 THR A 197     -23.567 -10.698   3.982  1.00178.37           O
ANISOU 1555  OG1 THR A 197    35567  15133  17071  -9871  -8582   2436       O
ATOM   1556  CG2 THR A 197     -25.148 -12.255   3.087  1.00165.25           C
ANISOU 1556  CG2 THR A 197    33307  13524  15957  -8850  -8248   2263       C
ATOM   1557  N   ASP A 198     -23.415  -8.045   2.125  1.00189.49           N
ANISOU 1557  N   ASP A 198    38494  15165  18339  -9927  -9279   2671       N
ATOM   1558  CA  ASP A 198     -23.227  -6.610   2.151  1.00198.39           C
ANISOU 1558  CA  ASP A 198    40436  15640  19303 -10112  -9669   2594       C
ATOM   1559  C   ASP A 198     -23.909  -5.948   0.968  1.00200.91           C
ANISOU 1559  C   ASP A 198    41251  15333  19752  -9662  -9905   2604       C
ATOM   1560  O   ASP A 198     -24.131  -4.736   1.003  1.00208.46           O
ANISOU 1560  O   ASP A 198    42955  15584  20666  -9576 -10263   2419       O
ATOM   1561  CB  ASP A 198     -21.735  -6.260   2.138  1.00202.39           C
ANISOU 1561  CB  ASP A 198    40839  16558  19501 -11063  -9747   3081       C
ATOM   1562  CG  ASP A 198     -21.015  -6.827   0.937  1.00199.14           C
ANISOU 1562  CG  ASP A 198    39875  16728  19060 -11400  -9570   3626       C
ATOM   1563  OD1 ASP A 198     -21.635  -7.645   0.242  1.00192.92           O
ANISOU 1563  OD1 ASP A 198    38721  16097  18484 -10928  -9348   3634       O
ATOM   1564  OD2 ASP A 198     -19.828  -6.482   0.712  1.00203.09           O
ANISOU 1564  OD2 ASP A 198    40269  17554  19342 -12123  -9634   4010       O
ATOM   1565  N   GLY A 199     -24.251  -6.722  -0.058  1.00195.18           N
ANISOU 1565  N   GLY A 199    40117  14857  19185  -9368  -9726   2804       N
ATOM   1566  CA  GLY A 199     -24.515  -6.198  -1.372  1.00197.69           C
ANISOU 1566  CA  GLY A 199    40771  14818  19523  -9193  -9934   2988       C
ATOM   1567  C   GLY A 199     -23.317  -6.250  -2.297  1.00198.64           C
ANISOU 1567  C   GLY A 199    40624  15447  19402  -9938  -9863   3548       C
ATOM   1568  O   GLY A 199     -23.450  -5.885  -3.469  1.00201.11           O
ANISOU 1568  O   GLY A 199    41173  15550  19692  -9874 -10001   3721       O
ATOM   1569  N   GLY A 200     -22.162  -6.699  -1.810  1.00197.28           N
ANISOU 1569  N   GLY A 200    39933  15964  19063 -10622  -9646   3810       N
ATOM   1570  CA  GLY A 200     -20.959  -6.659  -2.627  1.00199.34           C
ANISOU 1570  CA  GLY A 200    39899  16721  19121 -11328  -9566   4285       C
ATOM   1571  C   GLY A 200     -21.121  -7.487  -3.888  1.00194.30           C
ANISOU 1571  C   GLY A 200    38770  16449  18607 -11102  -9280   4470       C
ATOM   1572  O   GLY A 200     -21.823  -8.498  -3.907  1.00187.23           O
ANISOU 1572  O   GLY A 200    37438  15753  17948 -10568  -9024   4327       O
ATOM   1573  N   LEU A 201     -20.493  -7.029  -4.962  1.00198.54           N
ANISOU 1573  N   LEU A 201    39411  17040  18987 -11511  -9327   4777       N
ATOM   1574  CA  LEU A 201     -20.645  -7.684  -6.253  1.00195.13           C
ANISOU 1574  CA  LEU A 201    38618  16883  18641 -11314  -9065   4933       C
ATOM   1575  C   LEU A 201     -19.388  -8.423  -6.686  1.00193.60           C
ANISOU 1575  C   LEU A 201    37589  17579  18391 -11875  -8631   5292       C
ATOM   1576  O   LEU A 201     -19.383  -9.032  -7.766  1.00191.13           O
ANISOU 1576  O   LEU A 201    36920  17562  18137 -11753  -8341   5434       O
ATOM   1577  CB  LEU A 201     -21.044  -6.665  -7.333  1.00201.39           C
ANISOU 1577  CB  LEU A 201    40175  17028  19317 -11250  -9413   4991       C
ATOM   1578  CG  LEU A 201     -22.229  -5.730  -7.073  1.00205.01           C
ANISOU 1578  CG  LEU A 201    41508  16539  19847 -10678  -9902   4661       C
ATOM   1579  CD1 LEU A 201     -22.535  -4.937  -8.327  1.00210.72           C
ANISOU 1579  CD1 LEU A 201    42820  16775  20468 -10635 -10196   4793       C
ATOM   1580  CD2 LEU A 201     -23.468  -6.483  -6.604  1.00198.24           C
ANISOU 1580  CD2 LEU A 201    40467  15551  19303  -9815  -9812   4282       C
ATOM   1581  N   GLN A 202     -18.324  -8.379  -5.879  1.00195.54           N
ANISOU 1581  N   GLN A 202    37508  18256  18531 -12458  -8580   5436       N
ATOM   1582  CA  GLN A 202     -17.087  -9.029  -6.289  1.00195.09           C
ANISOU 1582  CA  GLN A 202    36620  19046  18459 -12948  -8178   5774       C
ATOM   1583  C   GLN A 202     -17.135 -10.520  -6.029  1.00186.57           C
ANISOU 1583  C   GLN A 202    34600  18649  17640 -12599  -7714   5735       C
ATOM   1584  O   GLN A 202     -16.614 -11.311  -6.825  1.00184.40           O
ANISOU 1584  O   GLN A 202    33660  18952  17452 -12633  -7297   5939       O
ATOM   1585  CB  GLN A 202     -15.895  -8.410  -5.571  1.00201.14           C
ANISOU 1585  CB  GLN A 202    37351  20036  19036 -13694  -8331   5967       C
ATOM   1586  CG  GLN A 202     -14.552  -8.909  -6.072  1.00202.50           C
ANISOU 1586  CG  GLN A 202    36707  21033  19201 -14213  -7955   6336       C
ATOM   1587  CD  GLN A 202     -14.336  -8.612  -7.539  1.00206.25           C
ANISOU 1587  CD  GLN A 202    37328  21454  19582 -14373  -7832   6565       C
ATOM   1588  OE1 GLN A 202     -14.496  -7.477  -7.977  1.00212.78           O
ANISOU 1588  OE1 GLN A 202    38964  21669  20213 -14593  -8191   6611       O
ATOM   1589  NE2 GLN A 202     -13.894  -9.609  -8.289  1.00202.96           N
ANISOU 1589  NE2 GLN A 202    36137  21692  19288 -14302  -7320   6732       N
ATOM   1590  N   VAL A 203     -17.749 -10.916  -4.913  1.00182.21           N
ANISOU 1590  N   VAL A 203    33994  18026  17212 -12259  -7771   5479       N
ATOM   1591  CA  VAL A 203     -17.908 -12.333  -4.613  1.00174.31           C
ANISOU 1591  CA  VAL A 203    32143  17613  16475 -11895  -7366   5441       C
ATOM   1592  C   VAL A 203     -18.483 -13.068  -5.820  1.00171.10           C
ANISOU 1592  C   VAL A 203    31499  17266  16245 -11410  -7068   5453       C
ATOM   1593  O   VAL A 203     -17.903 -14.053  -6.293  1.00171.99           O
ANISOU 1593  O   VAL A 203    30816  18046  16486 -11417  -6634   5641       O
ATOM   1594  CB  VAL A 203     -18.770 -12.510  -3.352  1.00170.98           C
ANISOU 1594  CB  VAL A 203    31904  16920  16140 -11538  -7520   5132       C
ATOM   1595  CG1 VAL A 203     -18.085 -11.836  -2.182  1.00175.74           C
ANISOU 1595  CG1 VAL A 203    32718  17531  16525 -12068  -7781   5145       C
ATOM   1596  CG2 VAL A 203     -20.152 -11.903  -3.523  1.00171.31           C
ANISOU 1596  CG2 VAL A 203    32796  16075  16221 -10979  -7820   4814       C
ATOM   1597  N   ALA A 204     -19.590 -12.552  -6.384  1.00170.59           N
ANISOU 1597  N   ALA A 204    32149  16490  16178 -10980  -7315   5263       N
ATOM   1598  CA  ALA A 204     -20.293 -13.243  -7.467  1.00166.62           C
ANISOU 1598  CA  ALA A 204    31497  15981  15830 -10462  -7094   5244       C
ATOM   1599  C   ALA A 204     -19.465 -13.256  -8.733  1.00169.66           C
ANISOU 1599  C   ALA A 204    31683  16704  16074 -10811  -6849   5548       C
ATOM   1600  O   ALA A 204     -19.509 -14.208  -9.512  1.00165.93           O
ANISOU 1600  O   ALA A 204    30723  16607  15715 -10557  -6471   5630       O
ATOM   1601  CB  ALA A 204     -21.646 -12.589  -7.713  1.00167.59           C
ANISOU 1601  CB  ALA A 204    32446  15250  15980  -9917  -7489   4969       C
ATOM   1602  N   ILE A 205     -18.671 -12.225  -8.939  1.00176.88           N
ANISOU 1602  N   ILE A 205    32971  17503  16731 -11412  -7045   5730       N
ATOM   1603  CA  ILE A 205     -17.881 -12.182 -10.156  1.00180.67           C
ANISOU 1603  CA  ILE A 205    33305  18288  17054 -11777  -6800   6035       C
ATOM   1604  C   ILE A 205     -16.762 -13.209 -10.050  1.00178.32           C
ANISOU 1604  C   ILE A 205    31990  18904  16860 -12019  -6281   6247       C
ATOM   1605  O   ILE A 205     -16.440 -13.922 -11.009  1.00177.30           O
ANISOU 1605  O   ILE A 205    31424  19195  16745 -11959  -5863   6408       O
ATOM   1606  CB  ILE A 205     -17.365 -10.742 -10.364  1.00189.79           C
ANISOU 1606  CB  ILE A 205    35171  19029  17912 -12374  -7183   6190       C
ATOM   1607  CG1 ILE A 205     -18.521  -9.806 -10.639  1.00192.42           C
ANISOU 1607  CG1 ILE A 205    36488  18451  18172 -12034  -7681   5990       C
ATOM   1608  CG2 ILE A 205     -16.455 -10.647 -11.582  1.00194.75           C
ANISOU 1608  CG2 ILE A 205    35647  20000  18349 -12838  -6910   6543       C
ATOM   1609  CD1 ILE A 205     -18.068  -8.422 -10.649  1.00201.29           C
ANISOU 1609  CD1 ILE A 205    38314  19129  19037 -12582  -8093   6124       C
ATOM   1610  N   ASP A 206     -16.206 -13.350  -8.855  1.00177.49           N
ANISOU 1610  N   ASP A 206    31496  19112  16832 -12240  -6306   6235       N
ATOM   1611  CA  ASP A 206     -15.157 -14.329  -8.661  1.00175.62           C
ANISOU 1611  CA  ASP A 206    30265  19730  16732 -12411  -5864   6427       C
ATOM   1612  C   ASP A 206     -15.691 -15.735  -8.825  1.00167.83           C
ANISOU 1612  C   ASP A 206    28661  19083  16024 -11792  -5471   6331       C
ATOM   1613  O   ASP A 206     -14.998 -16.620  -9.345  1.00166.77           O
ANISOU 1613  O   ASP A 206    27811  19569  15987 -11790  -5013   6511       O
ATOM   1614  CB  ASP A 206     -14.562 -14.173  -7.272  1.00176.51           C
ANISOU 1614  CB  ASP A 206    30144  20063  16860 -12733  -6051   6423       C
ATOM   1615  CG  ASP A 206     -13.839 -12.879  -7.105  1.00185.41           C
ANISOU 1615  CG  ASP A 206    31779  20956  17713 -13408  -6404   6566       C
ATOM   1616  OD1 ASP A 206     -13.427 -12.301  -8.148  1.00190.21           O
ANISOU 1616  OD1 ASP A 206    32646  21474  18152 -13727  -6369   6765       O
ATOM   1617  OD2 ASP A 206     -13.693 -12.453  -5.932  1.00187.90           O
ANISOU 1617  OD2 ASP A 206    32252  21176  17966 -13630  -6714   6491       O
ATOM   1618  N   ALA A 207     -16.911 -15.961  -8.345  1.00162.78           N
ANISOU 1618  N   ALA A 207    28289  18037  15524 -11260  -5645   6051       N
ATOM   1619  CA  ALA A 207     -17.515 -17.285  -8.421  1.00155.54           C
ANISOU 1619  CA  ALA A 207    26826  17390  14884 -10666  -5319   5959       C
ATOM   1620  C   ALA A 207     -17.740 -17.689  -9.867  1.00155.19           C
ANISOU 1620  C   ALA A 207    26798  17365  14802 -10428  -5046   6040       C
ATOM   1621  O   ALA A 207     -17.455 -18.828 -10.260  1.00151.93           O
ANISOU 1621  O   ALA A 207    25708  17481  14536 -10224  -4608   6134       O
ATOM   1622  CB  ALA A 207     -18.834 -17.291  -7.651  1.00151.74           C
ANISOU 1622  CB  ALA A 207    26725  16393  14538 -10174  -5602   5653       C
ATOM   1623  N   MET A 208     -18.270 -16.755 -10.663  1.00158.98           N
ANISOU 1623  N   MET A 208    28088  17249  15068 -10444  -5324   6003       N
ATOM   1624  CA  MET A 208     -18.409 -16.937 -12.105  1.00160.30           C
ANISOU 1624  CA  MET A 208    28405  17404  15099 -10324  -5125   6110       C
ATOM   1625  C   MET A 208     -17.061 -17.240 -12.753  1.00163.86           C
ANISOU 1625  C   MET A 208    28322  18515  15423 -10786  -4681   6422       C
ATOM   1626  O   MET A 208     -16.967 -18.084 -13.652  1.00162.50           O
ANISOU 1626  O   MET A 208    27821  18683  15238 -10594  -4279   6513       O
ATOM   1627  CB  MET A 208     -19.037 -15.658 -12.670  1.00165.42           C
ANISOU 1627  CB  MET A 208    30051  17288  15512 -10384  -5594   6052       C
ATOM   1628  CG  MET A 208     -20.484 -15.487 -12.191  1.00162.01           C
ANISOU 1628  CG  MET A 208    30112  16201  15243  -9787  -5994   5721       C
ATOM   1629  SD  MET A 208     -21.285 -13.912 -12.455  1.00168.24           S
ANISOU 1629  SD  MET A 208    32061  16022  15841  -9770  -6651   5589       S
ATOM   1630  CE  MET A 208     -21.329 -13.938 -14.247  1.00171.54           C
ANISOU 1630  CE  MET A 208    32728  16429  16022  -9765  -6521   5789       C
ATOM   1631  N   ARG A 209     -16.000 -16.564 -12.291  1.00168.91           N
ANISOU 1631  N   ARG A 209    28873  19346  15960 -11394  -4748   6587       N
ATOM   1632  CA  ARG A 209     -14.672 -16.795 -12.850  1.00173.18           C
ANISOU 1632  CA  ARG A 209    28877  20521  16402 -11843  -4331   6889       C
ATOM   1633  C   ARG A 209     -14.149 -18.181 -12.541  1.00168.57           C
ANISOU 1633  C   ARG A 209    27294  20662  16094 -11611  -3852   6927       C
ATOM   1634  O   ARG A 209     -13.530 -18.810 -13.403  1.00170.04           O
ANISOU 1634  O   ARG A 209    27053  21317  16237 -11646  -3383   7099       O
ATOM   1635  CB  ARG A 209     -13.691 -15.758 -12.339  1.00179.88           C
ANISOU 1635  CB  ARG A 209    29843  21395  17109 -12535  -4562   7056       C
ATOM   1636  CG  ARG A 209     -13.855 -14.453 -13.046  1.00186.66           C
ANISOU 1636  CG  ARG A 209    31601  21675  17647 -12885  -4900   7139       C
ATOM   1637  CD  ARG A 209     -12.951 -13.414 -12.472  1.00193.47           C
ANISOU 1637  CD  ARG A 209    32625  22510  18373 -13571  -5176   7299       C
ATOM   1638  NE  ARG A 209     -12.863 -12.282 -13.383  1.00201.93           N
ANISOU 1638  NE  ARG A 209    34441  23159  19126 -13985  -5388   7475       N
ATOM   1639  CZ  ARG A 209     -12.084 -11.231 -13.184  1.00208.89           C
ANISOU 1639  CZ  ARG A 209    35603  23937  19828 -14652  -5642   7671       C
ATOM   1640  NH1 ARG A 209     -11.323 -11.128 -12.100  1.00209.97           N
ANISOU 1640  NH1 ARG A 209    35365  24358  20057 -14989  -5738   7707       N
ATOM   1641  NH2 ARG A 209     -12.058 -10.269 -14.099  1.00216.06           N
ANISOU 1641  NH2 ARG A 209    37191  24454  20449 -15004  -5817   7852       N
ATOM   1642  N   ALA A 210     -14.373 -18.657 -11.314  1.00163.60           N
ANISOU 1642  N   ALA A 210    26299  20127  15733 -11382  -3963   6775       N
ATOM   1643  CA  ALA A 210     -13.951 -19.998 -10.894  1.00159.16           C
ANISOU 1643  CA  ALA A 210    24793  20209  15472 -11115  -3572   6805       C
ATOM   1644  C   ALA A 210     -14.743 -21.103 -11.606  1.00153.83           C
ANISOU 1644  C   ALA A 210    23960  19567  14921 -10514  -3268   6709       C
ATOM   1645  O   ALA A 210     -14.166 -21.977 -12.271  1.00154.04           O
ANISOU 1645  O   ALA A 210    23438  20093  14996 -10441  -2796   6842       O
ATOM   1646  CB  ALA A 210     -14.100 -20.110  -9.379  1.00155.81           C
ANISOU 1646  CB  ALA A 210    24145  19804  15253 -11045  -3842   6675       C
ATOM   1647  N   ALA A 211     -16.073 -21.069 -11.480  1.00149.53           N
ANISOU 1647  N   ALA A 211    23909  18483  14422 -10079  -3543   6476       N
ATOM   1648  CA  ALA A 211     -16.935 -22.081 -12.077  1.00144.57           C
ANISOU 1648  CA  ALA A 211    23191  17829  13910  -9503  -3338   6378       C
ATOM   1649  C   ALA A 211     -16.717 -22.254 -13.583  1.00149.08           C
ANISOU 1649  C   ALA A 211    23903  18514  14226  -9536  -3022   6514       C
ATOM   1650  O   ALA A 211     -17.000 -23.338 -14.112  1.00146.27           O
ANISOU 1650  O   ALA A 211    23244  18381  13951  -9156  -2713   6501       O
ATOM   1651  CB  ALA A 211     -18.399 -21.744 -11.776  1.00141.13           C
ANISOU 1651  CB  ALA A 211    23389  16710  13525  -9086  -3763   6116       C
ATOM   1652  N   ALA A 212     -16.241 -21.222 -14.293  1.00154.21           N
ANISOU 1652  N   ALA A 212    25035  19013  14545  -9993  -3098   6651       N
ATOM   1653  CA  ALA A 212     -15.864 -21.423 -15.688  1.00158.06           C
ANISOU 1653  CA  ALA A 212    25592  19716  14746 -10096  -2734   6818       C
ATOM   1654  C   ALA A 212     -14.826 -22.527 -15.806  1.00158.07           C
ANISOU 1654  C   ALA A 212    24688  20497  14873 -10134  -2142   6968       C
ATOM   1655  O   ALA A 212     -14.872 -23.353 -16.733  1.00157.76           O
ANISOU 1655  O   ALA A 212    24507  20708  14727  -9912  -1754   7001       O
ATOM   1656  CB  ALA A 212     -15.326 -20.126 -16.283  1.00165.97           C
ANISOU 1656  CB  ALA A 212    27154  20512  15393 -10673  -2888   6994       C
ATOM   1657  N   HIS A 213     -13.909 -22.574 -14.842  1.00158.66           N
ANISOU 1657  N   HIS A 213    24154  20954  15177 -10389  -2088   7045       N
ATOM   1658  CA  HIS A 213     -12.738 -23.415 -14.918  1.00160.48           C
ANISOU 1658  CA  HIS A 213    23516  21914  15545 -10496  -1568   7208       C
ATOM   1659  C   HIS A 213     -13.102 -24.852 -14.638  1.00154.18           C
ANISOU 1659  C   HIS A 213    22115  21389  15078  -9940  -1315   7097       C
ATOM   1660  O   HIS A 213     -14.219 -25.175 -14.248  1.00148.30           O
ANISOU 1660  O   HIS A 213    21581  20293  14474  -9513  -1563   6910       O
ATOM   1661  CB  HIS A 213     -11.668 -22.903 -13.959  1.00163.87           C
ANISOU 1661  CB  HIS A 213    23546  22611  16107 -10949  -1688   7333       C
ATOM   1662  CG  HIS A 213     -11.042 -21.619 -14.424  1.00174.91           C
ANISOU 1662  CG  HIS A 213    25411  23875  17170 -11578  -1817   7514       C
ATOM   1663  ND1 HIS A 213     -11.655 -20.390 -14.275  1.00177.64           N
ANISOU 1663  ND1 HIS A 213    26604  23580  17310 -11789  -2344   7449       N
ATOM   1664  CD2 HIS A 213      -9.863 -21.373 -15.052  1.00183.75           C
ANISOU 1664  CD2 HIS A 213    26273  25409  18133 -12047  -1485   7767       C
ATOM   1665  CE1 HIS A 213     -10.885 -19.445 -14.790  1.00183.94           C
ANISOU 1665  CE1 HIS A 213    27661  24392  17836 -12375  -2353   7667       C
ATOM   1666  NE2 HIS A 213      -9.789 -20.014 -15.263  1.00188.13           N
ANISOU 1666  NE2 HIS A 213    27522  25570  18387 -12554  -1829   7870       N
ATOM   1667  N   GLU A 214     -12.143 -25.723 -14.873  1.00156.03           N
ANISOU 1667  N   GLU A 214    21586  22253  15447  -9948   -809   7220       N
ATOM   1668  CA  GLU A 214     -12.295 -27.138 -14.586  1.00151.12           C
ANISOU 1668  CA  GLU A 214    20287  21950  15181  -9461   -539   7146       C
ATOM   1669  C   GLU A 214     -11.644 -27.435 -13.243  1.00149.82           C
ANISOU 1669  C   GLU A 214    19408  22087  15430  -9476   -650   7175       C
ATOM   1670  O   GLU A 214     -10.465 -27.108 -13.056  1.00155.66           O
ANISOU 1670  O   GLU A 214    19769  23187  16190  -9860   -541   7333       O
ATOM   1671  CB  GLU A 214     -11.608 -27.953 -15.656  1.00154.68           C
ANISOU 1671  CB  GLU A 214    20310  22917  15546  -9428     98   7244       C
ATOM   1672  CG  GLU A 214     -10.997 -29.176 -15.092  1.00153.07           C
ANISOU 1672  CG  GLU A 214    19116  23239  15806  -9156    410   7251       C
ATOM   1673  CD  GLU A 214     -10.373 -29.926 -16.161  1.00157.12           C
ANISOU 1673  CD  GLU A 214    19243  24235  16222  -9109   1051   7305       C
ATOM   1674  OE1 GLU A 214     -11.103 -30.178 -17.120  1.00156.26           O
ANISOU 1674  OE1 GLU A 214    19593  23975  15804  -8932   1199   7234       O
ATOM   1675  OE2 GLU A 214      -9.169 -30.235 -16.057  1.00161.62           O
ANISOU 1675  OE2 GLU A 214    19084  25330  16995  -9246   1396   7409       O
ATOM   1676  N   HIS A 215     -12.386 -28.057 -12.317  1.00143.47           N
ANISOU 1676  N   HIS A 215    18419  21151  14943  -9069   -873   7040       N
ATOM   1677  CA  HIS A 215     -11.814 -28.362 -11.013  1.00142.46           C
ANISOU 1677  CA  HIS A 215    17662  21303  15163  -9062  -1017   7076       C
ATOM   1678  C   HIS A 215     -11.968 -29.826 -10.636  1.00138.09           C
ANISOU 1678  C   HIS A 215    16398  21029  15042  -8542   -811   7039       C
ATOM   1679  O   HIS A 215     -12.876 -30.540 -11.090  1.00136.07           O
ANISOU 1679  O   HIS A 215    16237  20611  14852  -8145   -700   6939       O
ATOM   1680  CB  HIS A 215     -12.427 -27.548  -9.882  1.00140.01           C
ANISOU 1680  CB  HIS A 215    17790  20586  14823  -9157  -1580   6972       C
ATOM   1681  CG  HIS A 215     -12.973 -26.235 -10.312  1.00141.97           C
ANISOU 1681  CG  HIS A 215    18966  20294  14684  -9448  -1878   6908       C
ATOM   1682  ND1 HIS A 215     -14.308 -26.037 -10.572  1.00138.22           N
ANISOU 1682  ND1 HIS A 215    19148  19262  14107  -9165  -2095   6726       N
ATOM   1683  CD2 HIS A 215     -12.362 -25.055 -10.548  1.00147.83           C
ANISOU 1683  CD2 HIS A 215    20092  20944  15134  -9987  -2016   7010       C
ATOM   1684  CE1 HIS A 215     -14.503 -24.780 -10.921  1.00141.64           C
ANISOU 1684  CE1 HIS A 215    20342  19263  14213  -9488  -2370   6705       C
ATOM   1685  NE2 HIS A 215     -13.335 -24.165 -10.932  1.00148.87           N
ANISOU 1685  NE2 HIS A 215    21115  20449  15001 -10006  -2322   6883       N
ATOM   1686  N   TYR A 216     -11.075 -30.242  -9.744  1.00139.32           N
ANISOU 1686  N   TYR A 216    15858  21580  15495  -8556   -812   7136       N
ATOM   1687  CA  TYR A 216     -11.018 -31.608  -9.244  1.00136.31           C
ANISOU 1687  CA  TYR A 216    14736  21483  15574  -8083   -661   7133       C
ATOM   1688  C   TYR A 216     -11.169 -31.560  -7.728  1.00133.61           C
ANISOU 1688  C   TYR A 216    14279  21083  15406  -8028  -1107   7130       C
ATOM   1689  O   TYR A 216     -10.357 -30.933  -7.034  1.00137.14           O
ANISOU 1689  O   TYR A 216    14639  21689  15779  -8386  -1318   7243       O
ATOM   1690  CB  TYR A 216      -9.688 -32.285  -9.604  1.00143.23           C
ANISOU 1690  CB  TYR A 216    14827  22926  16667  -8095   -225   7270       C
ATOM   1691  CG  TYR A 216      -9.461 -32.741 -11.048  1.00144.58           C
ANISOU 1691  CG  TYR A 216    14890  23302  16743  -8034    346   7262       C
ATOM   1692  CD1 TYR A 216     -10.133 -32.147 -12.116  1.00144.42           C
ANISOU 1692  CD1 TYR A 216    15600  22990  16284  -8183    430   7206       C
ATOM   1693  CD2 TYR A 216      -8.522 -33.736 -11.339  1.00147.81           C
ANISOU 1693  CD2 TYR A 216    14481  24207  17473  -7836    800   7310       C
ATOM   1694  CE1 TYR A 216      -9.895 -32.553 -13.445  1.00147.79           C
ANISOU 1694  CE1 TYR A 216    15970  23654  16531  -8158    973   7209       C
ATOM   1695  CE2 TYR A 216      -8.273 -34.149 -12.643  1.00151.24           C
ANISOU 1695  CE2 TYR A 216    14798  24886  17782  -7791   1370   7281       C
ATOM   1696  CZ  TYR A 216      -8.960 -33.554 -13.700  1.00151.23           C
ANISOU 1696  CZ  TYR A 216    15556  24631  17274  -7970   1468   7237       C
ATOM   1697  OH  TYR A 216      -8.719 -33.956 -15.008  1.00155.16           O
ANISOU 1697  OH  TYR A 216    15993  25411  17550  -7942   2054   7210       O
ATOM   1698  N   PHE A 217     -12.166 -32.260  -7.206  1.00127.93           N
ANISOU 1698  N   PHE A 217    13532  20169  14906  -7596  -1239   7024       N
ATOM   1699  CA  PHE A 217     -12.371 -32.211  -5.764  1.00125.72           C
ANISOU 1699  CA  PHE A 217    13192  19848  14727  -7556  -1639   7026       C
ATOM   1700  C   PHE A 217     -12.896 -33.570  -5.247  1.00121.31           C
ANISOU 1700  C   PHE A 217    12151  19349  14592  -6994  -1592   7008       C
ATOM   1701  O   PHE A 217     -12.865 -34.591  -5.955  1.00120.73           O
ANISOU 1701  O   PHE A 217    11679  19404  14790  -6654  -1250   7010       O
ATOM   1702  CB  PHE A 217     -13.233 -30.969  -5.429  1.00124.40           C
ANISOU 1702  CB  PHE A 217    13849  19211  14207  -7825  -2025   6892       C
ATOM   1703  CG  PHE A 217     -14.602 -31.024  -5.964  1.00120.05           C
ANISOU 1703  CG  PHE A 217    13788  18211  13617  -7549  -2033   6716       C
ATOM   1704  CD1 PHE A 217     -14.836 -31.112  -7.338  1.00120.50           C
ANISOU 1704  CD1 PHE A 217    14071  18149  13566  -7484  -1750   6691       C
ATOM   1705  CD2 PHE A 217     -15.670 -30.990  -5.097  1.00116.00           C
ANISOU 1705  CD2 PHE A 217    13525  17398  13151  -7363  -2324   6590       C
ATOM   1706  CE1 PHE A 217     -16.134 -31.213  -7.841  1.00116.74           C
ANISOU 1706  CE1 PHE A 217    14067  17240  13050  -7203  -1802   6554       C
ATOM   1707  CE2 PHE A 217     -16.990 -31.086  -5.578  1.00113.28           C
ANISOU 1707  CE2 PHE A 217    13613  16618  12810  -7072  -2349   6440       C
ATOM   1708  CZ  PHE A 217     -17.230 -31.201  -6.953  1.00112.54           C
ANISOU 1708  CZ  PHE A 217    13753  16382  12624  -6981  -2116   6427       C
ATOM   1709  N   LEU A 218     -13.381 -33.583  -4.016  1.00118.68           N
ANISOU 1709  N   LEU A 218    11868  18920  14305  -6910  -1931   6994       N
ATOM   1710  CA  LEU A 218     -13.901 -34.793  -3.423  1.00115.00           C
ANISOU 1710  CA  LEU A 218    11001  18479  14213  -6414  -1928   7001       C
ATOM   1711  C   LEU A 218     -15.372 -34.673  -3.428  1.00110.28           C
ANISOU 1711  C   LEU A 218    10866  17461  13573  -6240  -2050   6824       C
ATOM   1712  O   LEU A 218     -15.912 -33.730  -2.873  1.00109.63           O
ANISOU 1712  O   LEU A 218    11299  17141  13216  -6480  -2337   6736       O
ATOM   1713  CB  LEU A 218     -13.491 -34.862  -1.979  1.00115.83           C
ANISOU 1713  CB  LEU A 218    10895  18773  14340  -6472  -2228   7136       C
ATOM   1714  CG  LEU A 218     -12.157 -35.508  -1.696  1.00121.19           C
ANISOU 1714  CG  LEU A 218    10937  19871  15240  -6440  -2137   7361       C
ATOM   1715  CD1 LEU A 218     -12.032 -35.621  -0.195  1.00120.17           C
ANISOU 1715  CD1 LEU A 218    10716  19857  15088  -6470  -2487   7517       C
ATOM   1716  CD2 LEU A 218     -12.104 -36.880  -2.338  1.00119.20           C
ANISOU 1716  CD2 LEU A 218    10162  19692  15437  -5935  -1792   7366       C
ATOM   1717  N   SER A 219     -16.038 -35.625  -4.025  1.00107.38           N
ANISOU 1717  N   SER A 219    10316  16988  13495  -5829  -1843   6772       N
ATOM   1718  CA  SER A 219     -17.451 -35.522  -3.999  1.00103.31           C
ANISOU 1718  CA  SER A 219    10213  16069  12972  -5666  -1978   6629       C
ATOM   1719  C   SER A 219     -18.070 -36.869  -3.916  1.00100.42           C
ANISOU 1719  C   SER A 219     9404  15686  13065  -5162  -1870   6636       C
ATOM   1720  O   SER A 219     -17.415 -37.882  -4.094  1.00101.29           O
ANISOU 1720  O   SER A 219     8947  16046  13492  -4917  -1659   6725       O
ATOM   1721  CB  SER A 219     -17.962 -34.771  -5.196  1.00103.48           C
ANISOU 1721  CB  SER A 219    10846  15763  12709  -5823  -1916   6529       C
ATOM   1722  OG  SER A 219     -18.734 -33.688  -4.742  1.00104.44           O
ANISOU 1722  OG  SER A 219    11633  15509  12539  -6014  -2234   6406       O
ATOM   1723  N   VAL A 220     -19.354 -36.855  -3.630  1.00 97.69           N
ANISOU 1723  N   VAL A 220     9336  15010  12773  -5005  -2026   6533       N
ATOM   1724  CA  VAL A 220     -20.129 -38.058  -3.495  1.00 93.83           C
ANISOU 1724  CA  VAL A 220     8475  14436  12739  -4548  -1970   6526       C
ATOM   1725  C   VAL A 220     -20.629 -38.503  -4.849  1.00 99.04           C
ANISOU 1725  C   VAL A 220     9190  14883  13559  -4324  -1770   6437       C
ATOM   1726  O   VAL A 220     -21.133 -37.711  -5.606  1.00 97.62           O
ANISOU 1726  O   VAL A 220     9646  14396  13050  -4343  -1828   6215       O
ATOM   1727  CB  VAL A 220     -21.362 -37.853  -2.613  1.00 91.03           C
ANISOU 1727  CB  VAL A 220     8371  13822  12393  -4474  -2208   6445       C
ATOM   1728  CG1 VAL A 220     -21.543 -39.053  -1.732  1.00 92.22           C
ANISOU 1728  CG1 VAL A 220     7998  14108  12932  -4107  -2207   6506       C
ATOM   1729  CG2 VAL A 220     -21.265 -36.629  -1.730  1.00 93.59           C
ANISOU 1729  CG2 VAL A 220     9136  14142  12280  -4862  -2449   6412       C
ATOM   1730  N   THR A 221     -20.495 -39.783  -5.137  1.00101.89           N
ANISOU 1730  N   THR A 221     8998  15347  14369  -3936  -1579   6439       N
ATOM   1731  CA  THR A 221     -20.940 -40.419  -6.380  1.00101.19           C
ANISOU 1731  CA  THR A 221     9000  15032  14415  -3493  -1406   6142       C
ATOM   1732  C   THR A 221     -22.325 -41.053  -6.211  1.00 96.92           C
ANISOU 1732  C   THR A 221     8547  14105  14173  -3011  -1574   5884       C
ATOM   1733  O   THR A 221     -22.780 -41.342  -5.101  1.00 91.43           O
ANISOU 1733  O   THR A 221     7637  13405  13696  -2965  -1734   5989       O
ATOM   1734  CB  THR A 221     -19.968 -41.522  -6.796  1.00 99.36           C
ANISOU 1734  CB  THR A 221     8092  15110  14550  -3316  -1095   6254       C
ATOM   1735  OG1 THR A 221     -20.068 -42.548  -5.839  1.00 94.86           O
ANISOU 1735  OG1 THR A 221     6955  14596  14491  -3083  -1178   6411       O
ATOM   1736  CG2 THR A 221     -18.553 -41.028  -6.680  1.00102.30           C
ANISOU 1736  CG2 THR A 221     8171  15954  14744  -3803   -937   6576       C
ATOM   1737  N   LYS A 222     -22.974 -41.298  -7.342  1.00103.15           N
ANISOU 1737  N   LYS A 222     9637  14596  14960  -2674  -1533   5556       N
ATOM   1738  CA  LYS A 222     -24.328 -41.844  -7.337  1.00103.73           C
ANISOU 1738  CA  LYS A 222     9809  14288  15315  -2242  -1714   5286       C
ATOM   1739  C   LYS A 222     -24.495 -43.106  -6.482  1.00105.45           C
ANISOU 1739  C   LYS A 222     9388  14561  16117  -1995  -1714   5419       C
ATOM   1740  O   LYS A 222     -25.539 -43.218  -5.817  1.00105.81           O
ANISOU 1740  O   LYS A 222     9466  14410  16328  -1857  -1908   5353       O
ATOM   1741  CB  LYS A 222     -24.748 -42.121  -8.786  1.00111.40           C
ANISOU 1741  CB  LYS A 222    11100  14997  16230  -1931  -1657   4940       C
ATOM   1742  CG  LYS A 222     -24.741 -40.907  -9.676  1.00114.46           C
ANISOU 1742  CG  LYS A 222    12191  15272  16027  -2155  -1705   4826       C
ATOM   1743  CD  LYS A 222     -25.920 -40.052  -9.387  1.00111.83           C
ANISOU 1743  CD  LYS A 222    12373  14580  15536  -2121  -2053   4672       C
ATOM   1744  CE  LYS A 222     -26.021 -38.904 -10.369  1.00115.93           C
ANISOU 1744  CE  LYS A 222    13649  14895  15505  -2288  -2164   4558       C
ATOM   1745  NZ  LYS A 222     -27.363 -38.246 -10.336  1.00116.53           N
ANISOU 1745  NZ  LYS A 222    14225  14528  15522  -2089  -2543   4321       N
ATOM   1746  N   PRO A 223     -23.565 -44.092  -6.473  1.00101.66           N
ANISOU 1746  N   PRO A 223     8322  14321  15983  -1913  -1510   5603       N
ATOM   1747  CA  PRO A 223     -23.714 -45.259  -5.568  1.00 93.34           C
ANISOU 1747  CA  PRO A 223     6695  13279  15490  -1710  -1564   5794       C
ATOM   1748  C   PRO A 223     -23.737 -44.972  -4.077  1.00 90.68           C
ANISOU 1748  C   PRO A 223     6232  13120  15102  -1976  -1722   6103       C
ATOM   1749  O   PRO A 223     -24.203 -45.830  -3.331  1.00 89.58           O
ANISOU 1749  O   PRO A 223     6058  12799  15178  -1728  -1751   6087       O
ATOM   1750  CB  PRO A 223     -22.505 -46.139  -5.927  1.00 94.22           C
ANISOU 1750  CB  PRO A 223     6261  13628  15909  -1600  -1317   5938       C
ATOM   1751  CG  PRO A 223     -22.205 -45.791  -7.274  1.00 99.05           C
ANISOU 1751  CG  PRO A 223     7192  14216  16224  -1554  -1112   5657       C
ATOM   1752  CD  PRO A 223     -22.443 -44.319  -7.402  1.00102.54           C
ANISOU 1752  CD  PRO A 223     8261  14656  16045  -1923  -1212   5605       C
ATOM   1753  N   GLY A 224     -23.224 -43.839  -3.601  1.00 92.15           N
ANISOU 1753  N   GLY A 224     6640  13544  14830  -2405  -1771   6251       N
ATOM   1754  CA  GLY A 224     -23.188 -43.542  -2.189  1.00 87.32           C
ANISOU 1754  CA  GLY A 224     6169  13039  13971  -2547  -1901   6383       C
ATOM   1755  C   GLY A 224     -21.799 -43.501  -1.608  1.00 88.53           C
ANISOU 1755  C   GLY A 224     6204  13514  13922  -2712  -1858   6594       C
ATOM   1756  O   GLY A 224     -21.668 -43.411  -0.378  1.00 90.05           O
ANISOU 1756  O   GLY A 224     6452  13823  13938  -2813  -1993   6739       O
ATOM   1757  N   VAL A 225     -20.751 -43.600  -2.428  1.00 90.62           N
ANISOU 1757  N   VAL A 225     6263  13947  14220  -2744  -1680   6624       N
ATOM   1758  CA  VAL A 225     -19.384 -43.499  -1.924  1.00 93.85           C
ANISOU 1758  CA  VAL A 225     6511  14677  14471  -2915  -1663   6816       C
ATOM   1759  C   VAL A 225     -18.691 -42.220  -2.403  1.00 95.60           C
ANISOU 1759  C   VAL A 225     6932  15125  14266  -3365  -1643   6819       C
ATOM   1760  O   VAL A 225     -19.026 -41.626  -3.439  1.00 96.68           O
ANISOU 1760  O   VAL A 225     7284  15176  14274  -3515  -1543   6699       O
ATOM   1761  CB  VAL A 225     -18.542 -44.740  -2.266  1.00 96.50           C
ANISOU 1761  CB  VAL A 225     6384  15059  15221  -2594  -1462   6872       C
ATOM   1762  CG1 VAL A 225     -19.186 -45.891  -1.636  1.00 95.30           C
ANISOU 1762  CG1 VAL A 225     6158  14633  15419  -2247  -1523   6893       C
ATOM   1763  CG2 VAL A 225     -18.470 -44.961  -3.780  1.00 97.27           C
ANISOU 1763  CG2 VAL A 225     6304  15140  15513  -2464  -1186   6697       C
ATOM   1764  N   THR A 226     -17.712 -41.787  -1.615  1.00 98.19           N
ANISOU 1764  N   THR A 226     7227  15722  14358  -3619  -1755   6981       N
ATOM   1765  CA  THR A 226     -16.961 -40.612  -1.986  1.00100.58           C
ANISOU 1765  CA  THR A 226     7724  16221  14270  -4069  -1750   6986       C
ATOM   1766  C   THR A 226     -15.971 -40.954  -3.090  1.00103.82           C
ANISOU 1766  C   THR A 226     7793  16827  14826  -4038  -1426   6997       C
ATOM   1767  O   THR A 226     -15.516 -42.093  -3.209  1.00105.24           O
ANISOU 1767  O   THR A 226     7509  17074  15404  -3692  -1262   7045       O
ATOM   1768  CB  THR A 226     -16.240 -40.053  -0.765  1.00102.83           C
ANISOU 1768  CB  THR A 226     8050  16734  14286  -4366  -2005   7157       C
ATOM   1769  OG1 THR A 226     -15.593 -41.129  -0.080  1.00104.63           O
ANISOU 1769  OG1 THR A 226     7842  17101  14811  -4112  -2011   7362       O
ATOM   1770  CG2 THR A 226     -17.173 -39.272   0.142  1.00100.54           C
ANISOU 1770  CG2 THR A 226     8202  16304  13696  -4560  -2290   7096       C
ATOM   1771  N   ALA A 227     -15.624 -39.953  -3.879  1.00105.63           N
ANISOU 1771  N   ALA A 227     8276  17140  14719  -4415  -1324   6950       N
ATOM   1772  CA  ALA A 227     -14.664 -40.149  -4.936  1.00109.40           C
ANISOU 1772  CA  ALA A 227     8446  17864  15256  -4454   -969   6964       C
ATOM   1773  C   ALA A 227     -14.101 -38.835  -5.421  1.00112.19           C
ANISOU 1773  C   ALA A 227     9158  18338  15133  -4991   -937   6975       C
ATOM   1774  O   ALA A 227     -14.570 -37.768  -5.042  1.00111.79           O
ANISOU 1774  O   ALA A 227     9648  18104  14723  -5304  -1206   6939       O
ATOM   1775  CB  ALA A 227     -15.273 -40.934  -6.068  1.00108.95           C
ANISOU 1775  CB  ALA A 227     8255  17676  15463  -4132   -676   6842       C
ATOM   1776  N   ILE A 228     -13.075 -38.933  -6.250  1.00116.64           N
ANISOU 1776  N   ILE A 228     9412  19199  15706  -5089   -596   7014       N
ATOM   1777  CA  ILE A 228     -12.425 -37.777  -6.835  1.00120.37           C
ANISOU 1777  CA  ILE A 228    10185  19804  15746  -5604   -504   7042       C
ATOM   1778  C   ILE A 228     -13.150 -37.464  -8.123  1.00122.30           C
ANISOU 1778  C   ILE A 228    10881  19854  15734  -5678   -280   6934       C
ATOM   1779  O   ILE A 228     -13.344 -38.363  -8.947  1.00123.86           O
ANISOU 1779  O   ILE A 228    10800  20112  16148  -5370     52   6886       O
ATOM   1780  CB  ILE A 228     -10.954 -38.073  -7.119  1.00126.40           C
ANISOU 1780  CB  ILE A 228    10362  21016  16649  -5680   -204   7148       C
ATOM   1781  CG1 ILE A 228     -10.304 -38.589  -5.810  1.00127.90           C
ANISOU 1781  CG1 ILE A 228    10099  21360  17139  -5534   -460   7293       C
ATOM   1782  CG2 ILE A 228     -10.339 -36.821  -7.787  1.00130.68           C
ANISOU 1782  CG2 ILE A 228    11256  21671  16724  -6253    -96   7185       C
ATOM   1783  CD1 ILE A 228      -8.913 -39.250  -5.930  1.00133.34           C
ANISOU 1783  CD1 ILE A 228    10063  22460  18141  -5447   -192   7401       C
ATOM   1784  N   VAL A 229     -13.556 -36.208  -8.304  1.00121.35           N
ANISOU 1784  N   VAL A 229    11482  19482  15144  -6074   -474   6901       N
ATOM   1785  CA  VAL A 229     -14.338 -35.815  -9.468  1.00120.33           C
ANISOU 1785  CA  VAL A 229    11947  19082  14689  -6156   -350   6828       C
ATOM   1786  C   VAL A 229     -13.590 -34.735 -10.227  1.00128.44           C
ANISOU 1786  C   VAL A 229    13352  20203  15246  -6654   -216   6875       C
ATOM   1787  O   VAL A 229     -13.054 -33.792  -9.630  1.00130.32           O
ANISOU 1787  O   VAL A 229    13757  20445  15312  -7015   -455   6919       O
ATOM   1788  CB  VAL A 229     -15.734 -35.299  -9.086  1.00114.61           C
ANISOU 1788  CB  VAL A 229    11888  17826  13833  -6102   -754   6724       C
ATOM   1789  CG1 VAL A 229     -16.459 -34.807 -10.326  1.00118.31           C
ANISOU 1789  CG1 VAL A 229    13077  17973  13903  -6194   -692   6676       C
ATOM   1790  CG2 VAL A 229     -16.498 -36.349  -8.394  1.00116.15           C
ANISOU 1790  CG2 VAL A 229    11710  17931  14492  -5641   -860   6692       C
ATOM   1791  N   GLY A 230     -13.573 -34.866 -11.548  1.00131.18           N
ANISOU 1791  N   GLY A 230    13855  20627  15361  -6687    163   6875       N
ATOM   1792  CA  GLY A 230     -13.166 -33.794 -12.427  1.00133.87           C
ANISOU 1792  CA  GLY A 230    14744  20944  15175  -7143    268   6912       C
ATOM   1793  C   GLY A 230     -14.382 -33.262 -13.164  1.00131.35           C
ANISOU 1793  C   GLY A 230    15343  20114  14450  -7141     85   6830       C
ATOM   1794  O   GLY A 230     -15.226 -34.038 -13.630  1.00129.51           O
ANISOU 1794  O   GLY A 230    15173  19763  14272  -6800    166   6785       O
ATOM   1795  N   THR A 231     -14.465 -31.937 -13.241  1.00131.98           N
ANISOU 1795  N   THR A 231    16135  19869  14144  -7509   -202   6820       N
ATOM   1796  CA  THR A 231     -15.536 -31.269 -13.961  1.00132.26           C
ANISOU 1796  CA  THR A 231    17117  19362  13775  -7503   -445   6732       C
ATOM   1797  C   THR A 231     -14.980 -30.561 -15.181  1.00139.61           C
ANISOU 1797  C   THR A 231    18490  20361  14195  -7871   -210   6808       C
ATOM   1798  O   THR A 231     -13.827 -30.125 -15.181  1.00143.55           O
ANISOU 1798  O   THR A 231    18707  21194  14642  -8250    -19   6926       O
ATOM   1799  CB  THR A 231     -16.217 -30.252 -13.083  1.00128.97           C
ANISOU 1799  CB  THR A 231    17234  18427  13340  -7574  -1011   6628       C
ATOM   1800  OG1 THR A 231     -15.304 -29.177 -12.808  1.00131.87           O
ANISOU 1800  OG1 THR A 231    17689  18872  13544  -8066  -1102   6703       O
ATOM   1801  CG2 THR A 231     -16.578 -30.925 -11.790  1.00124.32           C
ANISOU 1801  CG2 THR A 231    16139  17873  13225  -7274  -1188   6574       C
ATOM   1802  N   GLU A 232     -15.816 -30.420 -16.212  1.00137.86           N
ANISOU 1802  N   GLU A 232    18989  19806  13583  -7761   -260   6748       N
ATOM   1803  CA  GLU A 232     -15.415 -29.621 -17.366  1.00143.58           C
ANISOU 1803  CA  GLU A 232    20264  20521  13770  -8114   -111   6820       C
ATOM   1804  C   GLU A 232     -15.336 -28.144 -17.034  1.00145.71           C
ANISOU 1804  C   GLU A 232    21070  20401  13892  -8492   -532   6841       C
ATOM   1805  O   GLU A 232     -14.555 -27.400 -17.648  1.00151.87           O
ANISOU 1805  O   GLU A 232    22034  21311  14361  -8927   -380   6976       O
ATOM   1806  CB  GLU A 232     -16.408 -29.787 -18.497  1.00145.31           C
ANISOU 1806  CB  GLU A 232    21209  20427  13574  -7871   -166   6733       C
ATOM   1807  CG  GLU A 232     -16.391 -31.134 -19.160  1.00145.05           C
ANISOU 1807  CG  GLU A 232    20801  20818  13492  -7601    310   6723       C
ATOM   1808  CD  GLU A 232     -15.162 -31.341 -20.039  1.00153.87           C
ANISOU 1808  CD  GLU A 232    21563  22577  14323  -7897    980   6828       C
ATOM   1809  OE1 GLU A 232     -14.608 -30.355 -20.595  1.00155.48           O
ANISOU 1809  OE1 GLU A 232    22143  22767  14163  -8301   1026   6921       O
ATOM   1810  OE2 GLU A 232     -14.784 -32.521 -20.212  1.00151.78           O
ANISOU 1810  OE2 GLU A 232    20628  22836  14204  -7701   1477   6811       O
ATOM   1811  N   GLY A 233     -16.157 -27.710 -16.090  1.00140.99           N
ANISOU 1811  N   GLY A 233    20736  19328  13504  -8337  -1049   6710       N
ATOM   1812  CA  GLY A 233     -16.415 -26.309 -15.870  1.00143.04           C
ANISOU 1812  CA  GLY A 233    21673  19086  13588  -8609  -1513   6674       C
ATOM   1813  C   GLY A 233     -17.751 -25.967 -16.481  1.00142.40           C
ANISOU 1813  C   GLY A 233    22435  18372  13297  -8298  -1875   6519       C
ATOM   1814  O   GLY A 233     -18.126 -26.533 -17.516  1.00144.37           O
ANISOU 1814  O   GLY A 233    22887  18645  13323  -8075  -1697   6513       O
ATOM   1815  N   ASN A 234     -18.497 -25.076 -15.836  1.00139.02           N
ANISOU 1815  N   ASN A 234    22502  17379  12938  -8251  -2398   6377       N
ATOM   1816  CA  ASN A 234     -19.727 -24.550 -16.402  1.00138.74           C
ANISOU 1816  CA  ASN A 234    23292  16690  12732  -7960  -2811   6219       C
ATOM   1817  C   ASN A 234     -19.386 -23.139 -16.863  1.00145.20           C
ANISOU 1817  C   ASN A 234    24742  17209  13221  -8424  -3032   6304       C
ATOM   1818  O   ASN A 234     -18.993 -22.292 -16.051  1.00146.92           O
ANISOU 1818  O   ASN A 234    24998  17314  13509  -8757  -3243   6317       O
ATOM   1819  CB  ASN A 234     -20.883 -24.541 -15.389  1.00133.46           C
ANISOU 1819  CB  ASN A 234    22743  15568  12399  -7529  -3240   5980       C
ATOM   1820  CG  ASN A 234     -22.231 -24.154 -16.026  1.00133.23           C
ANISOU 1820  CG  ASN A 234    23477  14882  12264  -7110  -3670   5788       C
ATOM   1821  OD1 ASN A 234     -22.261 -23.749 -17.172  1.00137.35           O
ANISOU 1821  OD1 ASN A 234    24494  15256  12437  -7201  -3700   5844       O
ATOM   1822  ND2 ASN A 234     -23.327 -24.220 -15.264  1.00129.09           N
ANISOU 1822  ND2 ASN A 234    23042  13966  12041  -6659  -4019   5563       N
ATOM   1823  N   LYS A 235     -19.514 -22.902 -18.158  1.00149.23           N
ANISOU 1823  N   LYS A 235    25754  17598  13349  -8468  -2994   6374       N
ATOM   1824  CA  LYS A 235     -19.272 -21.586 -18.696  1.00155.88           C
ANISOU 1824  CA  LYS A 235    27240  18118  13869  -8898  -3228   6483       C
ATOM   1825  C   LYS A 235     -20.617 -20.890 -18.715  1.00155.04           C
ANISOU 1825  C   LYS A 235    27891  17229  13787  -8541  -3835   6266       C
ATOM   1826  O   LYS A 235     -20.692 -19.691 -18.877  1.00159.80           O
ANISOU 1826  O   LYS A 235    29101  17393  14224  -8805  -4189   6297       O
ATOM   1827  CB  LYS A 235     -18.682 -21.680 -20.089  1.00161.49           C
ANISOU 1827  CB  LYS A 235    28095  19131  14132  -9152  -2863   6692       C
ATOM   1828  CG  LYS A 235     -17.214 -22.039 -20.109  1.00164.62           C
ANISOU 1828  CG  LYS A 235    27805  20263  14480  -9603  -2284   6925       C
ATOM   1829  CD  LYS A 235     -16.720 -22.171 -21.538  1.00170.61           C
ANISOU 1829  CD  LYS A 235    28742  21328  14753  -9814  -1882   7111       C
ATOM   1830  CE  LYS A 235     -15.231 -22.457 -21.592  1.00174.82           C
ANISOU 1830  CE  LYS A 235    28576  22597  15251 -10260  -1285   7337       C
ATOM   1831  NZ  LYS A 235     -14.780 -22.716 -22.984  1.00180.77           N
ANISOU 1831  NZ  LYS A 235    29464  23711  15510 -10418   -813   7492       N
ATOM   1832  N   ASP A 236     -21.685 -21.643 -18.524  1.00149.35           N
ANISOU 1832  N   ASP A 236    27118  16330  13300  -7928  -3973   6047       N
ATOM   1833  CA  ASP A 236     -23.008 -21.058 -18.545  1.00148.78           C
ANISOU 1833  CA  ASP A 236    27687  15538  13304  -7512  -4544   5816       C
ATOM   1834  C   ASP A 236     -23.289 -20.453 -17.201  1.00146.81           C
ANISOU 1834  C   ASP A 236    27441  14974  13366  -7486  -4864   5660       C
ATOM   1835  O   ASP A 236     -24.011 -21.017 -16.406  1.00141.43           O
ANISOU 1835  O   ASP A 236    26500  14214  13024  -7039  -4960   5463       O
ATOM   1836  CB  ASP A 236     -24.049 -22.136 -18.843  1.00143.87           C
ANISOU 1836  CB  ASP A 236    26960  14870  12835  -6850  -4582   5633       C
ATOM   1837  CG  ASP A 236     -23.982 -22.628 -20.269  1.00146.60           C
ANISOU 1837  CG  ASP A 236    27500  15408  12794  -6825  -4377   5738       C
ATOM   1838  OD1 ASP A 236     -23.345 -21.967 -21.107  1.00152.77           O
ANISOU 1838  OD1 ASP A 236    28632  16238  13176  -7269  -4285   5934       O
ATOM   1839  OD2 ASP A 236     -24.569 -23.685 -20.546  1.00142.95           O
ANISOU 1839  OD2 ASP A 236    26856  15051  12406  -6372  -4319   5626       O
ATOM   1840  N   THR A 237     -22.703 -19.295 -16.948  1.00151.70           N
ANISOU 1840  N   THR A 237    28378  15417  13845  -7987  -5032   5754       N
ATOM   1841  CA  THR A 237     -22.844 -18.647 -15.654  1.00150.84           C
ANISOU 1841  CA  THR A 237    28336  15026  13952  -8042  -5333   5613       C
ATOM   1842  C   THR A 237     -23.328 -17.206 -15.685  1.00156.07           C
ANISOU 1842  C   THR A 237    29850  14964  14485  -8135  -5888   5525       C
ATOM   1843  O   THR A 237     -23.121 -16.523 -16.662  1.00161.77           O
ANISOU 1843  O   THR A 237    31056  15506  14905  -8404  -5992   5674       O
ATOM   1844  CB  THR A 237     -21.482 -18.673 -14.944  1.00151.78           C
ANISOU 1844  CB  THR A 237    27906  15696  14069  -8619  -5018   5803       C
ATOM   1845  OG1 THR A 237     -20.670 -17.615 -15.444  1.00159.03           O
ANISOU 1845  OG1 THR A 237    29209  16545  14670  -9224  -5092   6008       O
ATOM   1846  CG2 THR A 237     -20.756 -19.972 -15.220  1.00148.91           C
ANISOU 1846  CG2 THR A 237    26737  16083  13759  -8622  -4435   5958       C
ATOM   1847  N   PHE A 238     -23.964 -16.736 -14.619  1.00154.68           N
ANISOU 1847  N   PHE A 238    29881  14369  14523  -7917  -6245   5292       N
ATOM   1848  CA  PHE A 238     -24.438 -15.345 -14.580  1.00160.17           C
ANISOU 1848  CA  PHE A 238    31410  14339  15108  -7964  -6798   5187       C
ATOM   1849  C   PHE A 238     -24.384 -14.835 -13.125  1.00159.77           C
ANISOU 1849  C   PHE A 238    31402  14106  15197  -8066  -7001   5036       C
ATOM   1850  O   PHE A 238     -23.786 -15.464 -12.245  1.00156.15           O
ANISOU 1850  O   PHE A 238    30335  14134  14861  -8239  -6704   5073       O
ATOM   1851  CB  PHE A 238     -25.817 -15.247 -15.262  1.00160.22           C
ANISOU 1851  CB  PHE A 238    31888  13794  15195  -7309  -7164   4978       C
ATOM   1852  CG  PHE A 238     -26.901 -16.042 -14.582  1.00153.88           C
ANISOU 1852  CG  PHE A 238    30775  12914  14779  -6595  -7211   4681       C
ATOM   1853  CD1 PHE A 238     -27.016 -17.409 -14.811  1.00148.15           C
ANISOU 1853  CD1 PHE A 238    29415  12673  14203  -6306  -6834   4698       C
ATOM   1854  CD2 PHE A 238     -27.854 -15.417 -13.787  1.00154.34           C
ANISOU 1854  CD2 PHE A 238    31200  12394  15048  -6180  -7646   4384       C
ATOM   1855  CE1 PHE A 238     -28.011 -18.150 -14.206  1.00142.82           C
ANISOU 1855  CE1 PHE A 238    28439  11934  13893  -5670  -6888   4449       C
ATOM   1856  CE2 PHE A 238     -28.866 -16.168 -13.171  1.00149.43           C
ANISOU 1856  CE2 PHE A 238    30252  11724  14799  -5511  -7668   4116       C
ATOM   1857  CZ  PHE A 238     -28.942 -17.538 -13.384  1.00143.22           C
ANISOU 1857  CZ  PHE A 238    28805  11442  14170  -5274  -7295   4161       C
ATOM   1858  N   LEU A 239     -24.981 -13.671 -12.880  1.00164.14           N
ANISOU 1858  N   LEU A 239    32699  13958  15709  -7969  -7522   4873       N
ATOM   1859  CA  LEU A 239     -25.011 -12.989 -11.591  1.00165.37           C
ANISOU 1859  CA  LEU A 239    33097  13812  15924  -8053  -7788   4706       C
ATOM   1860  C   LEU A 239     -26.448 -12.673 -11.223  1.00164.84           C
ANISOU 1860  C   LEU A 239    33469  13078  16084  -7311  -8201   4343       C
ATOM   1861  O   LEU A 239     -27.239 -12.277 -12.086  1.00167.48           O
ANISOU 1861  O   LEU A 239    34245  12976  16415  -6939  -8495   4266       O
ATOM   1862  CB  LEU A 239     -24.240 -11.666 -11.681  1.00173.36           C
ANISOU 1862  CB  LEU A 239    34690  14552  16625  -8692  -8064   4870       C
ATOM   1863  CG  LEU A 239     -23.841 -10.818 -10.475  1.00176.66           C
ANISOU 1863  CG  LEU A 239    35402  14744  16975  -9035  -8313   4797       C
ATOM   1864  CD1 LEU A 239     -22.599 -10.012 -10.787  1.00183.38           C
ANISOU 1864  CD1 LEU A 239    36440  15727  17511  -9858  -8341   5111       C
ATOM   1865  CD2 LEU A 239     -24.987  -9.901 -10.062  1.00179.69           C
ANISOU 1865  CD2 LEU A 239    36550  14280  17445  -8520  -8849   4476       C
ATOM   1866  N   ILE A 240     -26.792 -12.763  -9.946  1.00162.36           N
ANISOU 1866  N   ILE A 240    33068  12661  15961  -7093  -8252   4113       N
ATOM   1867  CA  ILE A 240     -28.111 -12.301  -9.527  1.00163.30           C
ANISOU 1867  CA  ILE A 240    33632  12109  16303  -6382  -8649   3739       C
ATOM   1868  C   ILE A 240     -28.017 -11.138  -8.547  1.00168.56           C
ANISOU 1868  C   ILE A 240    34883  12288  16876  -6551  -8983   3582       C
ATOM   1869  O   ILE A 240     -27.324 -11.217  -7.526  1.00167.71           O
ANISOU 1869  O   ILE A 240    34589  12430  16702  -6960  -8829   3608       O
ATOM   1870  CB  ILE A 240     -28.966 -13.449  -8.977  1.00156.35           C
ANISOU 1870  CB  ILE A 240    32205  11405  15797  -5749  -8447   3519       C
ATOM   1871  CG1 ILE A 240     -29.154 -14.462 -10.099  1.00153.65           C
ANISOU 1871  CG1 ILE A 240    31407  11444  15530  -5532  -8199   3661       C
ATOM   1872  CG2 ILE A 240     -30.311 -12.942  -8.488  1.00160.76           C
ANISOU 1872  CG2 ILE A 240    33152  11298  16632  -4983  -8827   3093       C
ATOM   1873  CD1 ILE A 240     -29.690 -15.819  -9.656  1.00150.98           C
ANISOU 1873  CD1 ILE A 240    30371  11469  15527  -5068  -7902   3564       C
ATOM   1874  N   LEU A 241     -28.721 -10.059  -8.861  1.00174.48           N
ANISOU 1874  N   LEU A 241    36330  12342  17621  -6224  -9451   3416       N
ATOM   1875  CA  LEU A 241     -28.834  -8.968  -7.916  1.00179.85           C
ANISOU 1875  CA  LEU A 241    37585  12476  18274  -6219  -9777   3195       C
ATOM   1876  C   LEU A 241     -29.986  -9.318  -7.003  1.00176.88           C
ANISOU 1876  C   LEU A 241    37072  11856  18280  -5425  -9787   2738       C
ATOM   1877  O   LEU A 241     -31.053  -9.736  -7.471  1.00174.71           O
ANISOU 1877  O   LEU A 241    36632  11460  18290  -4714  -9841   2553       O
ATOM   1878  CB  LEU A 241     -29.109  -7.628  -8.601  1.00188.29           C
ANISOU 1878  CB  LEU A 241    39447  12880  19215  -6170 -10280   3204       C
ATOM   1879  CG  LEU A 241     -28.010  -7.084  -9.516  1.00192.99           C
ANISOU 1879  CG  LEU A 241    40295  13607  19425  -6974 -10324   3637       C
ATOM   1880  CD1 LEU A 241     -28.462  -5.819 -10.179  1.00201.41           C
ANISOU 1880  CD1 LEU A 241    42158  13957  20412  -6837 -10858   3632       C
ATOM   1881  CD2 LEU A 241     -26.613  -6.969  -8.916  1.00193.98           C
ANISOU 1881  CD2 LEU A 241    40282  14136  19286  -7853 -10117   3884       C
ATOM   1882  N   ARG A 242     -29.769  -9.167  -5.703  1.00177.49           N
ANISOU 1882  N   ARG A 242    37185  11886  18365  -5555  -9722   2538       N
ATOM   1883  CA  ARG A 242     -30.778  -9.555  -4.737  1.00178.90           C
ANISOU 1883  CA  ARG A 242    37185  11891  18899  -4861  -9653   2057       C
ATOM   1884  C   ARG A 242     -30.870  -8.623  -3.534  1.00183.56           C
ANISOU 1884  C   ARG A 242    38254  12022  19469  -4825  -9820   1670       C
ATOM   1885  O   ARG A 242     -31.830  -8.739  -2.764  1.00183.81           O
ANISOU 1885  O   ARG A 242    38216  11825  19798  -4163  -9787   1158       O
ATOM   1886  CB  ARG A 242     -30.530 -11.013  -4.268  1.00171.40           C
ANISOU 1886  CB  ARG A 242    35453  11612  18059  -4981  -9186   2142       C
ATOM   1887  CG  ARG A 242     -29.195 -11.307  -3.598  1.00168.06           C
ANISOU 1887  CG  ARG A 242    34777  11729  17350  -5864  -8927   2429       C
ATOM   1888  CD  ARG A 242     -29.213 -10.673  -2.268  1.00172.34           C
ANISOU 1888  CD  ARG A 242    35665  11974  17841  -5925  -9030   2058       C
ATOM   1889  NE  ARG A 242     -28.118 -11.027  -1.401  1.00170.32           N
ANISOU 1889  NE  ARG A 242    35109  12250  17355  -6675  -8808   2237       N
ATOM   1890  CZ  ARG A 242     -28.206 -10.893  -0.094  1.00172.14           C
ANISOU 1890  CZ  ARG A 242    35431  12417  17556  -6702  -8789   1853       C
ATOM   1891  NH1 ARG A 242     -29.313 -10.444   0.475  1.00174.93           N
ANISOU 1891  NH1 ARG A 242    36135  12231  18100  -6001  -8924   1245       N
ATOM   1892  NH2 ARG A 242     -27.164 -11.205   0.656  1.00172.13           N
ANISOU 1892  NH2 ARG A 242    35126  12961  17317  -7422  -8625   2052       N
ATOM   1893  N   GLY A 243     -29.894  -7.768  -3.312  1.00195.95           N
ANISOU 1893  N   GLY A 243    40249  13501  20703  -5514  -9962   1864       N
ATOM   1894  CA  GLY A 243     -29.926  -6.861  -2.190  1.00202.90           C
ANISOU 1894  CA  GLY A 243    41606  13947  21541  -5514 -10121   1489       C
ATOM   1895  C   GLY A 243     -28.743  -7.078  -1.265  1.00201.74           C
ANISOU 1895  C   GLY A 243    41287  14262  21103  -6336  -9910   1645       C
ATOM   1896  O   GLY A 243     -27.767  -7.770  -1.593  1.00197.56           O
ANISOU 1896  O   GLY A 243    40303  14374  20387  -6977  -9683   2113       O
ATOM   1897  N   GLY A 244     -28.832  -6.473  -0.086  1.00196.32           N
ANISOU 1897  N   GLY A 244    40933  13280  20379  -6303  -9983   1222       N
ATOM   1898  CA  GLY A 244     -27.781  -6.634   0.894  1.00196.02           C
ANISOU 1898  CA  GLY A 244    40741  13679  20058  -7053  -9825   1317       C
ATOM   1899  C   GLY A 244     -28.117  -5.891   2.167  1.00202.24           C
ANISOU 1899  C   GLY A 244    41969  14059  20815  -6860  -9927    721       C
ATOM   1900  O   GLY A 244     -29.227  -5.399   2.353  1.00205.60           O
ANISOU 1900  O   GLY A 244    42716  13925  21480  -6078 -10047    187       O
ATOM   1901  N   LYS A 245     -27.129  -5.866   3.055  1.00203.64           N
ANISOU 1901  N   LYS A 245    42092  14590  20692  -7576  -9858    807       N
ATOM   1902  CA  LYS A 245     -27.153  -5.037   4.263  1.00209.97           C
ANISOU 1902  CA  LYS A 245    43373  15055  21351  -7600  -9983    306       C
ATOM   1903  C   LYS A 245     -27.131  -3.581   3.850  1.00217.00           C
ANISOU 1903  C   LYS A 245    45071  15161  22220  -7604 -10417    306       C
ATOM   1904  O   LYS A 245     -27.721  -2.686   4.473  1.00223.81           O
ANISOU 1904  O   LYS A 245    46476  15419  23142  -7196 -10596   -247       O
ATOM   1905  CB  LYS A 245     -25.907  -5.408   5.047  1.00210.20           C
ANISOU 1905  CB  LYS A 245    43086  15741  21041  -8494  -9852    582       C
ATOM   1906  CG  LYS A 245     -26.019  -6.774   5.696  1.00203.43           C
ANISOU 1906  CG  LYS A 245    41474  15632  20187  -8452  -9458    478       C
ATOM   1907  CD  LYS A 245     -25.234  -6.864   6.949  1.00206.10           C
ANISOU 1907  CD  LYS A 245    41682  16431  20194  -9042  -9391    404       C
ATOM   1908  CE  LYS A 245     -23.806  -6.365   6.739  1.00206.50           C
ANISOU 1908  CE  LYS A 245    41803  16655  20003  -9973  -9582   1009       C
ATOM   1909  NZ  LYS A 245     -23.155  -6.938   5.537  1.00200.31           N
ANISOU 1909  NZ  LYS A 245    40538  16280  19290 -10316  -9494   1715       N
ATOM   1910  N   ASN A 246     -26.489  -3.395   2.695  1.00217.17           N
ANISOU 1910  N   ASN A 246    45134  15219  22163  -8037 -10574    932       N
ATOM   1911  CA  ASN A 246     -26.317  -2.117   2.013  1.00225.37           C
ANISOU 1911  CA  ASN A 246    46879  15610  23141  -8179 -11008   1106       C
ATOM   1912  C   ASN A 246     -26.552  -2.237   0.494  1.00223.24           C
ANISOU 1912  C   ASN A 246    46549  15301  22970  -8004 -11102   1518       C
ATOM   1913  O   ASN A 246     -26.448  -3.317  -0.078  1.00218.79           O
ANISOU 1913  O   ASN A 246    45360  15332  22436  -8039 -10816   1810       O
ATOM   1914  CB  ASN A 246     -24.907  -1.569   2.301  1.00230.30           C
ANISOU 1914  CB  ASN A 246    47691  16409  23403  -9200 -11150   1490       C
ATOM   1915  CG  ASN A 246     -24.468  -0.489   1.319  1.00237.51           C
ANISOU 1915  CG  ASN A 246    49180  16863  24201  -9559 -11554   1873       C
ATOM   1916  OD1 ASN A 246     -24.330  -0.744   0.122  1.00235.52           O
ANISOU 1916  OD1 ASN A 246    48750  16803  23933  -9651 -11548   2303       O
ATOM   1917  ND2 ASN A 246     -24.234   0.717   1.825  1.00246.93           N
ANISOU 1917  ND2 ASN A 246    51069  17458  25296  -9787 -11907   1700       N
ATOM   1918  N   GLY A 247     -26.849  -1.106  -0.140  1.00230.71           N
ANISOU 1918  N   GLY A 247    48162  15546  23950  -7839 -11518   1527       N
ATOM   1919  CA  GLY A 247     -27.057  -0.997  -1.580  1.00230.79           C
ANISOU 1919  CA  GLY A 247    48253  15443  23993  -7724 -11693   1890       C
ATOM   1920  C   GLY A 247     -28.111  -1.683  -2.440  1.00225.36           C
ANISOU 1920  C   GLY A 247    47236  14803  23587  -6960 -11606   1831       C
ATOM   1921  O   GLY A 247     -27.812  -2.074  -3.567  1.00225.90           O
ANISOU 1921  O   GLY A 247    47087  15194  23552  -7195 -11567   2266       O
ATOM   1922  N   THR A 248     -29.339  -1.819  -1.953  1.00224.36           N
ANISOU 1922  N   THR A 248    47055  14376  23816  -6052 -11573   1277       N
ATOM   1923  CA  THR A 248     -30.379  -2.427  -2.764  1.00222.59           C
ANISOU 1923  CA  THR A 248    46503  14183  23889  -5309 -11532   1212       C
ATOM   1924  C   THR A 248     -30.141  -1.947  -4.189  1.00223.59           C
ANISOU 1924  C   THR A 248    46932  14160  23864  -5560 -11842   1687       C
ATOM   1925  O   THR A 248     -30.008  -0.738  -4.431  1.00231.91           O
ANISOU 1925  O   THR A 248    48668  14627  24819  -5721 -12258   1744       O
ATOM   1926  CB  THR A 248     -31.773  -2.024  -2.297  1.00223.47           C
ANISOU 1926  CB  THR A 248    46772  13724  24411  -4285 -11667    564       C
ATOM   1927  OG1 THR A 248     -32.177  -0.796  -2.906  1.00232.18           O
ANISOU 1927  OG1 THR A 248    48533  14102  25583  -4042 -12164    550       O
ATOM   1928  CG2 THR A 248     -31.755  -1.799  -0.785  1.00225.57           C
ANISOU 1928  CG2 THR A 248    47137  13882  24686  -4248 -11513     41       C
ATOM   1929  N   ASN A 249     -29.955  -2.897  -5.102  1.00216.76           N
ANISOU 1929  N   ASN A 249    45568  13855  22937  -5701 -11623   2040       N
ATOM   1930  CA  ASN A 249     -29.369  -2.646  -6.417  1.00219.02           C
ANISOU 1930  CA  ASN A 249    46032  14229  22956  -6205 -11781   2544       C
ATOM   1931  C   ASN A 249     -30.381  -2.877  -7.549  1.00218.02           C
ANISOU 1931  C   ASN A 249    45841  13967  23031  -5559 -11932   2528       C
ATOM   1932  O   ASN A 249     -29.999  -3.259  -8.674  1.00216.29           O
ANISOU 1932  O   ASN A 249    45467  14086  22626  -5890 -11863   2903       O
ATOM   1933  CB  ASN A 249     -28.091  -3.510  -6.602  1.00213.55           C
ANISOU 1933  CB  ASN A 249    44801  14371  21967  -7053 -11367   2982       C
ATOM   1934  CG  ASN A 249     -28.259  -4.978  -6.118  1.00203.51           C
ANISOU 1934  CG  ASN A 249    42697  13751  20876  -6817 -10871   2869       C
ATOM   1935  OD1 ASN A 249     -29.367  -5.397  -5.754  1.00200.35           O
ANISOU 1935  OD1 ASN A 249    42116  13192  20815  -6020 -10831   2481       O
ATOM   1936  ND2 ASN A 249     -27.161  -5.735  -6.086  1.00199.15           N
ANISOU 1936  ND2 ASN A 249    41618  13928  20123  -7504 -10499   3196       N
ATOM   1937  N   PHE A 250     -31.661  -2.674  -7.251  1.00219.43           N
ANISOU 1937  N   PHE A 250    46092  13687  23594  -4644 -12116   2072       N
ATOM   1938  CA  PHE A 250     -32.752  -2.793  -8.207  1.00219.61           C
ANISOU 1938  CA  PHE A 250    46052  13528  23861  -3950 -12327   1995       C
ATOM   1939  C   PHE A 250     -32.894  -1.324  -8.668  1.00233.75           C
ANISOU 1939  C   PHE A 250    48675  14553  25585  -3963 -12903   2042       C
ATOM   1940  O   PHE A 250     -33.820  -0.586  -8.314  1.00236.11           O
ANISOU 1940  O   PHE A 250    49277  14241  26192  -3295 -13215   1656       O
ATOM   1941  CB  PHE A 250     -33.990  -3.366  -7.504  1.00215.89           C
ANISOU 1941  CB  PHE A 250    45124  13033  23873  -2993 -12184   1460       C
ATOM   1942  CG  PHE A 250     -34.821  -2.332  -6.766  1.00223.38           C
ANISOU 1942  CG  PHE A 250    46488  13270  25115  -2369 -12486    963       C
ATOM   1943  CD1 PHE A 250     -34.313  -1.659  -5.645  1.00227.38           C
ANISOU 1943  CD1 PHE A 250    47357  13513  25525  -2651 -12470    762       C
ATOM   1944  CD2 PHE A 250     -36.067  -1.961  -7.257  1.00227.44           C
ANISOU 1944  CD2 PHE A 250    47059  13368  25992  -1539 -12813    705       C
ATOM   1945  CE1 PHE A 250     -35.064  -0.664  -4.997  1.00235.18           C
ANISOU 1945  CE1 PHE A 250    48753  13821  26784  -2071 -12733    265       C
ATOM   1946  CE2 PHE A 250     -36.819  -0.976  -6.645  1.00235.21           C
ANISOU 1946  CE2 PHE A 250    48403  13697  27269   -956 -13084    243       C
ATOM   1947  CZ  PHE A 250     -36.323  -0.320  -5.507  1.00239.17           C
ANISOU 1947  CZ  PHE A 250    49274  13920  27679  -1207 -13031      4       C
ATOM   1948  N   ASP A 251     -31.949  -0.868  -9.497  1.00235.90           N
ANISOU 1948  N   ASP A 251    49321  14848  25461  -4747 -13049   2523       N
ATOM   1949  CA  ASP A 251     -32.213   0.380 -10.211  1.00244.05           C
ANISOU 1949  CA  ASP A 251    51107  15173  26449  -4714 -13624   2624       C
ATOM   1950  C   ASP A 251     -31.331   0.482 -11.445  1.00246.07           C
ANISOU 1950  C   ASP A 251    51572  15640  26285  -5504 -13681   3181       C
ATOM   1951  O   ASP A 251     -30.351  -0.250 -11.600  1.00240.82           O
ANISOU 1951  O   ASP A 251    50511  15640  25351  -6162 -13265   3475       O
ATOM   1952  CB  ASP A 251     -32.041   1.593  -9.290  1.00252.26           C
ANISOU 1952  CB  ASP A 251    52769  15563  27514  -4798 -13915   2427       C
ATOM   1953  CG  ASP A 251     -30.629   1.746  -8.769  1.00252.64           C
ANISOU 1953  CG  ASP A 251    52923  15879  27189  -5778 -13723   2702       C
ATOM   1954  OD1 ASP A 251     -30.281   1.111  -7.740  1.00247.32           O
ANISOU 1954  OD1 ASP A 251    51821  15616  26533  -5884 -13325   2534       O
ATOM   1955  OD2 ASP A 251     -29.865   2.464  -9.466  1.00258.81           O
ANISOU 1955  OD2 ASP A 251    54186  16495  27655  -6466 -13974   3112       O
ATOM   1956  N   LYS A 252     -31.701   1.413 -12.328  1.00254.39           N
ANISOU 1956  N   LYS A 252    53242  16112  27303  -5424 -14196   3312       N
ATOM   1957  CA  LYS A 252     -31.000   1.526 -13.599  1.00257.17           C
ANISOU 1957  CA  LYS A 252    53821  16622  27270  -6114 -14260   3815       C
ATOM   1958  C   LYS A 252     -29.521   1.748 -13.373  1.00258.61           C
ANISOU 1958  C   LYS A 252    54097  17095  27067  -7155 -14046   4166       C
ATOM   1959  O   LYS A 252     -28.672   1.061 -13.964  1.00254.70           O
ANISOU 1959  O   LYS A 252    53229  17248  26299  -7765 -13660   4498       O
ATOM   1960  CB  LYS A 252     -31.574   2.656 -14.460  1.00267.49           C
ANISOU 1960  CB  LYS A 252    55886  17162  28585  -5928 -14910   3914       C
ATOM   1961  CG  LYS A 252     -30.886   2.661 -15.831  1.00270.17           C
ANISOU 1961  CG  LYS A 252    56427  17714  28513  -6638 -14922   4434       C
ATOM   1962  CD  LYS A 252     -31.415   3.657 -16.829  1.00280.23           C
ANISOU 1962  CD  LYS A 252    58435  18291  29749  -6522 -15552   4600       C
ATOM   1963  CE  LYS A 252     -30.660   3.494 -18.147  1.00282.08           C
ANISOU 1963  CE  LYS A 252    58785  18848  29544  -7273 -15443   5115       C
ATOM   1964  NZ  LYS A 252     -31.240   4.310 -19.246  1.00291.44           N
ANISOU 1964  NZ  LYS A 252    60652  19411  30671  -7146 -16042   5305       N
ATOM   1965  N   GLU A 253     -29.196   2.700 -12.503  1.00264.62           N
ANISOU 1965  N   GLU A 253    55323  17393  27826  -7359 -14279   4078       N
ATOM   1966  CA  GLU A 253     -27.802   2.932 -12.177  1.00266.42           C
ANISOU 1966  CA  GLU A 253    55603  17905  27722  -8344 -14101   4386       C
ATOM   1967  C   GLU A 253     -27.102   1.657 -11.753  1.00256.34           C
ANISOU 1967  C   GLU A 253    53473  17557  26370  -8657 -13450   4432       C
ATOM   1968  O   GLU A 253     -26.010   1.341 -12.236  1.00255.50           O
ANISOU 1968  O   GLU A 253    53111  18001  25965  -9446 -13162   4819       O
ATOM   1969  CB  GLU A 253     -27.670   3.914 -11.047  1.00272.63           C
ANISOU 1969  CB  GLU A 253    56877  18125  28585  -8394 -14374   4172       C
ATOM   1970  CG  GLU A 253     -26.224   4.106 -10.867  1.00274.77           C
ANISOU 1970  CG  GLU A 253    57154  18743  28504  -9450 -14213   4537       C
ATOM   1971  CD  GLU A 253     -25.918   4.944  -9.715  1.00280.32           C
ANISOU 1971  CD  GLU A 253    58269  19002  29239  -9627 -14420   4351       C
ATOM   1972  OE1 GLU A 253     -26.886   5.427  -9.101  1.00283.01           O
ANISOU 1972  OE1 GLU A 253    58934  18709  29890  -8883 -14689   3912       O
ATOM   1973  OE2 GLU A 253     -24.716   5.087  -9.410  1.00282.14           O
ANISOU 1973  OE2 GLU A 253    58455  19542  29206 -10496 -14292   4620       O
ATOM   1974  N   SER A 254     -27.678   0.965 -10.774  1.00249.45           N
ANISOU 1974  N   SER A 254    52149  16849  25781  -8066 -13212   4033       N
ATOM   1975  CA  SER A 254     -26.986  -0.132 -10.131  1.00240.93           C
ANISOU 1975  CA  SER A 254    50321  16566  24654  -8377 -12648   4054       C
ATOM   1976  C   SER A 254     -26.758  -1.270 -11.120  1.00234.18           C
ANISOU 1976  C   SER A 254    48840  16423  23715  -8511 -12241   4302       C
ATOM   1977  O   SER A 254     -25.685  -1.879 -11.143  1.00230.81           O
ANISOU 1977  O   SER A 254    47924  16678  23095  -9170 -11829   4567       O
ATOM   1978  CB  SER A 254     -27.807  -0.538  -8.910  1.00236.21           C
ANISOU 1978  CB  SER A 254    49471  15879  24400  -7649 -12536   3552       C
ATOM   1979  OG  SER A 254     -27.834   0.514  -7.945  1.00243.06           O
ANISOU 1979  OG  SER A 254    50903  16134  25316  -7632 -12843   3314       O
ATOM   1980  N   VAL A 255     -27.711  -1.481 -12.017  1.00233.38           N
ANISOU 1980  N   VAL A 255    48775  16148  23750  -7928 -12376   4236       N
ATOM   1981  CA  VAL A 255     -27.565  -2.473 -13.072  1.00228.25           C
ANISOU 1981  CA  VAL A 255    47629  16080  23015  -8027 -12029   4455       C
ATOM   1982  C   VAL A 255     -26.448  -2.099 -14.042  1.00233.43           C
ANISOU 1982  C   VAL A 255    48477  16935  23280  -8916 -11977   4937       C
ATOM   1983  O   VAL A 255     -25.689  -2.964 -14.489  1.00229.10           O
ANISOU 1983  O   VAL A 255    47359  17092  22594  -9338 -11489   5170       O
ATOM   1984  CB  VAL A 255     -28.893  -2.613 -13.813  1.00227.89           C
ANISOU 1984  CB  VAL A 255    47687  15705  23195  -7203 -12285   4265       C
ATOM   1985  CG1 VAL A 255     -28.707  -3.476 -15.034  1.00224.44           C
ANISOU 1985  CG1 VAL A 255    46885  15775  22616  -7368 -11986   4517       C
ATOM   1986  CG2 VAL A 255     -29.951  -3.095 -12.855  1.00222.62           C
ANISOU 1986  CG2 VAL A 255    46696  14943  22945  -6337 -12256   3792       C
ATOM   1987  N   GLN A 256     -26.380  -0.819 -14.450  1.00243.30           N
ANISOU 1987  N   GLN A 256    50521  17555  24366  -9175 -12473   5097       N
ATOM   1988  CA  GLN A 256     -25.321  -0.390 -15.375  1.00249.32           C
ANISOU 1988  CA  GLN A 256    51503  18475  24754 -10051 -12434   5574       C
ATOM   1989  C   GLN A 256     -23.942  -0.455 -14.729  1.00249.13           C
ANISOU 1989  C   GLN A 256    51142  18962  24554 -10879 -12097   5779       C
ATOM   1990  O   GLN A 256     -22.960  -0.852 -15.367  1.00249.07           O
ANISOU 1990  O   GLN A 256    50772  19543  24322 -11520 -11715   6125       O
ATOM   1991  CB  GLN A 256     -25.588   1.026 -15.885  1.00260.54           C
ANISOU 1991  CB  GLN A 256    53880  19055  26060 -10143 -13081   5707       C
ATOM   1992  CG  GLN A 256     -26.784   1.184 -16.802  1.00262.75           C
ANISOU 1992  CG  GLN A 256    54519  18863  26451  -9477 -13455   5620       C
ATOM   1993  CD  GLN A 256     -26.594   0.487 -18.143  1.00261.09           C
ANISOU 1993  CD  GLN A 256    54060  19115  26026  -9693 -13167   5912       C
ATOM   1994  OE1 GLN A 256     -25.517   0.545 -18.751  1.00264.24           O
ANISOU 1994  OE1 GLN A 256    54441  19864  26093 -10504 -12924   6317       O
ATOM   1995  NE2 GLN A 256     -27.645  -0.167 -18.613  1.00256.69           N
ANISOU 1995  NE2 GLN A 256    53305  18563  25662  -8964 -13188   5705       N
ATOM   1996  N   ASN A 257     -23.848  -0.031 -13.477  1.00249.82           N
ANISOU 1996  N   ASN A 257    51352  18827  24743 -10873 -12241   5572       N
ATOM   1997  CA  ASN A 257     -22.649  -0.239 -12.680  1.00248.54           C
ANISOU 1997  CA  ASN A 257    50768  19200  24467 -11555 -11924   5700       C
ATOM   1998  C   ASN A 257     -22.246  -1.719 -12.716  1.00238.78           C
ANISOU 1998  C   ASN A 257    48531  18902  23291 -11578 -11264   5733       C
ATOM   1999  O   ASN A 257     -21.090  -2.081 -12.999  1.00238.78           O
ANISOU 1999  O   ASN A 257    48059  19548  23117 -12266 -10887   6050       O
ATOM   2000  CB  ASN A 257     -22.969   0.264 -11.263  1.00249.40           C
ANISOU 2000  CB  ASN A 257    51151  18873  24737 -11288 -12181   5357       C
ATOM   2001  CG  ASN A 257     -21.841   0.091 -10.282  1.00248.41           C
ANISOU 2001  CG  ASN A 257    50636  19239  24509 -11931 -11928   5442       C
ATOM   2002  OD1 ASN A 257     -20.672   0.316 -10.603  1.00252.46           O
ANISOU 2002  OD1 ASN A 257    51046  20096  24782 -12764 -11823   5815       O
ATOM   2003  ND2 ASN A 257     -22.191  -0.266  -9.053  1.00243.76           N
ANISOU 2003  ND2 ASN A 257    49840  18670  24107 -11552 -11848   5095       N
ATOM   2004  N   THR A 258     -23.223  -2.598 -12.520  1.00230.92           N
ANISOU 2004  N   THR A 258    47188  17987  22564 -10797 -11116   5417       N
ATOM   2005  CA  THR A 258     -22.931  -4.023 -12.507  1.00221.81           C
ANISOU 2005  CA  THR A 258    45105  17663  21510 -10751 -10516   5428       C
ATOM   2006  C   THR A 258     -22.467  -4.515 -13.875  1.00222.05           C
ANISOU 2006  C   THR A 258    44854  18140  21375 -11047 -10196   5756       C
ATOM   2007  O   THR A 258     -21.498  -5.282 -13.974  1.00221.69           O
ANISOU 2007  O   THR A 258    44118  18849  21267 -11486  -9689   5965       O
ATOM   2008  CB  THR A 258     -24.174  -4.780 -12.057  1.00216.36           C
ANISOU 2008  CB  THR A 258    44180  16872  21155  -9832 -10482   5027       C
ATOM   2009  OG1 THR A 258     -24.592  -4.255 -10.789  1.00215.39           O
ANISOU 2009  OG1 THR A 258    44360  16309  21170  -9558 -10755   4719       O
ATOM   2010  CG2 THR A 258     -23.882  -6.278 -11.951  1.00205.16           C
ANISOU 2010  CG2 THR A 258    41802  16282  19866  -9778  -9876   5040       C
ATOM   2011  N   LYS A 259     -23.193  -4.132 -14.933  1.00225.43           N
ANISOU 2011  N   LYS A 259    45787  18122  21745 -10758 -10475   5792       N
ATOM   2012  CA  LYS A 259     -22.835  -4.540 -16.284  1.00226.44           C
ANISOU 2012  CA  LYS A 259    45754  18608  21674 -11014 -10193   6098       C
ATOM   2013  C   LYS A 259     -21.409  -4.138 -16.593  1.00232.31           C
ANISOU 2013  C   LYS A 259    46436  19715  22116 -11966  -9990   6514       C
ATOM   2014  O   LYS A 259     -20.659  -4.887 -17.230  1.00230.62           O
ANISOU 2014  O   LYS A 259    45661  20179  21785 -12294  -9471   6756       O
ATOM   2015  CB  LYS A 259     -23.790  -3.908 -17.298  1.00231.59           C
ANISOU 2015  CB  LYS A 259    47126  18608  22261 -10651 -10657   6101       C
ATOM   2016  CG  LYS A 259     -23.447  -4.233 -18.752  1.00233.91           C
ANISOU 2016  CG  LYS A 259    47376  19213  22285 -10943 -10404   6437       C
ATOM   2017  CD  LYS A 259     -24.350  -3.495 -19.735  1.00240.26           C
ANISOU 2017  CD  LYS A 259    48962  19335  22991 -10651 -10935   6474       C
ATOM   2018  CE  LYS A 259     -23.821  -3.652 -21.158  1.00244.43           C
ANISOU 2018  CE  LYS A 259    49550  20164  23158 -11105 -10691   6874       C
ATOM   2019  NZ  LYS A 259     -24.669  -3.025 -22.226  1.00250.89           N
ANISOU 2019  NZ  LYS A 259    51110  20375  23841 -10856 -11195   6954       N
ATOM   2020  N   LYS A 260     -21.028  -2.943 -16.148  1.00239.82           N
ANISOU 2020  N   LYS A 260    47961  20214  22947 -12401 -10397   6602       N
ATOM   2021  CA  LYS A 260     -19.679  -2.444 -16.367  1.00246.49           C
ANISOU 2021  CA  LYS A 260    48780  21354  23522 -13335 -10265   7002       C
ATOM   2022  C   LYS A 260     -18.667  -3.311 -15.624  1.00241.18           C
ANISOU 2022  C   LYS A 260    47187  21523  22927 -13669  -9729   7040       C
ATOM   2023  O   LYS A 260     -17.575  -3.585 -16.142  1.00243.35           O
ANISOU 2023  O   LYS A 260    47016  22407  23040 -14267  -9322   7374       O
ATOM   2024  CB  LYS A 260     -19.642  -0.957 -15.954  1.00255.79           C
ANISOU 2024  CB  LYS A 260    50829  21764  24594 -13645 -10892   7045       C
ATOM   2025  CG  LYS A 260     -20.483  -0.069 -16.916  1.00262.74           C
ANISOU 2025  CG  LYS A 260    52603  21858  25369 -13411 -11413   7109       C
ATOM   2026  CD  LYS A 260     -20.776   1.346 -16.367  1.00271.11           C
ANISOU 2026  CD  LYS A 260    54563  22018  26427 -13452 -12101   7040       C
ATOM   2027  CE  LYS A 260     -21.737   2.155 -17.283  1.00277.73           C
ANISOU 2027  CE  LYS A 260    56244  22057  27223 -13095 -12650   7071       C
ATOM   2028  NZ  LYS A 260     -22.069   3.532 -16.790  1.00286.50           N
ANISOU 2028  NZ  LYS A 260    58240  22247  28371 -13068 -13331   6999       N
ATOM   2029  N   GLN A 261     -19.039  -3.816 -14.446  1.00234.31           N
ANISOU 2029  N   GLN A 261    45985  20728  22313 -13252  -9698   6704       N
ATOM   2030  CA  GLN A 261     -18.063  -4.630 -13.728  1.00229.83           C
ANISOU 2030  CA  GLN A 261    44542  20961  21822 -13577  -9230   6760       C
ATOM   2031  C   GLN A 261     -17.929  -6.013 -14.365  1.00222.89           C
ANISOU 2031  C   GLN A 261    42828  20823  21038 -13357  -8608   6819       C
ATOM   2032  O   GLN A 261     -16.836  -6.592 -14.384  1.00222.28           O
ANISOU 2032  O   GLN A 261    42035  21488  20934 -13794  -8149   7040       O
ATOM   2033  CB  GLN A 261     -18.447  -4.755 -12.255  1.00225.24           C
ANISOU 2033  CB  GLN A 261    43876  20256  21451 -13252  -9380   6417       C
ATOM   2034  CG  GLN A 261     -18.372  -3.421 -11.536  1.00232.78           C
ANISOU 2034  CG  GLN A 261    45601  20556  22290 -13546  -9933   6379       C
ATOM   2035  CD  GLN A 261     -18.611  -3.491 -10.036  1.00229.45           C
ANISOU 2035  CD  GLN A 261    45124  20041  22017 -13317 -10052   6066       C
ATOM   2036  OE1 GLN A 261     -17.937  -4.233  -9.327  1.00225.19           O
ANISOU 2036  OE1 GLN A 261    43873  20153  21538 -13531  -9719   6087       O
ATOM   2037  NE2 GLN A 261     -19.634  -2.794  -9.563  1.00231.27           N
ANISOU 2037  NE2 GLN A 261    46072  19475  22326 -12813 -10502   5761       N
ATOM   2038  N   LEU A 262     -19.034  -6.545 -14.891  1.00218.34           N
ANISOU 2038  N   LEU A 262    42333  20044  20582 -12660  -8601   6622       N
ATOM   2039  CA  LEU A 262     -18.980  -7.824 -15.601  1.00215.57           C
ANISOU 2039  CA  LEU A 262    41287  20323  20295 -12423  -8042   6681       C
ATOM   2040  C   LEU A 262     -18.223  -7.702 -16.921  1.00220.40           C
ANISOU 2040  C   LEU A 262    41921  21218  20603 -12924  -7784   7072       C
ATOM   2041  O   LEU A 262     -17.490  -8.623 -17.304  1.00216.66           O
ANISOU 2041  O   LEU A 262    40727  21482  20113 -13077  -7210   7239       O
ATOM   2042  CB  LEU A 262     -20.389  -8.361 -15.867  1.00210.95           C
ANISOU 2042  CB  LEU A 262    40845  19405  19900 -11566  -8154   6383       C
ATOM   2043  CG  LEU A 262     -21.256  -8.901 -14.736  1.00200.74           C
ANISOU 2043  CG  LEU A 262    39331  17993  18947 -10926  -8235   5993       C
ATOM   2044  CD1 LEU A 262     -22.668  -9.151 -15.238  1.00196.34           C
ANISOU 2044  CD1 LEU A 262    39068  16995  18539 -10136  -8450   5748       C
ATOM   2045  CD2 LEU A 262     -20.655 -10.177 -14.229  1.00192.31           C
ANISOU 2045  CD2 LEU A 262    37285  17734  18051 -10943  -7670   6008       C
ATOM   2046  N   GLU A 263     -18.425  -6.596 -17.652  1.00226.29           N
ANISOU 2046  N   GLU A 263    43499  21379  21104 -13150  -8195   7225       N
ATOM   2047  CA  GLU A 263     -17.631  -6.352 -18.849  1.00233.29           C
ANISOU 2047  CA  GLU A 263    44469  22516  21654 -13723  -7968   7636       C
ATOM   2048  C   GLU A 263     -16.151  -6.242 -18.504  1.00237.09           C
ANISOU 2048  C   GLU A 263    44460  23578  22046 -14501  -7656   7922       C
ATOM   2049  O   GLU A 263     -15.299  -6.835 -19.182  1.00238.20           O
ANISOU 2049  O   GLU A 263    44061  24390  22055 -14813  -7110   8185       O
ATOM   2050  CB  GLU A 263     -18.087  -5.079 -19.580  1.00242.16           C
ANISOU 2050  CB  GLU A 263    46621  22857  22532 -13880  -8533   7775       C
ATOM   2051  CG  GLU A 263     -19.416  -5.107 -20.378  1.00241.21           C
ANISOU 2051  CG  GLU A 263    47031  22209  22408 -13218  -8832   7618       C
ATOM   2052  CD  GLU A 263     -19.820  -3.705 -20.930  1.00251.05           C
ANISOU 2052  CD  GLU A 263    49327  22619  23442 -13400  -9485   7764       C
ATOM   2053  OE1 GLU A 263     -19.396  -2.683 -20.348  1.00256.89           O
ANISOU 2053  OE1 GLU A 263    50457  23010  24141 -13836  -9829   7844       O
ATOM   2054  OE2 GLU A 263     -20.500  -3.627 -21.989  1.00253.62           O
ANISOU 2054  OE2 GLU A 263    50089  22655  23621 -13146  -9655   7829       O
ATOM   2055  N   LYS A 264     -15.824  -5.481 -17.453  1.00239.66           N
ANISOU 2055  N   LYS A 264    44968  23657  22436 -14812  -8000   7873       N
ATOM   2056  CA  LYS A 264     -14.437  -5.382 -17.013  1.00243.33           C
ANISOU 2056  CA  LYS A 264    44931  24674  22851 -15534  -7756   8126       C
ATOM   2057  C   LYS A 264     -13.908  -6.740 -16.578  1.00235.66           C
ANISOU 2057  C   LYS A 264    42867  24571  22103 -15365  -7154   8061       C
ATOM   2058  O   LYS A 264     -12.691  -6.942 -16.512  1.00238.47           O
ANISOU 2058  O   LYS A 264    42619  25562  22426 -15897  -6800   8314       O
ATOM   2059  CB  LYS A 264     -14.313  -4.353 -15.876  1.00247.14           C
ANISOU 2059  CB  LYS A 264    45858  24680  23362 -15826  -8291   8040       C
ATOM   2060  CG  LYS A 264     -12.871  -4.008 -15.439  1.00252.99           C
ANISOU 2060  CG  LYS A 264    46222  25883  24020 -16661  -8170   8336       C
ATOM   2061  CD  LYS A 264     -12.827  -2.923 -14.350  1.00257.52           C
ANISOU 2061  CD  LYS A 264    47362  25901  24583 -16944  -8758   8246       C
ATOM   2062  CE  LYS A 264     -11.388  -2.594 -13.918  1.00263.75           C
ANISOU 2062  CE  LYS A 264    47759  27158  25296 -17790  -8665   8552       C
ATOM   2063  NZ  LYS A 264     -11.285  -1.562 -12.821  1.00268.62           N
ANISOU 2063  NZ  LYS A 264    48928  27252  25883 -18100  -9235   8471       N
ATOM   2064  N   ALA A 265     -14.793  -7.684 -16.308  1.00226.55           N
ANISOU 2064  N   ALA A 265    41433  23458  21187 -14627  -7034   7744       N
ATOM   2065  CA  ALA A 265     -14.368  -9.011 -15.913  1.00219.36           C
ANISOU 2065  CA  ALA A 265    39513  23328  20506 -14415  -6488   7685       C
ATOM   2066  C   ALA A 265     -14.084  -9.937 -17.093  1.00218.42           C
ANISOU 2066  C   ALA A 265    38927  23764  20297 -14320  -5898   7862       C
ATOM   2067  O   ALA A 265     -13.452 -10.982 -16.898  1.00217.14           O
ANISOU 2067  O   ALA A 265    37886  24325  20292 -14267  -5389   7895       O
ATOM   2068  CB  ALA A 265     -15.428  -9.639 -15.006  1.00211.17           C
ANISOU 2068  CB  ALA A 265    38366  22094  19774 -13688  -6620   7278       C
ATOM   2069  N   GLY A 266     -14.511  -9.593 -18.305  1.00222.37           N
ANISOU 2069  N   GLY A 266    40000  23955  20538 -14296  -5954   7982       N
ATOM   2070  CA  GLY A 266     -14.422 -10.558 -19.383  1.00220.84           C
ANISOU 2070  CA  GLY A 266    39428  24247  20233 -14100  -5409   8093       C
ATOM   2071  C   GLY A 266     -15.365 -11.724 -19.213  1.00211.16           C
ANISOU 2071  C   GLY A 266    37875  23094  19261 -13300  -5261   7777       C
ATOM   2072  O   GLY A 266     -14.992 -12.863 -19.497  1.00207.59           O
ANISOU 2072  O   GLY A 266    36726  23282  18865 -13131  -4704   7811       O
ATOM   2073  N   LEU A 267     -16.571 -11.467 -18.717  1.00207.23           N
ANISOU 2073  N   LEU A 267    37854  21951  18930 -12799  -5749   7469       N
ATOM   2074  CA  LEU A 267     -17.597 -12.486 -18.573  1.00200.62           C
ANISOU 2074  CA  LEU A 267    36789  21097  18341 -12029  -5678   7171       C
ATOM   2075  C   LEU A 267     -18.722 -12.338 -19.585  1.00203.57           C
ANISOU 2075  C   LEU A 267    37826  20952  18568 -11605  -5939   7093       C
ATOM   2076  O   LEU A 267     -19.415 -13.327 -19.871  1.00197.37           O
ANISOU 2076  O   LEU A 267    36805  20288  17899 -11034  -5766   6933       O
ATOM   2077  CB  LEU A 267     -18.191 -12.435 -17.157  1.00198.42           C
ANISOU 2077  CB  LEU A 267    36465  20522  18402 -11702  -6009   6852       C
ATOM   2078  CG  LEU A 267     -17.361 -12.904 -15.948  1.00192.16           C
ANISOU 2078  CG  LEU A 267    34917  20261  17833 -11908  -5774   6839       C
ATOM   2079  CD1 LEU A 267     -18.110 -12.542 -14.706  1.00186.84           C
ANISOU 2079  CD1 LEU A 267    34500  19114  17375 -11626  -6216   6537       C
ATOM   2080  CD2 LEU A 267     -17.067 -14.417 -15.923  1.00183.52           C
ANISOU 2080  CD2 LEU A 267    32886  19904  16939 -11617  -5188   6834       C
ATOM   2081  N   THR A 268     -18.908 -11.133 -20.129  1.00213.55           N
ANISOU 2081  N   THR A 268    39912  21643  19583 -11877  -6377   7214       N
ATOM   2082  CA  THR A 268     -20.015 -10.824 -21.022  1.00214.42           C
ANISOU 2082  CA  THR A 268    40726  21178  19566 -11482  -6745   7142       C
ATOM   2083  C   THR A 268     -19.642  -9.676 -21.945  1.00222.82           C
ANISOU 2083  C   THR A 268    42501  21927  20232 -12043  -6984   7463       C
ATOM   2084  O   THR A 268     -18.759  -8.869 -21.645  1.00228.45           O
ANISOU 2084  O   THR A 268    43317  22650  20834 -12679  -7042   7671       O
ATOM   2085  CB  THR A 268     -21.287 -10.449 -20.257  1.00212.82           C
ANISOU 2085  CB  THR A 268    40928  20272  19663 -10886  -7323   6772       C
ATOM   2086  OG1 THR A 268     -22.419 -10.565 -21.125  1.00210.30           O
ANISOU 2086  OG1 THR A 268    41037  19564  19305 -10347  -7577   6660       O
ATOM   2087  CG2 THR A 268     -21.202  -9.024 -19.734  1.00217.30           C
ANISOU 2087  CG2 THR A 268    42148  20239  20178 -11235  -7861   6796       C
ATOM   2088  N   ASP A 269     -20.338  -9.613 -23.079  1.00223.98           N
ANISOU 2088  N   ASP A 269    43153  21790  20160 -11808  -7145   7513       N
ATOM   2089  CA  ASP A 269     -20.290  -8.463 -23.973  1.00231.70           C
ANISOU 2089  CA  ASP A 269    44950  22308  20776 -12222  -7507   7790       C
ATOM   2090  C   ASP A 269     -21.716  -8.046 -24.317  1.00232.24           C
ANISOU 2090  C   ASP A 269    45723  21604  20911 -11624  -8134   7579       C
ATOM   2091  O   ASP A 269     -22.701  -8.635 -23.857  1.00225.10           O
ANISOU 2091  O   ASP A 269    44644  20548  20335 -10911  -8266   7220       O
ATOM   2092  CB  ASP A 269     -19.561  -8.782 -25.294  1.00236.92           C
ANISOU 2092  CB  ASP A 269    45556  23479  20984 -12639  -7032   8163       C
ATOM   2093  CG  ASP A 269     -20.155  -9.973 -26.052  1.00232.62           C
ANISOU 2093  CG  ASP A 269    44769  23240  20378 -12087  -6729   8045       C
ATOM   2094  OD1 ASP A 269     -21.378 -10.209 -25.995  1.00230.89           O
ANISOU 2094  OD1 ASP A 269    44764  22599  20366 -11410  -7092   7747       O
ATOM   2095  OD2 ASP A 269     -19.369 -10.687 -26.717  1.00234.73           O
ANISOU 2095  OD2 ASP A 269    44618  24193  20377 -12337  -6116   8253       O
ATOM   2096  N   ASP A 270     -21.827  -6.982 -25.099  1.00241.36           N
ANISOU 2096  N   ASP A 270    47678  22255  21771 -11920  -8552   7813       N
ATOM   2097  CA  ASP A 270     -23.079  -6.249 -25.193  1.00243.71           C
ANISOU 2097  CA  ASP A 270    48711  21705  22183 -11432  -9282   7624       C
ATOM   2098  C   ASP A 270     -24.189  -7.121 -25.753  1.00238.71           C
ANISOU 2098  C   ASP A 270    48000  21051  21647 -10684  -9316   7394       C
ATOM   2099  O   ASP A 270     -25.364  -6.847 -25.499  1.00238.54           O
ANISOU 2099  O   ASP A 270    48301  20441  21891 -10066  -9852   7103       O
ATOM   2100  CB  ASP A 270     -22.834  -4.987 -26.020  1.00255.40           C
ANISOU 2100  CB  ASP A 270    51037  22715  23287 -11977  -9679   7992       C
ATOM   2101  CG  ASP A 270     -22.168  -3.870 -25.196  1.00260.53           C
ANISOU 2101  CG  ASP A 270    51953  23067  23970 -12521  -9939   8096       C
ATOM   2102  OD1 ASP A 270     -22.548  -3.597 -24.038  1.00257.09           O
ANISOU 2102  OD1 ASP A 270    51497  22306  23878 -12219 -10227   7786       O
ATOM   2103  OD2 ASP A 270     -21.153  -3.339 -25.667  1.00268.03           O
ANISOU 2103  OD2 ASP A 270    53061  24192  24585 -13295  -9787   8501       O
ATOM   2104  N   SER A 271     -23.836  -8.195 -26.461  1.00235.88           N
ANISOU 2104  N   SER A 271    47185  21345  21096 -10704  -8750   7503       N
ATOM   2105  CA  SER A 271     -24.841  -9.121 -26.971  1.00231.48           C
ANISOU 2105  CA  SER A 271    46513  20818  20622 -10013  -8763   7280       C
ATOM   2106  C   SER A 271     -25.313 -10.095 -25.888  1.00220.32           C
ANISOU 2106  C   SER A 271    44401  19612  19700  -9414  -8593   6879       C
ATOM   2107  O   SER A 271     -26.510 -10.383 -25.788  1.00216.64           O
ANISOU 2107  O   SER A 271    43992  18812  19511  -8710  -8934   6570       O
ATOM   2108  CB  SER A 271     -24.282  -9.867 -28.188  1.00233.31           C
ANISOU 2108  CB  SER A 271    46603  21649  20397 -10270  -8241   7554       C
ATOM   2109  OG  SER A 271     -23.354 -10.866 -27.792  1.00231.47           O
ANISOU 2109  OG  SER A 271    45541  22211  20197 -10445  -7516   7573       O
ATOM   2110  N   GLN A 272     -24.398 -10.593 -25.058  1.00217.18           N
ANISOU 2110  N   GLN A 272    43331  19761  19426  -9685  -8090   6889       N
ATOM   2111  CA  GLN A 272     -24.744 -11.539 -24.005  1.00207.65           C
ANISOU 2111  CA  GLN A 272    41446  18793  18660  -9184  -7897   6558       C
ATOM   2112  C   GLN A 272     -25.593 -10.860 -22.928  1.00204.81           C
ANISOU 2112  C   GLN A 272    41332  17800  18687  -8790  -8451   6243       C
ATOM   2113  O   GLN A 272     -25.679  -9.631 -22.848  1.00214.51           O
ANISOU 2113  O   GLN A 272    43192  18468  19845  -8995  -8927   6296       O
ATOM   2114  CB  GLN A 272     -23.477 -12.108 -23.380  1.00202.98           C
ANISOU 2114  CB  GLN A 272    40116  18920  18086  -9636  -7272   6688       C
ATOM   2115  CG  GLN A 272     -22.661 -12.906 -24.350  1.00204.14           C
ANISOU 2115  CG  GLN A 272    39922  19755  17889  -9928  -6665   6952       C
ATOM   2116  CD  GLN A 272     -21.425 -13.500 -23.719  1.00201.43           C
ANISOU 2116  CD  GLN A 272    38782  20140  17611 -10316  -6057   7067       C
ATOM   2117  OE1 GLN A 272     -20.674 -12.804 -23.052  1.00204.09           O
ANISOU 2117  OE1 GLN A 272    39071  20485  17989 -10799  -6089   7175       O
ATOM   2118  NE2 GLN A 272     -21.180 -14.790 -23.970  1.00196.79           N
ANISOU 2118  NE2 GLN A 272    37573  20180  17018 -10115  -5513   7053       N
ATOM   2119  N   LYS A 273     -26.234 -11.676 -22.099  1.00196.45           N
ANISOU 2119  N   LYS A 273    39779  16834  18027  -8206  -8385   5915       N
ATOM   2120  CA  LYS A 273     -27.068 -11.179 -21.007  1.00194.55           C
ANISOU 2120  CA  LYS A 273    39686  16074  18161  -7762  -8832   5585       C
ATOM   2121  C   LYS A 273     -26.750 -12.018 -19.770  1.00186.68           C
ANISOU 2121  C   LYS A 273    37936  15529  17466  -7670  -8441   5428       C
ATOM   2122  O   LYS A 273     -27.033 -13.220 -19.736  1.00180.10           O
ANISOU 2122  O   LYS A 273    36532  15086  16811  -7292  -8123   5316       O
ATOM   2123  CB  LYS A 273     -28.557 -11.258 -21.356  1.00193.81           C
ANISOU 2123  CB  LYS A 273    39850  15506  18282  -6973  -9290   5302       C
ATOM   2124  CG  LYS A 273     -28.946 -10.853 -22.757  1.00200.30           C
ANISOU 2124  CG  LYS A 273    41260  16037  18808  -6977  -9593   5464       C
ATOM   2125  CD  LYS A 273     -30.450 -10.827 -22.895  1.00199.94           C
ANISOU 2125  CD  LYS A 273    41418  15497  19055  -6172 -10119   5145       C
ATOM   2126  CE  LYS A 273     -30.836 -10.539 -24.316  1.00208.55           C
ANISOU 2126  CE  LYS A 273    43053  16346  19841  -6178 -10420   5317       C
ATOM   2127  NZ  LYS A 273     -32.157 -11.127 -24.644  1.00205.75           N
ANISOU 2127  NZ  LYS A 273    42584  15833  19757  -5401 -10709   5027       N
ATOM   2128  N   ARG A 274     -26.168 -11.394 -18.746  1.00187.73           N
ANISOU 2128  N   ARG A 274    38081  15600  17647  -8021  -8487   5428       N
ATOM   2129  CA  ARG A 274     -25.663 -12.142 -17.600  1.00181.34           C
ANISOU 2129  CA  ARG A 274    36565  15276  17058  -8074  -8098   5348       C
ATOM   2130  C   ARG A 274     -26.194 -11.632 -16.265  1.00180.09           C
ANISOU 2130  C   ARG A 274    36553  14704  17168  -7802  -8435   5056       C
ATOM   2131  O   ARG A 274     -25.524 -11.800 -15.243  1.00177.68           O
ANISOU 2131  O   ARG A 274    35871  14704  16936  -8084  -8219   5059       O
ATOM   2132  CB  ARG A 274     -24.141 -12.079 -17.537  1.00183.65           C
ANISOU 2132  CB  ARG A 274    36553  16107  17117  -8882  -7696   5670       C
ATOM   2133  CG  ARG A 274     -23.425 -12.618 -18.696  1.00185.22           C
ANISOU 2133  CG  ARG A 274    36517  16816  17040  -9201  -7263   5968       C
ATOM   2134  CD  ARG A 274     -23.567 -14.045 -18.840  1.00178.31           C
ANISOU 2134  CD  ARG A 274    34969  16469  16311  -8825  -6816   5905       C
ATOM   2135  NE  ARG A 274     -22.787 -14.411 -19.997  1.00181.42           N
ANISOU 2135  NE  ARG A 274    35237  17328  16364  -9186  -6405   6205       N
ATOM   2136  CZ  ARG A 274     -22.796 -15.613 -20.546  1.00180.12           C
ANISOU 2136  CZ  ARG A 274    34615  17640  16182  -8933  -5987   6221       C
ATOM   2137  NH1 ARG A 274     -23.466 -16.622 -20.001  1.00170.05           N
ANISOU 2137  NH1 ARG A 274    32895  16478  15237  -8360  -5906   5980       N
ATOM   2138  NH2 ARG A 274     -22.112 -15.814 -21.665  1.00185.49           N
ANISOU 2138  NH2 ARG A 274    35297  18694  16485  -9269  -5639   6490       N
ATOM   2139  N   ILE A 275     -27.345 -10.973 -16.229  1.00182.37           N
ANISOU 2139  N   ILE A 275    37387  14314  17591  -7272  -8966   4808       N
ATOM   2140  CA  ILE A 275     -27.785 -10.311 -15.007  1.00182.96           C
ANISOU 2140  CA  ILE A 275    37708  13949  17860  -7042  -9297   4541       C
ATOM   2141  C   ILE A 275     -29.225 -10.694 -14.712  1.00179.31           C
ANISOU 2141  C   ILE A 275    37174  13184  17773  -6129  -9517   4163       C
ATOM   2142  O   ILE A 275     -30.114 -10.513 -15.547  1.00181.63           O
ANISOU 2142  O   ILE A 275    37761  13137  18113  -5689  -9828   4081       O
ATOM   2143  CB  ILE A 275     -27.595  -8.790 -15.095  1.00191.94           C
ANISOU 2143  CB  ILE A 275    39666  14489  18775  -7379  -9782   4624       C
ATOM   2144  CG1 ILE A 275     -26.124  -8.513 -15.405  1.00195.58           C
ANISOU 2144  CG1 ILE A 275    40093  15333  18886  -8310  -9521   5017       C
ATOM   2145  CG2 ILE A 275     -28.045  -8.094 -13.824  1.00193.20           C
ANISOU 2145  CG2 ILE A 275    40115  14175  19117  -7109 -10111   4332       C
ATOM   2146  CD1 ILE A 275     -25.797  -7.099 -15.669  1.00204.94           C
ANISOU 2146  CD1 ILE A 275    42056  15995  19815  -8749  -9956   5181       C
ATOM   2147  N   MET A 276     -29.444 -11.267 -13.547  1.00173.88           N
ANISOU 2147  N   MET A 276    36054  12656  17359  -5854  -9346   3946       N
ATOM   2148  CA  MET A 276     -30.777 -11.586 -13.092  1.00170.94           C
ANISOU 2148  CA  MET A 276    35563  12010  17378  -4997  -9532   3571       C
ATOM   2149  C   MET A 276     -31.058 -10.820 -11.819  1.00173.12           C
ANISOU 2149  C   MET A 276    36129  11860  17789  -4826  -9775   3307       C
ATOM   2150  O   MET A 276     -30.158 -10.607 -11.001  1.00173.34           O
ANISOU 2150  O   MET A 276    36150  12042  17671  -5358  -9621   3401       O
ATOM   2151  CB  MET A 276     -30.955 -13.076 -12.826  1.00163.74           C
ANISOU 2151  CB  MET A 276    33846  11653  16717  -4715  -9092   3518       C
ATOM   2152  CG  MET A 276     -32.342 -13.364 -12.302  1.00163.30           C
ANISOU 2152  CG  MET A 276    33635  11316  17095  -3837  -9288   3121       C
ATOM   2153  SD  MET A 276     -32.814 -15.057 -12.179  1.00157.23           S
ANISOU 2153  SD  MET A 276    31986  11089  16664  -3392  -8889   3048       S
ATOM   2154  CE  MET A 276     -32.960 -15.455 -13.928  1.00158.07           C
ANISOU 2154  CE  MET A 276    32116  11337  16604  -3361  -8914   3228       C
ATOM   2155  N   ILE A 277     -32.317 -10.426 -11.645  1.00175.10           N
ANISOU 2155  N   ILE A 277    36601  11598  18333  -4065 -10143   2959       N
ATOM   2156  CA  ILE A 277     -32.731  -9.613 -10.504  1.00178.39           C
ANISOU 2156  CA  ILE A 277    37342  11531  18907  -3783 -10384   2644       C
ATOM   2157  C   ILE A 277     -33.676 -10.426  -9.626  1.00173.15           C
ANISOU 2157  C   ILE A 277    36154  10950  18686  -3067 -10219   2264       C
ATOM   2158  O   ILE A 277     -34.639 -11.029 -10.122  1.00170.77           O
ANISOU 2158  O   ILE A 277    35516  10698  18671  -2450 -10250   2115       O
ATOM   2159  CB  ILE A 277     -33.376  -8.289 -10.967  1.00186.94           C
ANISOU 2159  CB  ILE A 277    39142  11898  19990  -3485 -10956   2529       C
ATOM   2160  CG1 ILE A 277     -32.359  -7.455 -11.729  1.00192.68           C
ANISOU 2160  CG1 ILE A 277    40415  12527  20269  -4270 -11112   2924       C
ATOM   2161  CG2 ILE A 277     -33.887  -7.477  -9.791  1.00190.83           C
ANISOU 2161  CG2 ILE A 277    39933  11877  20697  -3094 -11169   2144       C
ATOM   2162  CD1 ILE A 277     -33.003  -6.316 -12.425  1.00200.93           C
ANISOU 2162  CD1 ILE A 277    42126  12911  21308  -3997 -11678   2886       C
ATOM   2163  N   ASP A 278     -33.392 -10.436  -8.326  1.00171.86           N
ANISOU 2163  N   ASP A 278    35918  10807  18573  -3178 -10046   2101       N
ATOM   2164  CA  ASP A 278     -34.288 -10.962  -7.306  1.00170.14           C
ANISOU 2164  CA  ASP A 278    35327  10553  18766  -2520  -9915   1669       C
ATOM   2165  C   ASP A 278     -35.056  -9.807  -6.672  1.00176.83           C
ANISOU 2165  C   ASP A 278    36663  10737  19786  -2016 -10254   1227       C
ATOM   2166  O   ASP A 278     -34.447  -8.829  -6.226  1.00180.63           O
ANISOU 2166  O   ASP A 278    37687  10920  20024  -2431 -10403   1244       O
ATOM   2167  CB  ASP A 278     -33.473 -11.734  -6.268  1.00168.36           C
ANISOU 2167  CB  ASP A 278    34724  10780  18465  -3000  -9493   1746       C
ATOM   2168  CG  ASP A 278     -34.312 -12.336  -5.164  1.00166.89           C
ANISOU 2168  CG  ASP A 278    34162  10580  18668  -2411  -9318   1292       C
ATOM   2169  OD1 ASP A 278     -35.523 -12.050  -5.034  1.00168.00           O
ANISOU 2169  OD1 ASP A 278    34323  10352  19157  -1599  -9497    851       O
ATOM   2170  OD2 ASP A 278     -33.725 -13.130  -4.415  1.00166.13           O
ANISOU 2170  OD2 ASP A 278    33701  10890  18530  -2791  -8979   1379       O
ATOM   2171  N   CYS A 279     -36.389  -9.918  -6.637  1.00177.61           N
ANISOU 2171  N   CYS A 279    36529  10630  20323  -1118 -10364    821       N
ATOM   2172  CA  CYS A 279     -37.239  -8.834  -6.147  1.00183.73           C
ANISOU 2172  CA  CYS A 279    37685  10799  21325   -533 -10667    364       C
ATOM   2173  C   CYS A 279     -37.735  -9.048  -4.730  1.00186.31           C
ANISOU 2173  C   CYS A 279    37757  11104  21928   -108 -10405   -180       C
ATOM   2174  O   CYS A 279     -38.419  -8.171  -4.197  1.00188.76           O
ANISOU 2174  O   CYS A 279    38342  10945  22432    394 -10581   -628       O
ATOM   2175  CB  CYS A 279     -38.441  -8.625  -7.066  1.00186.40           C
ANISOU 2175  CB  CYS A 279    37941  10903  21981    198 -10999    230       C
ATOM   2176  SG  CYS A 279     -37.978  -8.049  -8.687  1.00190.14           S
ANISOU 2176  SG  CYS A 279    38918  11239  22089   -264 -11400    751       S
ATOM   2177  N   SER A 280     -37.440 -10.197  -4.127  1.00181.48           N
ANISOU 2177  N   SER A 280    36623  10987  21342   -280  -9984   -176       N
ATOM   2178  CA  SER A 280     -37.638 -10.406  -2.704  1.00182.88           C
ANISOU 2178  CA  SER A 280    36647  11200  21639    -97  -9699   -671       C
ATOM   2179  C   SER A 280     -36.286 -10.295  -1.985  1.00185.30           C
ANISOU 2179  C   SER A 280    37248  11671  21487  -1036  -9546   -463       C
ATOM   2180  O   SER A 280     -35.342  -9.688  -2.507  1.00186.31           O
ANISOU 2180  O   SER A 280    37803  11726  21260  -1701  -9729    -25       O
ATOM   2181  CB  SER A 280     -38.332 -11.746  -2.471  1.00173.90           C
ANISOU 2181  CB  SER A 280    34724  10484  20867    378  -9374   -854       C
ATOM   2182  OG  SER A 280     -38.822 -11.809  -1.144  1.00175.27           O
ANISOU 2182  OG  SER A 280    34772  10635  21188    745  -9135  -1474       O
ATOM   2183  N   HIS A 281     -36.188 -10.858  -0.778  1.00182.86           N
ANISOU 2183  N   HIS A 281    36695  11618  21163  -1121  -9221   -790       N
ATOM   2184  CA  HIS A 281     -34.956 -10.767  -0.000  1.00182.18           C
ANISOU 2184  CA  HIS A 281    36822  11762  20638  -2024  -9094   -636       C
ATOM   2185  C   HIS A 281     -34.615  -9.291   0.243  1.00187.67           C
ANISOU 2185  C   HIS A 281    38266  11946  21092  -2231  -9393   -737       C
ATOM   2186  O   HIS A 281     -35.398  -8.585   0.889  1.00192.58           O
ANISOU 2186  O   HIS A 281    39149  12160  21862  -1649  -9468  -1325       O
ATOM   2187  CB  HIS A 281     -33.843 -11.543  -0.721  1.00177.08           C
ANISOU 2187  CB  HIS A 281    35884  11624  19773  -2819  -8973     90       C
ATOM   2188  CG  HIS A 281     -34.189 -12.989  -0.988  1.00175.58           C
ANISOU 2188  CG  HIS A 281    34737  12159  19817  -2528  -8579    241       C
ATOM   2189  ND1 HIS A 281     -34.499 -13.463  -2.246  1.00173.79           N
ANISOU 2189  ND1 HIS A 281    34327  11918  19788  -2289  -8673    567       N
ATOM   2190  CD2 HIS A 281     -34.268 -14.065  -0.163  1.00176.60           C
ANISOU 2190  CD2 HIS A 281    33959  13157  19985  -2424  -8058    136       C
ATOM   2191  CE1 HIS A 281     -34.753 -14.761  -2.187  1.00169.83           C
ANISOU 2191  CE1 HIS A 281    32856  12209  19461  -2048  -8235    628       C
ATOM   2192  NE2 HIS A 281     -34.628 -15.149  -0.934  1.00170.47           N
ANISOU 2192  NE2 HIS A 281    32479  12825  19466  -2122  -7859    387       N
ATOM   2193  N   GLY A 282     -33.413  -8.860  -0.104  1.00186.89           N
ANISOU 2193  N   GLY A 282    38477  11913  20620  -3080  -9516   -218       N
ATOM   2194  CA  GLY A 282     -33.037  -7.500   0.232  1.00196.71           C
ANISOU 2194  CA  GLY A 282    40427  12672  21644  -3328  -9801   -317       C
ATOM   2195  C   GLY A 282     -33.699  -6.336  -0.460  1.00201.35           C
ANISOU 2195  C   GLY A 282    41548  12567  22387  -2829 -10220   -415       C
ATOM   2196  O   GLY A 282     -34.134  -5.375   0.164  1.00204.03           O
ANISOU 2196  O   GLY A 282    42331  12396  22793  -2494 -10387   -875       O
ATOM   2197  N   ASN A 283     -33.824  -6.457  -1.762  1.00200.22           N
ANISOU 2197  N   ASN A 283    41339  12429  22309  -2753 -10388     -7       N
ATOM   2198  CA  ASN A 283     -34.400  -5.406  -2.551  1.00202.13           C
ANISOU 2198  CA  ASN A 283    42066  12070  22663  -2358 -10828    -24       C
ATOM   2199  C   ASN A 283     -35.794  -5.110  -2.066  1.00205.42           C
ANISOU 2199  C   ASN A 283    42436  12088  23524  -1336 -10887   -688       C
ATOM   2200  O   ASN A 283     -36.229  -3.979  -2.051  1.00213.53           O
ANISOU 2200  O   ASN A 283    43970  12510  24651  -1013 -11218   -927       O
ATOM   2201  CB  ASN A 283     -34.225  -5.732  -4.016  1.00200.86           C
ANISOU 2201  CB  ASN A 283    41789  12109  22419  -2538 -10954    518       C
ATOM   2202  CG  ASN A 283     -32.773  -5.621  -4.436  1.00201.70           C
ANISOU 2202  CG  ASN A 283    42090  12500  22048  -3585 -10938   1105       C
ATOM   2203  OD1 ASN A 283     -31.992  -4.923  -3.793  1.00205.17           O
ANISOU 2203  OD1 ASN A 283    42923  12792  22240  -4128 -11003   1133       O
ATOM   2204  ND2 ASN A 283     -32.406  -6.295  -5.506  1.00194.87           N
ANISOU 2204  ND2 ASN A 283    40923  12063  21057  -3871 -10840   1546       N
ATOM   2205  N   SER A 284     -36.525  -6.149  -1.702  1.00203.70           N
ANISOU 2205  N   SER A 284    41570  12226  23602   -806 -10559   -988       N
ATOM   2206  CA  SER A 284     -37.874  -5.922  -1.208  1.00209.66           C
ANISOU 2206  CA  SER A 284    42172  12690  24799    188 -10554  -1653       C
ATOM   2207  C   SER A 284     -37.935  -5.601   0.260  1.00213.54           C
ANISOU 2207  C   SER A 284    42808  13079  25250    291 -10328  -2264       C
ATOM   2208  O   SER A 284     -39.002  -5.317   0.799  1.00218.63           O
ANISOU 2208  O   SER A 284    43349  13494  26227   1098 -10271  -2885       O
ATOM   2209  CB  SER A 284     -38.728  -7.150  -1.492  1.00204.92           C
ANISOU 2209  CB  SER A 284    40775  12522  24562    764 -10308  -1739       C
ATOM   2210  OG  SER A 284     -39.993  -7.003  -0.859  1.00212.24           O
ANISOU 2210  OG  SER A 284    41450  13273  25918   1696 -10218  -2419       O
ATOM   2211  N   ASN A 285     -36.792  -5.681   0.921  1.00211.59           N
ANISOU 2211  N   ASN A 285    42754  13061  24579   -536 -10177  -2107       N
ATOM   2212  CA  ASN A 285     -36.760  -5.358   2.320  1.00214.56           C
ANISOU 2212  CA  ASN A 285    43316  13389  24819   -533  -9978  -2689       C
ATOM   2213  C   ASN A 285     -37.806  -6.126   3.083  1.00213.50           C
ANISOU 2213  C   ASN A 285    42623  13533  24964    224  -9591  -3326       C
ATOM   2214  O   ASN A 285     -38.488  -5.593   3.949  1.00214.56           O
ANISOU 2214  O   ASN A 285    42891  13430  25200    766  -9492  -4008       O
ATOM   2215  CB  ASN A 285     -36.930  -3.863   2.526  1.00224.91           C
ANISOU 2215  CB  ASN A 285    45339  13978  26139   -352 -10316  -2981       C
ATOM   2216  CG  ASN A 285     -35.607  -3.133   2.540  1.00228.19           C
ANISOU 2216  CG  ASN A 285    46352  14241  26110  -1324 -10549  -2556       C
ATOM   2217  OD1 ASN A 285     -35.510  -2.018   3.050  1.00240.51           O
ANISOU 2217  OD1 ASN A 285    48505  15292  27586  -1359 -10756  -2842       O
ATOM   2218  ND2 ASN A 285     -34.571  -3.766   1.991  1.00217.59           N
ANISOU 2218  ND2 ASN A 285    44826  13356  24491  -2123 -10504  -1879       N
ATOM   2219  N   LYS A 286     -37.941  -7.390   2.744  1.00211.84           N
ANISOU 2219  N   LYS A 286    41771  13839  24878    271  -9359  -3111       N
ATOM   2220  CA  LYS A 286     -38.880  -8.219   3.449  1.00211.20           C
ANISOU 2220  CA  LYS A 286    41117  14083  25044    937  -8978  -3675       C
ATOM   2221  C   LYS A 286     -40.255  -7.601   3.406  1.00216.79           C
ANISOU 2221  C   LYS A 286    41752  14389  26228   1999  -9049  -4219       C
ATOM   2222  O   LYS A 286     -41.002  -7.666   4.374  1.00220.74           O
ANISOU 2222  O   LYS A 286    42045  14987  26840   2570  -8738  -4912       O
ATOM   2223  CB  LYS A 286     -38.420  -8.369   4.891  1.00213.12           C
ANISOU 2223  CB  LYS A 286    41465  14643  24868    566  -8654  -4109       C
ATOM   2224  CG  LYS A 286     -36.960  -8.790   5.025  1.00210.09           C
ANISOU 2224  CG  LYS A 286    41175  14670  23980   -583  -8636  -3556       C
ATOM   2225  CD  LYS A 286     -35.987  -7.684   4.626  1.00211.25           C
ANISOU 2225  CD  LYS A 286    41969  14417  23878  -1246  -9006  -3119       C
ATOM   2226  CE  LYS A 286     -34.533  -8.078   4.856  1.00206.28           C
ANISOU 2226  CE  LYS A 286    41329  14274  22775  -2375  -8951  -2592       C
ATOM   2227  NZ  LYS A 286     -33.564  -7.022   4.435  1.00208.81           N
ANISOU 2227  NZ  LYS A 286    42229  14240  22867  -3026  -9298  -2143       N
ATOM   2228  N   ASP A 287     -40.591  -7.004   2.276  1.00218.19           N
ANISOU 2228  N   ASP A 287    42076  14164  26662   2250  -9450  -3908       N
ATOM   2229  CA  ASP A 287     -41.907  -6.397   2.107  1.00222.14           C
ANISOU 2229  CA  ASP A 287    42454  14298  27652   3229  -9578  -4353       C
ATOM   2230  C   ASP A 287     -42.403  -6.918   0.766  1.00219.17           C
ANISOU 2230  C   ASP A 287    41637  14036  27602   3497  -9795  -3895       C
ATOM   2231  O   ASP A 287     -41.847  -6.572  -0.280  1.00219.62           O
ANISOU 2231  O   ASP A 287    42043  13907  27496   3053 -10173  -3311       O
ATOM   2232  CB  ASP A 287     -41.823  -4.858   2.147  1.00227.02           C
ANISOU 2232  CB  ASP A 287    43851  14207  28201   3233  -9952  -4496       C
ATOM   2233  CG  ASP A 287     -43.137  -4.172   2.598  1.00234.51           C
ANISOU 2233  CG  ASP A 287    44699  14806  29599   4241  -9923  -5223       C
ATOM   2234  OD1 ASP A 287     -43.983  -3.825   1.751  1.00237.25           O
ANISOU 2234  OD1 ASP A 287    44903  14884  30356   4812 -10223  -5163       O
ATOM   2235  OD2 ASP A 287     -43.307  -3.929   3.814  1.00239.00           O
ANISOU 2235  OD2 ASP A 287    45353  15374  30083   4441  -9603  -5869       O
ATOM   2236  N   PHE A 288     -43.399  -7.799   0.798  1.00214.45           N
ANISOU 2236  N   PHE A 288    40255  13804  27421   4166  -9539  -4150       N
ATOM   2237  CA  PHE A 288     -43.961  -8.310  -0.446  1.00209.83           C
ANISOU 2237  CA  PHE A 288    39204  13365  27155   4442  -9752  -3765       C
ATOM   2238  C   PHE A 288     -44.615  -7.212  -1.298  1.00214.70           C
ANISOU 2238  C   PHE A 288    40125  13449  28000   4848 -10254  -3736       C
ATOM   2239  O   PHE A 288     -44.535  -7.267  -2.533  1.00211.13           O
ANISOU 2239  O   PHE A 288    39712  12982  27526   4671 -10599  -3227       O
ATOM   2240  CB  PHE A 288     -44.937  -9.441  -0.128  1.00206.56           C
ANISOU 2240  CB  PHE A 288    37845  13464  27175   5081  -9368  -4084       C
ATOM   2241  CG  PHE A 288     -46.023  -9.054   0.826  1.00211.79           C
ANISOU 2241  CG  PHE A 288    38235  14053  28183   5901  -9120  -4856       C
ATOM   2242  CD1 PHE A 288     -45.768  -8.920   2.185  1.00213.11           C
ANISOU 2242  CD1 PHE A 288    38594  14271  28107   5852  -8735  -5386       C
ATOM   2243  CD2 PHE A 288     -47.296  -8.795   0.355  1.00215.39           C
ANISOU 2243  CD2 PHE A 288    38247  14418  29173   6692  -9265  -5064       C
ATOM   2244  CE1 PHE A 288     -46.773  -8.564   3.056  1.00218.30           C
ANISOU 2244  CE1 PHE A 288    38983  14915  29046   6618  -8447  -6128       C
ATOM   2245  CE2 PHE A 288     -48.303  -8.430   1.214  1.00220.78           C
ANISOU 2245  CE2 PHE A 288    38626  15069  30190   7447  -8996  -5769       C
ATOM   2246  CZ  PHE A 288     -48.046  -8.314   2.569  1.00222.51           C
ANISOU 2246  CZ  PHE A 288    39024  15360  30160   7431  -8561  -6314       C
ATOM   2247  N   LYS A 289     -45.239  -6.199  -0.665  1.00225.97           N
ANISOU 2247  N   LYS A 289    41806  14435  29619   5369 -10307  -4286       N
ATOM   2248  CA  LYS A 289     -45.796  -5.045  -1.395  1.00232.28           C
ANISOU 2248  CA  LYS A 289    42991  14640  30626   5723 -10825  -4272       C
ATOM   2249  C   LYS A 289     -44.755  -4.369  -2.280  1.00232.55           C
ANISOU 2249  C   LYS A 289    43813  14317  30228   4964 -11295  -3650       C
ATOM   2250  O   LYS A 289     -45.088  -3.803  -3.328  1.00232.77           O
ANISOU 2250  O   LYS A 289    44061  14020  30359   5096 -11776  -3392       O
ATOM   2251  CB  LYS A 289     -46.366  -3.980  -0.439  1.00236.80           C
ANISOU 2251  CB  LYS A 289    43850  14732  31389   6263 -10783  -4956       C
ATOM   2252  CG  LYS A 289     -47.089  -4.465   0.801  1.00237.14           C
ANISOU 2252  CG  LYS A 289    43305  15120  31678   6849 -10199  -5672       C
ATOM   2253  CD  LYS A 289     -48.546  -4.030   0.816  1.00245.19           C
ANISOU 2253  CD  LYS A 289    43896  15963  33303   7851 -10224  -6174       C
ATOM   2254  CE  LYS A 289     -49.276  -4.681   1.976  1.00244.93           C
ANISOU 2254  CE  LYS A 289    43149  16418  33495   8410  -9565  -6844       C
ATOM   2255  NZ  LYS A 289     -48.880  -4.096   3.280  1.00249.65           N
ANISOU 2255  NZ  LYS A 289    44235  16839  33783   8324  -9248  -7411       N
ATOM   2256  N   ASN A 290     -43.503  -4.355  -1.845  1.00236.15           N
ANISOU 2256  N   ASN A 290    44716  14821  30188   4157 -11173  -3425       N
ATOM   2257  CA  ASN A 290     -42.494  -3.686  -2.643  1.00234.63           C
ANISOU 2257  CA  ASN A 290    45237  14329  29581   3410 -11580  -2840       C
ATOM   2258  C   ASN A 290     -41.997  -4.527  -3.809  1.00226.46           C
ANISOU 2258  C   ASN A 290    43978  13721  28345   2931 -11645  -2177       C
ATOM   2259  O   ASN A 290     -41.270  -3.982  -4.646  1.00224.00           O
ANISOU 2259  O   ASN A 290    44212  13198  27701   2362 -11990  -1684       O
ATOM   2260  CB  ASN A 290     -41.343  -3.245  -1.742  1.00235.89           C
ANISOU 2260  CB  ASN A 290    45956  14373  29299   2696 -11451  -2849       C
ATOM   2261  CG  ASN A 290     -41.787  -2.231  -0.676  1.00246.17           C
ANISOU 2261  CG  ASN A 290    47620  15167  30747   3129 -11447  -3520       C
ATOM   2262  OD1 ASN A 290     -42.907  -2.287  -0.159  1.00247.70           O
ANISOU 2262  OD1 ASN A 290    47411  15345  31361   3970 -11262  -4114       O
ATOM   2263  ND2 ASN A 290     -40.898  -1.297  -0.352  1.00250.15           N
ANISOU 2263  ND2 ASN A 290    48873  15272  30902   2542 -11638  -3434       N
ATOM   2264  N   GLN A 291     -42.381  -5.818  -3.909  1.00220.64           N
ANISOU 2264  N   GLN A 291    42463  13572  27798   3148 -11323  -2167       N
ATOM   2265  CA  GLN A 291     -41.994  -6.591  -5.090  1.00209.37           C
ANISOU 2265  CA  GLN A 291    40826  12525  26200   2753 -11395  -1583       C
ATOM   2266  C   GLN A 291     -42.634  -6.026  -6.356  1.00213.13           C
ANISOU 2266  C   GLN A 291    41477  12699  26804   3045 -11907  -1405       C
ATOM   2267  O   GLN A 291     -41.890  -5.593  -7.254  1.00212.07           O
ANISOU 2267  O   GLN A 291    41870  12421  26288   2459 -12203   -924       O
ATOM   2268  CB  GLN A 291     -42.276  -8.092  -4.894  1.00200.72           C
ANISOU 2268  CB  GLN A 291    38872  12087  25306   2928 -10956  -1627       C
ATOM   2269  CG  GLN A 291     -41.530  -8.811  -3.704  1.00197.66           C
ANISOU 2269  CG  GLN A 291    38311  12051  24740   2531 -10455  -1735       C
ATOM   2270  CD  GLN A 291     -41.610 -10.397  -3.712  1.00182.36           C
ANISOU 2270  CD  GLN A 291    35568  10767  22952   2556 -10067  -1623       C
ATOM   2271  OE1 GLN A 291     -40.928 -11.056  -4.497  1.00175.95           O
ANISOU 2271  OE1 GLN A 291    34663  10270  21920   2039 -10048  -1101       O
ATOM   2272  NE2 GLN A 291     -42.422 -10.974  -2.823  1.00180.00           N
ANISOU 2272  NE2 GLN A 291    34703  10666  23022   3150  -9746  -2127       N
ATOM   2273  N   PRO A 292     -43.975  -5.942  -6.483  1.00214.65           N
ANISOU 2273  N   PRO A 292    41281  12774  27504   3898 -12045  -1774       N
ATOM   2274  CA  PRO A 292     -44.548  -5.468  -7.757  1.00218.97           C
ANISOU 2274  CA  PRO A 292    42000  13057  28142   4106 -12569  -1567       C
ATOM   2275  C   PRO A 292     -43.969  -4.167  -8.270  1.00226.54           C
ANISOU 2275  C   PRO A 292    43896  13403  28776   3705 -13056  -1302       C
ATOM   2276  O   PRO A 292     -43.704  -4.066  -9.476  1.00227.25           O
ANISOU 2276  O   PRO A 292    44271  13457  28616   3361 -13390   -862       O
ATOM   2277  CB  PRO A 292     -46.049  -5.323  -7.443  1.00223.94           C
ANISOU 2277  CB  PRO A 292    42127  13557  29404   5097 -12620  -2112       C
ATOM   2278  CG  PRO A 292     -46.270  -6.254  -6.318  1.00218.23           C
ANISOU 2278  CG  PRO A 292    40714  13302  28900   5351 -12027  -2485       C
ATOM   2279  CD  PRO A 292     -45.030  -6.183  -5.480  1.00215.21           C
ANISOU 2279  CD  PRO A 292    40766  12927  28078   4690 -11748  -2407       C
ATOM   2280  N   LYS A 293     -43.772  -3.177  -7.377  1.00232.64           N
ANISOU 2280  N   LYS A 293    45162  13690  29539   3732 -13097  -1580       N
ATOM   2281  CA  LYS A 293     -43.148  -1.896  -7.738  1.00240.41           C
ANISOU 2281  CA  LYS A 293    47072  14055  30220   3303 -13552  -1336       C
ATOM   2282  C   LYS A 293     -41.751  -2.099  -8.330  1.00236.06           C
ANISOU 2282  C   LYS A 293    46895  13740  29057   2277 -13531   -710       C
ATOM   2283  O   LYS A 293     -41.341  -1.342  -9.233  1.00241.24           O
ANISOU 2283  O   LYS A 293    48176  14048  29438   1880 -13966   -331       O
ATOM   2284  CB  LYS A 293     -43.078  -0.972  -6.503  1.00246.73           C
ANISOU 2284  CB  LYS A 293    48271  14374  31102   3450 -13496  -1786       C
ATOM   2285  CG  LYS A 293     -44.409  -0.710  -5.738  1.00252.04           C
ANISOU 2285  CG  LYS A 293    48572  14818  32375   4470 -13421  -2495       C
ATOM   2286  CD  LYS A 293     -44.206   0.176  -4.476  1.00258.38           C
ANISOU 2286  CD  LYS A 293    49824  15168  33182   4532 -13306  -2973       C
ATOM   2287  CE  LYS A 293     -45.462   0.236  -3.609  1.00262.69           C
ANISOU 2287  CE  LYS A 293    49887  15638  34287   5515 -13071  -3728       C
ATOM   2288  NZ  LYS A 293     -45.170   0.722  -2.239  1.00266.35           N
ANISOU 2288  NZ  LYS A 293    50639  15888  34673   5505 -12769  -4248       N
ATOM   2289  N   VAL A 294     -41.028  -3.134  -7.851  1.00227.00           N
ANISOU 2289  N   VAL A 294    45349  13194  27705   1840 -13022   -597       N
ATOM   2290  CA  VAL A 294     -39.725  -3.484  -8.418  1.00222.44           C
ANISOU 2290  CA  VAL A 294    44976  12953  26589    886 -12922    -17       C
ATOM   2291  C   VAL A 294     -39.893  -4.128  -9.782  1.00219.24           C
ANISOU 2291  C   VAL A 294    44332  12863  26106    826 -13035    340       C
ATOM   2292  O   VAL A 294     -39.104  -3.884 -10.703  1.00220.47           O
ANISOU 2292  O   VAL A 294    44904  13020  25845    174 -13206    808       O
ATOM   2293  CB  VAL A 294     -38.913  -4.382  -7.476  1.00214.48           C
ANISOU 2293  CB  VAL A 294    43602  12475  25416    448 -12362    -10       C
ATOM   2294  CG1 VAL A 294     -37.594  -4.642  -8.133  1.00211.17           C
ANISOU 2294  CG1 VAL A 294    43373  12387  24474   -521 -12281    588       C
ATOM   2295  CG2 VAL A 294     -38.705  -3.707  -6.097  1.00218.34           C
ANISOU 2295  CG2 VAL A 294    44390  12641  25927    447 -12258   -399       C
ATOM   2296  N   ALA A 295     -40.962  -4.894  -9.961  1.00216.10           N
ANISOU 2296  N   ALA A 295    43284  12713  26113   1508 -12959    100       N
ATOM   2297  CA  ALA A 295     -41.353  -5.277 -11.310  1.00215.54           C
ANISOU 2297  CA  ALA A 295    43082  12793  26019   1570 -13191    352       C
ATOM   2298  C   ALA A 295     -41.540  -4.045 -12.174  1.00225.19           C
ANISOU 2298  C   ALA A 295    45032  13392  27138   1559 -13807    502       C
ATOM   2299  O   ALA A 295     -41.045  -3.982 -13.308  1.00226.16           O
ANISOU 2299  O   ALA A 295    45494  13542  26895   1061 -14007    924       O
ATOM   2300  CB  ALA A 295     -42.641  -6.089 -11.279  1.00212.74           C
ANISOU 2300  CB  ALA A 295    41941  12698  26193   2385 -13098      1       C
ATOM   2301  N   LYS A 296     -42.226  -3.034 -11.621  1.00232.98           N
ANISOU 2301  N   LYS A 296    46288  13791  28442   2094 -14101    147       N
ATOM   2302  CA  LYS A 296     -42.458  -1.796 -12.351  1.00243.15           C
ANISOU 2302  CA  LYS A 296    48292  14407  29687   2136 -14727    268       C
ATOM   2303  C   LYS A 296     -41.128  -1.183 -12.757  1.00245.45           C
ANISOU 2303  C   LYS A 296    49336  14535  29390   1189 -14846    752       C
ATOM   2304  O   LYS A 296     -40.883  -0.956 -13.948  1.00248.34           O
ANISOU 2304  O   LYS A 296    50083  14809  29464    822 -15162   1142       O
ATOM   2305  CB  LYS A 296     -43.281  -0.840 -11.485  1.00251.06           C
ANISOU 2305  CB  LYS A 296    49439  14813  31140   2836 -14933   -231       C
ATOM   2306  CG  LYS A 296     -43.692   0.491 -12.108  1.00262.75           C
ANISOU 2306  CG  LYS A 296    51627  15512  32695   3029 -15613   -181       C
ATOM   2307  CD  LYS A 296     -44.543   0.279 -13.357  1.00264.73           C
ANISOU 2307  CD  LYS A 296    51713  15778  33096   3364 -16002    -45       C
ATOM   2308  CE  LYS A 296     -45.047   1.598 -13.870  1.00276.96           C
ANISOU 2308  CE  LYS A 296    53933  16514  34786   3636 -16692    -35       C
ATOM   2309  NZ  LYS A 296     -44.550   1.918 -15.218  1.00280.24           N
ANISOU 2309  NZ  LYS A 296    54952  16768  34758   3049 -17123    512       N
ATOM   2310  N   CYS A 297     -40.211  -1.018 -11.790  1.00243.81           N
ANISOU 2310  N   CYS A 297    49298  14362  28979    727 -14549    745       N
ATOM   2311  CA  CYS A 297     -38.885  -0.525 -12.135  1.00245.71           C
ANISOU 2311  CA  CYS A 297    50152  14541  28666   -240 -14606   1218       C
ATOM   2312  C   CYS A 297     -38.287  -1.330 -13.281  1.00240.49           C
ANISOU 2312  C   CYS A 297    49333  14415  27629   -810 -14459   1686       C
ATOM   2313  O   CYS A 297     -37.815  -0.775 -14.282  1.00245.49           O
ANISOU 2313  O   CYS A 297    50511  14845  27922  -1311 -14766   2075       O
ATOM   2314  CB  CYS A 297     -37.983  -0.559 -10.912  1.00242.76           C
ANISOU 2314  CB  CYS A 297    49779  14318  28141   -679 -14214   1142       C
ATOM   2315  SG  CYS A 297     -36.349   0.045 -11.266  1.00245.65           S
ANISOU 2315  SG  CYS A 297    50803  14663  27870  -1892 -14266   1710       S
ATOM   2316  N   ILE A 298     -38.363  -2.655 -13.180  1.00230.97           N
ANISOU 2316  N   ILE A 298    47376  13877  26504   -705 -13990   1631       N
ATOM   2317  CA  ILE A 298     -37.809  -3.503 -14.230  1.00227.36           C
ANISOU 2317  CA  ILE A 298    46721  13946  25721  -1207 -13789   2021       C
ATOM   2318  C   ILE A 298     -38.477  -3.192 -15.549  1.00233.66           C
ANISOU 2318  C   ILE A 298    47793  14473  26514   -988 -14260   2149       C
ATOM   2319  O   ILE A 298     -37.818  -2.874 -16.547  1.00237.87           O
ANISOU 2319  O   ILE A 298    48789  14958  26634  -1599 -14409   2554       O
ATOM   2320  CB  ILE A 298     -37.958  -4.990 -13.863  1.00215.51           C
ANISOU 2320  CB  ILE A 298    44343  13142  24400   -999 -13247   1883       C
ATOM   2321  CG1 ILE A 298     -37.156  -5.298 -12.604  1.00210.68           C
ANISOU 2321  CG1 ILE A 298    43519  12804  23728  -1336 -12793   1822       C
ATOM   2322  CG2 ILE A 298     -37.575  -5.893 -15.039  1.00212.78           C
ANISOU 2322  CG2 ILE A 298    43770  13291  23786  -1380 -13060   2222       C
ATOM   2323  CD1 ILE A 298     -37.426  -6.665 -12.056  1.00205.61           C
ANISOU 2323  CD1 ILE A 298    42042  12742  23337  -1040 -12306   1637       C
ATOM   2324  N   TYR A 299     -39.805  -3.247 -15.552  1.00233.74           N
ANISOU 2324  N   TYR A 299    47520  14295  26995   -121 -14504   1799       N
ATOM   2325  CA  TYR A 299     -40.555  -3.016 -16.770  1.00237.94           C
ANISOU 2325  CA  TYR A 299    48255  14581  27570    146 -14981   1891       C
ATOM   2326  C   TYR A 299     -40.075  -1.734 -17.434  1.00247.67           C
ANISOU 2326  C   TYR A 299    50418  15218  28467   -320 -15475   2214       C
ATOM   2327  O   TYR A 299     -39.785  -1.721 -18.640  1.00250.04           O
ANISOU 2327  O   TYR A 299    51044  15534  28427   -733 -15653   2573       O
ATOM   2328  CB  TYR A 299     -42.035  -3.017 -16.398  1.00239.85           C
ANISOU 2328  CB  TYR A 299    48073  14623  28434   1158 -15199   1417       C
ATOM   2329  CG  TYR A 299     -42.981  -2.420 -17.374  1.00247.92           C
ANISOU 2329  CG  TYR A 299    49386  15192  29621   1572 -15825   1422       C
ATOM   2330  CD1 TYR A 299     -43.522  -3.202 -18.371  1.00246.56           C
ANISOU 2330  CD1 TYR A 299    48884  15320  29476   1723 -15899   1496       C
ATOM   2331  CD2 TYR A 299     -43.453  -1.131 -17.231  1.00258.00           C
ANISOU 2331  CD2 TYR A 299    51201  15733  31096   1899 -16348   1301       C
ATOM   2332  CE1 TYR A 299     -44.425  -2.688 -19.274  1.00253.38           C
ANISOU 2332  CE1 TYR A 299    50000  15773  30500   2103 -16502   1502       C
ATOM   2333  CE2 TYR A 299     -44.383  -0.615 -18.127  1.00265.83           C
ANISOU 2333  CE2 TYR A 299    52421  16300  32280   2319 -16952   1306       C
ATOM   2334  CZ  TYR A 299     -44.858  -1.402 -19.143  1.00263.40           C
ANISOU 2334  CZ  TYR A 299    51802  16319  31958   2407 -17029   1414       C
ATOM   2335  OH  TYR A 299     -45.768  -0.930 -20.036  1.00271.27           O
ANISOU 2335  OH  TYR A 299    53022  16912  33138   2796 -17643   1431       O
ATOM   2336  N   ASP A 300     -39.806  -0.704 -16.619  1.00253.08           N
ANISOU 2336  N   ASP A 300    51555  15417  29186   -377 -15631   2122       N
ATOM   2337  CA  ASP A 300     -39.353   0.564 -17.174  1.00263.04           C
ANISOU 2337  CA  ASP A 300    53719  16063  30160   -823 -16124   2428       C
ATOM   2338  C   ASP A 300     -38.016   0.387 -17.894  1.00261.48           C
ANISOU 2338  C   ASP A 300    53802  16199  29351  -1858 -15901   2951       C
ATOM   2339  O   ASP A 300     -37.870   0.773 -19.061  1.00267.01           O
ANISOU 2339  O   ASP A 300    54984  16702  29766  -2198 -16224   3297       O
ATOM   2340  CB  ASP A 300     -39.243   1.638 -16.075  1.00268.91           C
ANISOU 2340  CB  ASP A 300    54872  16242  31061   -725 -16283   2210       C
ATOM   2341  CG  ASP A 300     -40.591   1.964 -15.400  1.00272.43           C
ANISOU 2341  CG  ASP A 300    55087  16285  32139    325 -16511   1664       C
ATOM   2342  OD1 ASP A 300     -41.647   1.807 -16.044  1.00274.33           O
ANISOU 2342  OD1 ASP A 300    55113  16447  32672    927 -16796   1549       O
ATOM   2343  OD2 ASP A 300     -40.587   2.471 -14.251  1.00274.52           O
ANISOU 2343  OD2 ASP A 300    55432  16266  32608    530 -16431   1348       O
ATOM   2344  N   GLN A 301     -37.036  -0.230 -17.220  1.00254.26           N
ANISOU 2344  N   GLN A 301    52556  15813  28240  -2369 -15328   3015       N
ATOM   2345  CA  GLN A 301     -35.726  -0.457 -17.821  1.00252.76           C
ANISOU 2345  CA  GLN A 301    52509  16013  27514  -3349 -15035   3484       C
ATOM   2346  C   GLN A 301     -35.790  -1.361 -19.036  1.00249.18           C
ANISOU 2346  C   GLN A 301    51787  16007  26884  -3456 -14877   3695       C
ATOM   2347  O   GLN A 301     -34.865  -1.338 -19.851  1.00250.89           O
ANISOU 2347  O   GLN A 301    52259  16413  26656  -4215 -14752   4110       O
ATOM   2348  CB  GLN A 301     -34.752  -1.035 -16.795  1.00245.55           C
ANISOU 2348  CB  GLN A 301    51178  15621  26499  -3796 -14445   3471       C
ATOM   2349  CG  GLN A 301     -34.352  -0.024 -15.771  1.00250.59           C
ANISOU 2349  CG  GLN A 301    52247  15815  27151  -3973 -14603   3383       C
ATOM   2350  CD  GLN A 301     -33.566  -0.571 -14.614  1.00243.94           C
ANISOU 2350  CD  GLN A 301    50980  15435  26272  -4298 -14080   3301       C
ATOM   2351  OE1 GLN A 301     -32.399  -0.917 -14.760  1.00241.29           O
ANISOU 2351  OE1 GLN A 301    50525  15571  25584  -5099 -13730   3628       O
ATOM   2352  NE2 GLN A 301     -34.174  -0.572 -13.437  1.00242.25           N
ANISOU 2352  NE2 GLN A 301    50559  15060  26424  -3702 -14038   2863       N
ATOM   2353  N   LEU A 302     -36.850  -2.156 -19.184  1.00244.76           N
ANISOU 2353  N   LEU A 302    50708  15624  26663  -2727 -14866   3416       N
ATOM   2354  CA  LEU A 302     -36.981  -2.928 -20.415  1.00243.65           C
ANISOU 2354  CA  LEU A 302    50406  15821  26349  -2808 -14791   3607       C
ATOM   2355  C   LEU A 302     -37.628  -2.091 -21.507  1.00252.32           C
ANISOU 2355  C   LEU A 302    52138  16340  27391  -2650 -15453   3745       C
ATOM   2356  O   LEU A 302     -37.285  -2.221 -22.689  1.00254.66           O
ANISOU 2356  O   LEU A 302    52699  16741  27320  -3084 -15482   4086       O
ATOM   2357  CB  LEU A 302     -37.786  -4.217 -20.179  1.00235.89           C
ANISOU 2357  CB  LEU A 302    48582  15313  25734  -2166 -14494   3282       C
ATOM   2358  CG  LEU A 302     -37.233  -5.396 -19.366  1.00224.14           C
ANISOU 2358  CG  LEU A 302    46355  14511  24296  -2297 -13799   3189       C
ATOM   2359  CD1 LEU A 302     -38.313  -6.444 -19.144  1.00217.34           C
ANISOU 2359  CD1 LEU A 302    44754  13940  23886  -1526 -13678   2832       C
ATOM   2360  CD2 LEU A 302     -36.038  -6.013 -20.077  1.00221.12           C
ANISOU 2360  CD2 LEU A 302    45926  14646  23442  -3106 -13347   3589       C
ATOM   2361  N   THR A 303     -38.558  -1.226 -21.122  1.00258.44           N
ANISOU 2361  N   THR A 303    53164  16499  28534  -2029 -15982   3488       N
ATOM   2362  CA  THR A 303     -39.075  -0.247 -22.059  1.00269.01           C
ANISOU 2362  CA  THR A 303    55194  17196  29821  -1933 -16670   3652       C
ATOM   2363  C   THR A 303     -37.952   0.602 -22.640  1.00275.82           C
ANISOU 2363  C   THR A 303    56835  17815  30151  -2845 -16789   4142       C
ATOM   2364  O   THR A 303     -38.016   1.006 -23.803  1.00282.70           O
ANISOU 2364  O   THR A 303    58226  18420  30766  -3071 -17165   4451       O
ATOM   2365  CB  THR A 303     -40.132   0.576 -21.334  1.00274.56           C
ANISOU 2365  CB  THR A 303    55986  17284  31051  -1128 -17145   3270       C
ATOM   2366  OG1 THR A 303     -41.201  -0.308 -20.949  1.00268.55           O
ANISOU 2366  OG1 THR A 303    54429  16829  30779   -314 -17000   2846       O
ATOM   2367  CG2 THR A 303     -40.646   1.719 -22.189  1.00286.64           C
ANISOU 2367  CG2 THR A 303    58275  18062  32572  -1014 -17910   3443       C
ATOM   2368  N   GLU A 304     -36.886   0.810 -21.879  1.00274.02           N
ANISOU 2368  N   GLU A 304    56660  17722  29731  -3418 -16446   4239       N
ATOM   2369  CA  GLU A 304     -35.712   1.534 -22.336  1.00280.01           C
ANISOU 2369  CA  GLU A 304    58049  18348  29994  -4359 -16473   4707       C
ATOM   2370  C   GLU A 304     -34.730   0.663 -23.121  1.00275.34           C
ANISOU 2370  C   GLU A 304    57219  18451  28945  -5094 -15923   5064       C
ATOM   2371  O   GLU A 304     -33.655   1.146 -23.474  1.00279.76           O
ANISOU 2371  O   GLU A 304    58180  19026  29091  -5933 -15834   5463       O
ATOM   2372  CB  GLU A 304     -35.005   2.111 -21.127  1.00280.37           C
ANISOU 2372  CB  GLU A 304    58200  18263  30065  -4651 -16343   4633       C
ATOM   2373  CG  GLU A 304     -35.776   3.166 -20.421  1.00287.19           C
ANISOU 2373  CG  GLU A 304    59451  18361  31308  -4061 -16885   4342       C
ATOM   2374  CD  GLU A 304     -35.048   3.611 -19.187  1.00286.93           C
ANISOU 2374  CD  GLU A 304    59487  18251  31281  -4361 -16697   4244       C
ATOM   2375  OE1 GLU A 304     -33.860   3.250 -19.040  1.00282.98           O
ANISOU 2375  OE1 GLU A 304    58836  18247  30437  -5144 -16232   4491       O
ATOM   2376  OE2 GLU A 304     -35.676   4.257 -18.328  1.00290.50           O
ANISOU 2376  OE2 GLU A 304    60085  18184  32106  -3791 -16979   3895       O
ATOM   2377  N   GLY A 305     -35.031  -0.611 -23.367  1.00272.16           N
ANISOU 2377  N   GLY A 305    56149  18638  28621  -4815 -15524   4931       N
ATOM   2378  CA  GLY A 305     -34.144  -1.434 -24.174  1.00271.05           C
ANISOU 2378  CA  GLY A 305    55793  19130  28065  -5455 -14999   5259       C
ATOM   2379  C   GLY A 305     -32.897  -1.967 -23.491  1.00266.93           C
ANISOU 2379  C   GLY A 305    54823  19218  27380  -6070 -14311   5356       C
ATOM   2380  O   GLY A 305     -31.915  -2.270 -24.175  1.00267.58           O
ANISOU 2380  O   GLY A 305    54890  19723  27057  -6774 -13924   5719       O
ATOM   2381  N   GLU A 306     -32.910  -2.105 -22.166  1.00253.88           N
ANISOU 2381  N   GLU A 306    52784  17645  26033  -5816 -14139   5044       N
ATOM   2382  CA  GLU A 306     -31.799  -2.629 -21.380  1.00245.68           C
ANISOU 2382  CA  GLU A 306    51273  17177  24897  -6338 -13527   5101       C
ATOM   2383  C   GLU A 306     -31.520  -4.090 -21.734  1.00239.08           C
ANISOU 2383  C   GLU A 306    49701  17129  24010  -6384 -12893   5130       C
ATOM   2384  O   GLU A 306     -32.312  -4.960 -21.367  1.00234.69           O
ANISOU 2384  O   GLU A 306    48612  16766  23792  -5725 -12774   4803       O
ATOM   2385  CB  GLU A 306     -32.178  -2.496 -19.910  1.00242.10           C
ANISOU 2385  CB  GLU A 306    50597  16559  24829  -5876 -13569   4706       C
ATOM   2386  CG  GLU A 306     -31.155  -2.861 -18.874  1.00236.81           C
ANISOU 2386  CG  GLU A 306    49513  16354  24112  -6342 -13063   4715       C
ATOM   2387  CD  GLU A 306     -29.924  -2.007 -18.905  1.00243.12           C
ANISOU 2387  CD  GLU A 306    50748  17082  24543  -7254 -13068   5077       C
ATOM   2388  OE1 GLU A 306     -30.018  -0.848 -18.445  1.00250.10           O
ANISOU 2388  OE1 GLU A 306    52222  17345  25459  -7267 -13525   5034       O
ATOM   2389  OE2 GLU A 306     -28.868  -2.494 -19.368  1.00241.48           O
ANISOU 2389  OE2 GLU A 306    50270  17444  24038  -7940 -12609   5395       O
ATOM   2390  N   ASN A 307     -30.404  -4.385 -22.419  1.00247.36           N
ANISOU 2390  N   ASN A 307    50683  18644  24658  -7139 -12470   5515       N
ATOM   2391  CA  ASN A 307     -30.186  -5.694 -23.049  1.00246.34           C
ANISOU 2391  CA  ASN A 307    49972  19196  24430  -7165 -11922   5591       C
ATOM   2392  C   ASN A 307     -29.241  -6.626 -22.293  1.00235.47           C
ANISOU 2392  C   ASN A 307    47837  18544  23086  -7477 -11223   5593       C
ATOM   2393  O   ASN A 307     -29.050  -7.770 -22.721  1.00226.88           O
ANISOU 2393  O   ASN A 307    46218  18035  21950  -7452 -10743   5637       O
ATOM   2394  CB  ASN A 307     -29.661  -5.523 -24.480  1.00252.95           C
ANISOU 2394  CB  ASN A 307    51202  20123  24786  -7710 -11876   6021       C
ATOM   2395  CG  ASN A 307     -29.749  -6.812 -25.293  1.00247.62           C
ANISOU 2395  CG  ASN A 307    50061  20016  24008  -7555 -11442   6051       C
ATOM   2396  OD1 ASN A 307     -30.818  -7.414 -25.417  1.00245.20           O
ANISOU 2396  OD1 ASN A 307    49567  19638  23959  -6854 -11604   5772       O
ATOM   2397  ND2 ASN A 307     -28.617  -7.253 -25.826  1.00246.64           N
ANISOU 2397  ND2 ASN A 307    49721  20477  23515  -8196 -10880   6381       N
ATOM   2398  N   SER A 308     -28.639  -6.175 -21.201  1.00228.24           N
ANISOU 2398  N   SER A 308    46865  17612  22244  -7769 -11169   5557       N
ATOM   2399  CA  SER A 308     -27.815  -7.047 -20.370  1.00219.95           C
ANISOU 2399  CA  SER A 308    45071  17227  21274  -8015 -10564   5537       C
ATOM   2400  C   SER A 308     -28.630  -7.913 -19.406  1.00206.90           C
ANISOU 2400  C   SER A 308    42862  15690  20061  -7290 -10463   5128       C
ATOM   2401  O   SER A 308     -28.090  -8.872 -18.841  1.00200.10           O
ANISOU 2401  O   SER A 308    41313  15425  19292  -7395  -9943   5111       O
ATOM   2402  CB  SER A 308     -26.796  -6.177 -19.627  1.00223.31           C
ANISOU 2402  CB  SER A 308    45689  17593  21565  -8683 -10582   5691       C
ATOM   2403  OG  SER A 308     -27.445  -5.214 -18.809  1.00224.84           O
ANISOU 2403  OG  SER A 308    46369  17109  21950  -8359 -11127   5445       O
ATOM   2404  N   LEU A 309     -29.913  -7.603 -19.228  1.00207.53           N
ANISOU 2404  N   LEU A 309    43199  15230  20421  -6555 -10945   4813       N
ATOM   2405  CA  LEU A 309     -30.776  -8.385 -18.362  1.00200.22           C
ANISOU 2405  CA  LEU A 309    41755  14394  19926  -5835 -10868   4427       C
ATOM   2406  C   LEU A 309     -31.073  -9.709 -19.029  1.00194.20           C
ANISOU 2406  C   LEU A 309    40439  14118  19230  -5557 -10522   4418       C
ATOM   2407  O   LEU A 309     -31.491  -9.753 -20.193  1.00197.09           O
ANISOU 2407  O   LEU A 309    41043  14380  19462  -5438 -10695   4509       O
ATOM   2408  CB  LEU A 309     -32.099  -7.671 -18.107  1.00203.65           C
ANISOU 2408  CB  LEU A 309    42573  14147  20658  -5092 -11473   4098       C
ATOM   2409  CG  LEU A 309     -32.178  -6.258 -17.513  1.00210.95           C
ANISOU 2409  CG  LEU A 309    44150  14414  21588  -5125 -11957   4029       C
ATOM   2410  CD1 LEU A 309     -33.641  -5.901 -17.275  1.00212.91           C
ANISOU 2410  CD1 LEU A 309    44531  14129  22237  -4205 -12440   3643       C
ATOM   2411  CD2 LEU A 309     -31.342  -6.012 -16.267  1.00209.68           C
ANISOU 2411  CD2 LEU A 309    43908  14360  21402  -5527 -11744   4013       C
ATOM   2412  N   CYS A 310     -30.877 -10.788 -18.278  1.00186.23           N
ANISOU 2412  N   CYS A 310    38713  13621  18424  -5449 -10058   4309       N
ATOM   2413  CA  CYS A 310     -31.371 -12.103 -18.647  1.00179.94           C
ANISOU 2413  CA  CYS A 310    37345  13223  17799  -5024  -9781   4215       C
ATOM   2414  C   CYS A 310     -32.569 -12.573 -17.825  1.00175.22           C
ANISOU 2414  C   CYS A 310    36394  12489  17692  -4209  -9928   3807       C
ATOM   2415  O   CYS A 310     -33.444 -13.230 -18.392  1.00173.27           O
ANISOU 2415  O   CYS A 310    35942  12275  17617  -3692 -10011   3668       O
ATOM   2416  CB  CYS A 310     -30.226 -13.117 -18.583  1.00174.90           C
ANISOU 2416  CB  CYS A 310    36101  13333  17022  -5509  -9110   4445       C
ATOM   2417  SG  CYS A 310     -29.566 -13.285 -16.964  1.00173.32           S
ANISOU 2417  SG  CYS A 310    35441  13400  17010  -5725  -8814   4375       S
ATOM   2418  N   GLY A 311     -32.694 -12.216 -16.545  1.00174.12           N
ANISOU 2418  N   GLY A 311    36202  12176  17780  -4061  -9994   3601       N
ATOM   2419  CA  GLY A 311     -33.919 -12.617 -15.870  1.00170.76           C
ANISOU 2419  CA  GLY A 311    35449  11608  17824  -3246 -10138   3210       C
ATOM   2420  C   GLY A 311     -34.228 -11.891 -14.575  1.00172.21           C
ANISOU 2420  C   GLY A 311    35786  11422  18224  -3011 -10330   2947       C
ATOM   2421  O   GLY A 311     -33.490 -11.021 -14.107  1.00175.88           O
ANISOU 2421  O   GLY A 311    36657  11698  18471  -3487 -10393   3055       O
ATOM   2422  N   VAL A 312     -35.352 -12.298 -13.996  1.00169.57           N
ANISOU 2422  N   VAL A 312    35091  11002  18334  -2253 -10407   2585       N
ATOM   2423  CA  VAL A 312     -35.830 -11.835 -12.701  1.00170.34           C
ANISOU 2423  CA  VAL A 312    35207  10799  18716  -1873 -10510   2256       C
ATOM   2424  C   VAL A 312     -36.201 -13.043 -11.848  1.00166.27           C
ANISOU 2424  C   VAL A 312    33937  10678  18561  -1501 -10135   2058       C
ATOM   2425  O   VAL A 312     -36.703 -14.042 -12.375  1.00164.21           O
ANISOU 2425  O   VAL A 312    33177  10730  18487  -1189 -10010   2039       O
ATOM   2426  CB  VAL A 312     -37.059 -10.949 -12.859  1.00176.52           C
ANISOU 2426  CB  VAL A 312    36311  10995  19762  -1187 -11033   1945       C
ATOM   2427  CG1 VAL A 312     -37.429 -10.351 -11.541  1.00178.54           C
ANISOU 2427  CG1 VAL A 312    36651  10916  20269   -844 -11096   1597       C
ATOM   2428  CG2 VAL A 312     -36.818  -9.922 -13.910  1.00183.76           C
ANISOU 2428  CG2 VAL A 312    37932  11537  20350  -1506 -11437   2179       C
ATOM   2429  N   MET A 313     -35.982 -12.941 -10.522  1.00166.92           N
ANISOU 2429  N   MET A 313    33959  10721  18740  -1536  -9976   1900       N
ATOM   2430  CA  MET A 313     -36.482 -13.894  -9.524  1.00160.78           C
ANISOU 2430  CA  MET A 313    32557  10187  18347  -1112  -9685   1647       C
ATOM   2431  C   MET A 313     -37.660 -13.312  -8.751  1.00162.64           C
ANISOU 2431  C   MET A 313    32845   9969  18981   -349  -9914   1133       C
ATOM   2432  O   MET A 313     -37.770 -12.088  -8.568  1.00166.43           O
ANISOU 2432  O   MET A 313    33905   9946  19386   -301 -10227    987       O
ATOM   2433  CB  MET A 313     -35.429 -14.283  -8.489  1.00158.86           C
ANISOU 2433  CB  MET A 313    32171  10245  17943  -1695  -9305   1797       C
ATOM   2434  CG  MET A 313     -34.125 -14.790  -8.989  1.00155.05           C
ANISOU 2434  CG  MET A 313    31552  10272  17086  -2498  -9003   2280       C
ATOM   2435  SD  MET A 313     -33.244 -15.433  -7.556  1.00157.52           S
ANISOU 2435  SD  MET A 313    31496  10983  17372  -2980  -8579   2372       S
ATOM   2436  CE  MET A 313     -33.312 -17.201  -7.822  1.00147.35           C
[truncated: 525,284 more chars]
