# Supplementary material for: Mechanistic investigation of a D to N mutation in DAHP synthase that dictates carbon flux into the shikimate pathway in yeast
Source: Commun Chem. 2023 Jul 15;6:152. doi: 10.1038/s42004-023-00946-x (PMC10349828; doi:10.1038/s42004-023-00946-x)
Supplement: Supplementary file 4 — Supplementary Data 2 [file 42004_2023_946_MOESM4_ESM.zip]

Archive with 5 entries (4 files):
- Supplementary Data 2/
- Supplementary Data 2/D154N_final.pdb
- Supplementary Data 2/D154N_initial.pdb
- Supplementary Data 2/WT_final.pdb
- Supplementary Data 2/WT_initial.pdb
