# Supplementary material for: Mechanistic investigation of a D to N mutation in DAHP synthase that dictates carbon flux into the shikimate pathway in yeast
Source: Commun Chem. 2023 Jul 15;6:152. doi: 10.1038/s42004-023-00946-x (PMC10349828; doi:10.1038/s42004-023-00946-x)
Supplement: Supplementary file 4 — Supplementary Data 2 [file 42004_2023_946_MOESM4_ESM.zip › Supplementary Data 2/D154N_final.pdb]

CRYST1  114.303  114.303  114.303  90.00  90.00  90.00 P 1           0
ATOM      1  N   MET A   1      78.340  78.980  66.670  1.00  0.00           N  
ATOM      2  CA  MET A   1      78.060  78.590  65.210  1.00  0.00           C  
ATOM      3  C   MET A   1      78.540  79.650  64.170  1.00  0.00           C  
ATOM      4  O   MET A   1      78.890  80.760  64.570  1.00  0.00           O  
ATOM      5  CB  MET A   1      76.550  78.310  64.980  1.00  0.00           C  
ATOM      6  CG  MET A   1      75.880  77.330  66.000  1.00  0.00           C  
ATOM      7  SD  MET A   1      75.380  78.170  67.540  1.00  0.00           S  
ATOM      8  CE  MET A   1      73.820  77.340  67.840  1.00  0.00           C  
ATOM      9  HA  MET A   1      78.720  77.780  64.960  1.00  0.00           H  
ATOM     10  HB1 MET A   1      76.490  77.940  63.940  1.00  0.00           H  
ATOM     11  HB2 MET A   1      75.910  79.220  64.950  1.00  0.00           H  
ATOM     12  HG1 MET A   1      76.540  76.470  66.190  1.00  0.00           H  
ATOM     13  HG2 MET A   1      74.970  76.950  65.490  1.00  0.00           H  
ATOM     14  HE1 MET A   1      73.310  77.520  68.810  1.00  0.00           H  
ATOM     15  HE2 MET A   1      74.010  76.250  67.800  1.00  0.00           H  
ATOM     16  HE3 MET A   1      73.180  77.500  66.950  1.00  0.00           H  
ATOM     17  HT1 MET A   1      77.710  79.770  66.920  1.00  0.00           H  
ATOM     18  HT2 MET A   1      79.340  79.250  66.600  1.00  0.00           H  
ATOM     19  HT3 MET A   1      78.250  78.150  67.290  1.00  0.00           H  
ATOM     20  N   PHE A   2      78.510  79.320  62.830  1.00  0.00           N  
ATOM     21  CA  PHE A   2      78.850  80.280  61.780  1.00  0.00           C  
ATOM     22  C   PHE A   2      77.870  81.390  61.760  1.00  0.00           C  
ATOM     23  O   PHE A   2      78.280  82.510  61.640  1.00  0.00           O  
ATOM     24  CB  PHE A   2      78.950  79.610  60.390  1.00  0.00           C  
ATOM     25  CG  PHE A   2      79.510  80.460  59.330  1.00  0.00           C  
ATOM     26  CD1 PHE A   2      78.950  80.640  58.030  1.00  0.00           C  
ATOM     27  CD2 PHE A   2      80.850  80.940  59.420  1.00  0.00           C  
ATOM     28  CE1 PHE A   2      79.610  81.300  56.960  1.00  0.00           C  
ATOM     29  CE2 PHE A   2      81.490  81.640  58.370  1.00  0.00           C  
ATOM     30  CZ  PHE A   2      80.940  81.740  57.130  1.00  0.00           C  
ATOM     31  HN  PHE A   2      78.270  78.410  62.500  1.00  0.00           H  
ATOM     32  HA  PHE A   2      79.840  80.680  61.960  1.00  0.00           H  
ATOM     33  HB1 PHE A   2      77.920  79.240  60.180  1.00  0.00           H  
ATOM     34  HB2 PHE A   2      79.630  78.750  60.520  1.00  0.00           H  
ATOM     35  HD1 PHE A   2      77.970  80.190  57.940  1.00  0.00           H  
ATOM     36  HD2 PHE A   2      81.380  80.720  60.330  1.00  0.00           H  
ATOM     37  HE1 PHE A   2      79.050  81.400  56.040  1.00  0.00           H  
ATOM     38  HE2 PHE A   2      82.450  82.110  58.540  1.00  0.00           H  
ATOM     39  HZ  PHE A   2      81.540  82.160  56.340  1.00  0.00           H  
ATOM     40  N   ILE A   3      76.560  81.090  61.850  1.00  0.00           N  
ATOM     41  CA  ILE A   3      75.420  81.910  61.800  1.00  0.00           C  
ATOM     42  C   ILE A   3      74.700  81.820  63.130  1.00  0.00           C  
ATOM     43  O   ILE A   3      74.640  80.730  63.740  1.00  0.00           O  
ATOM     44  CB  ILE A   3      74.590  81.570  60.650  1.00  0.00           C  
ATOM     45  CG1 ILE A   3      75.350  81.270  59.310  1.00  0.00           C  
ATOM     46  CG2 ILE A   3      73.620  82.770  60.400  1.00  0.00           C  
ATOM     47  CD  ILE A   3      76.200  82.300  58.650  1.00  0.00           C  
ATOM     48  HN  ILE A   3      76.280  80.140  61.830  1.00  0.00           H  
ATOM     49  HA  ILE A   3      75.650  82.960  61.690  1.00  0.00           H  
ATOM     50  HB  ILE A   3      73.980  80.660  60.890  1.00  0.00           H  
ATOM     51 1HG1 ILE A   3      74.560  80.990  58.590  1.00  0.00           H  
ATOM     52 2HG1 ILE A   3      75.950  80.350  59.460  1.00  0.00           H  
ATOM     53 1HG2 ILE A   3      74.270  83.670  60.390  1.00  0.00           H  
ATOM     54 2HG2 ILE A   3      72.710  82.800  61.040  1.00  0.00           H  
ATOM     55 3HG2 ILE A   3      73.140  82.640  59.410  1.00  0.00           H  
ATOM     56  HD1 ILE A   3      76.420  82.070  57.580  1.00  0.00           H  
ATOM     57  HD2 ILE A   3      77.170  82.340  59.190  1.00  0.00           H  
ATOM     58  HD3 ILE A   3      75.750  83.310  58.690  1.00  0.00           H  
ATOM     59  N   LYS A   4      74.170  82.940  63.590  1.00  0.00           N  
ATOM     60  CA  LYS A   4      73.630  82.950  64.940  1.00  0.00           C  
ATOM     61  C   LYS A   4      72.560  84.000  65.070  1.00  0.00           C  
ATOM     62  O   LYS A   4      72.460  84.880  64.210  1.00  0.00           O  
ATOM     63  CB  LYS A   4      74.740  83.060  66.060  1.00  0.00           C  
ATOM     64  CG  LYS A   4      75.770  84.200  65.840  1.00  0.00           C  
ATOM     65  CD  LYS A   4      75.330  85.590  66.270  1.00  0.00           C  
ATOM     66  CE  LYS A   4      76.370  86.680  66.260  1.00  0.00           C  
ATOM     67  NZ  LYS A   4      75.650  87.870  66.710  1.00  0.00           N1+
ATOM     68  HN  LYS A   4      74.190  83.800  63.080  1.00  0.00           H  
ATOM     69  HA  LYS A   4      73.060  82.030  64.980  1.00  0.00           H  
ATOM     70  HB1 LYS A   4      75.370  82.150  65.930  1.00  0.00           H  
ATOM     71  HB2 LYS A   4      74.210  82.940  67.030  1.00  0.00           H  
ATOM     72  HG1 LYS A   4      76.060  84.120  64.770  1.00  0.00           H  
ATOM     73  HG2 LYS A   4      76.760  83.960  66.300  1.00  0.00           H  
ATOM     74  HD1 LYS A   4      75.050  85.480  67.340  1.00  0.00           H  
ATOM     75  HD2 LYS A   4      74.410  85.880  65.740  1.00  0.00           H  
ATOM     76  HE1 LYS A   4      76.780  86.940  65.260  1.00  0.00           H  
ATOM     77  HE2 LYS A   4      77.150  86.480  67.010  1.00  0.00           H  
ATOM     78  HZ1 LYS A   4      76.120  88.720  66.330  1.00  0.00           H  
ATOM     79  HZ2 LYS A   4      75.620  87.860  67.750  1.00  0.00           H  
ATOM     80  HZ3 LYS A   4      74.650  88.040  66.500  1.00  0.00           H  
ATOM     81  N   ASN A   5      71.670  83.910  66.160  1.00  0.00           N  
ATOM     82  CA  ASN A   5      70.620  84.860  66.360  1.00  0.00           C  
ATOM     83  C   ASN A   5      70.620  85.540  67.720  1.00  0.00           C  
ATOM     84  O   ASN A   5      70.350  84.920  68.710  1.00  0.00           O  
ATOM     85  CB  ASN A   5      69.200  84.230  66.010  1.00  0.00           C  
ATOM     86  CG  ASN A   5      68.120  85.280  65.980  1.00  0.00           C  
ATOM     87  ND2 ASN A   5      66.820  84.940  66.110  1.00  0.00           N  
ATOM     88  OD1 ASN A   5      68.470  86.460  65.760  1.00  0.00           O  
ATOM     89  HN  ASN A   5      71.840  83.260  66.900  1.00  0.00           H  
ATOM     90  HA  ASN A   5      70.740  85.570  65.550  1.00  0.00           H  
ATOM     91  HB1 ASN A   5      69.080  83.340  66.660  1.00  0.00           H  
ATOM     92  HB2 ASN A   5      69.170  83.780  64.990  1.00  0.00           H  
ATOM     93 1HD2 ASN A   5      66.550  83.970  66.150  1.00  0.00           H  
ATOM     94 2HD2 ASN A   5      66.250  85.760  66.130  1.00  0.00           H  
ATOM     95  N   ASP A   6      70.950  86.870  67.760  1.00  0.00           N  
ATOM     96  CA  ASP A   6      71.040  87.720  68.940  1.00  0.00           C  
ATOM     97  C   ASP A   6      69.770  87.840  69.560  1.00  0.00           C  
ATOM     98  O   ASP A   6      69.650  87.950  70.780  1.00  0.00           O  
ATOM     99  CB  ASP A   6      71.510  89.160  68.370  1.00  0.00           C  
ATOM    100  CG  ASP A   6      72.780  88.970  67.640  1.00  0.00           C  
ATOM    101  OD1 ASP A   6      73.860  89.290  68.200  1.00  0.00           O  
ATOM    102  OD2 ASP A   6      72.890  88.320  66.500  1.00  0.00           O1-
ATOM    103  HN  ASP A   6      71.320  87.210  66.900  1.00  0.00           H  
ATOM    104  HA  ASP A   6      71.730  87.260  69.630  1.00  0.00           H  
ATOM    105  HB1 ASP A   6      71.610  89.940  69.150  1.00  0.00           H  
ATOM    106  HB2 ASP A   6      70.780  89.490  67.600  1.00  0.00           H  
ATOM    107  N   HSD A   7      68.730  87.750  68.720  1.00  0.00           N  
ATOM    108  CA  HSD A   7      67.410  88.040  69.060  1.00  0.00           C  
ATOM    109  C   HSD A   7      66.620  86.720  69.390  1.00  0.00           C  
ATOM    110  O   HSD A   7      65.420  86.640  69.370  1.00  0.00           O  
ATOM    111  CB  HSD A   7      66.710  88.720  67.890  1.00  0.00           C  
ATOM    112  CG  HSD A   7      67.460  89.970  67.480  1.00  0.00           C  
ATOM    113  CD2 HSD A   7      67.940  90.360  66.260  1.00  0.00           C  
ATOM    114  ND1 HSD A   7      67.920  90.850  68.400  1.00  0.00           N  
ATOM    115  CE1 HSD A   7      68.550  91.830  67.690  1.00  0.00           C  
ATOM    116  NE2 HSD A   7      68.590  91.550  66.400  1.00  0.00           N  
ATOM    117  HN  HSD A   7      68.890  87.330  67.830  1.00  0.00           H  
ATOM    118  HA  HSD A   7      67.340  88.690  69.920  1.00  0.00           H  
ATOM    119  HB1 HSD A   7      65.690  89.060  68.160  1.00  0.00           H  
ATOM    120  HB2 HSD A   7      66.550  88.000  67.060  1.00  0.00           H  
ATOM    121  HD1 HSD A   7      67.830  90.830  69.400  1.00  0.00           H  
ATOM    122  HD2 HSD A   7      67.830  89.820  65.330  1.00  0.00           H  
ATOM    123  HE1 HSD A   7      69.030  92.700  68.120  1.00  0.00           H  
ATOM    124  N   ALA A   8      67.340  85.590  69.590  1.00  0.00           N  
ATOM    125  CA  ALA A   8      66.820  84.340  70.100  1.00  0.00           C  
ATOM    126  C   ALA A   8      65.950  84.470  71.330  1.00  0.00           C  
ATOM    127  O   ALA A   8      66.340  85.050  72.330  1.00  0.00           O  
ATOM    128  CB  ALA A   8      67.860  83.200  70.170  1.00  0.00           C  
ATOM    129  HN  ALA A   8      68.310  85.600  69.380  1.00  0.00           H  
ATOM    130  HA  ALA A   8      66.220  84.010  69.270  1.00  0.00           H  
ATOM    131  HB1 ALA A   8      68.390  83.200  71.140  1.00  0.00           H  
ATOM    132  HB2 ALA A   8      68.610  83.260  69.350  1.00  0.00           H  
ATOM    133  HB3 ALA A   8      67.340  82.220  70.050  1.00  0.00           H  
ATOM    134  N   GLY A   9      64.670  84.000  71.300  1.00  0.00           N  
ATOM    135  CA  GLY A   9      63.790  84.140  72.450  1.00  0.00           C  
ATOM    136  C   GLY A   9      62.960  85.430  72.370  1.00  0.00           C  
ATOM    137  O   GLY A   9      62.090  85.660  73.260  1.00  0.00           O  
ATOM    138  HN  GLY A   9      64.370  83.460  70.530  1.00  0.00           H  
ATOM    139  HA1 GLY A   9      64.250  84.050  73.420  1.00  0.00           H  
ATOM    140  HA2 GLY A   9      63.090  83.320  72.310  1.00  0.00           H  
ATOM    141  N   ASP A  10      63.120  86.270  71.330  1.00  0.00           N  
ATOM    142  CA  ASP A  10      62.310  87.480  71.280  1.00  0.00           C  
ATOM    143  C   ASP A  10      61.080  87.310  70.360  1.00  0.00           C  
ATOM    144  O   ASP A  10      61.060  86.980  69.170  1.00  0.00           O  
ATOM    145  CB  ASP A  10      63.280  88.600  70.660  1.00  0.00           C  
ATOM    146  CG  ASP A  10      62.670  89.960  70.740  1.00  0.00           C  
ATOM    147  OD1 ASP A  10      63.180  90.850  70.090  1.00  0.00           O  
ATOM    148  OD2 ASP A  10      61.870  90.130  71.670  1.00  0.00           O1-
ATOM    149  HN  ASP A  10      63.840  86.070  70.660  1.00  0.00           H  
ATOM    150  HA  ASP A  10      62.050  87.790  72.280  1.00  0.00           H  
ATOM    151  HB1 ASP A  10      63.550  88.240  69.640  1.00  0.00           H  
ATOM    152  HB2 ASP A  10      64.270  88.730  71.160  1.00  0.00           H  
ATOM    153  N   ARG A  11      59.880  87.540  70.960  1.00  0.00           N  
ATOM    154  CA  ARG A  11      58.600  87.320  70.320  1.00  0.00           C  
ATOM    155  C   ARG A  11      58.100  88.520  69.420  1.00  0.00           C  
ATOM    156  O   ARG A  11      57.030  88.540  68.800  1.00  0.00           O  
ATOM    157  CB  ARG A  11      57.490  87.040  71.350  1.00  0.00           C  
ATOM    158  CG  ARG A  11      57.460  85.690  72.010  1.00  0.00           C  
ATOM    159  CD  ARG A  11      58.670  85.220  72.860  1.00  0.00           C  
ATOM    160  NE  ARG A  11      58.420  83.750  73.310  1.00  0.00           N  
ATOM    161  CZ  ARG A  11      59.360  82.940  73.790  1.00  0.00           C  
ATOM    162  NH1 ARG A  11      60.590  83.310  73.970  1.00  0.00           N1+
ATOM    163  NH2 ARG A  11      58.990  81.730  74.190  1.00  0.00           N  
ATOM    164  HN  ARG A  11      59.920  87.900  71.890  1.00  0.00           H  
ATOM    165  HA  ARG A  11      58.620  86.460  69.670  1.00  0.00           H  
ATOM    166  HB1 ARG A  11      56.510  87.110  70.840  1.00  0.00           H  
ATOM    167  HB2 ARG A  11      57.480  87.730  72.230  1.00  0.00           H  
ATOM    168  HG1 ARG A  11      57.210  84.930  71.240  1.00  0.00           H  
ATOM    169  HG2 ARG A  11      56.540  85.770  72.630  1.00  0.00           H  
ATOM    170  HD1 ARG A  11      58.880  85.900  73.720  1.00  0.00           H  
ATOM    171  HD2 ARG A  11      59.520  85.060  72.170  1.00  0.00           H  
ATOM    172  HE  ARG A  11      57.510  83.380  73.130  1.00  0.00           H  
ATOM    173 1HH1 ARG A  11      60.750  84.300  73.880  1.00  0.00           H  
ATOM    174 2HH1 ARG A  11      61.100  82.760  74.640  1.00  0.00           H  
ATOM    175 1HH2 ARG A  11      58.030  81.520  74.010  1.00  0.00           H  
ATOM    176 2HH2 ARG A  11      59.470  81.130  74.820  1.00  0.00           H  
ATOM    177  N   LYS A  12      58.850  89.640  69.360  1.00  0.00           N  
ATOM    178  CA  LYS A  12      58.620  90.730  68.380  1.00  0.00           C  
ATOM    179  C   LYS A  12      59.430  90.580  67.050  1.00  0.00           C  
ATOM    180  O   LYS A  12      59.410  91.370  66.110  1.00  0.00           O  
ATOM    181  CB  LYS A  12      58.940  92.140  68.980  1.00  0.00           C  
ATOM    182  CG  LYS A  12      60.260  92.270  69.700  1.00  0.00           C  
ATOM    183  CD  LYS A  12      60.470  93.730  70.220  1.00  0.00           C  
ATOM    184  CE  LYS A  12      61.840  93.930  70.870  1.00  0.00           C  
ATOM    185  NZ  LYS A  12      62.030  92.880  71.850  1.00  0.00           N1+
ATOM    186  HN  LYS A  12      59.670  89.740  69.920  1.00  0.00           H  
ATOM    187  HA  LYS A  12      57.560  90.760  68.170  1.00  0.00           H  
ATOM    188  HB1 LYS A  12      58.110  92.230  69.720  1.00  0.00           H  
ATOM    189  HB2 LYS A  12      58.800  92.940  68.230  1.00  0.00           H  
ATOM    190  HG1 LYS A  12      61.040  91.900  68.980  1.00  0.00           H  
ATOM    191  HG2 LYS A  12      60.390  91.500  70.480  1.00  0.00           H  
ATOM    192  HD1 LYS A  12      59.660  94.000  70.920  1.00  0.00           H  
ATOM    193  HD2 LYS A  12      60.330  94.500  69.430  1.00  0.00           H  
ATOM    194  HE1 LYS A  12      61.880  94.930  71.350  1.00  0.00           H  
ATOM    195  HE2 LYS A  12      62.660  93.840  70.110  1.00  0.00           H  
ATOM    196  HZ1 LYS A  12      62.960  92.880  72.310  1.00  0.00           H  
ATOM    197  HZ2 LYS A  12      61.840  91.890  71.570  1.00  0.00           H  
ATOM    198  HZ3 LYS A  12      61.320  92.950  72.600  1.00  0.00           H  
ATOM    199  N   ARG A  13      60.210  89.510  66.960  1.00  0.00           N  
ATOM    200  CA  ARG A  13      60.820  89.110  65.690  1.00  0.00           C  
ATOM    201  C   ARG A  13      59.860  88.300  64.790  1.00  0.00           C  
ATOM    202  O   ARG A  13      58.920  87.670  65.270  1.00  0.00           O  
ATOM    203  CB  ARG A  13      62.130  88.320  65.950  1.00  0.00           C  
ATOM    204  CG  ARG A  13      63.040  89.220  66.850  1.00  0.00           C  
ATOM    205  CD  ARG A  13      63.250  90.670  66.390  1.00  0.00           C  
ATOM    206  NE  ARG A  13      64.180  91.370  67.370  1.00  0.00           N  
ATOM    207  CZ  ARG A  13      64.720  92.560  67.160  1.00  0.00           C  
ATOM    208  NH1 ARG A  13      64.710  93.210  66.050  1.00  0.00           N1+
ATOM    209  NH2 ARG A  13      65.200  93.210  68.260  1.00  0.00           N  
ATOM    210  HN  ARG A  13      60.400  88.840  67.680  1.00  0.00           H  
ATOM    211  HA  ARG A  13      61.120  89.940  65.080  1.00  0.00           H  
ATOM    212  HB1 ARG A  13      62.680  88.190  64.990  1.00  0.00           H  
ATOM    213  HB2 ARG A  13      61.840  87.380  66.460  1.00  0.00           H  
ATOM    214  HG1 ARG A  13      64.000  88.660  66.900  1.00  0.00           H  
ATOM    215  HG2 ARG A  13      62.630  89.240  67.880  1.00  0.00           H  
ATOM    216  HD1 ARG A  13      62.290  91.240  66.350  1.00  0.00           H  
ATOM    217  HD2 ARG A  13      63.740  90.600  65.400  1.00  0.00           H  
ATOM    218  HE  ARG A  13      64.240  90.980  68.290  1.00  0.00           H  
ATOM    219 1HH1 ARG A  13      64.400  92.740  65.220  1.00  0.00           H  
ATOM    220 2HH1 ARG A  13      64.940  94.170  65.930  1.00  0.00           H  
ATOM    221 1HH2 ARG A  13      65.480  92.710  69.080  1.00  0.00           H  
ATOM    222 2HH2 ARG A  13      65.760  94.030  68.120  1.00  0.00           H  
ATOM    223  N   LEU A  14      60.100  88.230  63.470  1.00  0.00           N  
ATOM    224  CA  LEU A  14      59.300  87.360  62.600  1.00  0.00           C  
ATOM    225  C   LEU A  14      59.880  85.960  62.330  1.00  0.00           C  
ATOM    226  O   LEU A  14      59.190  84.940  62.400  1.00  0.00           O  
ATOM    227  CB  LEU A  14      58.960  88.010  61.220  1.00  0.00           C  
ATOM    228  CG  LEU A  14      57.870  87.290  60.370  1.00  0.00           C  
ATOM    229  CD1 LEU A  14      56.410  87.600  60.700  1.00  0.00           C  
ATOM    230  CD2 LEU A  14      58.340  87.350  58.890  1.00  0.00           C  
ATOM    231  HN  LEU A  14      60.730  88.850  63.000  1.00  0.00           H  
ATOM    232  HA  LEU A  14      58.370  87.190  63.120  1.00  0.00           H  
ATOM    233  HB1 LEU A  14      59.920  88.220  60.690  1.00  0.00           H  
ATOM    234  HB2 LEU A  14      58.480  89.000  61.290  1.00  0.00           H  
ATOM    235  HG  LEU A  14      57.910  86.200  60.610  1.00  0.00           H  
ATOM    236 1HD1 LEU A  14      56.150  87.270  61.730  1.00  0.00           H  
ATOM    237 2HD1 LEU A  14      55.620  87.100  60.100  1.00  0.00           H  
ATOM    238 3HD1 LEU A  14      56.330  88.690  60.510  1.00  0.00           H  
ATOM    239 1HD2 LEU A  14      59.320  86.840  58.780  1.00  0.00           H  
ATOM    240 2HD2 LEU A  14      58.360  88.380  58.460  1.00  0.00           H  
ATOM    241 3HD2 LEU A  14      57.540  86.850  58.300  1.00  0.00           H  
ATOM    242  N   GLU A  15      61.220  85.940  62.140  1.00  0.00           N  
ATOM    243  CA  GLU A  15      61.930  84.720  61.830  1.00  0.00           C  
ATOM    244  C   GLU A  15      62.950  84.420  62.810  1.00  0.00           C  
ATOM    245  O   GLU A  15      63.610  85.270  63.440  1.00  0.00           O  
ATOM    246  CB  GLU A  15      62.590  84.620  60.410  1.00  0.00           C  
ATOM    247  CG  GLU A  15      61.600  84.970  59.250  1.00  0.00           C  
ATOM    248  CD  GLU A  15      62.220  84.780  57.800  1.00  0.00           C  
ATOM    249  OE1 GLU A  15      62.450  83.620  57.540  1.00  0.00           O  
ATOM    250  OE2 GLU A  15      62.490  85.750  57.080  1.00  0.00           O1-
ATOM    251  HN  GLU A  15      61.830  86.710  62.260  1.00  0.00           H  
ATOM    252  HA  GLU A  15      61.270  83.900  62.060  1.00  0.00           H  
ATOM    253  HB1 GLU A  15      63.090  83.660  60.120  1.00  0.00           H  
ATOM    254  HB2 GLU A  15      63.420  85.340  60.340  1.00  0.00           H  
ATOM    255  HG1 GLU A  15      61.220  86.010  59.320  1.00  0.00           H  
ATOM    256  HG2 GLU A  15      60.710  84.320  59.340  1.00  0.00           H  
ATOM    257  N   ASP A  16      63.140  83.070  62.970  1.00  0.00           N  
ATOM    258  CA  ASP A  16      64.250  82.450  63.580  1.00  0.00           C  
ATOM    259  C   ASP A  16      64.470  82.690  65.010  1.00  0.00           C  
ATOM    260  O   ASP A  16      65.510  82.270  65.550  1.00  0.00           O  
ATOM    261  CB  ASP A  16      65.620  82.760  62.930  1.00  0.00           C  
ATOM    262  CG  ASP A  16      65.590  82.510  61.440  1.00  0.00           C  
ATOM    263  OD1 ASP A  16      65.070  81.550  60.780  1.00  0.00           O  
ATOM    264  OD2 ASP A  16      66.060  83.480  60.770  1.00  0.00           O1-
ATOM    265  HN  ASP A  16      62.530  82.410  62.530  1.00  0.00           H  
ATOM    266  HA  ASP A  16      64.010  81.400  63.530  1.00  0.00           H  
ATOM    267  HB1 ASP A  16      66.500  82.230  63.360  1.00  0.00           H  
ATOM    268  HB2 ASP A  16      65.880  83.830  63.100  1.00  0.00           H  
ATOM    269  N   TRP A  17      63.460  83.130  65.790  1.00  0.00           N  
ATOM    270  CA  TRP A  17      63.650  83.450  67.220  1.00  0.00           C  
ATOM    271  C   TRP A  17      63.490  82.230  68.030  1.00  0.00           C  
ATOM    272  O   TRP A  17      63.820  82.370  69.190  1.00  0.00           O  
ATOM    273  CB  TRP A  17      62.760  84.510  67.800  1.00  0.00           C  
ATOM    274  CG  TRP A  17      61.310  84.320  67.550  1.00  0.00           C  
ATOM    275  CD1 TRP A  17      60.520  84.930  66.640  1.00  0.00           C  
ATOM    276  CD2 TRP A  17      60.400  83.600  68.430  1.00  0.00           C  
ATOM    277  CE2 TRP A  17      59.080  83.910  67.930  1.00  0.00           C  
ATOM    278  CE3 TRP A  17      60.530  82.910  69.590  1.00  0.00           C  
ATOM    279  NE1 TRP A  17      59.190  84.660  66.850  1.00  0.00           N  
ATOM    280  CZ2 TRP A  17      57.950  83.440  68.590  1.00  0.00           C  
ATOM    281  CZ3 TRP A  17      59.330  82.590  70.350  1.00  0.00           C  
ATOM    282  CH2 TRP A  17      58.050  82.860  69.850  1.00  0.00           C  
ATOM    283  HN  TRP A  17      62.560  83.350  65.430  1.00  0.00           H  
ATOM    284  HA  TRP A  17      64.630  83.880  67.340  1.00  0.00           H  
ATOM    285  HB1 TRP A  17      63.000  85.440  67.240  1.00  0.00           H  
ATOM    286  HB2 TRP A  17      63.070  84.790  68.820  1.00  0.00           H  
ATOM    287  HD1 TRP A  17      61.020  85.520  65.890  1.00  0.00           H  
ATOM    288  HE1 TRP A  17      58.450  85.160  66.450  1.00  0.00           H  
ATOM    289  HE3 TRP A  17      61.510  82.600  69.930  1.00  0.00           H  
ATOM    290  HZ2 TRP A  17      56.960  83.750  68.260  1.00  0.00           H  
ATOM    291  HZ3 TRP A  17      59.570  82.100  71.280  1.00  0.00           H  
ATOM    292  HH2 TRP A  17      57.150  82.570  70.360  1.00  0.00           H  
ATOM    293  N   ARG A  18      63.080  81.100  67.450  1.00  0.00           N  
ATOM    294  CA  ARG A  18      63.230  79.910  68.230  1.00  0.00           C  
ATOM    295  C   ARG A  18      64.430  79.100  67.750  1.00  0.00           C  
ATOM    296  O   ARG A  18      64.430  77.880  68.060  1.00  0.00           O  
ATOM    297  CB  ARG A  18      61.960  79.010  68.240  1.00  0.00           C  
ATOM    298  CG  ARG A  18      60.980  79.370  69.390  1.00  0.00           C  
ATOM    299  CD  ARG A  18      60.000  78.270  69.730  1.00  0.00           C  
ATOM    300  NE  ARG A  18      59.080  78.780  70.790  1.00  0.00           N  
ATOM    301  CZ  ARG A  18      57.930  79.360  70.470  1.00  0.00           C  
ATOM    302  NH1 ARG A  18      57.350  79.200  69.310  1.00  0.00           N1+
ATOM    303  NH2 ARG A  18      57.310  79.870  71.460  1.00  0.00           N  
ATOM    304  HN  ARG A  18      62.800  81.060  66.490  1.00  0.00           H  
ATOM    305  HA  ARG A  18      63.450  80.160  69.260  1.00  0.00           H  
ATOM    306  HB1 ARG A  18      62.190  77.930  68.320  1.00  0.00           H  
ATOM    307  HB2 ARG A  18      61.410  79.030  67.270  1.00  0.00           H  
ATOM    308  HG1 ARG A  18      60.470  80.320  69.120  1.00  0.00           H  
ATOM    309  HG2 ARG A  18      61.630  79.520  70.280  1.00  0.00           H  
ATOM    310  HD1 ARG A  18      60.550  77.440  70.220  1.00  0.00           H  
ATOM    311  HD2 ARG A  18      59.510  77.810  68.850  1.00  0.00           H  
ATOM    312  HE  ARG A  18      59.540  79.080  71.630  1.00  0.00           H  
ATOM    313 1HH1 ARG A  18      57.950  78.860  68.580  1.00  0.00           H  
ATOM    314 2HH1 ARG A  18      56.560  79.810  69.250  1.00  0.00           H  
ATOM    315 1HH2 ARG A  18      57.580  79.620  72.390  1.00  0.00           H  
ATOM    316 2HH2 ARG A  18      56.320  80.020  71.460  1.00  0.00           H  
ATOM    317  N   ILE A  19      65.470  79.690  67.130  1.00  0.00           N  
ATOM    318  CA  ILE A  19      66.750  79.020  66.920  1.00  0.00           C  
ATOM    319  C   ILE A  19      67.810  79.930  67.390  1.00  0.00           C  
ATOM    320  O   ILE A  19      67.780  81.170  67.440  1.00  0.00           O  
ATOM    321  CB  ILE A  19      67.070  78.670  65.510  1.00  0.00           C  
ATOM    322  CG1 ILE A  19      67.100  79.810  64.480  1.00  0.00           C  
ATOM    323  CG2 ILE A  19      66.140  77.460  65.230  1.00  0.00           C  
ATOM    324  CD  ILE A  19      67.970  79.430  63.290  1.00  0.00           C  
ATOM    325  HN  ILE A  19      65.400  80.640  66.820  1.00  0.00           H  
ATOM    326  HA  ILE A  19      66.730  78.140  67.540  1.00  0.00           H  
ATOM    327  HB  ILE A  19      68.090  78.210  65.440  1.00  0.00           H  
ATOM    328 1HG1 ILE A  19      67.600  80.720  64.880  1.00  0.00           H  
ATOM    329 2HG1 ILE A  19      66.090  80.160  64.170  1.00  0.00           H  
ATOM    330 1HG2 ILE A  19      66.100  76.820  66.140  1.00  0.00           H  
ATOM    331 2HG2 ILE A  19      66.450  76.800  64.390  1.00  0.00           H  
ATOM    332 3HG2 ILE A  19      65.060  77.670  65.050  1.00  0.00           H  
ATOM    333  HD1 ILE A  19      69.030  79.260  63.570  1.00  0.00           H  
ATOM    334  HD2 ILE A  19      67.930  80.320  62.630  1.00  0.00           H  
ATOM    335  HD3 ILE A  19      67.640  78.510  62.750  1.00  0.00           H  
ATOM    336  N   LYS A  20      68.880  79.290  67.930  1.00  0.00           N  
ATOM    337  CA  LYS A  20      70.110  79.920  68.340  1.00  0.00           C  
ATOM    338  C   LYS A  20      70.960  80.320  67.140  1.00  0.00           C  
ATOM    339  O   LYS A  20      71.770  81.230  67.170  1.00  0.00           O  
ATOM    340  CB  LYS A  20      70.870  78.850  69.100  1.00  0.00           C  
ATOM    341  CG  LYS A  20      70.120  78.330  70.390  1.00  0.00           C  
ATOM    342  CD  LYS A  20      70.920  77.330  71.210  1.00  0.00           C  
ATOM    343  CE  LYS A  20      70.420  77.040  72.640  1.00  0.00           C  
ATOM    344  NZ  LYS A  20      68.960  76.710  72.720  1.00  0.00           N1+
ATOM    345  HN  LYS A  20      68.750  78.350  68.250  1.00  0.00           H  
ATOM    346  HA  LYS A  20      69.950  80.720  69.050  1.00  0.00           H  
ATOM    347  HB1 LYS A  20      71.840  79.190  69.490  1.00  0.00           H  
ATOM    348  HB2 LYS A  20      71.020  77.950  68.470  1.00  0.00           H  
ATOM    349  HG1 LYS A  20      69.180  77.830  70.090  1.00  0.00           H  
ATOM    350  HG2 LYS A  20      69.850  79.170  71.070  1.00  0.00           H  
ATOM    351  HD1 LYS A  20      71.970  77.720  71.330  1.00  0.00           H  
ATOM    352  HD2 LYS A  20      70.980  76.370  70.660  1.00  0.00           H  
ATOM    353  HE1 LYS A  20      70.430  77.990  73.210  1.00  0.00           H  
ATOM    354  HE2 LYS A  20      70.990  76.240  73.160  1.00  0.00           H  
ATOM    355  HZ1 LYS A  20      68.730  76.000  71.990  1.00  0.00           H  
ATOM    356  HZ2 LYS A  20      68.530  77.640  72.550  1.00  0.00           H  
ATOM    357  HZ3 LYS A  20      68.680  76.420  73.680  1.00  0.00           H  
ATOM    358  N   GLY A  21      70.760  79.540  66.030  1.00  0.00           N  
ATOM    359  CA  GLY A  21      71.680  79.530  64.900  1.00  0.00           C  
ATOM    360  C   GLY A  21      72.100  78.250  64.460  1.00  0.00           C  
ATOM    361  O   GLY A  21      71.510  77.270  64.910  1.00  0.00           O  
ATOM    362  HN  GLY A  21      70.070  78.810  66.080  1.00  0.00           H  
ATOM    363  HA1 GLY A  21      72.590  80.030  65.200  1.00  0.00           H  
ATOM    364  HA2 GLY A  21      71.220  80.030  64.060  1.00  0.00           H  
ATOM    365  N   TYR A  22      73.020  78.200  63.480  1.00  0.00           N  
ATOM    366  CA  TYR A  22      73.270  76.940  62.670  1.00  0.00           C  
ATOM    367  C   TYR A  22      74.670  76.980  62.040  1.00  0.00           C  
ATOM    368  O   TYR A  22      75.210  78.100  61.830  1.00  0.00           O  
ATOM    369  CB  TYR A  22      72.150  76.830  61.610  1.00  0.00           C  
ATOM    370  CG  TYR A  22      72.110  77.880  60.460  1.00  0.00           C  
ATOM    371  CD1 TYR A  22      73.110  77.830  59.410  1.00  0.00           C  
ATOM    372  CD2 TYR A  22      71.050  78.780  60.320  1.00  0.00           C  
ATOM    373  CE1 TYR A  22      73.010  78.630  58.280  1.00  0.00           C  
ATOM    374  CE2 TYR A  22      70.920  79.520  59.130  1.00  0.00           C  
ATOM    375  CZ  TYR A  22      71.940  79.450  58.150  1.00  0.00           C  
ATOM    376  OH  TYR A  22      71.800  80.100  56.930  1.00  0.00           O  
ATOM    377  HN  TYR A  22      73.610  78.960  63.200  1.00  0.00           H  
ATOM    378  HA  TYR A  22      73.370  76.130  63.370  1.00  0.00           H  
ATOM    379  HB1 TYR A  22      71.140  76.740  62.070  1.00  0.00           H  
ATOM    380  HB2 TYR A  22      72.240  75.890  61.030  1.00  0.00           H  
ATOM    381  HD1 TYR A  22      73.940  77.150  59.490  1.00  0.00           H  
ATOM    382  HD2 TYR A  22      70.210  78.850  60.990  1.00  0.00           H  
ATOM    383  HE1 TYR A  22      73.780  78.560  57.530  1.00  0.00           H  
ATOM    384  HE2 TYR A  22      70.070  80.160  58.960  1.00  0.00           H  
ATOM    385  HH  TYR A  22      71.080  80.710  57.070  1.00  0.00           H  
ATOM    386  N   ASP A  23      75.250  75.810  61.790  1.00  0.00           N  
ATOM    387  CA  ASP A  23      76.530  75.540  61.100  1.00  0.00           C  
ATOM    388  C   ASP A  23      76.360  74.810  59.750  1.00  0.00           C  
ATOM    389  O   ASP A  23      75.880  73.700  59.670  1.00  0.00           O  
ATOM    390  CB  ASP A  23      77.450  74.620  62.070  1.00  0.00           C  
ATOM    391  CG  ASP A  23      78.270  75.510  62.980  1.00  0.00           C  
ATOM    392  OD1 ASP A  23      78.640  76.670  62.610  1.00  0.00           O  
ATOM    393  OD2 ASP A  23      78.670  74.990  64.060  1.00  0.00           O1-
ATOM    394  HN  ASP A  23      74.750  75.020  62.140  1.00  0.00           H  
ATOM    395  HA  ASP A  23      77.040  76.470  60.900  1.00  0.00           H  
ATOM    396  HB1 ASP A  23      78.190  74.030  61.490  1.00  0.00           H  
ATOM    397  HB2 ASP A  23      76.760  73.950  62.640  1.00  0.00           H  
ATOM    398  N   PRO A  24      76.700  75.350  58.570  1.00  0.00           N  
ATOM    399  CA  PRO A  24      76.730  74.590  57.320  1.00  0.00           C  
ATOM    400  C   PRO A  24      77.430  73.260  57.210  1.00  0.00           C  
ATOM    401  O   PRO A  24      78.420  73.030  57.930  1.00  0.00           O  
ATOM    402  CB  PRO A  24      77.310  75.580  56.260  1.00  0.00           C  
ATOM    403  CG  PRO A  24      77.170  76.990  56.880  1.00  0.00           C  
ATOM    404  CD  PRO A  24      77.160  76.690  58.370  1.00  0.00           C  
ATOM    405  HA  PRO A  24      75.720  74.320  57.030  1.00  0.00           H  
ATOM    406  HB1 PRO A  24      76.920  75.490  55.220  1.00  0.00           H  
ATOM    407  HB2 PRO A  24      78.370  75.340  56.020  1.00  0.00           H  
ATOM    408  HG1 PRO A  24      78.010  77.620  56.480  1.00  0.00           H  
ATOM    409  HG2 PRO A  24      76.200  77.420  56.570  1.00  0.00           H  
ATOM    410  HD1 PRO A  24      78.200  76.760  58.730  1.00  0.00           H  
ATOM    411  HD2 PRO A  24      76.490  77.400  58.910  1.00  0.00           H  
ATOM    412  N   LEU A  25      76.980  72.400  56.300  1.00  0.00           N  
ATOM    413  CA  LEU A  25      77.540  71.070  56.110  1.00  0.00           C  
ATOM    414  C   LEU A  25      78.150  71.050  54.720  1.00  0.00           C  
ATOM    415  O   LEU A  25      77.610  71.710  53.830  1.00  0.00           O  
ATOM    416  CB  LEU A  25      76.420  70.010  56.410  1.00  0.00           C  
ATOM    417  CG  LEU A  25      76.750  68.590  56.050  1.00  0.00           C  
ATOM    418  CD1 LEU A  25      77.810  68.060  57.030  1.00  0.00           C  
ATOM    419  CD2 LEU A  25      75.480  67.740  56.020  1.00  0.00           C  
ATOM    420  HN  LEU A  25      76.250  72.730  55.700  1.00  0.00           H  
ATOM    421  HA  LEU A  25      78.330  71.020  56.840  1.00  0.00           H  
ATOM    422  HB1 LEU A  25      75.550  70.360  55.820  1.00  0.00           H  
ATOM    423  HB2 LEU A  25      76.160  70.160  57.480  1.00  0.00           H  
ATOM    424  HG  LEU A  25      77.160  68.440  55.030  1.00  0.00           H  
ATOM    425 1HD1 LEU A  25      77.950  66.960  56.970  1.00  0.00           H  
ATOM    426 2HD1 LEU A  25      77.390  68.240  58.040  1.00  0.00           H  
ATOM    427 3HD1 LEU A  25      78.810  68.540  57.130  1.00  0.00           H  
ATOM    428 1HD2 LEU A  25      74.860  67.990  55.140  1.00  0.00           H  
ATOM    429 2HD2 LEU A  25      74.860  68.020  56.900  1.00  0.00           H  
ATOM    430 3HD2 LEU A  25      75.620  66.640  56.080  1.00  0.00           H  
ATOM    431  N   THR A  26      79.300  70.280  54.480  1.00  0.00           N  
ATOM    432  CA  THR A  26      80.080  70.290  53.240  1.00  0.00           C  
ATOM    433  C   THR A  26      79.270  69.950  51.990  1.00  0.00           C  
ATOM    434  O   THR A  26      78.500  69.020  52.270  1.00  0.00           O  
ATOM    435  CB  THR A  26      81.390  69.420  53.390  1.00  0.00           C  
ATOM    436  CG2 THR A  26      82.280  69.480  52.120  1.00  0.00           C  
ATOM    437  OG1 THR A  26      82.210  69.660  54.520  1.00  0.00           O  
ATOM    438  HN  THR A  26      79.790  69.800  55.210  1.00  0.00           H  
ATOM    439  HA  THR A  26      80.360  71.330  53.210  1.00  0.00           H  
ATOM    440  HB  THR A  26      80.960  68.390  53.500  1.00  0.00           H  
ATOM    441  HG1 THR A  26      81.660  69.450  55.280  1.00  0.00           H  
ATOM    442 1HG2 THR A  26      81.780  69.040  51.230  1.00  0.00           H  
ATOM    443 2HG2 THR A  26      83.160  68.830  52.300  1.00  0.00           H  
ATOM    444 3HG2 THR A  26      82.540  70.520  51.830  1.00  0.00           H  
ATOM    445  N   PRO A  27      79.290  70.510  50.700  1.00  0.00           N  
ATOM    446  CA  PRO A  27      78.640  69.820  49.530  1.00  0.00           C  
ATOM    447  C   PRO A  27      79.150  68.330  49.270  1.00  0.00           C  
ATOM    448  O   PRO A  27      80.330  67.980  49.460  1.00  0.00           O  
ATOM    449  CB  PRO A  27      79.190  70.680  48.330  1.00  0.00           C  
ATOM    450  CG  PRO A  27      79.340  72.060  48.960  1.00  0.00           C  
ATOM    451  CD  PRO A  27      79.900  71.810  50.350  1.00  0.00           C  
ATOM    452  HA  PRO A  27      77.580  69.820  49.750  1.00  0.00           H  
ATOM    453  HB1 PRO A  27      78.510  70.730  47.460  1.00  0.00           H  
ATOM    454  HB2 PRO A  27      80.150  70.310  47.910  1.00  0.00           H  
ATOM    455  HG1 PRO A  27      79.980  72.770  48.410  1.00  0.00           H  
ATOM    456  HG2 PRO A  27      78.370  72.560  49.110  1.00  0.00           H  
ATOM    457  HD1 PRO A  27      81.010  71.810  50.390  1.00  0.00           H  
ATOM    458  HD2 PRO A  27      79.410  72.520  51.060  1.00  0.00           H  
ATOM    459  N   PRO A  28      78.280  67.320  48.760  1.00  0.00           N  
ATOM    460  CA  PRO A  28      78.670  65.980  48.410  1.00  0.00           C  
ATOM    461  C   PRO A  28      79.840  65.840  47.500  1.00  0.00           C  
ATOM    462  O   PRO A  28      80.660  64.950  47.610  1.00  0.00           O  
ATOM    463  CB  PRO A  28      77.380  65.370  47.900  1.00  0.00           C  
ATOM    464  CG  PRO A  28      76.290  65.970  48.750  1.00  0.00           C  
ATOM    465  CD  PRO A  28      76.840  67.410  49.070  1.00  0.00           C  
ATOM    466  HA  PRO A  28      78.990  65.420  49.270  1.00  0.00           H  
ATOM    467  HB1 PRO A  28      77.480  64.260  47.980  1.00  0.00           H  
ATOM    468  HB2 PRO A  28      77.200  65.600  46.820  1.00  0.00           H  
ATOM    469  HG1 PRO A  28      75.350  66.180  48.190  1.00  0.00           H  
ATOM    470  HG2 PRO A  28      76.090  65.370  49.660  1.00  0.00           H  
ATOM    471  HD1 PRO A  28      76.420  68.190  48.400  1.00  0.00           H  
ATOM    472  HD2 PRO A  28      76.750  67.540  50.170  1.00  0.00           H  
ATOM    473  N   ASP A  29      79.890  66.780  46.510  1.00  0.00           N  
ATOM    474  CA  ASP A  29      81.000  66.980  45.540  1.00  0.00           C  
ATOM    475  C   ASP A  29      82.370  67.300  46.220  1.00  0.00           C  
ATOM    476  O   ASP A  29      83.350  66.590  46.050  1.00  0.00           O  
ATOM    477  CB  ASP A  29      80.440  68.020  44.530  1.00  0.00           C  
ATOM    478  CG  ASP A  29      81.350  68.490  43.370  1.00  0.00           C  
ATOM    479  OD1 ASP A  29      82.090  67.670  42.740  1.00  0.00           O  
ATOM    480  OD2 ASP A  29      81.460  69.700  43.100  1.00  0.00           O1-
ATOM    481  HN  ASP A  29      79.110  67.400  46.460  1.00  0.00           H  
ATOM    482  HA  ASP A  29      81.160  65.990  45.140  1.00  0.00           H  
ATOM    483  HB1 ASP A  29      80.230  68.980  45.040  1.00  0.00           H  
ATOM    484  HB2 ASP A  29      79.550  67.580  44.040  1.00  0.00           H  
ATOM    485  N   LEU A  30      82.420  68.380  47.050  1.00  0.00           N  
ATOM    486  CA  LEU A  30      83.650  68.670  47.830  1.00  0.00           C  
ATOM    487  C   LEU A  30      84.090  67.560  48.780  1.00  0.00           C  
ATOM    488  O   LEU A  30      85.280  67.140  48.740  1.00  0.00           O  
ATOM    489  CB  LEU A  30      83.570  70.150  48.380  1.00  0.00           C  
ATOM    490  CG  LEU A  30      84.600  70.410  49.450  1.00  0.00           C  
ATOM    491  CD1 LEU A  30      86.060  70.280  48.770  1.00  0.00           C  
ATOM    492  CD2 LEU A  30      84.340  71.850  49.950  1.00  0.00           C  
ATOM    493  HN  LEU A  30      81.600  68.950  47.140  1.00  0.00           H  
ATOM    494  HA  LEU A  30      84.440  68.760  47.090  1.00  0.00           H  
ATOM    495  HB1 LEU A  30      82.560  70.280  48.810  1.00  0.00           H  
ATOM    496  HB2 LEU A  30      83.610  70.750  47.450  1.00  0.00           H  
ATOM    497  HG  LEU A  30      84.580  69.670  50.280  1.00  0.00           H  
ATOM    498 1HD1 LEU A  30      86.170  71.250  48.230  1.00  0.00           H  
ATOM    499 2HD1 LEU A  30      86.180  69.410  48.090  1.00  0.00           H  
ATOM    500 3HD1 LEU A  30      86.780  70.350  49.610  1.00  0.00           H  
ATOM    501 1HD2 LEU A  30      85.150  72.100  50.660  1.00  0.00           H  
ATOM    502 2HD2 LEU A  30      83.300  71.970  50.300  1.00  0.00           H  
ATOM    503 3HD2 LEU A  30      84.440  72.560  49.100  1.00  0.00           H  
ATOM    504  N   LEU A  31      83.130  67.030  49.560  1.00  0.00           N  
ATOM    505  CA  LEU A  31      83.370  65.830  50.370  1.00  0.00           C  
ATOM    506  C   LEU A  31      83.920  64.630  49.640  1.00  0.00           C  
ATOM    507  O   LEU A  31      84.990  64.140  49.950  1.00  0.00           O  
ATOM    508  CB  LEU A  31      82.130  65.580  51.270  1.00  0.00           C  
ATOM    509  CG  LEU A  31      82.170  64.440  52.290  1.00  0.00           C  
ATOM    510  CD1 LEU A  31      81.890  63.030  51.840  1.00  0.00           C  
ATOM    511  CD2 LEU A  31      83.460  64.600  53.120  1.00  0.00           C  
ATOM    512  HN  LEU A  31      82.200  67.380  49.460  1.00  0.00           H  
ATOM    513  HA  LEU A  31      84.230  66.130  50.940  1.00  0.00           H  
ATOM    514  HB1 LEU A  31      81.310  65.460  50.520  1.00  0.00           H  
ATOM    515  HB2 LEU A  31      81.900  66.550  51.770  1.00  0.00           H  
ATOM    516  HG  LEU A  31      81.310  64.680  52.960  1.00  0.00           H  
ATOM    517 1HD1 LEU A  31      82.820  62.690  51.330  1.00  0.00           H  
ATOM    518 2HD1 LEU A  31      81.130  62.940  51.030  1.00  0.00           H  
ATOM    519 3HD1 LEU A  31      81.740  62.390  52.730  1.00  0.00           H  
ATOM    520 1HD2 LEU A  31      84.300  64.280  52.470  1.00  0.00           H  
ATOM    521 2HD2 LEU A  31      83.440  63.910  53.990  1.00  0.00           H  
ATOM    522 3HD2 LEU A  31      83.570  65.630  53.520  1.00  0.00           H  
ATOM    523  N   GLN A  32      83.200  64.160  48.540  1.00  0.00           N  
ATOM    524  CA  GLN A  32      83.700  63.070  47.740  1.00  0.00           C  
ATOM    525  C   GLN A  32      85.000  63.280  47.080  1.00  0.00           C  
ATOM    526  O   GLN A  32      85.790  62.320  46.970  1.00  0.00           O  
ATOM    527  CB  GLN A  32      82.740  62.700  46.650  1.00  0.00           C  
ATOM    528  CG  GLN A  32      81.540  61.940  47.330  1.00  0.00           C  
ATOM    529  CD  GLN A  32      80.340  61.590  46.470  1.00  0.00           C  
ATOM    530  NE2 GLN A  32      80.320  60.270  46.060  1.00  0.00           N  
ATOM    531  OE1 GLN A  32      79.620  62.410  45.990  1.00  0.00           O  
ATOM    532  HN  GLN A  32      82.390  64.620  48.200  1.00  0.00           H  
ATOM    533  HA  GLN A  32      83.860  62.290  48.460  1.00  0.00           H  
ATOM    534  HB1 GLN A  32      83.070  61.940  45.910  1.00  0.00           H  
ATOM    535  HB2 GLN A  32      82.450  63.450  45.890  1.00  0.00           H  
ATOM    536  HG1 GLN A  32      81.200  62.540  48.200  1.00  0.00           H  
ATOM    537  HG2 GLN A  32      81.920  60.970  47.700  1.00  0.00           H  
ATOM    538 1HE2 GLN A  32      79.570  60.050  45.440  1.00  0.00           H  
ATOM    539 2HE2 GLN A  32      80.880  59.620  46.570  1.00  0.00           H  
ATOM    540  N   HSD A  33      85.190  64.500  46.530  1.00  0.00           N  
ATOM    541  CA  HSD A  33      86.380  65.000  45.920  1.00  0.00           C  
ATOM    542  C   HSD A  33      87.510  64.810  46.840  1.00  0.00           C  
ATOM    543  O   HSD A  33      88.630  64.630  46.400  1.00  0.00           O  
ATOM    544  CB  HSD A  33      86.310  66.510  45.590  1.00  0.00           C  
ATOM    545  CG  HSD A  33      87.590  67.210  45.080  1.00  0.00           C  
ATOM    546  CD2 HSD A  33      88.500  67.960  45.690  1.00  0.00           C  
ATOM    547  ND1 HSD A  33      87.970  67.110  43.760  1.00  0.00           N  
ATOM    548  CE1 HSD A  33      89.060  67.850  43.640  1.00  0.00           C  
ATOM    549  NE2 HSD A  33      89.440  68.370  44.770  1.00  0.00           N  
ATOM    550  HN  HSD A  33      84.440  65.130  46.720  1.00  0.00           H  
ATOM    551  HA  HSD A  33      86.510  64.460  45.000  1.00  0.00           H  
ATOM    552  HB1 HSD A  33      86.060  67.070  46.520  1.00  0.00           H  
ATOM    553  HB2 HSD A  33      85.510  66.730  44.840  1.00  0.00           H  
ATOM    554  HD1 HSD A  33      87.350  66.920  43.000  1.00  0.00           H  
ATOM    555  HD2 HSD A  33      88.440  68.220  46.740  1.00  0.00           H  
ATOM    556  HE1 HSD A  33      89.410  68.110  42.640  1.00  0.00           H  
ATOM    557  N   GLU A  34      87.320  65.020  48.200  1.00  0.00           N  
ATOM    558  CA  GLU A  34      88.380  64.800  49.170  1.00  0.00           C  
ATOM    559  C   GLU A  34      88.570  63.390  49.730  1.00  0.00           C  
ATOM    560  O   GLU A  34      89.670  63.100  50.180  1.00  0.00           O  
ATOM    561  CB  GLU A  34      88.340  65.790  50.370  1.00  0.00           C  
ATOM    562  CG  GLU A  34      88.690  67.220  49.990  1.00  0.00           C  
ATOM    563  CD  GLU A  34      88.740  68.240  51.100  1.00  0.00           C  
ATOM    564  OE1 GLU A  34      89.360  69.280  50.860  1.00  0.00           O  
ATOM    565  OE2 GLU A  34      88.140  67.900  52.160  1.00  0.00           O1-
ATOM    566  HN  GLU A  34      86.470  65.390  48.570  1.00  0.00           H  
ATOM    567  HA  GLU A  34      89.310  64.890  48.620  1.00  0.00           H  
ATOM    568  HB1 GLU A  34      88.990  65.450  51.210  1.00  0.00           H  
ATOM    569  HB2 GLU A  34      87.300  65.890  50.760  1.00  0.00           H  
ATOM    570  HG1 GLU A  34      88.120  67.610  49.120  1.00  0.00           H  
ATOM    571  HG2 GLU A  34      89.720  67.130  49.580  1.00  0.00           H  
ATOM    572  N   PHE A  35      87.580  62.410  49.670  1.00  0.00           N  
ATOM    573  CA  PHE A  35      87.780  61.000  50.030  1.00  0.00           C  
ATOM    574  C   PHE A  35      87.440  60.030  48.930  1.00  0.00           C  
ATOM    575  O   PHE A  35      86.410  59.400  49.070  1.00  0.00           O  
ATOM    576  CB  PHE A  35      87.070  60.670  51.320  1.00  0.00           C  
ATOM    577  CG  PHE A  35      87.620  61.550  52.460  1.00  0.00           C  
ATOM    578  CD1 PHE A  35      88.530  61.010  53.430  1.00  0.00           C  
ATOM    579  CD2 PHE A  35      87.110  62.810  52.690  1.00  0.00           C  
ATOM    580  CE1 PHE A  35      88.990  61.820  54.460  1.00  0.00           C  
ATOM    581  CE2 PHE A  35      87.610  63.630  53.650  1.00  0.00           C  
ATOM    582  CZ  PHE A  35      88.550  63.100  54.560  1.00  0.00           C  
ATOM    583  HN  PHE A  35      86.690  62.700  49.320  1.00  0.00           H  
ATOM    584  HA  PHE A  35      88.820  60.870  50.280  1.00  0.00           H  
ATOM    585  HB1 PHE A  35      87.100  59.620  51.680  1.00  0.00           H  
ATOM    586  HB2 PHE A  35      85.970  60.720  51.150  1.00  0.00           H  
ATOM    587  HD1 PHE A  35      88.850  59.980  53.320  1.00  0.00           H  
ATOM    588  HD2 PHE A  35      86.400  63.370  52.110  1.00  0.00           H  
ATOM    589  HE1 PHE A  35      89.590  61.560  55.330  1.00  0.00           H  
ATOM    590  HE2 PHE A  35      87.150  64.600  53.760  1.00  0.00           H  
ATOM    591  HZ  PHE A  35      88.780  63.760  55.390  1.00  0.00           H  
ATOM    592  N   PRO A  36      88.160  59.920  47.820  1.00  0.00           N  
ATOM    593  CA  PRO A  36      88.080  58.910  46.740  1.00  0.00           C  
ATOM    594  C   PRO A  36      87.820  57.410  47.120  1.00  0.00           C  
ATOM    595  O   PRO A  36      88.420  56.810  48.050  1.00  0.00           O  
ATOM    596  CB  PRO A  36      89.410  59.060  45.970  1.00  0.00           C  
ATOM    597  CG  PRO A  36      90.410  59.550  47.060  1.00  0.00           C  
ATOM    598  CD  PRO A  36      89.480  60.580  47.750  1.00  0.00           C  
ATOM    599  HA  PRO A  36      87.290  59.230  46.080  1.00  0.00           H  
ATOM    600  HB1 PRO A  36      89.390  59.760  45.120  1.00  0.00           H  
ATOM    601  HB2 PRO A  36      89.680  58.040  45.600  1.00  0.00           H  
ATOM    602  HG1 PRO A  36      90.630  58.640  47.670  1.00  0.00           H  
ATOM    603  HG2 PRO A  36      91.230  60.070  46.540  1.00  0.00           H  
ATOM    604  HD1 PRO A  36      89.940  60.890  48.710  1.00  0.00           H  
ATOM    605  HD2 PRO A  36      89.440  61.520  47.160  1.00  0.00           H  
ATOM    606  N   ILE A  37      86.900  56.790  46.400  1.00  0.00           N  
ATOM    607  CA  ILE A  37      86.790  55.330  46.360  1.00  0.00           C  
ATOM    608  C   ILE A  37      88.010  54.750  45.750  1.00  0.00           C  
ATOM    609  O   ILE A  37      88.570  55.340  44.830  1.00  0.00           O  
ATOM    610  CB  ILE A  37      85.470  55.030  45.610  1.00  0.00           C  
ATOM    611  CG1 ILE A  37      84.180  55.430  46.470  1.00  0.00           C  
ATOM    612  CG2 ILE A  37      85.390  53.580  45.150  1.00  0.00           C  
ATOM    613  CD  ILE A  37      83.950  54.560  47.680  1.00  0.00           C  
ATOM    614  HN  ILE A  37      86.370  57.280  45.710  1.00  0.00           H  
ATOM    615  HA  ILE A  37      86.760  54.830  47.320  1.00  0.00           H  
ATOM    616  HB  ILE A  37      85.460  55.700  44.730  1.00  0.00           H  
ATOM    617 1HG1 ILE A  37      83.380  55.270  45.710  1.00  0.00           H  
ATOM    618 2HG1 ILE A  37      84.130  56.510  46.710  1.00  0.00           H  
ATOM    619 1HG2 ILE A  37      86.170  53.350  44.390  1.00  0.00           H  
ATOM    620 2HG2 ILE A  37      84.380  53.450  44.700  1.00  0.00           H  
ATOM    621 3HG2 ILE A  37      85.390  52.840  45.970  1.00  0.00           H  
ATOM    622  HD1 ILE A  37      84.490  54.830  48.610  1.00  0.00           H  
ATOM    623  HD2 ILE A  37      84.220  53.480  47.630  1.00  0.00           H  
ATOM    624  HD3 ILE A  37      82.870  54.580  47.910  1.00  0.00           H  
ATOM    625  N   SER A  38      88.520  53.620  46.230  1.00  0.00           N  
ATOM    626  CA  SER A  38      89.630  52.920  45.530  1.00  0.00           C  
ATOM    627  C   SER A  38      89.170  52.020  44.370  1.00  0.00           C  
ATOM    628  O   SER A  38      87.990  51.610  44.280  1.00  0.00           O  
ATOM    629  CB  SER A  38      90.660  52.230  46.430  1.00  0.00           C  
ATOM    630  OG  SER A  38      90.210  51.180  47.300  1.00  0.00           O  
ATOM    631  HN  SER A  38      88.100  53.170  47.020  1.00  0.00           H  
ATOM    632  HA  SER A  38      90.170  53.720  45.040  1.00  0.00           H  
ATOM    633  HB1 SER A  38      91.020  53.100  47.020  1.00  0.00           H  
ATOM    634  HB2 SER A  38      91.600  51.930  45.920  1.00  0.00           H  
ATOM    635  HG1 SER A  38      89.510  51.530  47.860  1.00  0.00           H  
ATOM    636  N   ALA A  39      90.050  51.590  43.420  1.00  0.00           N  
ATOM    637  CA  ALA A  39      89.680  50.620  42.430  1.00  0.00           C  
ATOM    638  C   ALA A  39      89.230  49.240  43.010  1.00  0.00           C  
ATOM    639  O   ALA A  39      88.170  48.740  42.650  1.00  0.00           O  
ATOM    640  CB  ALA A  39      90.720  50.350  41.330  1.00  0.00           C  
ATOM    641  HN  ALA A  39      90.940  52.030  43.340  1.00  0.00           H  
ATOM    642  HA  ALA A  39      88.770  50.990  41.980  1.00  0.00           H  
ATOM    643  HB1 ALA A  39      90.230  49.600  40.670  1.00  0.00           H  
ATOM    644  HB2 ALA A  39      91.750  50.130  41.680  1.00  0.00           H  
ATOM    645  HB3 ALA A  39      90.730  51.330  40.810  1.00  0.00           H  
ATOM    646  N   LYS A  40      90.080  48.760  43.970  1.00  0.00           N  
ATOM    647  CA  LYS A  40      89.620  47.620  44.830  1.00  0.00           C  
ATOM    648  C   LYS A  40      88.250  47.810  45.580  1.00  0.00           C  
ATOM    649  O   LYS A  40      87.420  46.960  45.470  1.00  0.00           O  
ATOM    650  CB  LYS A  40      90.690  47.510  45.990  1.00  0.00           C  
ATOM    651  CG  LYS A  40      90.650  46.390  47.040  1.00  0.00           C  
ATOM    652  CD  LYS A  40      90.650  44.970  46.380  1.00  0.00           C  
ATOM    653  CE  LYS A  40      90.870  43.780  47.380  1.00  0.00           C  
ATOM    654  NZ  LYS A  40      90.830  42.540  46.710  1.00  0.00           N1+
ATOM    655  HN  LYS A  40      90.980  49.150  44.130  1.00  0.00           H  
ATOM    656  HA  LYS A  40      89.430  46.790  44.170  1.00  0.00           H  
ATOM    657  HB1 LYS A  40      90.820  48.500  46.480  1.00  0.00           H  
ATOM    658  HB2 LYS A  40      91.620  47.260  45.430  1.00  0.00           H  
ATOM    659  HG1 LYS A  40      89.830  46.590  47.760  1.00  0.00           H  
ATOM    660  HG2 LYS A  40      91.570  46.500  47.650  1.00  0.00           H  
ATOM    661  HD1 LYS A  40      91.460  45.040  45.620  1.00  0.00           H  
ATOM    662  HD2 LYS A  40      89.620  44.880  45.970  1.00  0.00           H  
ATOM    663  HE1 LYS A  40      90.060  43.890  48.130  1.00  0.00           H  
ATOM    664  HE2 LYS A  40      91.890  43.830  47.820  1.00  0.00           H  
ATOM    665  HZ1 LYS A  40      89.880  42.430  46.290  1.00  0.00           H  
ATOM    666  HZ2 LYS A  40      90.870  41.740  47.380  1.00  0.00           H  
ATOM    667  HZ3 LYS A  40      91.620  42.580  46.050  1.00  0.00           H  
ATOM    668  N   GLY A  41      88.060  48.970  46.200  1.00  0.00           N  
ATOM    669  CA  GLY A  41      86.770  49.460  46.760  1.00  0.00           C  
ATOM    670  C   GLY A  41      85.660  49.510  45.700  1.00  0.00           C  
ATOM    671  O   GLY A  41      84.660  48.900  46.020  1.00  0.00           O  
ATOM    672  HN  GLY A  41      88.810  49.630  46.150  1.00  0.00           H  
ATOM    673  HA1 GLY A  41      86.940  50.490  47.060  1.00  0.00           H  
ATOM    674  HA2 GLY A  41      86.430  48.850  47.580  1.00  0.00           H  
ATOM    675  N   GLU A  42      85.800  50.050  44.440  1.00  0.00           N  
ATOM    676  CA  GLU A  42      84.690  49.980  43.440  1.00  0.00           C  
ATOM    677  C   GLU A  42      84.340  48.560  43.030  1.00  0.00           C  
ATOM    678  O   GLU A  42      83.210  48.110  43.070  1.00  0.00           O  
ATOM    679  CB  GLU A  42      85.110  50.910  42.220  1.00  0.00           C  
ATOM    680  CG  GLU A  42      83.910  51.070  41.220  1.00  0.00           C  
ATOM    681  CD  GLU A  42      84.170  52.200  40.250  1.00  0.00           C  
ATOM    682  OE1 GLU A  42      85.300  52.720  40.230  1.00  0.00           O  
ATOM    683  OE2 GLU A  42      83.300  52.640  39.490  1.00  0.00           O1-
ATOM    684  HN  GLU A  42      86.630  50.560  44.210  1.00  0.00           H  
ATOM    685  HA  GLU A  42      83.880  50.380  44.020  1.00  0.00           H  
ATOM    686  HB1 GLU A  42      86.050  50.620  41.730  1.00  0.00           H  
ATOM    687  HB2 GLU A  42      85.200  51.870  42.780  1.00  0.00           H  
ATOM    688  HG1 GLU A  42      83.080  51.390  41.880  1.00  0.00           H  
ATOM    689  HG2 GLU A  42      83.700  50.160  40.620  1.00  0.00           H  
ATOM    690  N   GLU A  43      85.420  47.750  42.810  1.00  0.00           N  
ATOM    691  CA  GLU A  43      85.200  46.330  42.610  1.00  0.00           C  
ATOM    692  C   GLU A  43      84.360  45.630  43.700  1.00  0.00           C  
ATOM    693  O   GLU A  43      83.430  44.880  43.390  1.00  0.00           O  
ATOM    694  CB  GLU A  43      86.590  45.650  42.630  1.00  0.00           C  
ATOM    695  CG  GLU A  43      86.660  44.090  42.320  1.00  0.00           C  
ATOM    696  CD  GLU A  43      88.040  43.470  42.250  1.00  0.00           C  
ATOM    697  OE1 GLU A  43      88.770  43.840  41.340  1.00  0.00           O  
ATOM    698  OE2 GLU A  43      88.370  42.640  43.080  1.00  0.00           O1-
ATOM    699  HN  GLU A  43      86.290  48.220  42.830  1.00  0.00           H  
ATOM    700  HA  GLU A  43      84.650  46.080  41.710  1.00  0.00           H  
ATOM    701  HB1 GLU A  43      86.960  45.860  43.650  1.00  0.00           H  
ATOM    702  HB2 GLU A  43      87.260  46.050  41.840  1.00  0.00           H  
ATOM    703  HG1 GLU A  43      86.120  43.860  41.380  1.00  0.00           H  
ATOM    704  HG2 GLU A  43      86.060  43.660  43.160  1.00  0.00           H  
ATOM    705  N   ASN A  44      84.650  45.890  45.000  1.00  0.00           N  
ATOM    706  CA  ASN A  44      83.880  45.190  46.050  1.00  0.00           C  
ATOM    707  C   ASN A  44      82.520  45.660  46.140  1.00  0.00           C  
ATOM    708  O   ASN A  44      81.510  44.910  46.380  1.00  0.00           O  
ATOM    709  CB  ASN A  44      84.520  45.320  47.460  1.00  0.00           C  
ATOM    710  CG  ASN A  44      85.820  44.560  47.440  1.00  0.00           C  
ATOM    711  ND2 ASN A  44      86.730  44.900  48.400  1.00  0.00           N  
ATOM    712  OD1 ASN A  44      86.150  43.740  46.560  1.00  0.00           O  
ATOM    713  HN  ASN A  44      85.450  46.400  45.310  1.00  0.00           H  
ATOM    714  HA  ASN A  44      83.780  44.140  45.830  1.00  0.00           H  
ATOM    715  HB1 ASN A  44      83.820  44.930  48.230  1.00  0.00           H  
ATOM    716  HB2 ASN A  44      84.670  46.370  47.780  1.00  0.00           H  
ATOM    717 1HD2 ASN A  44      87.560  44.370  48.550  1.00  0.00           H  
ATOM    718 2HD2 ASN A  44      86.440  45.620  49.030  1.00  0.00           H  
ATOM    719  N   ILE A  45      82.260  46.910  45.740  1.00  0.00           N  
ATOM    720  CA  ILE A  45      80.960  47.540  45.820  1.00  0.00           C  
ATOM    721  C   ILE A  45      80.000  46.910  44.820  1.00  0.00           C  
ATOM    722  O   ILE A  45      78.790  46.610  45.030  1.00  0.00           O  
ATOM    723  CB  ILE A  45      81.110  49.050  45.730  1.00  0.00           C  
ATOM    724  CG1 ILE A  45      81.820  49.610  47.050  1.00  0.00           C  
ATOM    725  CG2 ILE A  45      79.750  49.740  45.430  1.00  0.00           C  
ATOM    726  CD  ILE A  45      82.350  51.020  46.970  1.00  0.00           C  
ATOM    727  HN  ILE A  45      83.030  47.480  45.450  1.00  0.00           H  
ATOM    728  HA  ILE A  45      80.540  47.310  46.790  1.00  0.00           H  
ATOM    729  HB  ILE A  45      81.810  49.210  44.870  1.00  0.00           H  
ATOM    730 1HG1 ILE A  45      82.520  48.860  47.480  1.00  0.00           H  
ATOM    731 2HG1 ILE A  45      80.960  49.640  47.770  1.00  0.00           H  
ATOM    732 1HG2 ILE A  45      79.010  49.580  46.240  1.00  0.00           H  
ATOM    733 2HG2 ILE A  45      79.310  49.400  44.470  1.00  0.00           H  
ATOM    734 3HG2 ILE A  45      79.880  50.850  45.360  1.00  0.00           H  
ATOM    735  HD1 ILE A  45      82.970  51.370  47.820  1.00  0.00           H  
ATOM    736  HD2 ILE A  45      81.530  51.740  46.770  1.00  0.00           H  
ATOM    737  HD3 ILE A  45      83.100  51.110  46.150  1.00  0.00           H  
ATOM    738  N   ILE A  46      80.470  46.740  43.580  1.00  0.00           N  
ATOM    739  CA  ILE A  46      79.800  46.260  42.340  1.00  0.00           C  
ATOM    740  C   ILE A  46      79.670  44.670  42.340  1.00  0.00           C  
ATOM    741  O   ILE A  46      78.640  44.110  42.060  1.00  0.00           O  
ATOM    742  CB  ILE A  46      80.420  46.760  41.090  1.00  0.00           C  
ATOM    743  CG1 ILE A  46      80.690  48.290  41.100  1.00  0.00           C  
ATOM    744  CG2 ILE A  46      79.570  46.440  39.850  1.00  0.00           C  
ATOM    745  CD  ILE A  46      79.320  49.050  41.280  1.00  0.00           C  
ATOM    746  HN  ILE A  46      81.460  46.820  43.470  1.00  0.00           H  
ATOM    747  HA  ILE A  46      78.820  46.710  42.340  1.00  0.00           H  
ATOM    748  HB  ILE A  46      81.430  46.310  40.990  1.00  0.00           H  
ATOM    749 1HG1 ILE A  46      81.200  48.470  40.130  1.00  0.00           H  
ATOM    750 2HG1 ILE A  46      81.290  48.550  41.990  1.00  0.00           H  
ATOM    751 1HG2 ILE A  46      79.810  47.110  38.990  1.00  0.00           H  
ATOM    752 2HG2 ILE A  46      78.480  46.550  40.040  1.00  0.00           H  
ATOM    753 3HG2 ILE A  46      79.600  45.390  39.480  1.00  0.00           H  
ATOM    754  HD1 ILE A  46      78.940  48.940  42.320  1.00  0.00           H  
ATOM    755  HD2 ILE A  46      78.670  48.550  40.540  1.00  0.00           H  
ATOM    756  HD3 ILE A  46      79.440  50.120  41.000  1.00  0.00           H  
ATOM    757  N   LYS A  47      80.710  43.900  42.760  1.00  0.00           N  
ATOM    758  CA  LYS A  47      80.470  42.550  43.110  1.00  0.00           C  
ATOM    759  C   LYS A  47      79.480  42.250  44.200  1.00  0.00           C  
ATOM    760  O   LYS A  47      78.500  41.490  44.110  1.00  0.00           O  
ATOM    761  CB  LYS A  47      81.840  41.830  43.270  1.00  0.00           C  
ATOM    762  CG  LYS A  47      82.740  41.650  42.030  1.00  0.00           C  
ATOM    763  CD  LYS A  47      82.130  40.690  40.950  1.00  0.00           C  
ATOM    764  CE  LYS A  47      82.060  39.190  41.300  1.00  0.00           C  
ATOM    765  NZ  LYS A  47      81.250  38.550  40.240  1.00  0.00           N1+
ATOM    766  HN  LYS A  47      81.590  44.240  43.070  1.00  0.00           H  
ATOM    767  HA  LYS A  47      80.030  42.090  42.230  1.00  0.00           H  
ATOM    768  HB1 LYS A  47      81.660  40.840  43.730  1.00  0.00           H  
ATOM    769  HB2 LYS A  47      82.390  42.430  44.040  1.00  0.00           H  
ATOM    770  HG1 LYS A  47      83.740  41.300  42.370  1.00  0.00           H  
ATOM    771  HG2 LYS A  47      82.890  42.610  41.500  1.00  0.00           H  
ATOM    772  HD1 LYS A  47      82.850  40.800  40.100  1.00  0.00           H  
ATOM    773  HD2 LYS A  47      81.140  41.090  40.650  1.00  0.00           H  
ATOM    774  HE1 LYS A  47      81.570  38.930  42.260  1.00  0.00           H  
ATOM    775  HE2 LYS A  47      83.090  38.790  41.320  1.00  0.00           H  
ATOM    776  HZ1 LYS A  47      81.130  37.540  40.410  1.00  0.00           H  
ATOM    777  HZ2 LYS A  47      81.720  38.630  39.310  1.00  0.00           H  
ATOM    778  HZ3 LYS A  47      80.290  38.860  39.980  1.00  0.00           H  
ATOM    779  N   ALA A  48      79.640  42.910  45.370  1.00  0.00           N  
ATOM    780  CA  ALA A  48      78.660  42.840  46.400  1.00  0.00           C  
ATOM    781  C   ALA A  48      77.190  43.260  45.920  1.00  0.00           C  
ATOM    782  O   ALA A  48      76.250  42.540  46.170  1.00  0.00           O  
ATOM    783  CB  ALA A  48      79.010  43.700  47.560  1.00  0.00           C  
ATOM    784  HN  ALA A  48      80.260  43.690  45.440  1.00  0.00           H  
ATOM    785  HA  ALA A  48      78.630  41.800  46.720  1.00  0.00           H  
ATOM    786  HB1 ALA A  48      79.340  44.710  47.230  1.00  0.00           H  
ATOM    787  HB2 ALA A  48      80.020  43.330  47.890  1.00  0.00           H  
ATOM    788  HB3 ALA A  48      78.320  43.500  48.400  1.00  0.00           H  
ATOM    789  N   ARG A  49      76.980  44.400  45.290  1.00  0.00           N  
ATOM    790  CA  ARG A  49      75.640  44.850  44.780  1.00  0.00           C  
ATOM    791  C   ARG A  49      74.930  43.840  43.890  1.00  0.00           C  
ATOM    792  O   ARG A  49      73.780  43.510  44.200  1.00  0.00           O  
ATOM    793  CB  ARG A  49      75.710  46.270  44.020  1.00  0.00           C  
ATOM    794  CG  ARG A  49      75.620  47.460  44.980  1.00  0.00           C  
ATOM    795  CD  ARG A  49      75.910  48.770  44.290  1.00  0.00           C  
ATOM    796  NE  ARG A  49      76.100  49.840  45.320  1.00  0.00           N  
ATOM    797  CZ  ARG A  49      76.030  51.140  45.020  1.00  0.00           C  
ATOM    798  NH1 ARG A  49      75.990  51.560  43.810  1.00  0.00           N1+
ATOM    799  NH2 ARG A  49      76.080  51.990  46.010  1.00  0.00           N  
ATOM    800  HN  ARG A  49      77.730  45.030  45.120  1.00  0.00           H  
ATOM    801  HA  ARG A  49      75.030  44.930  45.670  1.00  0.00           H  
ATOM    802  HB1 ARG A  49      74.850  46.300  43.310  1.00  0.00           H  
ATOM    803  HB2 ARG A  49      76.680  46.470  43.510  1.00  0.00           H  
ATOM    804  HG1 ARG A  49      76.430  47.290  45.720  1.00  0.00           H  
ATOM    805  HG2 ARG A  49      74.630  47.530  45.470  1.00  0.00           H  
ATOM    806  HD1 ARG A  49      75.060  48.950  43.600  1.00  0.00           H  
ATOM    807  HD2 ARG A  49      76.880  48.740  43.750  1.00  0.00           H  
ATOM    808  HE  ARG A  49      76.580  49.580  46.150  1.00  0.00           H  
ATOM    809 1HH1 ARG A  49      75.970  50.960  43.010  1.00  0.00           H  
ATOM    810 2HH1 ARG A  49      76.370  52.480  43.740  1.00  0.00           H  
ATOM    811 1HH2 ARG A  49      76.250  51.670  46.940  1.00  0.00           H  
ATOM    812 2HH2 ARG A  49      76.130  52.970  45.780  1.00  0.00           H  
ATOM    813  N   ASP A  50      75.590  43.180  42.870  1.00  0.00           N  
ATOM    814  CA  ASP A  50      75.070  42.020  42.200  1.00  0.00           C  
ATOM    815  C   ASP A  50      74.710  40.820  43.160  1.00  0.00           C  
ATOM    816  O   ASP A  50      73.600  40.300  43.110  1.00  0.00           O  
ATOM    817  CB  ASP A  50      76.010  41.410  41.090  1.00  0.00           C  
ATOM    818  CG  ASP A  50      75.960  42.270  39.890  1.00  0.00           C  
ATOM    819  OD1 ASP A  50      76.840  42.110  38.970  1.00  0.00           O  
ATOM    820  OD2 ASP A  50      74.980  43.080  39.820  1.00  0.00           O1-
ATOM    821  HN  ASP A  50      76.450  43.580  42.520  1.00  0.00           H  
ATOM    822  HA  ASP A  50      74.120  42.310  41.790  1.00  0.00           H  
ATOM    823  HB1 ASP A  50      75.650  40.390  40.820  1.00  0.00           H  
ATOM    824  HB2 ASP A  50      77.020  41.270  41.520  1.00  0.00           H  
ATOM    825  N   SER A  51      75.700  40.500  43.980  1.00  0.00           N  
ATOM    826  CA  SER A  51      75.660  39.320  44.820  1.00  0.00           C  
ATOM    827  C   SER A  51      74.430  39.350  45.780  1.00  0.00           C  
ATOM    828  O   SER A  51      73.750  38.300  45.980  1.00  0.00           O  
ATOM    829  CB  SER A  51      76.950  39.020  45.580  1.00  0.00           C  
ATOM    830  OG  SER A  51      77.970  38.550  44.620  1.00  0.00           O  
ATOM    831  HN  SER A  51      76.580  40.960  43.930  1.00  0.00           H  
ATOM    832  HA  SER A  51      75.590  38.490  44.140  1.00  0.00           H  
ATOM    833  HB1 SER A  51      76.740  38.270  46.370  1.00  0.00           H  
ATOM    834  HB2 SER A  51      77.270  40.000  46.000  1.00  0.00           H  
ATOM    835  HG1 SER A  51      78.380  39.330  44.230  1.00  0.00           H  
ATOM    836  N   VAL A  52      74.080  40.570  46.260  1.00  0.00           N  
ATOM    837  CA  VAL A  52      72.800  40.710  47.030  1.00  0.00           C  
ATOM    838  C   VAL A  52      71.560  40.580  46.100  1.00  0.00           C  
ATOM    839  O   VAL A  52      70.570  40.000  46.450  1.00  0.00           O  
ATOM    840  CB  VAL A  52      72.750  42.010  47.800  1.00  0.00           C  
ATOM    841  CG1 VAL A  52      71.360  42.250  48.470  1.00  0.00           C  
ATOM    842  CG2 VAL A  52      73.790  41.950  48.930  1.00  0.00           C  
ATOM    843  HN  VAL A  52      74.600  41.420  46.120  1.00  0.00           H  
ATOM    844  HA  VAL A  52      72.710  39.860  47.690  1.00  0.00           H  
ATOM    845  HB  VAL A  52      73.080  42.900  47.210  1.00  0.00           H  
ATOM    846 1HG1 VAL A  52      70.990  41.290  48.890  1.00  0.00           H  
ATOM    847 2HG1 VAL A  52      70.730  42.540  47.600  1.00  0.00           H  
ATOM    848 3HG1 VAL A  52      71.410  43.030  49.260  1.00  0.00           H  
ATOM    849 1HG2 VAL A  52      74.840  41.830  48.570  1.00  0.00           H  
ATOM    850 2HG2 VAL A  52      73.410  41.140  49.580  1.00  0.00           H  
ATOM    851 3HG2 VAL A  52      73.560  42.860  49.530  1.00  0.00           H  
ATOM    852  N   CYS A  53      71.610  41.180  44.910  1.00  0.00           N  
ATOM    853  CA  CYS A  53      70.490  41.190  44.010  1.00  0.00           C  
ATOM    854  C   CYS A  53      70.250  39.830  43.340  1.00  0.00           C  
ATOM    855  O   CYS A  53      69.110  39.540  42.940  1.00  0.00           O  
ATOM    856  CB  CYS A  53      70.740  42.190  42.910  1.00  0.00           C  
ATOM    857  SG  CYS A  53      70.720  43.760  43.580  1.00  0.00           S  
ATOM    858  HN  CYS A  53      72.350  41.770  44.600  1.00  0.00           H  
ATOM    859  HA  CYS A  53      69.590  41.360  44.590  1.00  0.00           H  
ATOM    860  HB1 CYS A  53      70.070  42.100  42.020  1.00  0.00           H  
ATOM    861  HB2 CYS A  53      71.740  41.850  42.570  1.00  0.00           H  
ATOM    862  HG1 CYS A  53      72.010  43.520  43.750  1.00  0.00           H  
ATOM    863  N   ASP A  54      71.220  38.960  43.210  1.00  0.00           N  
ATOM    864  CA  ASP A  54      71.080  37.610  42.790  1.00  0.00           C  
ATOM    865  C   ASP A  54      70.260  36.800  43.810  1.00  0.00           C  
ATOM    866  O   ASP A  54      69.410  36.010  43.510  1.00  0.00           O  
ATOM    867  CB  ASP A  54      72.420  36.970  42.530  1.00  0.00           C  
ATOM    868  CG  ASP A  54      73.070  37.400  41.260  1.00  0.00           C  
ATOM    869  OD1 ASP A  54      72.320  37.980  40.440  1.00  0.00           O  
ATOM    870  OD2 ASP A  54      74.260  37.110  40.970  1.00  0.00           O1-
ATOM    871  HN  ASP A  54      72.150  39.320  43.250  1.00  0.00           H  
ATOM    872  HA  ASP A  54      70.500  37.520  41.890  1.00  0.00           H  
ATOM    873  HB1 ASP A  54      72.240  35.870  42.470  1.00  0.00           H  
ATOM    874  HB2 ASP A  54      73.180  37.010  43.340  1.00  0.00           H  
ATOM    875  N   ILE A  55      70.500  37.060  45.100  1.00  0.00           N  
ATOM    876  CA  ILE A  55      69.740  36.450  46.170  1.00  0.00           C  
ATOM    877  C   ILE A  55      68.330  36.880  46.140  1.00  0.00           C  
ATOM    878  O   ILE A  55      67.420  36.000  46.100  1.00  0.00           O  
ATOM    879  CB  ILE A  55      70.480  36.710  47.540  1.00  0.00           C  
ATOM    880  CG1 ILE A  55      71.790  35.860  47.540  1.00  0.00           C  
ATOM    881  CG2 ILE A  55      69.670  36.130  48.710  1.00  0.00           C  
ATOM    882  CD  ILE A  55      72.690  36.010  48.760  1.00  0.00           C  
ATOM    883  HN  ILE A  55      71.100  37.830  45.300  1.00  0.00           H  
ATOM    884  HA  ILE A  55      69.630  35.390  46.010  1.00  0.00           H  
ATOM    885  HB  ILE A  55      70.650  37.800  47.680  1.00  0.00           H  
ATOM    886 1HG1 ILE A  55      72.370  36.140  46.630  1.00  0.00           H  
ATOM    887 2HG1 ILE A  55      71.490  34.790  47.560  1.00  0.00           H  
ATOM    888 1HG2 ILE A  55      69.380  35.070  48.550  1.00  0.00           H  
ATOM    889 2HG2 ILE A  55      68.750  36.720  48.910  1.00  0.00           H  
ATOM    890 3HG2 ILE A  55      70.210  36.210  49.680  1.00  0.00           H  
ATOM    891  HD1 ILE A  55      73.670  35.500  48.660  1.00  0.00           H  
ATOM    892  HD2 ILE A  55      72.280  35.390  49.580  1.00  0.00           H  
ATOM    893  HD3 ILE A  55      72.700  37.090  49.030  1.00  0.00           H  
ATOM    894  N   LEU A  56      68.090  38.210  46.000  1.00  0.00           N  
ATOM    895  CA  LEU A  56      66.740  38.710  45.830  1.00  0.00           C  
ATOM    896  C   LEU A  56      66.020  38.210  44.580  1.00  0.00           C  
ATOM    897  O   LEU A  56      64.830  37.980  44.650  1.00  0.00           O  
ATOM    898  CB  LEU A  56      66.700  40.310  45.750  1.00  0.00           C  
ATOM    899  CG  LEU A  56      67.270  41.000  46.990  1.00  0.00           C  
ATOM    900  CD1 LEU A  56      67.790  42.380  46.730  1.00  0.00           C  
ATOM    901  CD2 LEU A  56      66.200  41.330  48.060  1.00  0.00           C  
ATOM    902  HN  LEU A  56      68.780  38.930  46.080  1.00  0.00           H  
ATOM    903  HA  LEU A  56      66.160  38.400  46.690  1.00  0.00           H  
ATOM    904  HB1 LEU A  56      65.630  40.580  45.790  1.00  0.00           H  
ATOM    905  HB2 LEU A  56      67.170  40.700  44.830  1.00  0.00           H  
ATOM    906  HG  LEU A  56      68.110  40.430  47.460  1.00  0.00           H  
ATOM    907 1HD1 LEU A  56      68.160  42.900  47.630  1.00  0.00           H  
ATOM    908 2HD1 LEU A  56      66.930  42.970  46.320  1.00  0.00           H  
ATOM    909 3HD1 LEU A  56      68.490  42.410  45.870  1.00  0.00           H  
ATOM    910 1HD2 LEU A  56      65.580  40.480  48.410  1.00  0.00           H  
ATOM    911 2HD2 LEU A  56      65.590  42.170  47.640  1.00  0.00           H  
ATOM    912 3HD2 LEU A  56      66.740  41.730  48.950  1.00  0.00           H  
ATOM    913  N   ASN A  57      66.650  37.970  43.450  1.00  0.00           N  
ATOM    914  CA  ASN A  57      65.970  37.460  42.210  1.00  0.00           C  
ATOM    915  C   ASN A  57      65.800  35.870  42.160  1.00  0.00           C  
ATOM    916  O   ASN A  57      65.130  35.290  41.330  1.00  0.00           O  
ATOM    917  CB  ASN A  57      66.810  37.870  41.000  1.00  0.00           C  
ATOM    918  CG  ASN A  57      66.910  39.380  40.850  1.00  0.00           C  
ATOM    919  ND2 ASN A  57      68.050  39.860  40.300  1.00  0.00           N  
ATOM    920  OD1 ASN A  57      65.960  40.140  41.120  1.00  0.00           O  
ATOM    921  HN  ASN A  57      67.640  38.080  43.450  1.00  0.00           H  
ATOM    922  HA  ASN A  57      64.950  37.790  42.070  1.00  0.00           H  
ATOM    923  HB1 ASN A  57      66.380  37.490  40.050  1.00  0.00           H  
ATOM    924  HB2 ASN A  57      67.800  37.370  41.070  1.00  0.00           H  
ATOM    925 1HD2 ASN A  57      68.200  40.840  40.190  1.00  0.00           H  
ATOM    926 2HD2 ASN A  57      68.890  39.350  40.110  1.00  0.00           H  
ATOM    927  N   GLY A  58      66.550  35.120  43.000  1.00  0.00           N  
ATOM    928  CA  GLY A  58      66.640  33.630  42.950  1.00  0.00           C  
ATOM    929  C   GLY A  58      67.800  33.140  42.180  1.00  0.00           C  
ATOM    930  O   GLY A  58      67.850  31.940  41.840  1.00  0.00           O  
ATOM    931  HN  GLY A  58      67.050  35.630  43.700  1.00  0.00           H  
ATOM    932  HA1 GLY A  58      65.800  33.240  42.410  1.00  0.00           H  
ATOM    933  HA2 GLY A  58      66.650  33.290  43.980  1.00  0.00           H  
ATOM    934  N   LYS A  59      68.790  33.960  41.890  1.00  0.00           N  
ATOM    935  CA  LYS A  59      69.900  33.650  41.070  1.00  0.00           C  
ATOM    936  C   LYS A  59      71.130  33.340  41.920  1.00  0.00           C  
ATOM    937  O   LYS A  59      72.190  33.030  41.360  1.00  0.00           O  
ATOM    938  CB  LYS A  59      70.240  34.750  40.080  1.00  0.00           C  
ATOM    939  CG  LYS A  59      68.980  35.150  39.190  1.00  0.00           C  
ATOM    940  CD  LYS A  59      68.450  33.970  38.400  1.00  0.00           C  
ATOM    941  CE  LYS A  59      66.980  34.220  37.890  1.00  0.00           C  
ATOM    942  NZ  LYS A  59      66.500  32.930  37.180  1.00  0.00           N1+
ATOM    943  HN  LYS A  59      68.850  34.880  42.280  1.00  0.00           H  
ATOM    944  HA  LYS A  59      69.710  32.760  40.500  1.00  0.00           H  
ATOM    945  HB1 LYS A  59      71.030  34.430  39.380  1.00  0.00           H  
ATOM    946  HB2 LYS A  59      70.500  35.680  40.630  1.00  0.00           H  
ATOM    947  HG1 LYS A  59      69.260  35.990  38.520  1.00  0.00           H  
ATOM    948  HG2 LYS A  59      68.190  35.510  39.890  1.00  0.00           H  
ATOM    949  HD1 LYS A  59      68.260  33.090  39.050  1.00  0.00           H  
ATOM    950  HD2 LYS A  59      69.130  33.560  37.610  1.00  0.00           H  
ATOM    951  HE1 LYS A  59      66.950  34.960  37.060  1.00  0.00           H  
ATOM    952  HE2 LYS A  59      66.300  34.300  38.770  1.00  0.00           H  
ATOM    953  HZ1 LYS A  59      65.990  33.150  36.300  1.00  0.00           H  
ATOM    954  HZ2 LYS A  59      65.830  32.530  37.870  1.00  0.00           H  
ATOM    955  HZ3 LYS A  59      67.340  32.330  37.040  1.00  0.00           H  
ATOM    956  N   ASP A  60      70.920  33.330  43.270  1.00  0.00           N  
ATOM    957  CA  ASP A  60      71.810  32.550  44.110  1.00  0.00           C  
ATOM    958  C   ASP A  60      71.120  31.900  45.230  1.00  0.00           C  
ATOM    959  O   ASP A  60      69.930  32.100  45.480  1.00  0.00           O  
ATOM    960  CB  ASP A  60      72.830  33.600  44.740  1.00  0.00           C  
ATOM    961  CG  ASP A  60      74.080  32.970  45.320  1.00  0.00           C  
ATOM    962  OD1 ASP A  60      74.380  31.820  44.940  1.00  0.00           O  
ATOM    963  OD2 ASP A  60      74.740  33.600  46.180  1.00  0.00           O1-
ATOM    964  HN  ASP A  60      70.250  33.950  43.660  1.00  0.00           H  
ATOM    965  HA  ASP A  60      72.280  31.760  43.540  1.00  0.00           H  
ATOM    966  HB1 ASP A  60      72.360  34.050  45.640  1.00  0.00           H  
ATOM    967  HB2 ASP A  60      73.030  34.460  44.070  1.00  0.00           H  
ATOM    968  N   ASP A  61      71.770  30.990  45.840  1.00  0.00           N  
ATOM    969  CA  ASP A  61      71.320  30.260  46.990  1.00  0.00           C  
ATOM    970  C   ASP A  61      71.780  30.790  48.360  1.00  0.00           C  
ATOM    971  O   ASP A  61      71.210  30.320  49.320  1.00  0.00           O  
ATOM    972  CB  ASP A  61      71.780  28.750  46.810  1.00  0.00           C  
ATOM    973  CG  ASP A  61      71.100  28.170  45.540  1.00  0.00           C  
ATOM    974  OD1 ASP A  61      71.800  27.470  44.730  1.00  0.00           O  
ATOM    975  OD2 ASP A  61      69.840  28.330  45.340  1.00  0.00           O1-
ATOM    976  HN  ASP A  61      72.740  30.880  45.630  1.00  0.00           H  
ATOM    977  HA  ASP A  61      70.250  30.260  46.940  1.00  0.00           H  
ATOM    978  HB1 ASP A  61      71.300  28.140  47.610  1.00  0.00           H  
ATOM    979  HB2 ASP A  61      72.870  28.530  46.770  1.00  0.00           H  
ATOM    980  N   ARG A  62      72.750  31.710  48.470  1.00  0.00           N  
ATOM    981  CA  ARG A  62      73.320  32.040  49.800  1.00  0.00           C  
ATOM    982  C   ARG A  62      72.360  32.850  50.610  1.00  0.00           C  
ATOM    983  O   ARG A  62      71.290  33.320  50.190  1.00  0.00           O  
ATOM    984  CB  ARG A  62      74.640  32.770  49.580  1.00  0.00           C  
ATOM    985  CG  ARG A  62      75.700  31.870  48.770  1.00  0.00           C  
ATOM    986  CD  ARG A  62      77.050  32.530  48.750  1.00  0.00           C  
ATOM    987  NE  ARG A  62      76.970  33.760  47.930  1.00  0.00           N  
ATOM    988  CZ  ARG A  62      77.940  34.600  47.620  1.00  0.00           C  
ATOM    989  NH1 ARG A  62      79.140  34.490  48.130  1.00  0.00           N1+
ATOM    990  NH2 ARG A  62      77.600  35.670  47.030  1.00  0.00           N  
ATOM    991  HN  ARG A  62      73.130  32.120  47.640  1.00  0.00           H  
ATOM    992  HA  ARG A  62      73.600  31.160  50.360  1.00  0.00           H  
ATOM    993  HB1 ARG A  62      75.070  33.090  50.550  1.00  0.00           H  
ATOM    994  HB2 ARG A  62      74.390  33.610  48.890  1.00  0.00           H  
ATOM    995  HG1 ARG A  62      75.380  31.600  47.740  1.00  0.00           H  
ATOM    996  HG2 ARG A  62      75.830  30.970  49.410  1.00  0.00           H  
ATOM    997  HD1 ARG A  62      77.840  31.870  48.330  1.00  0.00           H  
ATOM    998  HD2 ARG A  62      77.200  32.790  49.820  1.00  0.00           H  
ATOM    999  HE  ARG A  62      76.140  33.900  47.390  1.00  0.00           H  
ATOM   1000 1HH1 ARG A  62      79.270  33.710  48.740  1.00  0.00           H  
ATOM   1001 2HH1 ARG A  62      79.760  35.270  48.120  1.00  0.00           H  
ATOM   1002 1HH2 ARG A  62      76.700  35.770  46.600  1.00  0.00           H  
ATOM   1003 2HH2 ARG A  62      78.320  36.360  47.010  1.00  0.00           H  
ATOM   1004  N   LEU A  63      72.700  33.140  51.900  1.00  0.00           N  
ATOM   1005  CA  LEU A  63      71.930  34.120  52.610  1.00  0.00           C  
ATOM   1006  C   LEU A  63      72.740  35.330  52.510  1.00  0.00           C  
ATOM   1007  O   LEU A  63      73.970  35.340  52.500  1.00  0.00           O  
ATOM   1008  CB  LEU A  63      71.730  33.910  54.160  1.00  0.00           C  
ATOM   1009  CG  LEU A  63      70.910  32.610  54.470  1.00  0.00           C  
ATOM   1010  CD1 LEU A  63      71.080  32.270  55.960  1.00  0.00           C  
ATOM   1011  CD2 LEU A  63      69.520  32.760  54.080  1.00  0.00           C  
ATOM   1012  HN  LEU A  63      73.560  32.790  52.270  1.00  0.00           H  
ATOM   1013  HA  LEU A  63      70.970  34.320  52.170  1.00  0.00           H  
ATOM   1014  HB1 LEU A  63      71.190  34.760  54.630  1.00  0.00           H  
ATOM   1015  HB2 LEU A  63      72.680  33.870  54.740  1.00  0.00           H  
ATOM   1016  HG  LEU A  63      71.300  31.700  53.970  1.00  0.00           H  
ATOM   1017 1HD1 LEU A  63      70.770  33.040  56.690  1.00  0.00           H  
ATOM   1018 2HD1 LEU A  63      72.170  32.230  56.170  1.00  0.00           H  
ATOM   1019 3HD1 LEU A  63      70.520  31.360  56.270  1.00  0.00           H  
ATOM   1020 1HD2 LEU A  63      69.100  33.630  54.620  1.00  0.00           H  
ATOM   1021 2HD2 LEU A  63      68.970  31.810  54.290  1.00  0.00           H  
ATOM   1022 3HD2 LEU A  63      69.400  32.950  53.000  1.00  0.00           H  
ATOM   1023  N   VAL A  64      72.100  36.510  52.580  1.00  0.00           N  
ATOM   1024  CA  VAL A  64      72.730  37.750  52.870  1.00  0.00           C  
ATOM   1025  C   VAL A  64      72.830  37.800  54.440  1.00  0.00           C  
ATOM   1026  O   VAL A  64      71.840  37.500  55.110  1.00  0.00           O  
ATOM   1027  CB  VAL A  64      71.860  38.940  52.500  1.00  0.00           C  
ATOM   1028  CG1 VAL A  64      72.500  40.290  52.710  1.00  0.00           C  
ATOM   1029  CG2 VAL A  64      71.290  38.900  51.040  1.00  0.00           C  
ATOM   1030  HN  VAL A  64      71.100  36.580  52.540  1.00  0.00           H  
ATOM   1031  HA  VAL A  64      73.710  37.830  52.430  1.00  0.00           H  
ATOM   1032  HB  VAL A  64      70.950  38.890  53.130  1.00  0.00           H  
ATOM   1033 1HG1 VAL A  64      73.490  40.290  52.180  1.00  0.00           H  
ATOM   1034 2HG1 VAL A  64      72.800  40.410  53.780  1.00  0.00           H  
ATOM   1035 3HG1 VAL A  64      71.870  41.150  52.430  1.00  0.00           H  
ATOM   1036 1HG2 VAL A  64      70.700  37.960  50.900  1.00  0.00           H  
ATOM   1037 2HG2 VAL A  64      72.030  39.030  50.230  1.00  0.00           H  
ATOM   1038 3HG2 VAL A  64      70.590  39.760  50.920  1.00  0.00           H  
ATOM   1039  N   ILE A  65      74.030  38.100  55.030  1.00  0.00           N  
ATOM   1040  CA  ILE A  65      74.140  38.280  56.420  1.00  0.00           C  
ATOM   1041  C   ILE A  65      74.540  39.700  56.580  1.00  0.00           C  
ATOM   1042  O   ILE A  65      75.660  40.100  56.150  1.00  0.00           O  
ATOM   1043  CB  ILE A  65      75.180  37.320  57.000  1.00  0.00           C  
ATOM   1044  CG1 ILE A  65      74.830  35.810  56.730  1.00  0.00           C  
ATOM   1045  CG2 ILE A  65      75.320  37.550  58.530  1.00  0.00           C  
ATOM   1046  CD  ILE A  65      73.570  35.370  57.470  1.00  0.00           C  
ATOM   1047  HN  ILE A  65      74.840  38.280  54.480  1.00  0.00           H  
ATOM   1048  HA  ILE A  65      73.240  38.070  56.990  1.00  0.00           H  
ATOM   1049  HB  ILE A  65      76.140  37.520  56.470  1.00  0.00           H  
ATOM   1050 1HG1 ILE A  65      75.720  35.250  57.090  1.00  0.00           H  
ATOM   1051 2HG1 ILE A  65      74.800  35.610  55.640  1.00  0.00           H  
ATOM   1052 1HG2 ILE A  65      74.340  37.660  59.070  1.00  0.00           H  
ATOM   1053 2HG2 ILE A  65      75.800  38.520  58.750  1.00  0.00           H  
ATOM   1054 3HG2 ILE A  65      75.920  36.770  59.040  1.00  0.00           H  
ATOM   1055  HD1 ILE A  65      73.840  35.460  58.550  1.00  0.00           H  
ATOM   1056  HD2 ILE A  65      73.300  34.300  57.320  1.00  0.00           H  
ATOM   1057  HD3 ILE A  65      72.690  36.010  57.270  1.00  0.00           H  
ATOM   1058  N   VAL A  66      73.670  40.470  57.200  1.00  0.00           N  
ATOM   1059  CA  VAL A  66      73.910  41.890  57.410  1.00  0.00           C  
ATOM   1060  C   VAL A  66      74.330  42.040  58.870  1.00  0.00           C  
ATOM   1061  O   VAL A  66      73.520  41.900  59.780  1.00  0.00           O  
ATOM   1062  CB  VAL A  66      72.660  42.720  57.140  1.00  0.00           C  
ATOM   1063  CG1 VAL A  66      73.020  44.160  57.430  1.00  0.00           C  
ATOM   1064  CG2 VAL A  66      72.230  42.440  55.750  1.00  0.00           C  
ATOM   1065  HN  VAL A  66      72.790  40.140  57.530  1.00  0.00           H  
ATOM   1066  HA  VAL A  66      74.660  42.220  56.700  1.00  0.00           H  
ATOM   1067  HB  VAL A  66      71.760  42.570  57.780  1.00  0.00           H  
ATOM   1068 1HG1 VAL A  66      72.290  44.820  56.910  1.00  0.00           H  
ATOM   1069 2HG1 VAL A  66      74.000  44.400  56.950  1.00  0.00           H  
ATOM   1070 3HG1 VAL A  66      73.110  44.370  58.520  1.00  0.00           H  
ATOM   1071 1HG2 VAL A  66      71.560  43.220  55.320  1.00  0.00           H  
ATOM   1072 2HG2 VAL A  66      71.620  41.520  55.740  1.00  0.00           H  
ATOM   1073 3HG2 VAL A  66      73.110  42.280  55.090  1.00  0.00           H  
ATOM   1074  N   ILE A  67      75.630  42.220  59.230  1.00  0.00           N  
ATOM   1075  CA  ILE A  67      76.130  41.970  60.580  1.00  0.00           C  
ATOM   1076  C   ILE A  67      77.170  42.970  60.900  1.00  0.00           C  
ATOM   1077  O   ILE A  67      77.930  43.400  60.020  1.00  0.00           O  
ATOM   1078  CB  ILE A  67      76.670  40.530  60.720  1.00  0.00           C  
ATOM   1079  CG1 ILE A  67      77.270  40.190  62.120  1.00  0.00           C  
ATOM   1080  CG2 ILE A  67      77.540  40.180  59.530  1.00  0.00           C  
ATOM   1081  CD  ILE A  67      77.440  38.690  62.320  1.00  0.00           C  
ATOM   1082  HN  ILE A  67      76.320  42.390  58.530  1.00  0.00           H  
ATOM   1083  HA  ILE A  67      75.350  42.090  61.320  1.00  0.00           H  
ATOM   1084  HB  ILE A  67      75.760  39.900  60.750  1.00  0.00           H  
ATOM   1085 1HG1 ILE A  67      76.680  40.600  62.980  1.00  0.00           H  
ATOM   1086 2HG1 ILE A  67      78.230  40.730  62.040  1.00  0.00           H  
ATOM   1087 1HG2 ILE A  67      77.950  39.150  59.650  1.00  0.00           H  
ATOM   1088 2HG2 ILE A  67      78.350  40.940  59.530  1.00  0.00           H  
ATOM   1089 3HG2 ILE A  67      77.030  40.250  58.550  1.00  0.00           H  
ATOM   1090  HD1 ILE A  67      76.540  38.120  62.000  1.00  0.00           H  
ATOM   1091  HD2 ILE A  67      77.580  38.430  63.400  1.00  0.00           H  
ATOM   1092  HD3 ILE A  67      78.250  38.290  61.680  1.00  0.00           H  
ATOM   1093  N   GLY A  68      77.220  43.550  62.160  1.00  0.00           N  
ATOM   1094  CA  GLY A  68      78.210  44.500  62.670  1.00  0.00           C  
ATOM   1095  C   GLY A  68      77.670  45.150  63.920  1.00  0.00           C  
ATOM   1096  O   GLY A  68      76.600  44.700  64.320  1.00  0.00           O  
ATOM   1097  HN  GLY A  68      76.550  43.160  62.790  1.00  0.00           H  
ATOM   1098  HA1 GLY A  68      78.330  45.340  62.000  1.00  0.00           H  
ATOM   1099  HA2 GLY A  68      79.090  43.950  62.970  1.00  0.00           H  
ATOM   1100  N   PRO A  69      78.280  46.170  64.550  1.00  0.00           N  
ATOM   1101  CA  PRO A  69      77.700  46.930  65.650  1.00  0.00           C  
ATOM   1102  C   PRO A  69      76.190  47.300  65.490  1.00  0.00           C  
ATOM   1103  O   PRO A  69      75.660  47.250  64.400  1.00  0.00           O  
ATOM   1104  CB  PRO A  69      78.800  48.070  65.830  1.00  0.00           C  
ATOM   1105  CG  PRO A  69      80.070  47.550  65.170  1.00  0.00           C  
ATOM   1106  CD  PRO A  69      79.600  46.650  64.030  1.00  0.00           C  
ATOM   1107  HA  PRO A  69      77.660  46.180  66.430  1.00  0.00           H  
ATOM   1108  HB1 PRO A  69      78.870  48.340  66.900  1.00  0.00           H  
ATOM   1109  HB2 PRO A  69      78.460  48.950  65.240  1.00  0.00           H  
ATOM   1110  HG1 PRO A  69      80.740  48.390  64.880  1.00  0.00           H  
ATOM   1111  HG2 PRO A  69      80.570  46.900  65.930  1.00  0.00           H  
ATOM   1112  HD1 PRO A  69      79.460  47.160  63.050  1.00  0.00           H  
ATOM   1113  HD2 PRO A  69      80.260  45.760  63.950  1.00  0.00           H  
ATOM   1114  N   CYS A  70      75.560  47.720  66.520  1.00  0.00           N  
ATOM   1115  CA  CYS A  70      74.320  48.480  66.430  1.00  0.00           C  
ATOM   1116  C   CYS A  70      74.650  49.950  66.140  1.00  0.00           C  
ATOM   1117  O   CYS A  70      73.810  50.640  65.580  1.00  0.00           O  
ATOM   1118  CB  CYS A  70      73.560  48.310  67.800  1.00  0.00           C  
ATOM   1119  SG  CYS A  70      72.060  49.320  68.100  1.00  0.00           S  
ATOM   1120  HN  CYS A  70      75.840  47.470  67.450  1.00  0.00           H  
ATOM   1121  HA  CYS A  70      73.830  48.020  65.580  1.00  0.00           H  
ATOM   1122  HB1 CYS A  70      74.320  48.640  68.540  1.00  0.00           H  
ATOM   1123  HB2 CYS A  70      73.280  47.250  68.000  1.00  0.00           H  
ATOM   1124  HG1 CYS A  70      72.520  50.480  67.650  1.00  0.00           H  
ATOM   1125  N   SER A  71      75.910  50.370  66.500  1.00  0.00           N  
ATOM   1126  CA  SER A  71      76.440  51.600  65.920  1.00  0.00           C  
ATOM   1127  C   SER A  71      77.900  51.600  66.090  1.00  0.00           C  
ATOM   1128  O   SER A  71      78.500  51.160  67.020  1.00  0.00           O  
ATOM   1129  CB  SER A  71      75.780  52.840  66.500  1.00  0.00           C  
ATOM   1130  OG  SER A  71      76.250  54.100  65.930  1.00  0.00           O  
ATOM   1131  HN  SER A  71      76.490  49.780  67.070  1.00  0.00           H  
ATOM   1132  HA  SER A  71      76.300  51.530  64.860  1.00  0.00           H  
ATOM   1133  HB1 SER A  71      75.760  52.850  67.610  1.00  0.00           H  
ATOM   1134  HB2 SER A  71      74.710  52.860  66.190  1.00  0.00           H  
ATOM   1135  HG1 SER A  71      76.470  53.940  65.000  1.00  0.00           H  
ATOM   1136  N   LEU A  72      78.650  52.260  65.140  1.00  0.00           N  
ATOM   1137  CA  LEU A  72      80.100  52.450  65.110  1.00  0.00           C  
ATOM   1138  C   LEU A  72      80.610  53.380  66.140  1.00  0.00           C  
ATOM   1139  O   LEU A  72      80.050  54.440  66.450  1.00  0.00           O  
ATOM   1140  CB  LEU A  72      80.680  52.830  63.730  1.00  0.00           C  
ATOM   1141  CG  LEU A  72      80.260  51.730  62.680  1.00  0.00           C  
ATOM   1142  CD1 LEU A  72      80.950  51.980  61.260  1.00  0.00           C  
ATOM   1143  CD2 LEU A  72      80.400  50.200  62.950  1.00  0.00           C  
ATOM   1144  HN  LEU A  72      78.170  52.780  64.440  1.00  0.00           H  
ATOM   1145  HA  LEU A  72      80.460  51.480  65.410  1.00  0.00           H  
ATOM   1146  HB1 LEU A  72      81.780  52.810  63.850  1.00  0.00           H  
ATOM   1147  HB2 LEU A  72      80.370  53.840  63.390  1.00  0.00           H  
ATOM   1148  HG  LEU A  72      79.190  51.910  62.530  1.00  0.00           H  
ATOM   1149 1HD1 LEU A  72      80.500  51.330  60.480  1.00  0.00           H  
ATOM   1150 2HD1 LEU A  72      82.020  51.700  61.270  1.00  0.00           H  
ATOM   1151 3HD1 LEU A  72      80.810  53.010  60.860  1.00  0.00           H  
ATOM   1152 1HD2 LEU A  72      79.950  49.550  62.170  1.00  0.00           H  
ATOM   1153 2HD2 LEU A  72      79.880  49.950  63.900  1.00  0.00           H  
ATOM   1154 3HD2 LEU A  72      81.450  49.920  63.190  1.00  0.00           H  
ATOM   1155  N   HSD A  73      81.700  53.100  66.710  1.00  0.00           N  
ATOM   1156  CA  HSD A  73      82.140  53.750  67.900  1.00  0.00           C  
ATOM   1157  C   HSD A  73      83.600  53.970  67.800  1.00  0.00           C  
ATOM   1158  O   HSD A  73      83.980  55.160  67.830  1.00  0.00           O  
ATOM   1159  CB  HSD A  73      81.670  52.950  69.120  1.00  0.00           C  
ATOM   1160  CG  HSD A  73      82.370  51.670  69.300  1.00  0.00           C  
ATOM   1161  CD2 HSD A  73      81.970  50.390  68.910  1.00  0.00           C  
ATOM   1162  ND1 HSD A  73      83.480  51.450  70.070  1.00  0.00           N  
ATOM   1163  CE1 HSD A  73      83.780  50.130  69.980  1.00  0.00           C  
ATOM   1164  NE2 HSD A  73      82.910  49.440  69.270  1.00  0.00           N  
ATOM   1165  HN  HSD A  73      82.370  52.400  66.440  1.00  0.00           H  
ATOM   1166  HA  HSD A  73      81.670  54.720  68.030  1.00  0.00           H  
ATOM   1167  HB1 HSD A  73      80.580  52.740  69.090  1.00  0.00           H  
ATOM   1168  HB2 HSD A  73      81.840  53.580  70.020  1.00  0.00           H  
ATOM   1169  HD1 HSD A  73      83.990  52.040  70.700  1.00  0.00           H  
ATOM   1170  HD2 HSD A  73      81.170  50.110  68.240  1.00  0.00           H  
ATOM   1171  HE1 HSD A  73      84.690  49.760  70.460  1.00  0.00           H  
ATOM   1172  N   ASP A  74      84.460  52.960  67.660  1.00  0.00           N  
ATOM   1173  CA  ASP A  74      85.850  53.220  67.580  1.00  0.00           C  
ATOM   1174  C   ASP A  74      86.220  52.860  66.080  1.00  0.00           C  
ATOM   1175  O   ASP A  74      85.930  51.710  65.710  1.00  0.00           O  
ATOM   1176  CB  ASP A  74      86.620  52.240  68.530  1.00  0.00           C  
ATOM   1177  CG  ASP A  74      88.140  52.390  68.260  1.00  0.00           C  
ATOM   1178  OD1 ASP A  74      88.580  53.360  67.570  1.00  0.00           O  
ATOM   1179  OD2 ASP A  74      88.910  51.570  68.820  1.00  0.00           O1-
ATOM   1180  HN  ASP A  74      84.130  52.020  67.710  1.00  0.00           H  
ATOM   1181  HA  ASP A  74      86.120  54.200  67.930  1.00  0.00           H  
ATOM   1182  HB1 ASP A  74      86.390  51.160  68.410  1.00  0.00           H  
ATOM   1183  HB2 ASP A  74      86.290  52.530  69.550  1.00  0.00           H  
ATOM   1184  N   PRO A  75      86.850  53.630  65.200  1.00  0.00           N  
ATOM   1185  CA  PRO A  75      87.160  53.240  63.790  1.00  0.00           C  
ATOM   1186  C   PRO A  75      88.260  52.190  63.720  1.00  0.00           C  
ATOM   1187  O   PRO A  75      88.150  51.330  62.860  1.00  0.00           O  
ATOM   1188  CB  PRO A  75      87.610  54.520  63.220  1.00  0.00           C  
ATOM   1189  CG  PRO A  75      86.970  55.650  64.000  1.00  0.00           C  
ATOM   1190  CD  PRO A  75      86.930  55.050  65.420  1.00  0.00           C  
ATOM   1191  HA  PRO A  75      86.310  52.800  63.280  1.00  0.00           H  
ATOM   1192  HB1 PRO A  75      87.330  54.660  62.150  1.00  0.00           H  
ATOM   1193  HB2 PRO A  75      88.700  54.660  63.300  1.00  0.00           H  
ATOM   1194  HG1 PRO A  75      87.510  56.620  64.070  1.00  0.00           H  
ATOM   1195  HG2 PRO A  75      85.910  55.850  63.710  1.00  0.00           H  
ATOM   1196  HD1 PRO A  75      87.870  55.320  65.940  1.00  0.00           H  
ATOM   1197  HD2 PRO A  75      86.120  55.350  66.120  1.00  0.00           H  
ATOM   1198  N   LYS A  76      89.280  52.130  64.680  1.00  0.00           N  
ATOM   1199  CA  LYS A  76      90.430  51.160  64.710  1.00  0.00           C  
ATOM   1200  C   LYS A  76      89.880  49.810  64.890  1.00  0.00           C  
ATOM   1201  O   LYS A  76      90.200  48.870  64.160  1.00  0.00           O  
ATOM   1202  CB  LYS A  76      91.540  51.560  65.820  1.00  0.00           C  
ATOM   1203  CG  LYS A  76      91.820  53.130  65.840  1.00  0.00           C  
ATOM   1204  CD  LYS A  76      92.730  53.590  66.930  1.00  0.00           C  
ATOM   1205  CE  LYS A  76      92.270  53.190  68.290  1.00  0.00           C  
ATOM   1206  NZ  LYS A  76      91.050  53.860  68.790  1.00  0.00           N1+
ATOM   1207  HN  LYS A  76      89.330  52.870  65.350  1.00  0.00           H  
ATOM   1208  HA  LYS A  76      90.840  51.240  63.720  1.00  0.00           H  
ATOM   1209  HB1 LYS A  76      92.500  51.010  65.730  1.00  0.00           H  
ATOM   1210  HB2 LYS A  76      91.160  51.180  66.800  1.00  0.00           H  
ATOM   1211  HG1 LYS A  76      90.780  53.530  65.840  1.00  0.00           H  
ATOM   1212  HG2 LYS A  76      92.340  53.400  64.900  1.00  0.00           H  
ATOM   1213  HD1 LYS A  76      92.720  54.700  66.850  1.00  0.00           H  
ATOM   1214  HD2 LYS A  76      93.750  53.210  66.740  1.00  0.00           H  
ATOM   1215  HE1 LYS A  76      92.990  53.590  69.040  1.00  0.00           H  
ATOM   1216  HE2 LYS A  76      92.240  52.130  68.610  1.00  0.00           H  
ATOM   1217  HZ1 LYS A  76      90.130  53.510  68.450  1.00  0.00           H  
ATOM   1218  HZ2 LYS A  76      91.050  54.860  68.490  1.00  0.00           H  
ATOM   1219  HZ3 LYS A  76      91.110  53.930  69.820  1.00  0.00           H  
ATOM   1220  N   ALA A  77      89.090  49.660  65.920  1.00  0.00           N  
ATOM   1221  CA  ALA A  77      88.300  48.510  66.280  1.00  0.00           C  
ATOM   1222  C   ALA A  77      87.410  48.100  65.120  1.00  0.00           C  
ATOM   1223  O   ALA A  77      87.360  46.890  64.860  1.00  0.00           O  
ATOM   1224  CB  ALA A  77      87.430  48.740  67.530  1.00  0.00           C  
ATOM   1225  HN  ALA A  77      88.940  50.420  66.540  1.00  0.00           H  
ATOM   1226  HA  ALA A  77      89.030  47.710  66.280  1.00  0.00           H  
ATOM   1227  HB1 ALA A  77      87.120  47.840  68.090  1.00  0.00           H  
ATOM   1228  HB2 ALA A  77      86.600  49.430  67.240  1.00  0.00           H  
ATOM   1229  HB3 ALA A  77      88.140  49.200  68.250  1.00  0.00           H  
ATOM   1230  N   ALA A  78      86.690  49.000  64.390  1.00  0.00           N  
ATOM   1231  CA  ALA A  78      85.830  48.590  63.270  1.00  0.00           C  
ATOM   1232  C   ALA A  78      86.720  47.920  62.210  1.00  0.00           C  
ATOM   1233  O   ALA A  78      86.400  46.900  61.730  1.00  0.00           O  
ATOM   1234  CB  ALA A  78      84.980  49.740  62.770  1.00  0.00           C  
ATOM   1235  HN  ALA A  78      86.750  49.960  64.640  1.00  0.00           H  
ATOM   1236  HA  ALA A  78      85.220  47.810  63.700  1.00  0.00           H  
ATOM   1237  HB1 ALA A  78      84.210  49.300  62.110  1.00  0.00           H  
ATOM   1238  HB2 ALA A  78      85.610  50.410  62.150  1.00  0.00           H  
ATOM   1239  HB3 ALA A  78      84.580  50.190  63.700  1.00  0.00           H  
ATOM   1240  N   TYR A  79      87.830  48.490  61.780  1.00  0.00           N  
ATOM   1241  CA  TYR A  79      88.790  47.990  60.840  1.00  0.00           C  
ATOM   1242  C   TYR A  79      89.300  46.540  61.180  1.00  0.00           C  
ATOM   1243  O   TYR A  79      89.380  45.660  60.330  1.00  0.00           O  
ATOM   1244  CB  TYR A  79      90.020  48.910  60.770  1.00  0.00           C  
ATOM   1245  CG  TYR A  79      89.780  50.300  60.300  1.00  0.00           C  
ATOM   1246  CD1 TYR A  79      88.590  50.760  59.690  1.00  0.00           C  
ATOM   1247  CD2 TYR A  79      90.800  51.230  60.640  1.00  0.00           C  
ATOM   1248  CE1 TYR A  79      88.450  52.140  59.400  1.00  0.00           C  
ATOM   1249  CE2 TYR A  79      90.660  52.630  60.370  1.00  0.00           C  
ATOM   1250  CZ  TYR A  79      89.500  53.060  59.720  1.00  0.00           C  
ATOM   1251  OH  TYR A  79      89.250  54.400  59.390  1.00  0.00           O  
ATOM   1252  HN  TYR A  79      88.150  49.350  62.160  1.00  0.00           H  
ATOM   1253  HA  TYR A  79      88.280  47.900  59.890  1.00  0.00           H  
ATOM   1254  HB1 TYR A  79      90.650  48.420  60.000  1.00  0.00           H  
ATOM   1255  HB2 TYR A  79      90.550  48.920  61.750  1.00  0.00           H  
ATOM   1256  HD1 TYR A  79      87.750  50.090  59.550  1.00  0.00           H  
ATOM   1257  HD2 TYR A  79      91.690  50.950  61.190  1.00  0.00           H  
ATOM   1258  HE1 TYR A  79      87.560  52.520  58.930  1.00  0.00           H  
ATOM   1259  HE2 TYR A  79      91.470  53.300  60.590  1.00  0.00           H  
ATOM   1260  HH  TYR A  79      90.030  54.900  59.640  1.00  0.00           H  
ATOM   1261  N   ASP A  80      89.700  46.270  62.420  1.00  0.00           N  
ATOM   1262  CA  ASP A  80      90.090  45.000  63.090  1.00  0.00           C  
ATOM   1263  C   ASP A  80      88.870  44.050  63.050  1.00  0.00           C  
ATOM   1264  O   ASP A  80      88.960  42.900  62.630  1.00  0.00           O  
ATOM   1265  CB  ASP A  80      90.820  45.330  64.430  1.00  0.00           C  
ATOM   1266  CG  ASP A  80      91.390  44.100  64.990  1.00  0.00           C  
ATOM   1267  OD1 ASP A  80      91.360  42.930  64.410  1.00  0.00           O  
ATOM   1268  OD2 ASP A  80      91.910  44.170  66.180  1.00  0.00           O1-
ATOM   1269  HN  ASP A  80      89.560  47.040  63.040  1.00  0.00           H  
ATOM   1270  HA  ASP A  80      90.890  44.610  62.470  1.00  0.00           H  
ATOM   1271  HB1 ASP A  80      90.100  45.790  65.130  1.00  0.00           H  
ATOM   1272  HB2 ASP A  80      91.620  46.080  64.220  1.00  0.00           H  
ATOM   1273  N   TYR A  81      87.660  44.530  63.440  1.00  0.00           N  
ATOM   1274  CA  TYR A  81      86.380  43.810  63.340  1.00  0.00           C  
ATOM   1275  C   TYR A  81      86.040  43.320  61.940  1.00  0.00           C  
ATOM   1276  O   TYR A  81      85.680  42.160  61.700  1.00  0.00           O  
ATOM   1277  CB  TYR A  81      85.220  44.670  63.930  1.00  0.00           C  
ATOM   1278  CG  TYR A  81      83.920  43.990  63.900  1.00  0.00           C  
ATOM   1279  CD1 TYR A  81      83.060  44.340  62.840  1.00  0.00           C  
ATOM   1280  CD2 TYR A  81      83.590  42.960  64.790  1.00  0.00           C  
ATOM   1281  CE1 TYR A  81      81.890  43.610  62.680  1.00  0.00           C  
ATOM   1282  CE2 TYR A  81      82.410  42.210  64.550  1.00  0.00           C  
ATOM   1283  CZ  TYR A  81      81.590  42.530  63.510  1.00  0.00           C  
ATOM   1284  OH  TYR A  81      80.510  41.660  63.310  1.00  0.00           O  
ATOM   1285  HN  TYR A  81      87.540  45.440  63.840  1.00  0.00           H  
ATOM   1286  HA  TYR A  81      86.400  42.920  63.940  1.00  0.00           H  
ATOM   1287  HB1 TYR A  81      85.120  45.590  63.320  1.00  0.00           H  
ATOM   1288  HB2 TYR A  81      85.470  44.930  64.980  1.00  0.00           H  
ATOM   1289  HD1 TYR A  81      83.400  45.060  62.100  1.00  0.00           H  
ATOM   1290  HD2 TYR A  81      84.250  42.610  65.570  1.00  0.00           H  
ATOM   1291  HE1 TYR A  81      81.340  43.740  61.760  1.00  0.00           H  
ATOM   1292  HE2 TYR A  81      82.150  41.310  65.080  1.00  0.00           H  
ATOM   1293  HH  TYR A  81      80.470  41.080  64.080  1.00  0.00           H  
ATOM   1294  N   ALA A  82      86.140  44.260  60.990  1.00  0.00           N  
ATOM   1295  CA  ALA A  82      86.080  43.960  59.600  1.00  0.00           C  
ATOM   1296  C   ALA A  82      87.100  42.970  59.030  1.00  0.00           C  
ATOM   1297  O   ALA A  82      86.820  42.130  58.190  1.00  0.00           O  
ATOM   1298  CB  ALA A  82      86.080  45.300  58.880  1.00  0.00           C  
ATOM   1299  HN  ALA A  82      86.260  45.240  61.120  1.00  0.00           H  
ATOM   1300  HA  ALA A  82      85.100  43.540  59.410  1.00  0.00           H  
ATOM   1301  HB1 ALA A  82      85.260  45.920  59.300  1.00  0.00           H  
ATOM   1302  HB2 ALA A  82      85.860  45.020  57.830  1.00  0.00           H  
ATOM   1303  HB3 ALA A  82      87.000  45.900  59.090  1.00  0.00           H  
ATOM   1304  N   ASP A  83      88.400  43.080  59.480  1.00  0.00           N  
ATOM   1305  CA  ASP A  83      89.440  42.120  59.270  1.00  0.00           C  
ATOM   1306  C   ASP A  83      89.160  40.710  59.630  1.00  0.00           C  
ATOM   1307  O   ASP A  83      89.390  39.770  58.890  1.00  0.00           O  
ATOM   1308  CB  ASP A  83      90.820  42.490  59.900  1.00  0.00           C  
ATOM   1309  CG  ASP A  83      91.580  43.380  59.050  1.00  0.00           C  
ATOM   1310  OD1 ASP A  83      91.050  43.900  57.950  1.00  0.00           O  
ATOM   1311  OD2 ASP A  83      92.750  43.680  59.280  1.00  0.00           O1-
ATOM   1312  HN  ASP A  83      88.650  43.880  60.020  1.00  0.00           H  
ATOM   1313  HA  ASP A  83      89.510  42.040  58.190  1.00  0.00           H  
ATOM   1314  HB1 ASP A  83      91.430  41.630  60.240  1.00  0.00           H  
ATOM   1315  HB2 ASP A  83      90.550  43.110  60.790  1.00  0.00           H  
ATOM   1316  N   ARG A  84      88.570  40.470  60.820  1.00  0.00           N  
ATOM   1317  CA  ARG A  84      88.080  39.200  61.360  1.00  0.00           C  
ATOM   1318  C   ARG A  84      86.900  38.610  60.680  1.00  0.00           C  
ATOM   1319  O   ARG A  84      86.780  37.390  60.500  1.00  0.00           O  
ATOM   1320  CB  ARG A  84      87.870  39.380  62.860  1.00  0.00           C  
ATOM   1321  CG  ARG A  84      89.050  39.820  63.650  1.00  0.00           C  
ATOM   1322  CD  ARG A  84      88.600  40.230  65.080  1.00  0.00           C  
ATOM   1323  NE  ARG A  84      89.900  40.820  65.610  1.00  0.00           N  
ATOM   1324  CZ  ARG A  84      90.550  40.410  66.680  1.00  0.00           C  
ATOM   1325  NH1 ARG A  84      90.260  39.310  67.330  1.00  0.00           N1+
ATOM   1326  NH2 ARG A  84      91.430  41.260  67.170  1.00  0.00           N  
ATOM   1327  HN  ARG A  84      88.610  41.240  61.450  1.00  0.00           H  
ATOM   1328  HA  ARG A  84      88.830  38.470  61.140  1.00  0.00           H  
ATOM   1329  HB1 ARG A  84      87.460  38.450  63.330  1.00  0.00           H  
ATOM   1330  HB2 ARG A  84      87.060  40.140  62.930  1.00  0.00           H  
ATOM   1331  HG1 ARG A  84      89.530  40.670  63.120  1.00  0.00           H  
ATOM   1332  HG2 ARG A  84      89.820  39.030  63.770  1.00  0.00           H  
ATOM   1333  HD1 ARG A  84      88.270  39.340  65.650  1.00  0.00           H  
ATOM   1334  HD2 ARG A  84      87.860  41.060  65.060  1.00  0.00           H  
ATOM   1335  HE  ARG A  84      90.300  41.550  65.060  1.00  0.00           H  
ATOM   1336 1HH1 ARG A  84      89.900  38.580  66.740  1.00  0.00           H  
ATOM   1337 2HH1 ARG A  84      90.810  39.030  68.120  1.00  0.00           H  
ATOM   1338 1HH2 ARG A  84      91.610  42.050  66.580  1.00  0.00           H  
ATOM   1339 2HH2 ARG A  84      92.030  41.050  67.930  1.00  0.00           H  
ATOM   1340  N   LEU A  85      85.990  39.510  60.220  1.00  0.00           N  
ATOM   1341  CA  LEU A  85      84.760  39.240  59.550  1.00  0.00           C  
ATOM   1342  C   LEU A  85      85.070  38.910  58.080  1.00  0.00           C  
ATOM   1343  O   LEU A  85      84.440  38.100  57.390  1.00  0.00           O  
ATOM   1344  CB  LEU A  85      83.730  40.440  59.720  1.00  0.00           C  
ATOM   1345  CG  LEU A  85      82.280  40.110  59.260  1.00  0.00           C  
ATOM   1346  CD1 LEU A  85      81.510  39.510  60.420  1.00  0.00           C  
ATOM   1347  CD2 LEU A  85      81.470  41.380  59.020  1.00  0.00           C  
ATOM   1348  HN  LEU A  85      86.050  40.440  60.570  1.00  0.00           H  
ATOM   1349  HA  LEU A  85      84.380  38.280  59.890  1.00  0.00           H  
ATOM   1350  HB1 LEU A  85      84.140  41.370  59.260  1.00  0.00           H  
ATOM   1351  HB2 LEU A  85      83.770  40.790  60.780  1.00  0.00           H  
ATOM   1352  HG  LEU A  85      82.280  39.490  58.340  1.00  0.00           H  
ATOM   1353 1HD1 LEU A  85      81.840  38.470  60.600  1.00  0.00           H  
ATOM   1354 2HD1 LEU A  85      80.420  39.320  60.260  1.00  0.00           H  
ATOM   1355 3HD1 LEU A  85      81.770  40.020  61.370  1.00  0.00           H  
ATOM   1356 1HD2 LEU A  85      81.260  42.000  59.910  1.00  0.00           H  
ATOM   1357 2HD2 LEU A  85      80.450  41.140  58.670  1.00  0.00           H  
ATOM   1358 3HD2 LEU A  85      81.930  42.050  58.250  1.00  0.00           H  
ATOM   1359  N   ALA A  86      86.210  39.480  57.550  1.00  0.00           N  
ATOM   1360  CA  ALA A  86      86.770  39.250  56.240  1.00  0.00           C  
ATOM   1361  C   ALA A  86      87.220  37.740  56.160  1.00  0.00           C  
ATOM   1362  O   ALA A  86      86.830  37.080  55.180  1.00  0.00           O  
ATOM   1363  CB  ALA A  86      87.920  40.230  55.970  1.00  0.00           C  
ATOM   1364  HN  ALA A  86      86.590  40.290  57.990  1.00  0.00           H  
ATOM   1365  HA  ALA A  86      85.910  39.290  55.590  1.00  0.00           H  
ATOM   1366  HB1 ALA A  86      87.450  41.240  55.910  1.00  0.00           H  
ATOM   1367  HB2 ALA A  86      88.330  40.090  54.950  1.00  0.00           H  
ATOM   1368  HB3 ALA A  86      88.740  40.210  56.720  1.00  0.00           H  
ATOM   1369  N   LYS A  87      87.940  37.230  57.240  1.00  0.00           N  
ATOM   1370  CA  LYS A  87      88.350  35.870  57.270  1.00  0.00           C  
ATOM   1371  C   LYS A  87      87.240  34.800  57.220  1.00  0.00           C  
ATOM   1372  O   LYS A  87      87.360  33.740  56.540  1.00  0.00           O  
ATOM   1373  CB  LYS A  87      89.080  35.510  58.540  1.00  0.00           C  
ATOM   1374  CG  LYS A  87      90.350  36.330  58.910  1.00  0.00           C  
ATOM   1375  CD  LYS A  87      91.170  36.680  57.610  1.00  0.00           C  
ATOM   1376  CE  LYS A  87      92.420  37.660  57.850  1.00  0.00           C  
ATOM   1377  NZ  LYS A  87      91.890  38.910  58.420  1.00  0.00           N1+
ATOM   1378  HN  LYS A  87      88.160  37.900  57.950  1.00  0.00           H  
ATOM   1379  HA  LYS A  87      88.970  35.570  56.440  1.00  0.00           H  
ATOM   1380  HB1 LYS A  87      89.550  34.510  58.560  1.00  0.00           H  
ATOM   1381  HB2 LYS A  87      88.450  35.710  59.430  1.00  0.00           H  
ATOM   1382  HG1 LYS A  87      90.980  35.790  59.650  1.00  0.00           H  
ATOM   1383  HG2 LYS A  87      90.080  37.260  59.450  1.00  0.00           H  
ATOM   1384  HD1 LYS A  87      90.480  37.040  56.820  1.00  0.00           H  
ATOM   1385  HD2 LYS A  87      91.470  35.680  57.240  1.00  0.00           H  
ATOM   1386  HE1 LYS A  87      92.840  37.770  56.830  1.00  0.00           H  
ATOM   1387  HE2 LYS A  87      93.200  37.180  58.480  1.00  0.00           H  
ATOM   1388  HZ1 LYS A  87      92.420  39.730  58.050  1.00  0.00           H  
ATOM   1389  HZ2 LYS A  87      91.960  38.890  59.450  1.00  0.00           H  
ATOM   1390  HZ3 LYS A  87      90.880  39.070  58.250  1.00  0.00           H  
ATOM   1391  N   ILE A  88      86.110  35.030  57.960  1.00  0.00           N  
ATOM   1392  CA  ILE A  88      85.030  34.070  58.070  1.00  0.00           C  
ATOM   1393  C   ILE A  88      83.990  34.320  56.900  1.00  0.00           C  
ATOM   1394  O   ILE A  88      83.150  33.530  56.480  1.00  0.00           O  
ATOM   1395  CB  ILE A  88      84.330  34.150  59.430  1.00  0.00           C  
ATOM   1396  CG1 ILE A  88      83.440  33.000  59.730  1.00  0.00           C  
ATOM   1397  CG2 ILE A  88      83.690  35.510  59.740  1.00  0.00           C  
ATOM   1398  CD  ILE A  88      83.050  32.780  61.160  1.00  0.00           C  
ATOM   1399  HN  ILE A  88      86.080  35.840  58.540  1.00  0.00           H  
ATOM   1400  HA  ILE A  88      85.350  33.040  57.930  1.00  0.00           H  
ATOM   1401  HB  ILE A  88      85.080  34.130  60.250  1.00  0.00           H  
ATOM   1402 1HG1 ILE A  88      84.060  32.140  59.420  1.00  0.00           H  
ATOM   1403 2HG1 ILE A  88      82.570  32.950  59.040  1.00  0.00           H  
ATOM   1404 1HG2 ILE A  88      82.950  35.730  58.930  1.00  0.00           H  
ATOM   1405 2HG2 ILE A  88      84.480  36.300  59.720  1.00  0.00           H  
ATOM   1406 3HG2 ILE A  88      83.160  35.500  60.710  1.00  0.00           H  
ATOM   1407  HD1 ILE A  88      82.640  33.730  61.550  1.00  0.00           H  
ATOM   1408  HD2 ILE A  88      83.910  32.610  61.850  1.00  0.00           H  
ATOM   1409  HD3 ILE A  88      82.360  31.930  61.340  1.00  0.00           H  
ATOM   1410  N   SER A  89      83.930  35.500  56.270  1.00  0.00           N  
ATOM   1411  CA  SER A  89      83.440  35.690  54.870  1.00  0.00           C  
ATOM   1412  C   SER A  89      84.160  34.860  53.800  1.00  0.00           C  
ATOM   1413  O   SER A  89      83.540  34.350  52.870  1.00  0.00           O  
ATOM   1414  CB  SER A  89      83.270  37.140  54.400  1.00  0.00           C  
ATOM   1415  OG  SER A  89      83.030  37.280  52.960  1.00  0.00           O  
ATOM   1416  HN  SER A  89      84.390  36.270  56.710  1.00  0.00           H  
ATOM   1417  HA  SER A  89      82.450  35.260  54.840  1.00  0.00           H  
ATOM   1418  HB1 SER A  89      84.290  37.590  54.470  1.00  0.00           H  
ATOM   1419  HB2 SER A  89      82.660  37.810  55.050  1.00  0.00           H  
ATOM   1420  HG1 SER A  89      82.190  36.830  52.840  1.00  0.00           H  
ATOM   1421  N   GLU A  90      85.480  34.670  53.950  1.00  0.00           N  
ATOM   1422  CA  GLU A  90      86.270  33.710  53.240  1.00  0.00           C  
ATOM   1423  C   GLU A  90      86.180  32.170  53.580  1.00  0.00           C  
ATOM   1424  O   GLU A  90      86.400  31.320  52.730  1.00  0.00           O  
ATOM   1425  CB  GLU A  90      87.710  34.140  53.420  1.00  0.00           C  
ATOM   1426  CG  GLU A  90      88.100  35.070  52.210  1.00  0.00           C  
ATOM   1427  CD  GLU A  90      89.550  35.070  52.020  1.00  0.00           C  
ATOM   1428  OE1 GLU A  90      90.310  35.520  52.880  1.00  0.00           O  
ATOM   1429  OE2 GLU A  90      90.000  34.490  50.980  1.00  0.00           O1-
ATOM   1430  HN  GLU A  90      86.030  35.090  54.670  1.00  0.00           H  
ATOM   1431  HA  GLU A  90      85.950  33.810  52.210  1.00  0.00           H  
ATOM   1432  HB1 GLU A  90      88.470  33.330  53.430  1.00  0.00           H  
ATOM   1433  HB2 GLU A  90      88.010  34.720  54.320  1.00  0.00           H  
ATOM   1434  HG1 GLU A  90      87.750  36.120  52.340  1.00  0.00           H  
ATOM   1435  HG2 GLU A  90      87.590  34.710  51.290  1.00  0.00           H  
ATOM   1436  N   LYS A  91      85.990  31.850  54.900  1.00  0.00           N  
ATOM   1437  CA  LYS A  91      85.590  30.510  55.340  1.00  0.00           C  
ATOM   1438  C   LYS A  91      84.240  30.030  54.900  1.00  0.00           C  
ATOM   1439  O   LYS A  91      84.160  28.810  54.560  1.00  0.00           O  
ATOM   1440  CB  LYS A  91      85.750  30.380  56.860  1.00  0.00           C  
ATOM   1441  CG  LYS A  91      85.580  28.930  57.480  1.00  0.00           C  
ATOM   1442  CD  LYS A  91      85.400  28.940  59.020  1.00  0.00           C  
ATOM   1443  CE  LYS A  91      85.670  27.620  59.650  1.00  0.00           C  
ATOM   1444  NZ  LYS A  91      84.510  26.750  59.390  1.00  0.00           N1+
ATOM   1445  HN  LYS A  91      86.170  32.500  55.640  1.00  0.00           H  
ATOM   1446  HA  LYS A  91      86.230  29.780  54.860  1.00  0.00           H  
ATOM   1447  HB1 LYS A  91      85.150  31.190  57.310  1.00  0.00           H  
ATOM   1448  HB2 LYS A  91      86.810  30.660  57.050  1.00  0.00           H  
ATOM   1449  HG1 LYS A  91      86.390  28.210  57.240  1.00  0.00           H  
ATOM   1450  HG2 LYS A  91      84.640  28.470  57.120  1.00  0.00           H  
ATOM   1451  HD1 LYS A  91      84.410  29.360  59.320  1.00  0.00           H  
ATOM   1452  HD2 LYS A  91      86.230  29.600  59.360  1.00  0.00           H  
ATOM   1453  HE1 LYS A  91      85.690  27.670  60.760  1.00  0.00           H  
ATOM   1454  HE2 LYS A  91      86.550  27.040  59.280  1.00  0.00           H  
ATOM   1455  HZ1 LYS A  91      83.640  27.110  59.820  1.00  0.00           H  
ATOM   1456  HZ2 LYS A  91      84.690  25.890  59.940  1.00  0.00           H  
ATOM   1457  HZ3 LYS A  91      84.320  26.530  58.390  1.00  0.00           H  
ATOM   1458  N   LEU A  92      83.230  30.910  54.870  1.00  0.00           N  
ATOM   1459  CA  LEU A  92      81.830  30.440  54.660  1.00  0.00           C  
ATOM   1460  C   LEU A  92      81.380  31.190  53.320  1.00  0.00           C  
ATOM   1461  O   LEU A  92      80.200  31.510  53.100  1.00  0.00           O  
ATOM   1462  CB  LEU A  92      80.890  30.700  55.820  1.00  0.00           C  
ATOM   1463  CG  LEU A  92      81.340  30.200  57.250  1.00  0.00           C  
ATOM   1464  CD1 LEU A  92      80.540  30.910  58.330  1.00  0.00           C  
ATOM   1465  CD2 LEU A  92      81.350  28.640  57.330  1.00  0.00           C  
ATOM   1466  HN  LEU A  92      83.390  31.870  55.100  1.00  0.00           H  
ATOM   1467  HA  LEU A  92      81.770  29.370  54.500  1.00  0.00           H  
ATOM   1468  HB1 LEU A  92      79.900  30.290  55.510  1.00  0.00           H  
ATOM   1469  HB2 LEU A  92      80.810  31.810  55.910  1.00  0.00           H  
ATOM   1470  HG  LEU A  92      82.380  30.580  57.340  1.00  0.00           H  
ATOM   1471 1HD1 LEU A  92      80.800  30.520  59.330  1.00  0.00           H  
ATOM   1472 2HD1 LEU A  92      79.450  30.700  58.240  1.00  0.00           H  
ATOM   1473 3HD1 LEU A  92      80.710  32.000  58.260  1.00  0.00           H  
ATOM   1474 1HD2 LEU A  92      81.960  28.220  56.500  1.00  0.00           H  
ATOM   1475 2HD2 LEU A  92      80.340  28.270  57.040  1.00  0.00           H  
ATOM   1476 3HD2 LEU A  92      81.710  28.320  58.340  1.00  0.00           H  
ATOM   1477  N   SER A  93      82.360  31.420  52.400  1.00  0.00           N  
ATOM   1478  CA  SER A  93      82.120  32.100  51.120  1.00  0.00           C  
ATOM   1479  C   SER A  93      81.020  31.520  50.220  1.00  0.00           C  
ATOM   1480  O   SER A  93      80.060  32.150  49.640  1.00  0.00           O  
ATOM   1481  CB  SER A  93      83.440  32.090  50.260  1.00  0.00           C  
ATOM   1482  OG  SER A  93      83.320  32.750  49.040  1.00  0.00           O  
ATOM   1483  HN  SER A  93      83.260  31.050  52.610  1.00  0.00           H  
ATOM   1484  HA  SER A  93      81.820  33.130  51.250  1.00  0.00           H  
ATOM   1485  HB1 SER A  93      83.790  31.050  50.120  1.00  0.00           H  
ATOM   1486  HB2 SER A  93      84.250  32.520  50.890  1.00  0.00           H  
ATOM   1487  HG1 SER A  93      83.380  33.680  49.290  1.00  0.00           H  
ATOM   1488  N   LYS A  94      81.010  30.150  50.010  1.00  0.00           N  
ATOM   1489  CA  LYS A  94      80.100  29.450  49.220  1.00  0.00           C  
ATOM   1490  C   LYS A  94      78.740  29.130  49.830  1.00  0.00           C  
ATOM   1491  O   LYS A  94      77.860  28.480  49.200  1.00  0.00           O  
ATOM   1492  CB  LYS A  94      80.570  28.070  48.870  1.00  0.00           C  
ATOM   1493  CG  LYS A  94      81.960  28.130  48.130  1.00  0.00           C  
ATOM   1494  CD  LYS A  94      82.290  26.680  47.670  1.00  0.00           C  
ATOM   1495  CE  LYS A  94      83.630  26.550  46.900  1.00  0.00           C  
ATOM   1496  NZ  LYS A  94      84.790  26.800  47.780  1.00  0.00           N1+
ATOM   1497  HN  LYS A  94      81.780  29.610  50.350  1.00  0.00           H  
ATOM   1498  HA  LYS A  94      79.940  30.050  48.340  1.00  0.00           H  
ATOM   1499  HB1 LYS A  94      79.920  27.370  48.310  1.00  0.00           H  
ATOM   1500  HB2 LYS A  94      80.960  27.600  49.800  1.00  0.00           H  
ATOM   1501  HG1 LYS A  94      82.720  28.470  48.870  1.00  0.00           H  
ATOM   1502  HG2 LYS A  94      81.910  28.810  47.260  1.00  0.00           H  
ATOM   1503  HD1 LYS A  94      81.510  26.250  47.010  1.00  0.00           H  
ATOM   1504  HD2 LYS A  94      82.360  26.000  48.540  1.00  0.00           H  
ATOM   1505  HE1 LYS A  94      83.700  27.230  46.030  1.00  0.00           H  
ATOM   1506  HE2 LYS A  94      83.710  25.520  46.490  1.00  0.00           H  
ATOM   1507  HZ1 LYS A  94      84.800  26.200  48.630  1.00  0.00           H  
ATOM   1508  HZ2 LYS A  94      84.710  27.780  48.120  1.00  0.00           H  
ATOM   1509  HZ3 LYS A  94      85.740  26.710  47.350  1.00  0.00           H  
ATOM   1510  N   ASP A  95      78.550  29.500  51.080  1.00  0.00           N  
ATOM   1511  CA  ASP A  95      77.310  29.270  51.850  1.00  0.00           C  
ATOM   1512  C   ASP A  95      76.620  30.610  52.220  1.00  0.00           C  
ATOM   1513  O   ASP A  95      75.380  30.790  52.050  1.00  0.00           O  
ATOM   1514  CB  ASP A  95      77.580  28.520  53.180  1.00  0.00           C  
ATOM   1515  CG  ASP A  95      78.280  27.130  53.040  1.00  0.00           C  
ATOM   1516  OD1 ASP A  95      77.840  26.300  52.230  1.00  0.00           O  
ATOM   1517  OD2 ASP A  95      79.110  26.860  53.960  1.00  0.00           O1-
ATOM   1518  HN  ASP A  95      79.370  29.750  51.600  1.00  0.00           H  
ATOM   1519  HA  ASP A  95      76.600  28.820  51.180  1.00  0.00           H  
ATOM   1520  HB1 ASP A  95      76.630  28.340  53.710  1.00  0.00           H  
ATOM   1521  HB2 ASP A  95      78.240  29.130  53.830  1.00  0.00           H  
ATOM   1522  N   LEU A  96      77.400  31.610  52.640  1.00  0.00           N  
ATOM   1523  CA  LEU A  96      76.880  32.870  53.100  1.00  0.00           C  
ATOM   1524  C   LEU A  96      77.500  34.130  52.360  1.00  0.00           C  
ATOM   1525  O   LEU A  96      78.660  34.220  51.960  1.00  0.00           O  
ATOM   1526  CB  LEU A  96      77.300  33.090  54.580  1.00  0.00           C  
ATOM   1527  CG  LEU A  96      76.890  31.990  55.580  1.00  0.00           C  
ATOM   1528  CD1 LEU A  96      77.640  32.140  56.890  1.00  0.00           C  
ATOM   1529  CD2 LEU A  96      75.360  31.860  55.700  1.00  0.00           C  
ATOM   1530  HN  LEU A  96      78.400  31.520  52.700  1.00  0.00           H  
ATOM   1531  HA  LEU A  96      75.800  32.900  53.050  1.00  0.00           H  
ATOM   1532  HB1 LEU A  96      76.830  34.030  54.930  1.00  0.00           H  
ATOM   1533  HB2 LEU A  96      78.400  33.200  54.690  1.00  0.00           H  
ATOM   1534  HG  LEU A  96      77.170  31.020  55.130  1.00  0.00           H  
ATOM   1535 1HD1 LEU A  96      77.360  33.070  57.450  1.00  0.00           H  
ATOM   1536 2HD1 LEU A  96      78.740  32.080  56.750  1.00  0.00           H  
ATOM   1537 3HD1 LEU A  96      77.500  31.190  57.440  1.00  0.00           H  
ATOM   1538 1HD2 LEU A  96      75.260  31.080  56.490  1.00  0.00           H  
ATOM   1539 2HD2 LEU A  96      74.850  31.550  54.760  1.00  0.00           H  
ATOM   1540 3HD2 LEU A  96      74.880  32.770  56.110  1.00  0.00           H  
ATOM   1541  N   LEU A  97      76.620  35.050  51.960  1.00  0.00           N  
ATOM   1542  CA  LEU A  97      77.010  36.380  51.580  1.00  0.00           C  
ATOM   1543  C   LEU A  97      77.100  37.410  52.740  1.00  0.00           C  
ATOM   1544  O   LEU A  97      76.130  37.910  53.260  1.00  0.00           O  
ATOM   1545  CB  LEU A  97      76.080  36.920  50.480  1.00  0.00           C  
ATOM   1546  CG  LEU A  97      76.270  38.440  49.940  1.00  0.00           C  
ATOM   1547  CD1 LEU A  97      77.680  38.630  49.460  1.00  0.00           C  
ATOM   1548  CD2 LEU A  97      75.080  38.630  49.080  1.00  0.00           C  
ATOM   1549  HN  LEU A  97      75.640  34.980  52.120  1.00  0.00           H  
ATOM   1550  HA  LEU A  97      78.010  36.310  51.180  1.00  0.00           H  
ATOM   1551  HB1 LEU A  97      75.030  36.990  50.860  1.00  0.00           H  
ATOM   1552  HB2 LEU A  97      76.030  36.160  49.680  1.00  0.00           H  
ATOM   1553  HG  LEU A  97      76.230  39.080  50.850  1.00  0.00           H  
ATOM   1554 1HD1 LEU A  97      77.850  39.670  49.110  1.00  0.00           H  
ATOM   1555 2HD1 LEU A  97      77.860  37.930  48.610  1.00  0.00           H  
ATOM   1556 3HD1 LEU A  97      78.540  38.420  50.130  1.00  0.00           H  
ATOM   1557 1HD2 LEU A  97      74.150  38.810  49.660  1.00  0.00           H  
ATOM   1558 2HD2 LEU A  97      74.940  37.830  48.310  1.00  0.00           H  
ATOM   1559 3HD2 LEU A  97      75.140  39.550  48.460  1.00  0.00           H  
ATOM   1560  N   ILE A  98      78.330  37.630  53.340  1.00  0.00           N  
ATOM   1561  CA  ILE A  98      78.420  38.410  54.580  1.00  0.00           C  
ATOM   1562  C   ILE A  98      78.830  39.900  54.200  1.00  0.00           C  
ATOM   1563  O   ILE A  98      79.830  40.150  53.510  1.00  0.00           O  
ATOM   1564  CB  ILE A  98      79.420  37.700  55.530  1.00  0.00           C  
ATOM   1565  CG1 ILE A  98      78.890  36.210  55.870  1.00  0.00           C  
ATOM   1566  CG2 ILE A  98      79.500  38.580  56.800  1.00  0.00           C  
ATOM   1567  CD  ILE A  98      79.860  35.450  56.810  1.00  0.00           C  
ATOM   1568  HN  ILE A  98      79.100  37.100  52.990  1.00  0.00           H  
ATOM   1569  HA  ILE A  98      77.410  38.470  54.970  1.00  0.00           H  
ATOM   1570  HB  ILE A  98      80.440  37.560  55.130  1.00  0.00           H  
ATOM   1571 1HG1 ILE A  98      78.710  35.700  54.900  1.00  0.00           H  
ATOM   1572 2HG1 ILE A  98      78.060  36.440  56.580  1.00  0.00           H  
ATOM   1573 1HG2 ILE A  98      80.150  39.420  56.490  1.00  0.00           H  
ATOM   1574 2HG2 ILE A  98      79.930  38.080  57.690  1.00  0.00           H  
ATOM   1575 3HG2 ILE A  98      78.550  39.090  57.070  1.00  0.00           H  
ATOM   1576  HD1 ILE A  98      80.780  35.190  56.250  1.00  0.00           H  
ATOM   1577  HD2 ILE A  98      79.330  34.500  57.020  1.00  0.00           H  
ATOM   1578  HD3 ILE A  98      80.130  36.100  57.660  1.00  0.00           H  
ATOM   1579  N   ILE A  99      77.950  40.830  54.720  1.00  0.00           N  
ATOM   1580  CA  ILE A  99      77.980  42.280  54.400  1.00  0.00           C  
ATOM   1581  C   ILE A  99      78.080  42.930  55.850  1.00  0.00           C  
ATOM   1582  O   ILE A  99      77.480  42.590  56.870  1.00  0.00           O  
ATOM   1583  CB  ILE A  99      76.690  42.770  53.760  1.00  0.00           C  
ATOM   1584  CG1 ILE A  99      76.160  41.930  52.580  1.00  0.00           C  
ATOM   1585  CG2 ILE A  99      76.830  44.260  53.340  1.00  0.00           C  
ATOM   1586  CD  ILE A  99      77.150  41.800  51.420  1.00  0.00           C  
ATOM   1587  HN  ILE A  99      77.360  40.630  55.500  1.00  0.00           H  
ATOM   1588  HA  ILE A  99      78.860  42.500  53.810  1.00  0.00           H  
ATOM   1589  HB  ILE A  99      75.910  42.570  54.530  1.00  0.00           H  
ATOM   1590 1HG1 ILE A  99      75.220  42.380  52.190  1.00  0.00           H  
ATOM   1591 2HG1 ILE A  99      75.940  40.940  53.050  1.00  0.00           H  
ATOM   1592 1HG2 ILE A  99      75.880  44.630  52.900  1.00  0.00           H  
ATOM   1593 2HG2 ILE A  99      77.610  44.430  52.560  1.00  0.00           H  
ATOM   1594 3HG2 ILE A  99      77.100  44.870  54.230  1.00  0.00           H  
ATOM   1595  HD1 ILE A  99      77.170  42.760  50.880  1.00  0.00           H  
ATOM   1596  HD2 ILE A  99      76.810  40.950  50.780  1.00  0.00           H  
ATOM   1597  HD3 ILE A  99      78.200  41.640  51.750  1.00  0.00           H  
ATOM   1598  N   MET A 100      78.870  44.010  55.990  1.00  0.00           N  
ATOM   1599  CA  MET A 100      79.220  44.630  57.280  1.00  0.00           C  
ATOM   1600  C   MET A 100      78.310  45.810  57.590  1.00  0.00           C  
ATOM   1601  O   MET A 100      78.370  46.810  56.920  1.00  0.00           O  
ATOM   1602  CB  MET A 100      80.700  44.970  57.220  1.00  0.00           C  
ATOM   1603  CG  MET A 100      81.450  45.370  58.520  1.00  0.00           C  
ATOM   1604  SD  MET A 100      81.090  47.200  58.870  1.00  0.00           S  
ATOM   1605  CE  MET A 100      81.770  47.210  60.520  1.00  0.00           C  
ATOM   1606  HN  MET A 100      79.250  44.450  55.180  1.00  0.00           H  
ATOM   1607  HA  MET A 100      79.190  43.800  57.970  1.00  0.00           H  
ATOM   1608  HB1 MET A 100      80.820  45.720  56.410  1.00  0.00           H  
ATOM   1609  HB2 MET A 100      81.220  44.060  56.860  1.00  0.00           H  
ATOM   1610  HG1 MET A 100      82.530  45.210  58.330  1.00  0.00           H  
ATOM   1611  HG2 MET A 100      81.110  44.770  59.390  1.00  0.00           H  
ATOM   1612  HE1 MET A 100      81.380  48.060  61.120  1.00  0.00           H  
ATOM   1613  HE2 MET A 100      82.880  47.180  60.540  1.00  0.00           H  
ATOM   1614  HE3 MET A 100      81.430  46.280  61.010  1.00  0.00           H  
ATOM   1615  N   ARG A 101      77.360  45.720  58.600  1.00  0.00           N  
ATOM   1616  CA  ARG A 101      76.470  46.810  58.980  1.00  0.00           C  
ATOM   1617  C   ARG A 101      77.160  48.020  59.740  1.00  0.00           C  
ATOM   1618  O   ARG A 101      78.020  47.780  60.580  1.00  0.00           O  
ATOM   1619  CB  ARG A 101      75.310  46.240  59.840  1.00  0.00           C  
ATOM   1620  CG  ARG A 101      75.300  46.410  61.330  1.00  0.00           C  
ATOM   1621  CD  ARG A 101      74.340  45.450  62.110  1.00  0.00           C  
ATOM   1622  NE  ARG A 101      72.890  45.600  61.660  1.00  0.00           N  
ATOM   1623  CZ  ARG A 101      71.860  44.910  62.100  1.00  0.00           C  
ATOM   1624  NH1 ARG A 101      72.000  43.920  62.890  1.00  0.00           N1+
ATOM   1625  NH2 ARG A 101      70.660  45.210  61.660  1.00  0.00           N  
ATOM   1626  HN  ARG A 101      77.460  44.960  59.240  1.00  0.00           H  
ATOM   1627  HA  ARG A 101      76.000  47.200  58.090  1.00  0.00           H  
ATOM   1628  HB1 ARG A 101      75.230  45.170  59.570  1.00  0.00           H  
ATOM   1629  HB2 ARG A 101      74.460  46.900  59.550  1.00  0.00           H  
ATOM   1630  HG1 ARG A 101      75.150  47.480  61.590  1.00  0.00           H  
ATOM   1631  HG2 ARG A 101      76.250  46.210  61.850  1.00  0.00           H  
ATOM   1632  HD1 ARG A 101      74.340  45.620  63.210  1.00  0.00           H  
ATOM   1633  HD2 ARG A 101      74.670  44.400  61.940  1.00  0.00           H  
ATOM   1634  HE  ARG A 101      72.710  46.370  61.050  1.00  0.00           H  
ATOM   1635 1HH1 ARG A 101      72.880  43.550  63.190  1.00  0.00           H  
ATOM   1636 2HH1 ARG A 101      71.150  43.480  63.160  1.00  0.00           H  
ATOM   1637 1HH2 ARG A 101      70.640  46.010  61.070  1.00  0.00           H  
ATOM   1638 2HH2 ARG A 101      69.930  44.860  62.260  1.00  0.00           H  
ATOM   1639  N   ALA A 102      76.990  49.260  59.210  1.00  0.00           N  
ATOM   1640  CA  ALA A 102      77.880  50.340  59.540  1.00  0.00           C  
ATOM   1641  C   ALA A 102      77.000  51.540  59.890  1.00  0.00           C  
ATOM   1642  O   ALA A 102      76.840  52.430  59.110  1.00  0.00           O  
ATOM   1643  CB  ALA A 102      78.780  50.620  58.280  1.00  0.00           C  
ATOM   1644  HN  ALA A 102      76.240  49.440  58.580  1.00  0.00           H  
ATOM   1645  HA  ALA A 102      78.470  50.130  60.420  1.00  0.00           H  
ATOM   1646  HB1 ALA A 102      79.370  51.510  58.590  1.00  0.00           H  
ATOM   1647  HB2 ALA A 102      78.020  50.910  57.510  1.00  0.00           H  
ATOM   1648  HB3 ALA A 102      79.430  49.820  57.890  1.00  0.00           H  
ATOM   1649  N   TYR A 103      76.430  51.580  61.140  1.00  0.00           N  
ATOM   1650  CA  TYR A 103      75.440  52.630  61.460  1.00  0.00           C  
ATOM   1651  C   TYR A 103      75.970  53.730  62.350  1.00  0.00           C  
ATOM   1652  O   TYR A 103      76.500  53.450  63.430  1.00  0.00           O  
ATOM   1653  CB  TYR A 103      74.290  51.860  62.170  1.00  0.00           C  
ATOM   1654  CG  TYR A 103      73.770  50.650  61.450  1.00  0.00           C  
ATOM   1655  CD1 TYR A 103      73.620  50.510  60.040  1.00  0.00           C  
ATOM   1656  CD2 TYR A 103      73.090  49.670  62.240  1.00  0.00           C  
ATOM   1657  CE1 TYR A 103      72.850  49.560  59.410  1.00  0.00           C  
ATOM   1658  CE2 TYR A 103      72.370  48.650  61.590  1.00  0.00           C  
ATOM   1659  CZ  TYR A 103      72.170  48.610  60.190  1.00  0.00           C  
ATOM   1660  OH  TYR A 103      71.440  47.520  59.670  1.00  0.00           O  
ATOM   1661  HN  TYR A 103      76.550  50.880  61.850  1.00  0.00           H  
ATOM   1662  HA  TYR A 103      75.140  53.160  60.570  1.00  0.00           H  
ATOM   1663  HB1 TYR A 103      73.400  52.460  62.450  1.00  0.00           H  
ATOM   1664  HB2 TYR A 103      74.840  51.470  63.050  1.00  0.00           H  
ATOM   1665  HD1 TYR A 103      73.990  51.320  59.430  1.00  0.00           H  
ATOM   1666  HD2 TYR A 103      73.290  49.700  63.300  1.00  0.00           H  
ATOM   1667  HE1 TYR A 103      72.760  49.490  58.340  1.00  0.00           H  
ATOM   1668  HE2 TYR A 103      71.860  47.970  62.250  1.00  0.00           H  
ATOM   1669  HH  TYR A 103      71.240  47.710  58.750  1.00  0.00           H  
ATOM   1670  N   LEU A 104      75.730  54.990  61.960  1.00  0.00           N  
ATOM   1671  CA  LEU A 104      76.470  56.050  62.590  1.00  0.00           C  
ATOM   1672  C   LEU A 104      75.730  56.900  63.610  1.00  0.00           C  
ATOM   1673  O   LEU A 104      76.340  57.730  64.300  1.00  0.00           O  
ATOM   1674  CB  LEU A 104      77.200  56.920  61.520  1.00  0.00           C  
ATOM   1675  CG  LEU A 104      78.190  56.180  60.680  1.00  0.00           C  
ATOM   1676  CD1 LEU A 104      78.480  56.940  59.370  1.00  0.00           C  
ATOM   1677  CD2 LEU A 104      79.470  55.830  61.440  1.00  0.00           C  
ATOM   1678  HN  LEU A 104      75.290  55.230  61.100  1.00  0.00           H  
ATOM   1679  HA  LEU A 104      77.320  55.640  63.110  1.00  0.00           H  
ATOM   1680  HB1 LEU A 104      77.700  57.800  61.970  1.00  0.00           H  
ATOM   1681  HB2 LEU A 104      76.500  57.530  60.910  1.00  0.00           H  
ATOM   1682  HG  LEU A 104      77.720  55.230  60.340  1.00  0.00           H  
ATOM   1683 1HD1 LEU A 104      77.570  57.030  58.730  1.00  0.00           H  
ATOM   1684 2HD1 LEU A 104      79.340  56.410  58.930  1.00  0.00           H  
ATOM   1685 3HD1 LEU A 104      78.780  57.950  59.730  1.00  0.00           H  
ATOM   1686 1HD2 LEU A 104      80.220  55.320  60.790  1.00  0.00           H  
ATOM   1687 2HD2 LEU A 104      79.330  55.190  62.340  1.00  0.00           H  
ATOM   1688 3HD2 LEU A 104      80.000  56.760  61.750  1.00  0.00           H  
ATOM   1689  N   GLU A 105      74.410  56.610  63.780  1.00  0.00           N  
ATOM   1690  CA  GLU A 105      73.470  57.190  64.660  1.00  0.00           C  
ATOM   1691  C   GLU A 105      72.310  56.230  64.900  1.00  0.00           C  
ATOM   1692  O   GLU A 105      71.980  55.370  64.070  1.00  0.00           O  
ATOM   1693  CB  GLU A 105      72.970  58.610  64.160  1.00  0.00           C  
ATOM   1694  CG  GLU A 105      72.240  58.610  62.810  1.00  0.00           C  
ATOM   1695  CD  GLU A 105      72.070  60.030  62.360  1.00  0.00           C  
ATOM   1696  OE1 GLU A 105      71.510  60.890  63.100  1.00  0.00           O  
ATOM   1697  OE2 GLU A 105      72.570  60.420  61.250  1.00  0.00           O1-
ATOM   1698  HN  GLU A 105      74.050  55.880  63.200  1.00  0.00           H  
ATOM   1699  HA  GLU A 105      74.010  57.290  65.590  1.00  0.00           H  
ATOM   1700  HB1 GLU A 105      73.860  59.270  64.070  1.00  0.00           H  
ATOM   1701  HB2 GLU A 105      72.310  59.020  64.950  1.00  0.00           H  
ATOM   1702  HG1 GLU A 105      71.250  58.170  62.970  1.00  0.00           H  
ATOM   1703  HG2 GLU A 105      72.720  58.010  62.000  1.00  0.00           H  
ATOM   1704  N   LYS A 106      71.570  56.360  66.000  1.00  0.00           N  
ATOM   1705  CA  LYS A 106      70.380  55.600  66.310  1.00  0.00           C  
ATOM   1706  C   LYS A 106      69.480  56.520  67.070  1.00  0.00           C  
ATOM   1707  O   LYS A 106      69.970  57.250  67.910  1.00  0.00           O  
ATOM   1708  CB  LYS A 106      70.510  54.270  67.130  1.00  0.00           C  
ATOM   1709  CG  LYS A 106      71.240  53.140  66.410  1.00  0.00           C  
ATOM   1710  CD  LYS A 106      70.330  52.550  65.350  1.00  0.00           C  
ATOM   1711  CE  LYS A 106      70.800  51.240  64.770  1.00  0.00           C  
ATOM   1712  NZ  LYS A 106      69.760  50.670  63.910  1.00  0.00           N1+
ATOM   1713  HN  LYS A 106      71.790  57.110  66.610  1.00  0.00           H  
ATOM   1714  HA  LYS A 106      70.020  55.370  65.320  1.00  0.00           H  
ATOM   1715  HB1 LYS A 106      69.480  53.900  67.350  1.00  0.00           H  
ATOM   1716  HB2 LYS A 106      70.970  54.550  68.100  1.00  0.00           H  
ATOM   1717  HG1 LYS A 106      71.320  52.450  67.270  1.00  0.00           H  
ATOM   1718  HG2 LYS A 106      72.170  53.460  65.920  1.00  0.00           H  
ATOM   1719  HD1 LYS A 106      70.290  53.400  64.640  1.00  0.00           H  
ATOM   1720  HD2 LYS A 106      69.310  52.540  65.780  1.00  0.00           H  
ATOM   1721  HE1 LYS A 106      70.990  50.550  65.620  1.00  0.00           H  
ATOM   1722  HE2 LYS A 106      71.680  51.390  64.110  1.00  0.00           H  
ATOM   1723  HZ1 LYS A 106      69.930  49.660  63.710  1.00  0.00           H  
ATOM   1724  HZ2 LYS A 106      69.630  51.200  63.030  1.00  0.00           H  
ATOM   1725  HZ3 LYS A 106      68.890  50.620  64.480  1.00  0.00           H  
ATOM   1726  N   PRO A 107      68.120  56.600  66.890  1.00  0.00           N  
ATOM   1727  CA  PRO A 107      67.270  57.700  67.430  1.00  0.00           C  
ATOM   1728  C   PRO A 107      67.030  57.700  68.900  1.00  0.00           C  
ATOM   1729  O   PRO A 107      66.060  58.190  69.470  1.00  0.00           O  
ATOM   1730  CB  PRO A 107      65.950  57.300  66.870  1.00  0.00           C  
ATOM   1731  CG  PRO A 107      66.280  56.860  65.470  1.00  0.00           C  
ATOM   1732  CD  PRO A 107      67.550  56.020  65.690  1.00  0.00           C  
ATOM   1733  HA  PRO A 107      67.660  58.650  67.110  1.00  0.00           H  
ATOM   1734  HB1 PRO A 107      65.290  58.180  66.750  1.00  0.00           H  
ATOM   1735  HB2 PRO A 107      65.440  56.440  67.360  1.00  0.00           H  
ATOM   1736  HG1 PRO A 107      65.400  56.420  64.930  1.00  0.00           H  
ATOM   1737  HG2 PRO A 107      66.450  57.680  64.750  1.00  0.00           H  
ATOM   1738  HD1 PRO A 107      67.280  54.980  65.970  1.00  0.00           H  
ATOM   1739  HD2 PRO A 107      68.120  56.190  64.750  1.00  0.00           H  
ATOM   1740  N   ARG A 108      67.930  57.130  69.690  1.00  0.00           N  
ATOM   1741  CA  ARG A 108      67.830  57.140  71.170  1.00  0.00           C  
ATOM   1742  C   ARG A 108      67.890  58.530  71.740  1.00  0.00           C  
ATOM   1743  O   ARG A 108      68.780  59.290  71.420  1.00  0.00           O  
ATOM   1744  CB  ARG A 108      69.130  56.410  71.710  1.00  0.00           C  
ATOM   1745  CG  ARG A 108      69.360  54.990  71.140  1.00  0.00           C  
ATOM   1746  CD  ARG A 108      68.140  54.060  71.380  1.00  0.00           C  
ATOM   1747  NE  ARG A 108      68.470  52.650  71.060  1.00  0.00           N  
ATOM   1748  CZ  ARG A 108      68.200  52.070  69.920  1.00  0.00           C  
ATOM   1749  NH1 ARG A 108      67.370  52.570  68.980  1.00  0.00           N1+
ATOM   1750  NH2 ARG A 108      68.840  50.950  69.730  1.00  0.00           N  
ATOM   1751  HN  ARG A 108      68.690  56.780  69.150  1.00  0.00           H  
ATOM   1752  HA  ARG A 108      66.910  56.670  71.490  1.00  0.00           H  
ATOM   1753  HB1 ARG A 108      69.190  56.290  72.810  1.00  0.00           H  
ATOM   1754  HB2 ARG A 108      70.020  56.970  71.350  1.00  0.00           H  
ATOM   1755  HG1 ARG A 108      70.130  54.480  71.770  1.00  0.00           H  
ATOM   1756  HG2 ARG A 108      69.550  54.940  70.040  1.00  0.00           H  
ATOM   1757  HD1 ARG A 108      67.310  54.490  70.780  1.00  0.00           H  
ATOM   1758  HD2 ARG A 108      67.960  54.130  72.480  1.00  0.00           H  
ATOM   1759  HE  ARG A 108      69.030  52.110  71.700  1.00  0.00           H  
ATOM   1760 1HH1 ARG A 108      66.900  53.420  69.210  1.00  0.00           H  
ATOM   1761 2HH1 ARG A 108      67.020  52.120  68.160  1.00  0.00           H  
ATOM   1762 1HH2 ARG A 108      68.940  50.550  68.810  1.00  0.00           H  
ATOM   1763 2HH2 ARG A 108      69.250  50.540  70.540  1.00  0.00           H  
ATOM   1764  N   THR A 109      66.980  58.840  72.670  1.00  0.00           N  
ATOM   1765  CA  THR A 109      66.970  60.120  73.410  1.00  0.00           C  
ATOM   1766  C   THR A 109      67.190  59.840  74.930  1.00  0.00           C  
ATOM   1767  O   THR A 109      67.100  60.840  75.680  1.00  0.00           O  
ATOM   1768  CB  THR A 109      65.730  60.940  73.090  1.00  0.00           C  
ATOM   1769  CG2 THR A 109      65.900  61.480  71.600  1.00  0.00           C  
ATOM   1770  OG1 THR A 109      64.560  60.130  73.160  1.00  0.00           O  
ATOM   1771  HN  THR A 109      66.380  58.120  72.990  1.00  0.00           H  
ATOM   1772  HA  THR A 109      67.750  60.790  73.080  1.00  0.00           H  
ATOM   1773  HB  THR A 109      65.660  61.830  73.750  1.00  0.00           H  
ATOM   1774  HG1 THR A 109      64.220  60.120  74.050  1.00  0.00           H  
ATOM   1775 1HG2 THR A 109      66.050  60.640  70.880  1.00  0.00           H  
ATOM   1776 2HG2 THR A 109      66.750  62.170  71.440  1.00  0.00           H  
ATOM   1777 3HG2 THR A 109      64.970  61.990  71.260  1.00  0.00           H  
ATOM   1778  N   THR A 110      67.330  58.550  75.330  1.00  0.00           N  
ATOM   1779  CA  THR A 110      67.820  58.100  76.620  1.00  0.00           C  
ATOM   1780  C   THR A 110      69.330  58.260  76.730  1.00  0.00           C  
ATOM   1781  O   THR A 110      70.050  58.110  77.710  1.00  0.00           O  
ATOM   1782  CB  THR A 110      67.450  56.640  76.930  1.00  0.00           C  
ATOM   1783  CG2 THR A 110      65.920  56.530  76.970  1.00  0.00           C  
ATOM   1784  OG1 THR A 110      67.940  55.940  75.820  1.00  0.00           O  
ATOM   1785  HN  THR A 110      67.170  57.870  74.630  1.00  0.00           H  
ATOM   1786  HA  THR A 110      67.460  58.680  77.460  1.00  0.00           H  
ATOM   1787  HB  THR A 110      67.830  56.200  77.870  1.00  0.00           H  
ATOM   1788  HG1 THR A 110      68.780  55.540  76.050  1.00  0.00           H  
ATOM   1789 1HG2 THR A 110      65.500  56.980  77.890  1.00  0.00           H  
ATOM   1790 2HG2 THR A 110      65.680  55.470  77.170  1.00  0.00           H  
ATOM   1791 3HG2 THR A 110      65.490  57.070  76.110  1.00  0.00           H  
ATOM   1792  N   VAL A 111      69.930  58.560  75.530  1.00  0.00           N  
ATOM   1793  CA  VAL A 111      71.380  58.690  75.340  1.00  0.00           C  
ATOM   1794  C   VAL A 111      71.640  60.090  74.940  1.00  0.00           C  
ATOM   1795  O   VAL A 111      70.990  60.650  74.030  1.00  0.00           O  
ATOM   1796  CB  VAL A 111      71.820  57.690  74.200  1.00  0.00           C  
ATOM   1797  CG1 VAL A 111      73.110  57.970  73.500  1.00  0.00           C  
ATOM   1798  CG2 VAL A 111      71.770  56.250  74.700  1.00  0.00           C  
ATOM   1799  HN  VAL A 111      69.340  58.690  74.740  1.00  0.00           H  
ATOM   1800  HA  VAL A 111      71.840  58.440  76.290  1.00  0.00           H  
ATOM   1801  HB  VAL A 111      70.990  57.710  73.450  1.00  0.00           H  
ATOM   1802 1HG1 VAL A 111      73.050  58.960  73.000  1.00  0.00           H  
ATOM   1803 2HG1 VAL A 111      73.370  57.140  72.800  1.00  0.00           H  
ATOM   1804 3HG1 VAL A 111      74.000  57.940  74.160  1.00  0.00           H  
ATOM   1805 1HG2 VAL A 111      70.750  56.040  75.080  1.00  0.00           H  
ATOM   1806 2HG2 VAL A 111      72.460  56.160  75.570  1.00  0.00           H  
ATOM   1807 3HG2 VAL A 111      72.140  55.590  73.890  1.00  0.00           H  
ATOM   1808  N   GLY A 112      72.570  60.700  75.680  1.00  0.00           N  
ATOM   1809  CA  GLY A 112      72.940  62.070  75.390  1.00  0.00           C  
ATOM   1810  C   GLY A 112      73.810  62.240  74.110  1.00  0.00           C  
ATOM   1811  O   GLY A 112      73.750  63.280  73.450  1.00  0.00           O  
ATOM   1812  HN  GLY A 112      73.110  60.290  76.410  1.00  0.00           H  
ATOM   1813  HA1 GLY A 112      73.460  62.530  76.220  1.00  0.00           H  
ATOM   1814  HA2 GLY A 112      72.070  62.660  75.150  1.00  0.00           H  
ATOM   1815  N   TRP A 113      74.660  61.280  73.830  1.00  0.00           N  
ATOM   1816  CA  TRP A 113      75.360  61.370  72.570  1.00  0.00           C  
ATOM   1817  C   TRP A 113      74.580  60.960  71.340  1.00  0.00           C  
ATOM   1818  O   TRP A 113      74.060  59.870  71.230  1.00  0.00           O  
ATOM   1819  CB  TRP A 113      76.640  60.590  72.730  1.00  0.00           C  
ATOM   1820  CG  TRP A 113      77.590  60.460  71.600  1.00  0.00           C  
ATOM   1821  CD1 TRP A 113      78.070  61.560  70.880  1.00  0.00           C  
ATOM   1822  CD2 TRP A 113      78.330  59.300  71.210  1.00  0.00           C  
ATOM   1823  CE2 TRP A 113      79.190  59.730  70.240  1.00  0.00           C  
ATOM   1824  CE3 TRP A 113      78.390  57.910  71.580  1.00  0.00           C  
ATOM   1825  NE1 TRP A 113      78.970  61.060  70.070  1.00  0.00           N  
ATOM   1826  CZ2 TRP A 113      80.020  58.870  69.520  1.00  0.00           C  
ATOM   1827  CZ3 TRP A 113      79.320  57.060  70.910  1.00  0.00           C  
ATOM   1828  CH2 TRP A 113      80.030  57.520  69.790  1.00  0.00           C  
ATOM   1829  HN  TRP A 113      74.610  60.370  74.240  1.00  0.00           H  
ATOM   1830  HA  TRP A 113      75.560  62.410  72.370  1.00  0.00           H  
ATOM   1831  HB1 TRP A 113      76.480  59.540  73.050  1.00  0.00           H  
ATOM   1832  HB2 TRP A 113      77.210  60.960  73.610  1.00  0.00           H  
ATOM   1833  HD1 TRP A 113      77.660  62.560  70.820  1.00  0.00           H  
ATOM   1834  HE1 TRP A 113      79.490  61.620  69.460  1.00  0.00           H  
ATOM   1835  HE3 TRP A 113      77.720  57.460  72.300  1.00  0.00           H  
ATOM   1836  HZ2 TRP A 113      80.700  59.140  68.730  1.00  0.00           H  
ATOM   1837  HZ3 TRP A 113      79.500  56.020  71.140  1.00  0.00           H  
ATOM   1838  HH2 TRP A 113      80.730  56.860  69.300  1.00  0.00           H  
ATOM   1839  N   LYS A 114      74.630  61.780  70.280  1.00  0.00           N  
ATOM   1840  CA  LYS A 114      73.990  61.640  69.080  1.00  0.00           C  
ATOM   1841  C   LYS A 114      74.830  60.890  68.100  1.00  0.00           C  
ATOM   1842  O   LYS A 114      74.490  60.840  66.940  1.00  0.00           O  
ATOM   1843  CB  LYS A 114      73.480  63.060  68.620  1.00  0.00           C  
ATOM   1844  CG  LYS A 114      72.320  63.060  67.600  1.00  0.00           C  
ATOM   1845  CD  LYS A 114      71.640  64.460  67.320  1.00  0.00           C  
ATOM   1846  CE  LYS A 114      70.230  64.360  66.560  1.00  0.00           C  
ATOM   1847  NZ  LYS A 114      69.520  65.630  66.520  1.00  0.00           N1+
ATOM   1848  HN  LYS A 114      75.250  62.550  70.360  1.00  0.00           H  
ATOM   1849  HA  LYS A 114      73.110  61.040  69.260  1.00  0.00           H  
ATOM   1850  HB1 LYS A 114      74.310  63.620  68.130  1.00  0.00           H  
ATOM   1851  HB2 LYS A 114      73.230  63.640  69.530  1.00  0.00           H  
ATOM   1852  HG1 LYS A 114      71.500  62.460  68.060  1.00  0.00           H  
ATOM   1853  HG2 LYS A 114      72.600  62.540  66.660  1.00  0.00           H  
ATOM   1854  HD1 LYS A 114      72.290  65.160  66.760  1.00  0.00           H  
ATOM   1855  HD2 LYS A 114      71.380  64.860  68.330  1.00  0.00           H  
ATOM   1856  HE1 LYS A 114      69.600  63.620  67.100  1.00  0.00           H  
ATOM   1857  HE2 LYS A 114      70.330  63.990  65.520  1.00  0.00           H  
ATOM   1858  HZ1 LYS A 114      68.490  65.590  66.300  1.00  0.00           H  
ATOM   1859  HZ2 LYS A 114      70.020  66.300  65.900  1.00  0.00           H  
ATOM   1860  HZ3 LYS A 114      69.620  66.030  67.470  1.00  0.00           H  
ATOM   1861  N   GLY A 115      75.830  60.110  68.560  1.00  0.00           N  
ATOM   1862  CA  GLY A 115      76.650  59.250  67.580  1.00  0.00           C  
ATOM   1863  C   GLY A 115      77.760  59.870  66.820  1.00  0.00           C  
ATOM   1864  O   GLY A 115      77.710  61.080  66.570  1.00  0.00           O  
ATOM   1865  HN  GLY A 115      76.070  60.070  69.530  1.00  0.00           H  
ATOM   1866  HA1 GLY A 115      75.990  58.760  66.870  1.00  0.00           H  
ATOM   1867  HA2 GLY A 115      77.130  58.500  68.190  1.00  0.00           H  
ATOM   1868  N   LEU A 116      78.790  59.140  66.470  1.00  0.00           N  
ATOM   1869  CA  LEU A 116      80.030  59.580  65.910  1.00  0.00           C  
ATOM   1870  C   LEU A 116      79.990  60.560  64.700  1.00  0.00           C  
ATOM   1871  O   LEU A 116      80.730  61.550  64.620  1.00  0.00           O  
ATOM   1872  CB  LEU A 116      80.800  58.340  65.520  1.00  0.00           C  
ATOM   1873  CG  LEU A 116      82.260  58.600  65.020  1.00  0.00           C  
ATOM   1874  CD1 LEU A 116      83.090  59.400  66.000  1.00  0.00           C  
ATOM   1875  CD2 LEU A 116      82.970  57.260  64.720  1.00  0.00           C  
ATOM   1876  HN  LEU A 116      78.790  58.160  66.650  1.00  0.00           H  
ATOM   1877  HA  LEU A 116      80.590  60.140  66.640  1.00  0.00           H  
ATOM   1878  HB1 LEU A 116      80.180  57.790  64.790  1.00  0.00           H  
ATOM   1879  HB2 LEU A 116      80.910  57.580  66.320  1.00  0.00           H  
ATOM   1880  HG  LEU A 116      82.220  59.220  64.100  1.00  0.00           H  
ATOM   1881 1HD1 LEU A 116      82.550  60.310  66.330  1.00  0.00           H  
ATOM   1882 2HD1 LEU A 116      83.930  59.770  65.370  1.00  0.00           H  
ATOM   1883 3HD1 LEU A 116      83.370  58.790  66.880  1.00  0.00           H  
ATOM   1884 1HD2 LEU A 116      84.030  57.360  64.400  1.00  0.00           H  
ATOM   1885 2HD2 LEU A 116      82.440  56.720  63.910  1.00  0.00           H  
ATOM   1886 3HD2 LEU A 116      82.810  56.710  65.670  1.00  0.00           H  
ATOM   1887  N   ILE A 117      79.140  60.340  63.730  1.00  0.00           N  
ATOM   1888  CA  ILE A 117      78.920  61.280  62.630  1.00  0.00           C  
ATOM   1889  C   ILE A 117      78.370  62.640  63.020  1.00  0.00           C  
ATOM   1890  O   ILE A 117      78.790  63.680  62.510  1.00  0.00           O  
ATOM   1891  CB  ILE A 117      78.030  60.730  61.590  1.00  0.00           C  
ATOM   1892  CG1 ILE A 117      77.830  61.600  60.300  1.00  0.00           C  
ATOM   1893  CG2 ILE A 117      76.720  60.310  62.280  1.00  0.00           C  
ATOM   1894  CD  ILE A 117      77.100  60.930  59.190  1.00  0.00           C  
ATOM   1895  HN  ILE A 117      78.540  59.560  63.890  1.00  0.00           H  
ATOM   1896  HA  ILE A 117      79.900  61.480  62.200  1.00  0.00           H  
ATOM   1897  HB  ILE A 117      78.440  59.760  61.260  1.00  0.00           H  
ATOM   1898 1HG1 ILE A 117      78.840  61.940  59.970  1.00  0.00           H  
ATOM   1899 2HG1 ILE A 117      77.280  62.500  60.620  1.00  0.00           H  
ATOM   1900 1HG2 ILE A 117      76.110  61.240  62.280  1.00  0.00           H  
ATOM   1901 2HG2 ILE A 117      76.740  59.980  63.340  1.00  0.00           H  
ATOM   1902 3HG2 ILE A 117      76.090  59.550  61.760  1.00  0.00           H  
ATOM   1903  HD1 ILE A 117      77.390  61.520  58.290  1.00  0.00           H  
ATOM   1904  HD2 ILE A 117      76.000  60.910  59.320  1.00  0.00           H  
ATOM   1905  HD3 ILE A 117      77.520  59.910  59.020  1.00  0.00           H  
ATOM   1906  N   ASN A 118      77.570  62.710  64.090  1.00  0.00           N  
ATOM   1907  CA  ASN A 118      76.960  64.010  64.500  1.00  0.00           C  
ATOM   1908  C   ASN A 118      77.910  64.770  65.400  1.00  0.00           C  
ATOM   1909  O   ASN A 118      78.310  65.920  65.130  1.00  0.00           O  
ATOM   1910  CB  ASN A 118      75.550  63.740  65.150  1.00  0.00           C  
ATOM   1911  CG  ASN A 118      74.650  63.040  64.070  1.00  0.00           C  
ATOM   1912  ND2 ASN A 118      73.890  61.960  64.360  1.00  0.00           N  
ATOM   1913  OD1 ASN A 118      74.640  63.470  62.930  1.00  0.00           O  
ATOM   1914  HN  ASN A 118      77.360  61.840  64.520  1.00  0.00           H  
ATOM   1915  HA  ASN A 118      76.950  64.600  63.590  1.00  0.00           H  
ATOM   1916  HB1 ASN A 118      75.180  64.780  65.280  1.00  0.00           H  
ATOM   1917  HB2 ASN A 118      75.530  63.230  66.130  1.00  0.00           H  
ATOM   1918 1HD2 ASN A 118      73.970  61.630  65.300  1.00  0.00           H  
ATOM   1919 2HD2 ASN A 118      73.300  61.610  63.640  1.00  0.00           H  
ATOM   1920  N   ASP A 119      78.370  64.130  66.540  1.00  0.00           N  
ATOM   1921  CA  ASP A 119      79.160  64.800  67.550  1.00  0.00           C  
ATOM   1922  C   ASP A 119      80.400  63.910  67.790  1.00  0.00           C  
ATOM   1923  O   ASP A 119      80.430  62.930  68.550  1.00  0.00           O  
ATOM   1924  CB  ASP A 119      78.260  64.940  68.790  1.00  0.00           C  
ATOM   1925  CG  ASP A 119      78.900  65.390  70.110  1.00  0.00           C  
ATOM   1926  OD1 ASP A 119      78.200  65.420  71.120  1.00  0.00           O  
ATOM   1927  OD2 ASP A 119      80.090  65.700  70.000  1.00  0.00           O1-
ATOM   1928  HN  ASP A 119      78.090  63.210  66.780  1.00  0.00           H  
ATOM   1929  HA  ASP A 119      79.490  65.790  67.270  1.00  0.00           H  
ATOM   1930  HB1 ASP A 119      77.710  64.000  69.020  1.00  0.00           H  
ATOM   1931  HB2 ASP A 119      77.480  65.630  68.420  1.00  0.00           H  
ATOM   1932  N   PRO A 120      81.550  64.070  67.110  1.00  0.00           N  
ATOM   1933  CA  PRO A 120      82.660  63.210  67.300  1.00  0.00           C  
ATOM   1934  C   PRO A 120      83.350  63.450  68.590  1.00  0.00           C  
ATOM   1935  O   PRO A 120      84.150  62.610  69.040  1.00  0.00           O  
ATOM   1936  CB  PRO A 120      83.540  63.460  66.100  1.00  0.00           C  
ATOM   1937  CG  PRO A 120      83.250  64.900  65.640  1.00  0.00           C  
ATOM   1938  CD  PRO A 120      81.680  64.930  65.890  1.00  0.00           C  
ATOM   1939  HA  PRO A 120      82.370  62.180  67.330  1.00  0.00           H  
ATOM   1940  HB1 PRO A 120      83.140  62.870  65.240  1.00  0.00           H  
ATOM   1941  HB2 PRO A 120      84.570  63.220  66.410  1.00  0.00           H  
ATOM   1942  HG1 PRO A 120      83.820  65.570  66.310  1.00  0.00           H  
ATOM   1943  HG2 PRO A 120      83.550  65.010  64.570  1.00  0.00           H  
ATOM   1944  HD1 PRO A 120      81.400  65.950  66.210  1.00  0.00           H  
ATOM   1945  HD2 PRO A 120      81.120  64.530  65.020  1.00  0.00           H  
ATOM   1946  N   ASP A 121      83.180  64.620  69.210  1.00  0.00           N  
ATOM   1947  CA  ASP A 121      84.050  64.920  70.400  1.00  0.00           C  
ATOM   1948  C   ASP A 121      83.330  64.490  71.720  1.00  0.00           C  
ATOM   1949  O   ASP A 121      83.910  64.510  72.800  1.00  0.00           O  
ATOM   1950  CB  ASP A 121      84.310  66.440  70.470  1.00  0.00           C  
ATOM   1951  CG  ASP A 121      85.330  66.750  69.480  1.00  0.00           C  
ATOM   1952  OD1 ASP A 121      85.470  67.910  69.010  1.00  0.00           O  
ATOM   1953  OD2 ASP A 121      86.190  65.900  69.220  1.00  0.00           O1-
ATOM   1954  HN  ASP A 121      82.590  65.400  69.020  1.00  0.00           H  
ATOM   1955  HA  ASP A 121      84.900  64.260  70.440  1.00  0.00           H  
ATOM   1956  HB1 ASP A 121      84.710  66.700  71.470  1.00  0.00           H  
ATOM   1957  HB2 ASP A 121      83.450  67.020  70.090  1.00  0.00           H  
ATOM   1958  N   MET A 122      82.040  64.130  71.560  1.00  0.00           N  
ATOM   1959  CA  MET A 122      81.080  63.620  72.610  1.00  0.00           C  
ATOM   1960  C   MET A 122      80.850  64.510  73.780  1.00  0.00           C  
ATOM   1961  O   MET A 122      81.370  64.300  74.870  1.00  0.00           O  
ATOM   1962  CB  MET A 122      81.080  62.080  72.930  1.00  0.00           C  
ATOM   1963  CG  MET A 122      82.340  61.450  73.560  1.00  0.00           C  
ATOM   1964  SD  MET A 122      82.120  59.680  73.890  1.00  0.00           S  
ATOM   1965  CE  MET A 122      82.100  59.050  72.200  1.00  0.00           C  
ATOM   1966  HN  MET A 122      81.560  64.320  70.710  1.00  0.00           H  
ATOM   1967  HA  MET A 122      80.170  63.640  72.030  1.00  0.00           H  
ATOM   1968  HB1 MET A 122      80.900  61.490  72.000  1.00  0.00           H  
ATOM   1969  HB2 MET A 122      80.190  61.900  73.580  1.00  0.00           H  
ATOM   1970  HG1 MET A 122      82.510  61.820  74.590  1.00  0.00           H  
ATOM   1971  HG2 MET A 122      83.260  61.630  72.960  1.00  0.00           H  
ATOM   1972  HE1 MET A 122      83.080  59.010  71.680  1.00  0.00           H  
ATOM   1973  HE2 MET A 122      81.390  59.720  71.670  1.00  0.00           H  
ATOM   1974  HE3 MET A 122      81.680  58.020  72.260  1.00  0.00           H  
ATOM   1975  N   ASN A 123      80.140  65.660  73.460  1.00  0.00           N  
ATOM   1976  CA  ASN A 123      79.910  66.710  74.430  1.00  0.00           C  
ATOM   1977  C   ASN A 123      78.820  67.680  74.010  1.00  0.00           C  
ATOM   1978  O   ASN A 123      78.630  68.740  74.560  1.00  0.00           O  
ATOM   1979  CB  ASN A 123      81.210  67.420  74.920  1.00  0.00           C  
ATOM   1980  CG  ASN A 123      82.030  68.050  73.770  1.00  0.00           C  
ATOM   1981  ND2 ASN A 123      83.360  68.190  74.010  1.00  0.00           N  
ATOM   1982  OD1 ASN A 123      81.510  68.300  72.670  1.00  0.00           O  
ATOM   1983  HN  ASN A 123      79.700  65.720  72.560  1.00  0.00           H  
ATOM   1984  HA  ASN A 123      79.340  66.290  75.250  1.00  0.00           H  
ATOM   1985  HB1 ASN A 123      81.770  66.590  75.410  1.00  0.00           H  
ATOM   1986  HB2 ASN A 123      80.990  68.250  75.620  1.00  0.00           H  
ATOM   1987 1HD2 ASN A 123      83.780  68.810  73.360  1.00  0.00           H  
ATOM   1988 2HD2 ASN A 123      83.840  67.690  74.740  1.00  0.00           H  
ATOM   1989  N   ASN A 124      78.090  67.360  72.920  1.00  0.00           N  
ATOM   1990  CA  ASN A 124      77.110  68.120  72.180  1.00  0.00           C  
ATOM   1991  C   ASN A 124      77.690  69.480  71.720  1.00  0.00           C  
ATOM   1992  O   ASN A 124      76.980  70.530  71.800  1.00  0.00           O  
ATOM   1993  CB  ASN A 124      75.770  68.350  72.940  1.00  0.00           C  
ATOM   1994  CG  ASN A 124      75.210  67.100  73.590  1.00  0.00           C  
ATOM   1995  ND2 ASN A 124      75.570  66.810  74.860  1.00  0.00           N  
ATOM   1996  OD1 ASN A 124      74.300  66.400  73.040  1.00  0.00           O  
ATOM   1997  HN  ASN A 124      78.330  66.500  72.470  1.00  0.00           H  
ATOM   1998  HA  ASN A 124      76.920  67.530  71.300  1.00  0.00           H  
ATOM   1999  HB1 ASN A 124      75.090  68.660  72.110  1.00  0.00           H  
ATOM   2000  HB2 ASN A 124      75.910  69.070  73.770  1.00  0.00           H  
ATOM   2001 1HD2 ASN A 124      75.090  66.100  75.380  1.00  0.00           H  
ATOM   2002 2HD2 ASN A 124      76.000  67.550  75.370  1.00  0.00           H  
ATOM   2003  N   SER A 125      78.890  69.530  71.100  1.00  0.00           N  
ATOM   2004  CA  SER A 125      79.340  70.700  70.410  1.00  0.00           C  
ATOM   2005  C   SER A 125      79.080  70.580  68.920  1.00  0.00           C  
ATOM   2006  O   SER A 125      79.270  71.570  68.220  1.00  0.00           O  
ATOM   2007  CB  SER A 125      80.860  70.810  70.720  1.00  0.00           C  
ATOM   2008  OG  SER A 125      81.550  69.600  70.410  1.00  0.00           O  
ATOM   2009  HN  SER A 125      79.470  68.720  71.070  1.00  0.00           H  
ATOM   2010  HA  SER A 125      78.880  71.620  70.740  1.00  0.00           H  
ATOM   2011  HB1 SER A 125      80.910  71.060  71.800  1.00  0.00           H  
ATOM   2012  HB2 SER A 125      81.340  71.700  70.260  1.00  0.00           H  
ATOM   2013  HG1 SER A 125      81.680  69.150  71.250  1.00  0.00           H  
ATOM   2014  N   PHE A 126      78.590  69.420  68.500  1.00  0.00           N  
ATOM   2015  CA  PHE A 126      78.310  69.030  67.110  1.00  0.00           C  
ATOM   2016  C   PHE A 126      79.330  69.490  66.010  1.00  0.00           C  
ATOM   2017  O   PHE A 126      79.060  70.410  65.210  1.00  0.00           O  
ATOM   2018  CB  PHE A 126      76.910  69.470  66.720  1.00  0.00           C  
ATOM   2019  CG  PHE A 126      75.880  68.680  67.520  1.00  0.00           C  
ATOM   2020  CD1 PHE A 126      75.630  67.380  67.060  1.00  0.00           C  
ATOM   2021  CD2 PHE A 126      75.370  69.150  68.720  1.00  0.00           C  
ATOM   2022  CE1 PHE A 126      74.820  66.550  67.890  1.00  0.00           C  
ATOM   2023  CE2 PHE A 126      74.430  68.360  69.470  1.00  0.00           C  
ATOM   2024  CZ  PHE A 126      74.110  67.080  68.950  1.00  0.00           C  
ATOM   2025  HN  PHE A 126      78.290  68.780  69.210  1.00  0.00           H  
ATOM   2026  HA  PHE A 126      78.350  67.950  67.150  1.00  0.00           H  
ATOM   2027  HB1 PHE A 126      76.730  69.350  65.630  1.00  0.00           H  
ATOM   2028  HB2 PHE A 126      76.650  70.520  66.950  1.00  0.00           H  
ATOM   2029  HD1 PHE A 126      76.170  66.890  66.260  1.00  0.00           H  
ATOM   2030  HD2 PHE A 126      75.660  70.160  68.940  1.00  0.00           H  
ATOM   2031  HE1 PHE A 126      74.670  65.530  67.580  1.00  0.00           H  
ATOM   2032  HE2 PHE A 126      73.920  68.850  70.290  1.00  0.00           H  
ATOM   2033  HZ  PHE A 126      73.660  66.360  69.620  1.00  0.00           H  
ATOM   2034  N   GLN A 127      80.450  68.770  66.000  1.00  0.00           N  
ATOM   2035  CA  GLN A 127      81.370  68.970  64.930  1.00  0.00           C  
ATOM   2036  C   GLN A 127      81.020  68.070  63.710  1.00  0.00           C  
ATOM   2037  O   GLN A 127      81.730  67.090  63.360  1.00  0.00           O  
ATOM   2038  CB  GLN A 127      82.830  68.810  65.480  1.00  0.00           C  
ATOM   2039  CG  GLN A 127      83.300  69.630  66.700  1.00  0.00           C  
ATOM   2040  CD  GLN A 127      83.030  71.150  66.640  1.00  0.00           C  
ATOM   2041  NE2 GLN A 127      82.620  71.710  67.730  1.00  0.00           N  
ATOM   2042  OE1 GLN A 127      83.110  71.710  65.570  1.00  0.00           O  
ATOM   2043  HN  GLN A 127      80.670  68.110  66.720  1.00  0.00           H  
ATOM   2044  HA  GLN A 127      81.270  69.950  64.490  1.00  0.00           H  
ATOM   2045  HB1 GLN A 127      83.380  68.890  64.510  1.00  0.00           H  
ATOM   2046  HB2 GLN A 127      83.100  67.790  65.820  1.00  0.00           H  
ATOM   2047  HG1 GLN A 127      84.400  69.550  66.580  1.00  0.00           H  
ATOM   2048  HG2 GLN A 127      83.050  69.170  67.680  1.00  0.00           H  
ATOM   2049 1HE2 GLN A 127      82.320  72.630  67.490  1.00  0.00           H  
ATOM   2050 2HE2 GLN A 127      82.600  71.240  68.620  1.00  0.00           H  
ATOM   2051  N   ILE A 128      79.900  68.380  63.080  1.00  0.00           N  
ATOM   2052  CA  ILE A 128      79.340  67.550  62.000  1.00  0.00           C  
ATOM   2053  C   ILE A 128      80.260  67.290  60.850  1.00  0.00           C  
ATOM   2054  O   ILE A 128      80.370  66.240  60.270  1.00  0.00           O  
ATOM   2055  CB  ILE A 128      78.020  68.070  61.480  1.00  0.00           C  
ATOM   2056  CG1 ILE A 128      78.140  69.590  60.950  1.00  0.00           C  
ATOM   2057  CG2 ILE A 128      77.040  68.030  62.630  1.00  0.00           C  
ATOM   2058  CD  ILE A 128      76.900  70.170  60.400  1.00  0.00           C  
ATOM   2059  HN  ILE A 128      79.200  69.010  63.400  1.00  0.00           H  
ATOM   2060  HA  ILE A 128      79.180  66.560  62.410  1.00  0.00           H  
ATOM   2061  HB  ILE A 128      77.680  67.380  60.670  1.00  0.00           H  
ATOM   2062 1HG1 ILE A 128      78.960  69.850  60.260  1.00  0.00           H  
ATOM   2063 2HG1 ILE A 128      78.420  70.150  61.870  1.00  0.00           H  
ATOM   2064 1HG2 ILE A 128      75.990  67.970  62.270  1.00  0.00           H  
ATOM   2065 2HG2 ILE A 128      77.060  68.950  63.260  1.00  0.00           H  
ATOM   2066 3HG2 ILE A 128      77.250  67.070  63.150  1.00  0.00           H  
ATOM   2067  HD1 ILE A 128      77.010  70.200  59.300  1.00  0.00           H  
ATOM   2068  HD2 ILE A 128      76.790  71.250  60.640  1.00  0.00           H  
ATOM   2069  HD3 ILE A 128      75.910  69.740  60.680  1.00  0.00           H  
ATOM   2070  N   ASN A 129      81.000  68.390  60.410  1.00  0.00           N  
ATOM   2071  CA  ASN A 129      81.980  68.280  59.330  1.00  0.00           C  
ATOM   2072  C   ASN A 129      83.110  67.420  59.630  1.00  0.00           C  
ATOM   2073  O   ASN A 129      83.420  66.540  58.800  1.00  0.00           O  
ATOM   2074  CB  ASN A 129      82.390  69.640  58.750  1.00  0.00           C  
ATOM   2075  CG  ASN A 129      81.330  70.160  57.780  1.00  0.00           C  
ATOM   2076  ND2 ASN A 129      80.920  71.420  57.920  1.00  0.00           N  
ATOM   2077  OD1 ASN A 129      80.940  69.480  56.820  1.00  0.00           O  
ATOM   2078  HN  ASN A 129      80.860  69.290  60.820  1.00  0.00           H  
ATOM   2079  HA  ASN A 129      81.390  67.720  58.610  1.00  0.00           H  
ATOM   2080  HB1 ASN A 129      83.350  69.460  58.230  1.00  0.00           H  
ATOM   2081  HB2 ASN A 129      82.590  70.480  59.450  1.00  0.00           H  
ATOM   2082 1HD2 ASN A 129      80.220  71.720  57.270  1.00  0.00           H  
ATOM   2083 2HD2 ASN A 129      81.190  71.960  58.720  1.00  0.00           H  
ATOM   2084  N   LYS A 130      83.680  67.510  60.800  1.00  0.00           N  
ATOM   2085  CA  LYS A 130      84.630  66.500  61.300  1.00  0.00           C  
ATOM   2086  C   LYS A 130      84.110  65.100  61.330  1.00  0.00           C  
ATOM   2087  O   LYS A 130      84.720  64.240  60.740  1.00  0.00           O  
ATOM   2088  CB  LYS A 130      85.090  66.890  62.770  1.00  0.00           C  
ATOM   2089  CG  LYS A 130      86.200  66.000  63.300  1.00  0.00           C  
ATOM   2090  CD  LYS A 130      87.040  66.670  64.480  1.00  0.00           C  
ATOM   2091  CE  LYS A 130      86.280  66.710  65.810  1.00  0.00           C  
ATOM   2092  NZ  LYS A 130      87.040  67.440  66.860  1.00  0.00           N1+
ATOM   2093  HN  LYS A 130      83.360  68.150  61.500  1.00  0.00           H  
ATOM   2094  HA  LYS A 130      85.510  66.530  60.670  1.00  0.00           H  
ATOM   2095  HB1 LYS A 130      84.230  66.850  63.480  1.00  0.00           H  
ATOM   2096  HB2 LYS A 130      85.410  67.950  62.730  1.00  0.00           H  
ATOM   2097  HG1 LYS A 130      86.970  66.040  62.500  1.00  0.00           H  
ATOM   2098  HG2 LYS A 130      85.980  64.920  63.420  1.00  0.00           H  
ATOM   2099  HD1 LYS A 130      87.270  67.690  64.110  1.00  0.00           H  
ATOM   2100  HD2 LYS A 130      88.020  66.180  64.650  1.00  0.00           H  
ATOM   2101  HE1 LYS A 130      86.150  65.670  66.150  1.00  0.00           H  
ATOM   2102  HE2 LYS A 130      85.310  67.250  65.680  1.00  0.00           H  
ATOM   2103  HZ1 LYS A 130      86.560  67.290  67.770  1.00  0.00           H  
ATOM   2104  HZ2 LYS A 130      87.250  68.460  66.770  1.00  0.00           H  
ATOM   2105  HZ3 LYS A 130      87.930  66.940  67.050  1.00  0.00           H  
ATOM   2106  N   GLY A 131      82.960  64.820  61.840  1.00  0.00           N  
ATOM   2107  CA  GLY A 131      82.550  63.440  62.030  1.00  0.00           C  
ATOM   2108  C   GLY A 131      82.210  62.760  60.710  1.00  0.00           C  
ATOM   2109  O   GLY A 131      82.390  61.580  60.490  1.00  0.00           O  
ATOM   2110  HN  GLY A 131      82.480  65.610  62.190  1.00  0.00           H  
ATOM   2111  HA1 GLY A 131      81.650  63.260  62.600  1.00  0.00           H  
ATOM   2112  HA2 GLY A 131      83.370  62.820  62.350  1.00  0.00           H  
ATOM   2113  N   LEU A 132      81.770  63.550  59.770  1.00  0.00           N  
ATOM   2114  CA  LEU A 132      81.690  63.180  58.350  1.00  0.00           C  
ATOM   2115  C   LEU A 132      82.990  62.800  57.590  1.00  0.00           C  
ATOM   2116  O   LEU A 132      83.150  61.720  57.020  1.00  0.00           O  
ATOM   2117  CB  LEU A 132      80.980  64.370  57.620  1.00  0.00           C  
ATOM   2118  CG  LEU A 132      80.740  64.180  56.130  1.00  0.00           C  
ATOM   2119  CD1 LEU A 132      80.060  62.860  55.840  1.00  0.00           C  
ATOM   2120  CD2 LEU A 132      79.920  65.360  55.610  1.00  0.00           C  
ATOM   2121  HN  LEU A 132      81.640  64.510  59.990  1.00  0.00           H  
ATOM   2122  HA  LEU A 132      81.070  62.300  58.360  1.00  0.00           H  
ATOM   2123  HB1 LEU A 132      81.460  65.340  57.870  1.00  0.00           H  
ATOM   2124  HB2 LEU A 132      80.020  64.460  58.180  1.00  0.00           H  
ATOM   2125  HG  LEU A 132      81.720  64.270  55.620  1.00  0.00           H  
ATOM   2126 1HD1 LEU A 132      79.040  62.800  56.280  1.00  0.00           H  
ATOM   2127 2HD1 LEU A 132      80.530  61.870  56.030  1.00  0.00           H  
ATOM   2128 3HD1 LEU A 132      79.880  62.770  54.750  1.00  0.00           H  
ATOM   2129 1HD2 LEU A 132      80.030  65.360  54.500  1.00  0.00           H  
ATOM   2130 2HD2 LEU A 132      80.210  66.340  56.050  1.00  0.00           H  
ATOM   2131 3HD2 LEU A 132      78.820  65.200  55.700  1.00  0.00           H  
ATOM   2132  N   ARG A 133      84.070  63.600  57.690  1.00  0.00           N  
ATOM   2133  CA  ARG A 133      85.380  63.200  57.250  1.00  0.00           C  
ATOM   2134  C   ARG A 133      85.930  61.980  58.030  1.00  0.00           C  
ATOM   2135  O   ARG A 133      86.470  61.070  57.380  1.00  0.00           O  
ATOM   2136  CB  ARG A 133      86.430  64.360  57.440  1.00  0.00           C  
ATOM   2137  CG  ARG A 133      86.130  65.630  56.560  1.00  0.00           C  
ATOM   2138  CD  ARG A 133      87.420  66.470  56.400  1.00  0.00           C  
ATOM   2139  NE  ARG A 133      87.840  67.000  57.740  1.00  0.00           N  
ATOM   2140  CZ  ARG A 133      87.080  67.930  58.340  1.00  0.00           C  
ATOM   2141  NH1 ARG A 133      86.220  68.710  57.710  1.00  0.00           N1+
ATOM   2142  NH2 ARG A 133      87.450  68.200  59.560  1.00  0.00           N  
ATOM   2143  HN  ARG A 133      83.900  64.510  58.070  1.00  0.00           H  
ATOM   2144  HA  ARG A 133      85.430  62.920  56.210  1.00  0.00           H  
ATOM   2145  HB1 ARG A 133      87.450  64.030  57.160  1.00  0.00           H  
ATOM   2146  HB2 ARG A 133      86.450  64.700  58.490  1.00  0.00           H  
ATOM   2147  HG1 ARG A 133      85.320  66.220  57.040  1.00  0.00           H  
ATOM   2148  HG2 ARG A 133      85.860  65.360  55.510  1.00  0.00           H  
ATOM   2149  HD1 ARG A 133      87.250  67.300  55.690  1.00  0.00           H  
ATOM   2150  HD2 ARG A 133      88.320  65.880  56.120  1.00  0.00           H  
ATOM   2151  HE  ARG A 133      88.480  66.470  58.290  1.00  0.00           H  
ATOM   2152 1HH1 ARG A 133      86.000  68.550  56.750  1.00  0.00           H  
ATOM   2153 2HH1 ARG A 133      85.910  69.470  58.280  1.00  0.00           H  
ATOM   2154 1HH2 ARG A 133      87.160  69.060  59.970  1.00  0.00           H  
ATOM   2155 2HH2 ARG A 133      88.070  67.570  60.030  1.00  0.00           H  
ATOM   2156  N   ILE A 134      85.720  61.960  59.390  1.00  0.00           N  
ATOM   2157  CA  ILE A 134      85.970  60.680  60.130  1.00  0.00           C  
ATOM   2158  C   ILE A 134      85.170  59.450  59.580  1.00  0.00           C  
ATOM   2159  O   ILE A 134      85.720  58.440  59.180  1.00  0.00           O  
ATOM   2160  CB  ILE A 134      85.730  60.900  61.630  1.00  0.00           C  
ATOM   2161  CG1 ILE A 134      86.830  61.710  62.280  1.00  0.00           C  
ATOM   2162  CG2 ILE A 134      85.550  59.510  62.330  1.00  0.00           C  
ATOM   2163  CD  ILE A 134      86.560  61.990  63.790  1.00  0.00           C  
ATOM   2164  HN  ILE A 134      85.390  62.790  59.810  1.00  0.00           H  
ATOM   2165  HA  ILE A 134      86.990  60.380  59.920  1.00  0.00           H  
ATOM   2166  HB  ILE A 134      84.840  61.570  61.710  1.00  0.00           H  
ATOM   2167 1HG1 ILE A 134      86.930  62.650  61.710  1.00  0.00           H  
ATOM   2168 2HG1 ILE A 134      87.840  61.270  62.160  1.00  0.00           H  
ATOM   2169 1HG2 ILE A 134      86.110  58.730  61.780  1.00  0.00           H  
ATOM   2170 2HG2 ILE A 134      84.480  59.200  62.380  1.00  0.00           H  
ATOM   2171 3HG2 ILE A 134      85.890  59.400  63.380  1.00  0.00           H  
ATOM   2172  HD1 ILE A 134      87.060  61.200  64.390  1.00  0.00           H  
ATOM   2173  HD2 ILE A 134      85.460  62.040  63.980  1.00  0.00           H  
ATOM   2174  HD3 ILE A 134      87.070  62.960  63.970  1.00  0.00           H  
ATOM   2175  N   SER A 135      83.830  59.560  59.410  1.00  0.00           N  
ATOM   2176  CA  SER A 135      82.980  58.460  59.070  1.00  0.00           C  
ATOM   2177  C   SER A 135      83.190  57.980  57.650  1.00  0.00           C  
ATOM   2178  O   SER A 135      83.190  56.810  57.350  1.00  0.00           O  
ATOM   2179  CB  SER A 135      81.490  58.880  59.320  1.00  0.00           C  
ATOM   2180  OG  SER A 135      81.160  58.970  60.680  1.00  0.00           O  
ATOM   2181  HN  SER A 135      83.360  60.410  59.640  1.00  0.00           H  
ATOM   2182  HA  SER A 135      83.260  57.670  59.740  1.00  0.00           H  
ATOM   2183  HB1 SER A 135      80.770  58.200  58.820  1.00  0.00           H  
ATOM   2184  HB2 SER A 135      81.430  59.880  58.840  1.00  0.00           H  
ATOM   2185  HG1 SER A 135      81.610  59.780  60.910  1.00  0.00           H  
ATOM   2186  N   ARG A 136      83.330  59.000  56.810  1.00  0.00           N  
ATOM   2187  CA  ARG A 136      83.760  58.720  55.440  1.00  0.00           C  
ATOM   2188  C   ARG A 136      85.110  57.950  55.230  1.00  0.00           C  
ATOM   2189  O   ARG A 136      85.150  57.010  54.500  1.00  0.00           O  
ATOM   2190  CB  ARG A 136      83.910  60.040  54.720  1.00  0.00           C  
ATOM   2191  CG  ARG A 136      84.330  60.020  53.260  1.00  0.00           C  
ATOM   2192  CD  ARG A 136      83.200  59.450  52.390  1.00  0.00           C  
ATOM   2193  NE  ARG A 136      83.800  59.240  51.020  1.00  0.00           N  
ATOM   2194  CZ  ARG A 136      83.060  58.910  49.980  1.00  0.00           C  
ATOM   2195  NH1 ARG A 136      81.780  58.800  49.950  1.00  0.00           N1+
ATOM   2196  NH2 ARG A 136      83.600  58.810  48.780  1.00  0.00           N  
ATOM   2197  HN  ARG A 136      83.050  59.920  57.100  1.00  0.00           H  
ATOM   2198  HA  ARG A 136      83.040  58.160  54.850  1.00  0.00           H  
ATOM   2199  HB1 ARG A 136      84.550  60.730  55.300  1.00  0.00           H  
ATOM   2200  HB2 ARG A 136      82.910  60.510  54.760  1.00  0.00           H  
ATOM   2201  HG1 ARG A 136      85.260  59.420  53.200  1.00  0.00           H  
ATOM   2202  HG2 ARG A 136      84.530  61.050  52.910  1.00  0.00           H  
ATOM   2203  HD1 ARG A 136      82.400  60.210  52.400  1.00  0.00           H  
ATOM   2204  HD2 ARG A 136      82.840  58.430  52.660  1.00  0.00           H  
ATOM   2205  HE  ARG A 136      84.760  59.020  50.890  1.00  0.00           H  
ATOM   2206 1HH1 ARG A 136      81.250  58.750  50.790  1.00  0.00           H  
ATOM   2207 2HH1 ARG A 136      81.370  58.300  49.190  1.00  0.00           H  
ATOM   2208 1HH2 ARG A 136      84.590  58.740  48.660  1.00  0.00           H  
ATOM   2209 2HH2 ARG A 136      82.940  58.680  48.050  1.00  0.00           H  
ATOM   2210  N   GLU A 137      86.270  58.440  55.900  1.00  0.00           N  
ATOM   2211  CA  GLU A 137      87.540  57.860  55.880  1.00  0.00           C  
ATOM   2212  C   GLU A 137      87.490  56.450  56.370  1.00  0.00           C  
ATOM   2213  O   GLU A 137      88.030  55.530  55.760  1.00  0.00           O  
ATOM   2214  CB  GLU A 137      88.610  58.720  56.710  1.00  0.00           C  
ATOM   2215  CG  GLU A 137      89.980  58.080  56.690  1.00  0.00           C  
ATOM   2216  CD  GLU A 137      90.920  58.990  57.520  1.00  0.00           C  
ATOM   2217  OE1 GLU A 137      90.880  58.990  58.780  1.00  0.00           O  
ATOM   2218  OE2 GLU A 137      91.760  59.630  56.960  1.00  0.00           O1-
ATOM   2219  HN  GLU A 137      86.180  59.210  56.520  1.00  0.00           H  
ATOM   2220  HA  GLU A 137      87.920  57.950  54.870  1.00  0.00           H  
ATOM   2221  HB1 GLU A 137      88.270  58.840  57.760  1.00  0.00           H  
ATOM   2222  HB2 GLU A 137      88.530  59.750  56.300  1.00  0.00           H  
ATOM   2223  HG1 GLU A 137      90.240  58.020  55.610  1.00  0.00           H  
ATOM   2224  HG2 GLU A 137      89.980  57.050  57.110  1.00  0.00           H  
ATOM   2225  N   MET A 138      86.780  56.240  57.500  1.00  0.00           N  
ATOM   2226  CA  MET A 138      86.420  54.890  57.950  1.00  0.00           C  
ATOM   2227  C   MET A 138      85.640  54.070  56.930  1.00  0.00           C  
ATOM   2228  O   MET A 138      85.930  52.920  56.620  1.00  0.00           O  
ATOM   2229  CB  MET A 138      85.670  54.900  59.340  1.00  0.00           C  
ATOM   2230  CG  MET A 138      84.830  53.660  59.810  1.00  0.00           C  
ATOM   2231  SD  MET A 138      84.150  53.700  61.480  1.00  0.00           S  
ATOM   2232  CE  MET A 138      83.280  55.340  61.370  1.00  0.00           C  
ATOM   2233  HN  MET A 138      86.360  56.990  58.000  1.00  0.00           H  
ATOM   2234  HA  MET A 138      87.360  54.370  58.030  1.00  0.00           H  
ATOM   2235  HB1 MET A 138      84.960  55.750  59.300  1.00  0.00           H  
ATOM   2236  HB2 MET A 138      86.570  55.090  59.970  1.00  0.00           H  
ATOM   2237  HG1 MET A 138      85.270  52.670  59.560  1.00  0.00           H  
ATOM   2238  HG2 MET A 138      83.900  53.620  59.210  1.00  0.00           H  
ATOM   2239  HE1 MET A 138      82.620  55.290  60.480  1.00  0.00           H  
ATOM   2240  HE2 MET A 138      84.050  56.140  61.380  1.00  0.00           H  
ATOM   2241  HE3 MET A 138      82.680  55.480  62.300  1.00  0.00           H  
ATOM   2242  N   PHE A 139      84.570  54.650  56.300  1.00  0.00           N  
ATOM   2243  CA  PHE A 139      83.860  53.970  55.180  1.00  0.00           C  
ATOM   2244  C   PHE A 139      84.800  53.580  54.020  1.00  0.00           C  
ATOM   2245  O   PHE A 139      84.770  52.390  53.610  1.00  0.00           O  
ATOM   2246  CB  PHE A 139      82.580  54.690  54.680  1.00  0.00           C  
ATOM   2247  CG  PHE A 139      81.340  54.490  55.530  1.00  0.00           C  
ATOM   2248  CD1 PHE A 139      81.390  54.060  56.870  1.00  0.00           C  
ATOM   2249  CD2 PHE A 139      80.090  54.780  54.990  1.00  0.00           C  
ATOM   2250  CE1 PHE A 139      80.180  53.840  57.580  1.00  0.00           C  
ATOM   2251  CE2 PHE A 139      78.940  54.420  55.650  1.00  0.00           C  
ATOM   2252  CZ  PHE A 139      78.950  53.980  56.940  1.00  0.00           C  
ATOM   2253  HN  PHE A 139      84.290  55.590  56.480  1.00  0.00           H  
ATOM   2254  HA  PHE A 139      83.580  53.020  55.600  1.00  0.00           H  
ATOM   2255  HB1 PHE A 139      82.200  54.180  53.770  1.00  0.00           H  
ATOM   2256  HB2 PHE A 139      82.650  55.790  54.560  1.00  0.00           H  
ATOM   2257  HD1 PHE A 139      82.280  53.840  57.440  1.00  0.00           H  
ATOM   2258  HD2 PHE A 139      80.030  55.150  53.980  1.00  0.00           H  
ATOM   2259  HE1 PHE A 139      80.240  53.560  58.630  1.00  0.00           H  
ATOM   2260  HE2 PHE A 139      77.960  54.580  55.210  1.00  0.00           H  
ATOM   2261  HZ  PHE A 139      78.060  53.590  57.400  1.00  0.00           H  
ATOM   2262  N   ILE A 140      85.690  54.460  53.480  1.00  0.00           N  
ATOM   2263  CA  ILE A 140      86.610  54.150  52.350  1.00  0.00           C  
ATOM   2264  C   ILE A 140      87.620  53.030  52.630  1.00  0.00           C  
ATOM   2265  O   ILE A 140      87.830  52.100  51.820  1.00  0.00           O  
ATOM   2266  CB  ILE A 140      87.250  55.330  51.660  1.00  0.00           C  
ATOM   2267  CG1 ILE A 140      88.290  56.180  52.460  1.00  0.00           C  
ATOM   2268  CG2 ILE A 140      86.180  56.260  51.020  1.00  0.00           C  
ATOM   2269  CD  ILE A 140      89.380  56.840  51.570  1.00  0.00           C  
ATOM   2270  HN  ILE A 140      85.800  55.350  53.920  1.00  0.00           H  
ATOM   2271  HA  ILE A 140      85.980  53.640  51.630  1.00  0.00           H  
ATOM   2272  HB  ILE A 140      87.780  54.980  50.740  1.00  0.00           H  
ATOM   2273 1HG1 ILE A 140      88.910  55.510  53.100  1.00  0.00           H  
ATOM   2274 2HG1 ILE A 140      87.740  57.020  52.930  1.00  0.00           H  
ATOM   2275 1HG2 ILE A 140      85.530  55.800  50.250  1.00  0.00           H  
ATOM   2276 2HG2 ILE A 140      86.740  57.060  50.490  1.00  0.00           H  
ATOM   2277 3HG2 ILE A 140      85.570  56.620  51.880  1.00  0.00           H  
ATOM   2278  HD1 ILE A 140      88.910  57.590  50.910  1.00  0.00           H  
ATOM   2279  HD2 ILE A 140      89.930  56.130  50.910  1.00  0.00           H  
ATOM   2280  HD3 ILE A 140      90.200  57.300  52.160  1.00  0.00           H  
ATOM   2281  N   ARG A 141      88.240  53.030  53.860  1.00  0.00           N  
ATOM   2282  CA  ARG A 141      89.210  52.040  54.380  1.00  0.00           C  
ATOM   2283  C   ARG A 141      88.420  50.700  54.580  1.00  0.00           C  
ATOM   2284  O   ARG A 141      88.870  49.620  54.210  1.00  0.00           O  
ATOM   2285  CB  ARG A 141      89.810  52.480  55.690  1.00  0.00           C  
ATOM   2286  CG  ARG A 141      90.920  51.590  56.360  1.00  0.00           C  
ATOM   2287  CD  ARG A 141      92.360  51.830  55.870  1.00  0.00           C  
ATOM   2288  NE  ARG A 141      92.450  52.010  54.410  1.00  0.00           N  
ATOM   2289  CZ  ARG A 141      92.480  51.030  53.540  1.00  0.00           C  
ATOM   2290  NH1 ARG A 141      92.690  51.490  52.330  1.00  0.00           N1+
ATOM   2291  NH2 ARG A 141      92.420  49.770  53.760  1.00  0.00           N  
ATOM   2292  HN  ARG A 141      88.150  53.880  54.380  1.00  0.00           H  
ATOM   2293  HA  ARG A 141      90.030  51.890  53.690  1.00  0.00           H  
ATOM   2294  HB1 ARG A 141      88.980  52.630  56.420  1.00  0.00           H  
ATOM   2295  HB2 ARG A 141      90.270  53.480  55.520  1.00  0.00           H  
ATOM   2296  HG1 ARG A 141      90.770  50.500  56.240  1.00  0.00           H  
ATOM   2297  HG2 ARG A 141      90.850  51.680  57.460  1.00  0.00           H  
ATOM   2298  HD1 ARG A 141      93.090  51.140  56.350  1.00  0.00           H  
ATOM   2299  HD2 ARG A 141      92.670  52.730  56.440  1.00  0.00           H  
ATOM   2300  HE  ARG A 141      92.450  52.950  54.090  1.00  0.00           H  
ATOM   2301 1HH1 ARG A 141      92.670  50.850  51.560  1.00  0.00           H  
ATOM   2302 2HH1 ARG A 141      92.830  52.450  52.110  1.00  0.00           H  
ATOM   2303 1HH2 ARG A 141      92.590  49.380  54.670  1.00  0.00           H  
ATOM   2304 2HH2 ARG A 141      92.570  49.090  53.040  1.00  0.00           H  
ATOM   2305  N   LEU A 142      87.210  50.770  55.050  1.00  0.00           N  
ATOM   2306  CA  LEU A 142      86.280  49.610  55.180  1.00  0.00           C  
ATOM   2307  C   LEU A 142      85.970  48.870  53.870  1.00  0.00           C  
ATOM   2308  O   LEU A 142      86.100  47.670  53.880  1.00  0.00           O  
ATOM   2309  CB  LEU A 142      85.020  49.920  55.920  1.00  0.00           C  
ATOM   2310  CG  LEU A 142      85.150  50.020  57.500  1.00  0.00           C  
ATOM   2311  CD1 LEU A 142      83.820  50.680  58.010  1.00  0.00           C  
ATOM   2312  CD2 LEU A 142      85.360  48.600  58.120  1.00  0.00           C  
ATOM   2313  HN  LEU A 142      86.860  51.650  55.360  1.00  0.00           H  
ATOM   2314  HA  LEU A 142      86.740  48.830  55.760  1.00  0.00           H  
ATOM   2315  HB1 LEU A 142      84.210  49.200  55.680  1.00  0.00           H  
ATOM   2316  HB2 LEU A 142      84.620  50.870  55.500  1.00  0.00           H  
ATOM   2317  HG  LEU A 142      86.040  50.640  57.750  1.00  0.00           H  
ATOM   2318 1HD1 LEU A 142      82.930  50.050  57.780  1.00  0.00           H  
ATOM   2319 2HD1 LEU A 142      83.760  51.690  57.570  1.00  0.00           H  
ATOM   2320 3HD1 LEU A 142      83.860  50.730  59.120  1.00  0.00           H  
ATOM   2321 1HD2 LEU A 142      84.480  47.980  57.830  1.00  0.00           H  
ATOM   2322 2HD2 LEU A 142      85.400  48.680  59.220  1.00  0.00           H  
ATOM   2323 3HD2 LEU A 142      86.340  48.160  57.840  1.00  0.00           H  
ATOM   2324  N   VAL A 143      85.600  49.620  52.770  1.00  0.00           N  
ATOM   2325  CA  VAL A 143      85.130  49.030  51.470  1.00  0.00           C  
ATOM   2326  C   VAL A 143      86.200  48.290  50.630  1.00  0.00           C  
ATOM   2327  O   VAL A 143      85.990  47.430  49.790  1.00  0.00           O  
ATOM   2328  CB  VAL A 143      84.270  49.950  50.530  1.00  0.00           C  
ATOM   2329  CG1 VAL A 143      82.900  50.390  51.260  1.00  0.00           C  
ATOM   2330  CG2 VAL A 143      85.080  51.240  50.180  1.00  0.00           C  
ATOM   2331  HN  VAL A 143      85.530  50.620  52.830  1.00  0.00           H  
ATOM   2332  HA  VAL A 143      84.450  48.230  51.740  1.00  0.00           H  
ATOM   2333  HB  VAL A 143      84.100  49.390  49.590  1.00  0.00           H  
ATOM   2334 1HG1 VAL A 143      82.190  49.570  51.490  1.00  0.00           H  
ATOM   2335 2HG1 VAL A 143      82.290  51.120  50.690  1.00  0.00           H  
ATOM   2336 3HG1 VAL A 143      83.170  50.830  52.250  1.00  0.00           H  
ATOM   2337 1HG2 VAL A 143      85.890  51.060  49.440  1.00  0.00           H  
ATOM   2338 2HG2 VAL A 143      85.300  51.860  51.080  1.00  0.00           H  
ATOM   2339 3HG2 VAL A 143      84.300  51.860  49.680  1.00  0.00           H  
ATOM   2340  N   GLU A 144      87.470  48.630  50.940  1.00  0.00           N  
ATOM   2341  CA  GLU A 144      88.620  47.810  50.490  1.00  0.00           C  
ATOM   2342  C   GLU A 144      88.620  46.450  51.010  1.00  0.00           C  
ATOM   2343  O   GLU A 144      89.100  45.450  50.410  1.00  0.00           O  
ATOM   2344  CB  GLU A 144      89.890  48.590  50.920  1.00  0.00           C  
ATOM   2345  CG  GLU A 144      91.110  48.000  50.150  1.00  0.00           C  
ATOM   2346  CD  GLU A 144      92.410  48.450  50.790  1.00  0.00           C  
ATOM   2347  OE1 GLU A 144      93.040  49.470  50.440  1.00  0.00           O  
ATOM   2348  OE2 GLU A 144      92.850  47.830  51.790  1.00  0.00           O1-
ATOM   2349  HN  GLU A 144      87.590  49.180  51.770  1.00  0.00           H  
ATOM   2350  HA  GLU A 144      88.570  47.850  49.410  1.00  0.00           H  
ATOM   2351  HB1 GLU A 144      89.980  48.540  52.020  1.00  0.00           H  
ATOM   2352  HB2 GLU A 144      89.650  49.660  50.750  1.00  0.00           H  
ATOM   2353  HG1 GLU A 144      91.150  48.310  49.080  1.00  0.00           H  
ATOM   2354  HG2 GLU A 144      91.080  46.910  50.310  1.00  0.00           H  
ATOM   2355  N   LYS A 145      88.050  46.260  52.230  1.00  0.00           N  
ATOM   2356  CA  LYS A 145      88.040  44.970  53.000  1.00  0.00           C  
ATOM   2357  C   LYS A 145      86.760  44.280  52.580  1.00  0.00           C  
ATOM   2358  O   LYS A 145      86.620  43.240  52.000  1.00  0.00           O  
ATOM   2359  CB  LYS A 145      88.130  45.160  54.500  1.00  0.00           C  
ATOM   2360  CG  LYS A 145      89.330  45.950  55.060  1.00  0.00           C  
ATOM   2361  CD  LYS A 145      89.250  46.140  56.600  1.00  0.00           C  
ATOM   2362  CE  LYS A 145      90.440  46.880  57.230  1.00  0.00           C  
ATOM   2363  NZ  LYS A 145      91.710  46.190  56.860  1.00  0.00           N1+
ATOM   2364  HN  LYS A 145      87.610  46.970  52.780  1.00  0.00           H  
ATOM   2365  HA  LYS A 145      88.900  44.400  52.650  1.00  0.00           H  
ATOM   2366  HB1 LYS A 145      88.190  44.130  54.910  1.00  0.00           H  
ATOM   2367  HB2 LYS A 145      87.180  45.600  54.880  1.00  0.00           H  
ATOM   2368  HG1 LYS A 145      89.470  46.950  54.600  1.00  0.00           H  
ATOM   2369  HG2 LYS A 145      90.240  45.330  54.900  1.00  0.00           H  
ATOM   2370  HD1 LYS A 145      89.140  45.160  57.100  1.00  0.00           H  
ATOM   2371  HD2 LYS A 145      88.360  46.780  56.800  1.00  0.00           H  
ATOM   2372  HE1 LYS A 145      90.370  46.820  58.330  1.00  0.00           H  
ATOM   2373  HE2 LYS A 145      90.500  47.940  56.880  1.00  0.00           H  
ATOM   2374  HZ1 LYS A 145      91.620  45.170  57.030  1.00  0.00           H  
ATOM   2375  HZ2 LYS A 145      92.510  46.550  57.420  1.00  0.00           H  
ATOM   2376  HZ3 LYS A 145      91.950  46.470  55.890  1.00  0.00           H  
ATOM   2377  N   LEU A 146      85.590  44.950  52.930  1.00  0.00           N  
ATOM   2378  CA  LEU A 146      84.300  44.300  52.890  1.00  0.00           C  
ATOM   2379  C   LEU A 146      83.210  45.330  52.430  1.00  0.00           C  
ATOM   2380  O   LEU A 146      83.330  46.520  52.720  1.00  0.00           O  
ATOM   2381  CB  LEU A 146      83.870  43.770  54.270  1.00  0.00           C  
ATOM   2382  CG  LEU A 146      84.340  42.300  54.690  1.00  0.00           C  
ATOM   2383  CD1 LEU A 146      83.870  42.170  56.110  1.00  0.00           C  
ATOM   2384  CD2 LEU A 146      83.630  41.220  53.870  1.00  0.00           C  
ATOM   2385  HN  LEU A 146      85.680  45.870  53.300  1.00  0.00           H  
ATOM   2386  HA  LEU A 146      84.300  43.410  52.280  1.00  0.00           H  
ATOM   2387  HB1 LEU A 146      82.760  43.800  54.370  1.00  0.00           H  
ATOM   2388  HB2 LEU A 146      84.320  44.450  55.020  1.00  0.00           H  
ATOM   2389  HG  LEU A 146      85.440  42.230  54.570  1.00  0.00           H  
ATOM   2390 1HD1 LEU A 146      82.820  42.520  56.150  1.00  0.00           H  
ATOM   2391 2HD1 LEU A 146      84.500  42.720  56.840  1.00  0.00           H  
ATOM   2392 3HD1 LEU A 146      83.930  41.080  56.350  1.00  0.00           H  
ATOM   2393 1HD2 LEU A 146      84.030  41.210  52.840  1.00  0.00           H  
ATOM   2394 2HD2 LEU A 146      82.530  41.370  53.830  1.00  0.00           H  
ATOM   2395 3HD2 LEU A 146      83.720  40.190  54.260  1.00  0.00           H  
ATOM   2396  N   PRO A 147      82.130  44.950  51.710  1.00  0.00           N  
ATOM   2397  CA  PRO A 147      80.870  45.800  51.460  1.00  0.00           C  
ATOM   2398  C   PRO A 147      80.200  45.960  52.710  1.00  0.00           C  
ATOM   2399  O   PRO A 147      80.000  45.020  53.480  1.00  0.00           O  
ATOM   2400  CB  PRO A 147      80.100  45.030  50.460  1.00  0.00           C  
ATOM   2401  CG  PRO A 147      80.540  43.590  50.780  1.00  0.00           C  
ATOM   2402  CD  PRO A 147      82.000  43.610  51.230  1.00  0.00           C  
ATOM   2403  HA  PRO A 147      81.280  46.740  51.120  1.00  0.00           H  
ATOM   2404  HB1 PRO A 147      80.380  45.270  49.410  1.00  0.00           H  
ATOM   2405  HB2 PRO A 147      79.000  45.090  50.600  1.00  0.00           H  
ATOM   2406  HG1 PRO A 147      79.910  43.200  51.610  1.00  0.00           H  
ATOM   2407  HG2 PRO A 147      80.370  42.830  49.980  1.00  0.00           H  
ATOM   2408  HD1 PRO A 147      82.020  42.890  52.080  1.00  0.00           H  
ATOM   2409  HD2 PRO A 147      82.650  43.320  50.390  1.00  0.00           H  
ATOM   2410  N   ILE A 148      79.760  47.180  52.950  1.00  0.00           N  
ATOM   2411  CA  ILE A 148      78.970  47.600  54.080  1.00  0.00           C  
ATOM   2412  C   ILE A 148      77.450  47.770  53.750  1.00  0.00           C  
ATOM   2413  O   ILE A 148      77.050  47.860  52.570  1.00  0.00           O  
ATOM   2414  CB  ILE A 148      79.490  48.950  54.630  1.00  0.00           C  
ATOM   2415  CG1 ILE A 148      79.570  50.010  53.470  1.00  0.00           C  
ATOM   2416  CG2 ILE A 148      80.890  48.690  55.340  1.00  0.00           C  
ATOM   2417  CD  ILE A 148      79.550  51.440  53.930  1.00  0.00           C  
ATOM   2418  HN  ILE A 148      79.980  47.900  52.300  1.00  0.00           H  
ATOM   2419  HA  ILE A 148      79.120  46.850  54.840  1.00  0.00           H  
ATOM   2420  HB  ILE A 148      78.750  49.310  55.380  1.00  0.00           H  
ATOM   2421 1HG1 ILE A 148      78.610  49.860  52.940  1.00  0.00           H  
ATOM   2422 2HG1 ILE A 148      80.310  49.820  52.670  1.00  0.00           H  
ATOM   2423 1HG2 ILE A 148      80.830  47.710  55.860  1.00  0.00           H  
ATOM   2424 2HG2 ILE A 148      81.160  49.570  55.970  1.00  0.00           H  
ATOM   2425 3HG2 ILE A 148      81.670  48.630  54.560  1.00  0.00           H  
ATOM   2426  HD1 ILE A 148      80.540  51.760  54.320  1.00  0.00           H  
ATOM   2427  HD2 ILE A 148      78.750  51.650  54.680  1.00  0.00           H  
ATOM   2428  HD3 ILE A 148      79.310  52.080  53.050  1.00  0.00           H  
ATOM   2429  N   ALA A 149      76.580  47.740  54.840  1.00  0.00           N  
ATOM   2430  CA  ALA A 149      75.190  48.010  54.820  1.00  0.00           C  
ATOM   2431  C   ALA A 149      74.900  49.150  55.690  1.00  0.00           C  
ATOM   2432  O   ALA A 149      75.440  49.280  56.780  1.00  0.00           O  
ATOM   2433  CB  ALA A 149      74.440  46.730  55.260  1.00  0.00           C  
ATOM   2434  HN  ALA A 149      76.950  47.530  55.740  1.00  0.00           H  
ATOM   2435  HA  ALA A 149      75.000  48.290  53.800  1.00  0.00           H  
ATOM   2436  HB1 ALA A 149      74.510  45.970  54.450  1.00  0.00           H  
ATOM   2437  HB2 ALA A 149      73.340  46.830  55.380  1.00  0.00           H  
ATOM   2438  HB3 ALA A 149      74.740  46.320  56.250  1.00  0.00           H  
ATOM   2439  N   GLY A 150      73.990  50.070  55.260  1.00  0.00           N  
ATOM   2440  CA  GLY A 150      73.580  51.200  56.090  1.00  0.00           C  
ATOM   2441  C   GLY A 150      72.040  51.280  56.390  1.00  0.00           C  
ATOM   2442  O   GLY A 150      71.380  50.250  56.060  1.00  0.00           O  
ATOM   2443  HN  GLY A 150      73.390  49.820  54.510  1.00  0.00           H  
ATOM   2444  HA1 GLY A 150      73.940  52.050  55.530  1.00  0.00           H  
ATOM   2445  HA2 GLY A 150      74.060  51.270  57.060  1.00  0.00           H  
ATOM   2446  N   GLU A 151      71.600  52.410  56.920  1.00  0.00           N  
ATOM   2447  CA  GLU A 151      70.240  52.640  57.410  1.00  0.00           C  
ATOM   2448  C   GLU A 151      69.840  54.120  57.160  1.00  0.00           C  
ATOM   2449  O   GLU A 151      70.700  54.990  57.280  1.00  0.00           O  
ATOM   2450  CB  GLU A 151      70.140  52.300  58.870  1.00  0.00           C  
ATOM   2451  CG  GLU A 151      68.750  52.380  59.550  1.00  0.00           C  
ATOM   2452  CD  GLU A 151      68.740  51.690  60.890  1.00  0.00           C  
ATOM   2453  OE1 GLU A 151      68.180  50.530  60.980  1.00  0.00           O  
ATOM   2454  OE2 GLU A 151      69.110  52.340  61.920  1.00  0.00           O1-
ATOM   2455  HN  GLU A 151      72.190  53.200  57.050  1.00  0.00           H  
ATOM   2456  HA  GLU A 151      69.480  52.090  56.880  1.00  0.00           H  
ATOM   2457  HB1 GLU A 151      70.810  52.980  59.450  1.00  0.00           H  
ATOM   2458  HB2 GLU A 151      70.540  51.270  58.940  1.00  0.00           H  
ATOM   2459  HG1 GLU A 151      68.070  51.830  58.860  1.00  0.00           H  
ATOM   2460  HG2 GLU A 151      68.350  53.410  59.630  1.00  0.00           H  
ATOM   2461  N   MET A 152      68.590  54.420  56.800  1.00  0.00           N  
ATOM   2462  CA  MET A 152      68.210  55.770  56.400  1.00  0.00           C  
ATOM   2463  C   MET A 152      67.170  56.370  57.340  1.00  0.00           C  
ATOM   2464  O   MET A 152      66.140  55.830  57.550  1.00  0.00           O  
ATOM   2465  CB  MET A 152      67.720  55.860  54.940  1.00  0.00           C  
ATOM   2466  CG  MET A 152      68.820  55.460  53.890  1.00  0.00           C  
ATOM   2467  SD  MET A 152      68.990  53.720  53.470  1.00  0.00           S  
ATOM   2468  CE  MET A 152      70.770  53.680  53.520  1.00  0.00           C  
ATOM   2469  HN  MET A 152      67.920  53.690  56.680  1.00  0.00           H  
ATOM   2470  HA  MET A 152      69.060  56.410  56.590  1.00  0.00           H  
ATOM   2471  HB1 MET A 152      67.440  56.900  54.670  1.00  0.00           H  
ATOM   2472  HB2 MET A 152      66.910  55.100  54.810  1.00  0.00           H  
ATOM   2473  HG1 MET A 152      69.790  55.880  54.270  1.00  0.00           H  
ATOM   2474  HG2 MET A 152      68.620  55.960  52.920  1.00  0.00           H  
ATOM   2475  HE1 MET A 152      71.250  54.150  52.640  1.00  0.00           H  
ATOM   2476  HE2 MET A 152      71.070  52.610  53.530  1.00  0.00           H  
ATOM   2477  HE3 MET A 152      71.290  54.080  54.410  1.00  0.00           H  
ATOM   2478  N   LEU A 153      67.500  57.420  58.050  1.00  0.00           N  
ATOM   2479  CA  LEU A 153      66.630  58.020  59.030  1.00  0.00           C  
ATOM   2480  C   LEU A 153      66.280  59.460  58.660  1.00  0.00           C  
ATOM   2481  O   LEU A 153      65.220  59.910  59.060  1.00  0.00           O  
ATOM   2482  CB  LEU A 153      67.240  58.060  60.440  1.00  0.00           C  
ATOM   2483  CG  LEU A 153      67.540  56.750  61.130  1.00  0.00           C  
ATOM   2484  CD1 LEU A 153      68.450  57.120  62.300  1.00  0.00           C  
ATOM   2485  CD2 LEU A 153      66.210  56.040  61.560  1.00  0.00           C  
ATOM   2486  HN  LEU A 153      68.470  57.680  58.100  1.00  0.00           H  
ATOM   2487  HA  LEU A 153      65.760  57.370  59.040  1.00  0.00           H  
ATOM   2488  HB1 LEU A 153      66.600  58.640  61.120  1.00  0.00           H  
ATOM   2489  HB2 LEU A 153      68.200  58.600  60.210  1.00  0.00           H  
ATOM   2490  HG  LEU A 153      68.120  56.180  60.360  1.00  0.00           H  
ATOM   2491 1HD1 LEU A 153      67.850  57.810  62.930  1.00  0.00           H  
ATOM   2492 2HD1 LEU A 153      69.380  57.650  61.970  1.00  0.00           H  
ATOM   2493 3HD1 LEU A 153      68.790  56.200  62.820  1.00  0.00           H  
ATOM   2494 1HD2 LEU A 153      66.420  55.070  62.050  1.00  0.00           H  
ATOM   2495 2HD2 LEU A 153      65.650  55.800  60.630  1.00  0.00           H  
ATOM   2496 3HD2 LEU A 153      65.570  56.690  62.190  1.00  0.00           H  
ATOM   2497  N   ASN A 154      67.170  60.230  58.020  1.00  0.00           N  
ATOM   2498  CA  ASN A 154      66.930  61.530  57.390  1.00  0.00           C  
ATOM   2499  C   ASN A 154      67.140  61.480  55.850  1.00  0.00           C  
ATOM   2500  O   ASN A 154      68.070  60.870  55.340  1.00  0.00           O  
ATOM   2501  CB  ASN A 154      67.750  62.550  58.180  1.00  0.00           C  
ATOM   2502  CG  ASN A 154      67.590  64.020  57.840  1.00  0.00           C  
ATOM   2503  ND2 ASN A 154      68.020  64.880  58.820  1.00  0.00           N  
ATOM   2504  OD1 ASN A 154      67.010  64.390  56.820  1.00  0.00           O  
ATOM   2505  HN  ASN A 154      68.040  59.760  57.810  1.00  0.00           H  
ATOM   2506  HA  ASN A 154      65.920  61.910  57.520  1.00  0.00           H  
ATOM   2507  HB1 ASN A 154      68.780  62.200  57.980  1.00  0.00           H  
ATOM   2508  HB2 ASN A 154      67.550  62.310  59.250  1.00  0.00           H  
ATOM   2509 1HD2 ASN A 154      67.790  65.860  58.780  1.00  0.00           H  
ATOM   2510 2HD2 ASN A 154      68.780  64.570  59.390  1.00  0.00           H  
ATOM   2511  N   THR A 155      66.340  62.180  55.050  1.00  0.00           N  
ATOM   2512  CA  THR A 155      66.510  62.070  53.580  1.00  0.00           C  
ATOM   2513  C   THR A 155      67.800  62.720  53.110  1.00  0.00           C  
ATOM   2514  O   THR A 155      68.300  62.340  52.090  1.00  0.00           O  
ATOM   2515  CB  THR A 155      65.330  62.630  52.760  1.00  0.00           C  
ATOM   2516  CG2 THR A 155      64.030  61.770  52.930  1.00  0.00           C  
ATOM   2517  OG1 THR A 155      65.000  63.980  53.130  1.00  0.00           O  
ATOM   2518  HN  THR A 155      65.610  62.820  55.290  1.00  0.00           H  
ATOM   2519  HA  THR A 155      66.580  61.020  53.320  1.00  0.00           H  
ATOM   2520  HB  THR A 155      65.610  62.660  51.680  1.00  0.00           H  
ATOM   2521  HG1 THR A 155      64.880  64.050  54.090  1.00  0.00           H  
ATOM   2522 1HG2 THR A 155      64.270  60.690  52.980  1.00  0.00           H  
ATOM   2523 2HG2 THR A 155      63.460  61.870  51.980  1.00  0.00           H  
ATOM   2524 3HG2 THR A 155      63.420  62.020  53.830  1.00  0.00           H  
ATOM   2525  N   ILE A 156      68.260  63.850  53.830  1.00  0.00           N  
ATOM   2526  CA  ILE A 156      69.400  64.660  53.580  1.00  0.00           C  
ATOM   2527  C   ILE A 156      70.680  63.820  53.620  1.00  0.00           C  
ATOM   2528  O   ILE A 156      71.630  63.950  52.840  1.00  0.00           O  
ATOM   2529  CB  ILE A 156      69.600  65.780  54.710  1.00  0.00           C  
ATOM   2530  CG1 ILE A 156      68.560  66.950  54.610  1.00  0.00           C  
ATOM   2531  CG2 ILE A 156      70.940  66.500  54.800  1.00  0.00           C  
ATOM   2532  CD  ILE A 156      68.510  67.630  53.210  1.00  0.00           C  
ATOM   2533  HN  ILE A 156      67.710  64.120  54.610  1.00  0.00           H  
ATOM   2534  HA  ILE A 156      69.300  65.090  52.590  1.00  0.00           H  
ATOM   2535  HB  ILE A 156      69.470  65.220  55.660  1.00  0.00           H  
ATOM   2536 1HG1 ILE A 156      68.820  67.680  55.410  1.00  0.00           H  
ATOM   2537 2HG1 ILE A 156      67.570  66.520  54.920  1.00  0.00           H  
ATOM   2538 1HG2 ILE A 156      71.300  66.790  53.790  1.00  0.00           H  
ATOM   2539 2HG2 ILE A 156      71.760  65.810  55.090  1.00  0.00           H  
ATOM   2540 3HG2 ILE A 156      70.910  67.420  55.430  1.00  0.00           H  
ATOM   2541  HD1 ILE A 156      68.130  66.830  52.540  1.00  0.00           H  
ATOM   2542  HD2 ILE A 156      69.460  67.900  52.700  1.00  0.00           H  
ATOM   2543  HD3 ILE A 156      67.820  68.500  53.160  1.00  0.00           H  
ATOM   2544  N   SER A 157      70.730  62.860  54.650  1.00  0.00           N  
ATOM   2545  CA  SER A 157      71.890  62.050  55.020  1.00  0.00           C  
ATOM   2546  C   SER A 157      72.550  61.160  54.080  1.00  0.00           C  
ATOM   2547  O   SER A 157      73.790  61.030  54.210  1.00  0.00           O  
ATOM   2548  CB  SER A 157      71.670  61.500  56.470  1.00  0.00           C  
ATOM   2549  OG  SER A 157      71.720  62.640  57.390  1.00  0.00           O  
ATOM   2550  HN  SER A 157      70.000  62.930  55.330  1.00  0.00           H  
ATOM   2551  HA  SER A 157      72.690  62.780  55.090  1.00  0.00           H  
ATOM   2552  HB1 SER A 157      72.490  60.780  56.660  1.00  0.00           H  
ATOM   2553  HB2 SER A 157      70.680  61.000  56.510  1.00  0.00           H  
ATOM   2554  HG1 SER A 157      72.640  62.910  57.430  1.00  0.00           H  
ATOM   2555  N   PRO A 158      71.860  60.430  53.120  1.00  0.00           N  
ATOM   2556  CA  PRO A 158      72.540  59.360  52.440  1.00  0.00           C  
ATOM   2557  C   PRO A 158      73.450  59.820  51.350  1.00  0.00           C  
ATOM   2558  O   PRO A 158      74.170  58.950  50.870  1.00  0.00           O  
ATOM   2559  CB  PRO A 158      71.360  58.490  51.810  1.00  0.00           C  
ATOM   2560  CG  PRO A 158      70.320  58.650  52.860  1.00  0.00           C  
ATOM   2561  CD  PRO A 158      70.460  60.120  53.150  1.00  0.00           C  
ATOM   2562  HA  PRO A 158      73.190  58.760  53.070  1.00  0.00           H  
ATOM   2563  HB1 PRO A 158      71.710  57.460  51.620  1.00  0.00           H  
ATOM   2564  HB2 PRO A 158      71.070  59.010  50.870  1.00  0.00           H  
ATOM   2565  HG1 PRO A 158      69.340  58.470  52.380  1.00  0.00           H  
ATOM   2566  HG2 PRO A 158      70.500  57.980  53.720  1.00  0.00           H  
ATOM   2567  HD1 PRO A 158      70.030  60.730  52.330  1.00  0.00           H  
ATOM   2568  HD2 PRO A 158      69.950  60.420  54.090  1.00  0.00           H  
ATOM   2569  N   GLN A 159      73.470  61.090  50.900  1.00  0.00           N  
ATOM   2570  CA  GLN A 159      74.130  61.630  49.780  1.00  0.00           C  
ATOM   2571  C   GLN A 159      75.660  61.490  49.890  1.00  0.00           C  
ATOM   2572  O   GLN A 159      76.380  61.310  48.900  1.00  0.00           O  
ATOM   2573  CB  GLN A 159      73.690  63.060  49.380  1.00  0.00           C  
ATOM   2574  CG  GLN A 159      74.080  63.530  47.910  1.00  0.00           C  
ATOM   2575  CD  GLN A 159      73.300  62.850  46.830  1.00  0.00           C  
ATOM   2576  NE2 GLN A 159      72.600  63.620  45.960  1.00  0.00           N  
ATOM   2577  OE1 GLN A 159      73.330  61.640  46.750  1.00  0.00           O  
ATOM   2578  HN  GLN A 159      72.850  61.730  51.350  1.00  0.00           H  
ATOM   2579  HA  GLN A 159      73.930  61.050  48.900  1.00  0.00           H  
ATOM   2580  HB1 GLN A 159      73.980  63.770  50.180  1.00  0.00           H  
ATOM   2581  HB2 GLN A 159      72.570  63.090  49.480  1.00  0.00           H  
ATOM   2582  HG1 GLN A 159      75.140  63.370  47.620  1.00  0.00           H  
ATOM   2583  HG2 GLN A 159      73.930  64.630  47.910  1.00  0.00           H  
ATOM   2584 1HE2 GLN A 159      72.080  63.150  45.250  1.00  0.00           H  
ATOM   2585 2HE2 GLN A 159      72.700  64.620  46.040  1.00  0.00           H  
ATOM   2586  N   PHE A 160      76.160  61.650  51.100  1.00  0.00           N  
ATOM   2587  CA  PHE A 160      77.520  61.510  51.580  1.00  0.00           C  
ATOM   2588  C   PHE A 160      78.080  60.160  51.520  1.00  0.00           C  
ATOM   2589  O   PHE A 160      79.280  60.090  51.280  1.00  0.00           O  
ATOM   2590  CB  PHE A 160      77.480  62.100  52.950  1.00  0.00           C  
ATOM   2591  CG  PHE A 160      77.050  63.560  52.940  1.00  0.00           C  
ATOM   2592  CD1 PHE A 160      75.750  63.920  53.190  1.00  0.00           C  
ATOM   2593  CD2 PHE A 160      77.940  64.590  52.630  1.00  0.00           C  
ATOM   2594  CE1 PHE A 160      75.330  65.310  53.160  1.00  0.00           C  
ATOM   2595  CE2 PHE A 160      77.560  65.910  52.580  1.00  0.00           C  
ATOM   2596  CZ  PHE A 160      76.280  66.270  52.820  1.00  0.00           C  
ATOM   2597  HN  PHE A 160      75.530  61.900  51.830  1.00  0.00           H  
ATOM   2598  HA  PHE A 160      78.170  62.050  50.910  1.00  0.00           H  
ATOM   2599  HB1 PHE A 160      78.490  62.000  53.410  1.00  0.00           H  
ATOM   2600  HB2 PHE A 160      76.820  61.460  53.580  1.00  0.00           H  
ATOM   2601  HD1 PHE A 160      74.960  63.230  53.460  1.00  0.00           H  
ATOM   2602  HD2 PHE A 160      78.950  64.410  52.310  1.00  0.00           H  
ATOM   2603  HE1 PHE A 160      74.320  65.640  53.390  1.00  0.00           H  
ATOM   2604  HE2 PHE A 160      78.360  66.590  52.310  1.00  0.00           H  
ATOM   2605  HZ  PHE A 160      75.980  67.310  52.810  1.00  0.00           H  
ATOM   2606  N   LEU A 161      77.320  59.130  51.800  1.00  0.00           N  
ATOM   2607  CA  LEU A 161      77.840  57.800  51.850  1.00  0.00           C  
ATOM   2608  C   LEU A 161      77.190  56.770  50.860  1.00  0.00           C  
ATOM   2609  O   LEU A 161      77.580  55.600  50.810  1.00  0.00           O  
ATOM   2610  CB  LEU A 161      77.490  57.360  53.290  1.00  0.00           C  
ATOM   2611  CG  LEU A 161      78.040  58.300  54.450  1.00  0.00           C  
ATOM   2612  CD1 LEU A 161      77.380  57.990  55.800  1.00  0.00           C  
ATOM   2613  CD2 LEU A 161      79.620  58.360  54.460  1.00  0.00           C  
ATOM   2614  HN  LEU A 161      76.370  59.280  52.050  1.00  0.00           H  
ATOM   2615  HA  LEU A 161      78.900  57.710  51.680  1.00  0.00           H  
ATOM   2616  HB1 LEU A 161      77.970  56.370  53.450  1.00  0.00           H  
ATOM   2617  HB2 LEU A 161      76.390  57.300  53.390  1.00  0.00           H  
ATOM   2618  HG  LEU A 161      77.800  59.360  54.260  1.00  0.00           H  
ATOM   2619 1HD1 LEU A 161      76.270  58.010  55.770  1.00  0.00           H  
ATOM   2620 2HD1 LEU A 161      77.660  58.780  56.530  1.00  0.00           H  
ATOM   2621 3HD1 LEU A 161      77.640  56.990  56.210  1.00  0.00           H  
ATOM   2622 1HD2 LEU A 161      79.960  58.890  55.370  1.00  0.00           H  
ATOM   2623 2HD2 LEU A 161      79.930  58.860  53.520  1.00  0.00           H  
ATOM   2624 3HD2 LEU A 161      79.960  57.310  54.570  1.00  0.00           H  
ATOM   2625  N   SER A 162      76.160  57.210  50.040  1.00  0.00           N  
ATOM   2626  CA  SER A 162      75.480  56.340  49.010  1.00  0.00           C  
ATOM   2627  C   SER A 162      76.360  55.600  48.030  1.00  0.00           C  
ATOM   2628  O   SER A 162      76.060  54.530  47.610  1.00  0.00           O  
ATOM   2629  CB  SER A 162      74.520  57.100  48.120  1.00  0.00           C  
ATOM   2630  OG  SER A 162      73.310  57.410  48.880  1.00  0.00           O  
ATOM   2631  HN  SER A 162      75.890  58.170  50.000  1.00  0.00           H  
ATOM   2632  HA  SER A 162      74.890  55.580  49.490  1.00  0.00           H  
ATOM   2633  HB1 SER A 162      74.170  56.480  47.270  1.00  0.00           H  
ATOM   2634  HB2 SER A 162      74.900  58.040  47.670  1.00  0.00           H  
ATOM   2635  HG1 SER A 162      73.550  58.060  49.550  1.00  0.00           H  
ATOM   2636  N   ASP A 163      77.530  56.070  47.640  1.00  0.00           N  
ATOM   2637  CA  ASP A 163      78.560  55.440  46.810  1.00  0.00           C  
ATOM   2638  C   ASP A 163      79.110  54.210  47.470  1.00  0.00           C  
ATOM   2639  O   ASP A 163      79.220  53.040  46.960  1.00  0.00           O  
ATOM   2640  CB  ASP A 163      79.700  56.480  46.330  1.00  0.00           C  
ATOM   2641  CG  ASP A 163      80.340  57.420  47.430  1.00  0.00           C  
ATOM   2642  OD1 ASP A 163      79.830  57.410  48.570  1.00  0.00           O  
ATOM   2643  OD2 ASP A 163      81.280  58.160  47.160  1.00  0.00           O1-
ATOM   2644  HN  ASP A 163      77.810  56.970  47.950  1.00  0.00           H  
ATOM   2645  HA  ASP A 163      78.190  55.100  45.850  1.00  0.00           H  
ATOM   2646  HB1 ASP A 163      79.410  57.170  45.510  1.00  0.00           H  
ATOM   2647  HB2 ASP A 163      80.500  55.880  45.850  1.00  0.00           H  
ATOM   2648  N   CYS A 164      79.470  54.400  48.770  1.00  0.00           N  
ATOM   2649  CA  CYS A 164      79.940  53.300  49.690  1.00  0.00           C  
ATOM   2650  C   CYS A 164      78.990  52.190  50.160  1.00  0.00           C  
ATOM   2651  O   CYS A 164      79.410  51.120  50.500  1.00  0.00           O  
ATOM   2652  CB  CYS A 164      80.450  54.070  50.950  1.00  0.00           C  
ATOM   2653  SG  CYS A 164      81.840  55.100  50.540  1.00  0.00           S  
ATOM   2654  HN  CYS A 164      79.340  55.350  49.050  1.00  0.00           H  
ATOM   2655  HA  CYS A 164      80.830  52.830  49.290  1.00  0.00           H  
ATOM   2656  HB1 CYS A 164      80.770  53.350  51.730  1.00  0.00           H  
ATOM   2657  HB2 CYS A 164      79.640  54.690  51.400  1.00  0.00           H  
ATOM   2658  HG1 CYS A 164      81.630  55.370  49.260  1.00  0.00           H  
ATOM   2659  N   PHE A 165      77.650  52.360  50.240  1.00  0.00           N  
ATOM   2660  CA  PHE A 165      76.690  51.290  50.580  1.00  0.00           C  
ATOM   2661  C   PHE A 165      76.450  50.170  49.540  1.00  0.00           C  
ATOM   2662  O   PHE A 165      76.490  50.460  48.330  1.00  0.00           O  
ATOM   2663  CB  PHE A 165      75.350  51.870  51.010  1.00  0.00           C  
ATOM   2664  CG  PHE A 165      75.530  52.860  52.160  1.00  0.00           C  
ATOM   2665  CD1 PHE A 165      75.910  52.390  53.420  1.00  0.00           C  
ATOM   2666  CD2 PHE A 165      74.960  54.200  52.110  1.00  0.00           C  
ATOM   2667  CE1 PHE A 165      75.880  53.310  54.560  1.00  0.00           C  
ATOM   2668  CE2 PHE A 165      74.900  55.040  53.210  1.00  0.00           C  
ATOM   2669  CZ  PHE A 165      75.400  54.630  54.400  1.00  0.00           C  
ATOM   2670  HN  PHE A 165      77.280  53.230  49.920  1.00  0.00           H  
ATOM   2671  HA  PHE A 165      77.010  50.820  51.500  1.00  0.00           H  
ATOM   2672  HB1 PHE A 165      74.550  51.190  51.370  1.00  0.00           H  
ATOM   2673  HB2 PHE A 165      74.960  52.450  50.150  1.00  0.00           H  
ATOM   2674  HD1 PHE A 165      76.220  51.360  53.480  1.00  0.00           H  
ATOM   2675  HD2 PHE A 165      74.500  54.480  51.170  1.00  0.00           H  
ATOM   2676  HE1 PHE A 165      76.150  53.000  55.560  1.00  0.00           H  
ATOM   2677  HE2 PHE A 165      74.330  55.950  53.120  1.00  0.00           H  
ATOM   2678  HZ  PHE A 165      75.330  55.260  55.280  1.00  0.00           H  
ATOM   2679  N   SER A 166      76.300  48.890  50.000  1.00  0.00           N  
ATOM   2680  CA  SER A 166      75.870  47.840  49.020  1.00  0.00           C  
ATOM   2681  C   SER A 166      74.440  47.320  49.300  1.00  0.00           C  
ATOM   2682  O   SER A 166      73.890  46.600  48.430  1.00  0.00           O  
ATOM   2683  CB  SER A 166      76.700  46.570  49.100  1.00  0.00           C  
ATOM   2684  OG  SER A 166      78.040  46.820  48.750  1.00  0.00           O  
ATOM   2685  HN  SER A 166      76.580  48.600  50.910  1.00  0.00           H  
ATOM   2686  HA  SER A 166      75.820  48.230  48.010  1.00  0.00           H  
ATOM   2687  HB1 SER A 166      76.360  45.880  48.290  1.00  0.00           H  
ATOM   2688  HB2 SER A 166      76.640  46.030  50.070  1.00  0.00           H  
ATOM   2689  HG1 SER A 166      78.070  46.720  47.790  1.00  0.00           H  
ATOM   2690  N   LEU A 167      73.830  47.660  50.400  1.00  0.00           N  
ATOM   2691  CA  LEU A 167      72.420  47.530  50.690  1.00  0.00           C  
ATOM   2692  C   LEU A 167      72.060  48.500  51.810  1.00  0.00           C  
ATOM   2693  O   LEU A 167      72.910  49.020  52.530  1.00  0.00           O  
ATOM   2694  CB  LEU A 167      72.020  46.020  51.020  1.00  0.00           C  
ATOM   2695  CG  LEU A 167      72.470  45.460  52.350  1.00  0.00           C  
ATOM   2696  CD1 LEU A 167      71.420  45.650  53.460  1.00  0.00           C  
ATOM   2697  CD2 LEU A 167      73.050  44.020  52.260  1.00  0.00           C  
ATOM   2698  HN  LEU A 167      74.390  48.170  51.060  1.00  0.00           H  
ATOM   2699  HA  LEU A 167      71.910  47.780  49.760  1.00  0.00           H  
ATOM   2700  HB1 LEU A 167      72.400  45.330  50.240  1.00  0.00           H  
ATOM   2701  HB2 LEU A 167      70.910  45.950  50.950  1.00  0.00           H  
ATOM   2702  HG  LEU A 167      73.390  46.020  52.640  1.00  0.00           H  
ATOM   2703 1HD1 LEU A 167      71.050  46.690  53.600  1.00  0.00           H  
ATOM   2704 2HD1 LEU A 167      71.960  45.460  54.410  1.00  0.00           H  
ATOM   2705 3HD1 LEU A 167      70.700  44.820  53.370  1.00  0.00           H  
ATOM   2706 1HD2 LEU A 167      73.510  43.870  53.260  1.00  0.00           H  
ATOM   2707 2HD2 LEU A 167      73.750  43.890  51.420  1.00  0.00           H  
ATOM   2708 3HD2 LEU A 167      72.200  43.310  52.140  1.00  0.00           H  
ATOM   2709  N   GLY A 168      70.790  48.920  51.890  1.00  0.00           N  
ATOM   2710  CA  GLY A 168      70.370  49.650  53.160  1.00  0.00           C  
ATOM   2711  C   GLY A 168      68.950  49.250  53.530  1.00  0.00           C  
ATOM   2712  O   GLY A 168      68.370  48.270  53.050  1.00  0.00           O  
ATOM   2713  HN  GLY A 168      70.110  48.640  51.220  1.00  0.00           H  
ATOM   2714  HA1 GLY A 168      70.390  50.660  52.760  1.00  0.00           H  
ATOM   2715  HA2 GLY A 168      71.090  49.460  53.940  1.00  0.00           H  
ATOM   2716  N   ALA A 169      68.450  50.110  54.490  1.00  0.00           N  
ATOM   2717  CA  ALA A 169      67.150  49.910  55.050  1.00  0.00           C  
ATOM   2718  C   ALA A 169      66.530  51.220  55.570  1.00  0.00           C  
ATOM   2719  O   ALA A 169      67.240  52.020  56.190  1.00  0.00           O  
ATOM   2720  CB  ALA A 169      67.120  48.850  56.120  1.00  0.00           C  
ATOM   2721  HN  ALA A 169      68.960  50.880  54.860  1.00  0.00           H  
ATOM   2722  HA  ALA A 169      66.480  49.580  54.270  1.00  0.00           H  
ATOM   2723  HB1 ALA A 169      66.130  48.900  56.640  1.00  0.00           H  
ATOM   2724  HB2 ALA A 169      67.900  48.940  56.890  1.00  0.00           H  
ATOM   2725  HB3 ALA A 169      67.100  47.770  55.840  1.00  0.00           H  
ATOM   2726  N   ILE A 170      65.210  51.440  55.460  1.00  0.00           N  
ATOM   2727  CA  ILE A 170      64.430  52.630  55.940  1.00  0.00           C  
ATOM   2728  C   ILE A 170      64.030  52.380  57.390  1.00  0.00           C  
ATOM   2729  O   ILE A 170      63.600  51.260  57.770  1.00  0.00           O  
ATOM   2730  CB  ILE A 170      63.250  52.900  55.080  1.00  0.00           C  
ATOM   2731  CG1 ILE A 170      63.790  53.150  53.560  1.00  0.00           C  
ATOM   2732  CG2 ILE A 170      62.430  54.120  55.610  1.00  0.00           C  
ATOM   2733  CD  ILE A 170      64.810  54.240  53.390  1.00  0.00           C  
ATOM   2734  HN  ILE A 170      64.670  50.720  55.020  1.00  0.00           H  
ATOM   2735  HA  ILE A 170      65.040  53.530  55.980  1.00  0.00           H  
ATOM   2736  HB  ILE A 170      62.550  52.030  55.060  1.00  0.00           H  
ATOM   2737 1HG1 ILE A 170      62.830  53.440  53.080  1.00  0.00           H  
ATOM   2738 2HG1 ILE A 170      64.200  52.200  53.150  1.00  0.00           H  
ATOM   2739 1HG2 ILE A 170      63.140  54.970  55.520  1.00  0.00           H  
ATOM   2740 2HG2 ILE A 170      61.940  54.040  56.600  1.00  0.00           H  
ATOM   2741 3HG2 ILE A 170      61.620  54.500  54.940  1.00  0.00           H  
ATOM   2742  HD1 ILE A 170      64.710  54.830  52.460  1.00  0.00           H  
ATOM   2743  HD2 ILE A 170      65.810  53.790  53.620  1.00  0.00           H  
ATOM   2744  HD3 ILE A 170      64.670  55.010  54.180  1.00  0.00           H  
ATOM   2745  N   GLY A 171      64.240  53.350  58.310  1.00  0.00           N  
ATOM   2746  CA  GLY A 171      63.820  53.360  59.700  1.00  0.00           C  
ATOM   2747  C   GLY A 171      62.310  53.010  59.920  1.00  0.00           C  
ATOM   2748  O   GLY A 171      61.490  53.250  59.050  1.00  0.00           O  
ATOM   2749  HN  GLY A 171      64.690  54.190  57.990  1.00  0.00           H  
ATOM   2750  HA1 GLY A 171      64.010  54.400  59.870  1.00  0.00           H  
ATOM   2751  HA2 GLY A 171      64.440  52.720  60.300  1.00  0.00           H  
ATOM   2752  N   ALA A 172      61.880  52.460  61.150  1.00  0.00           N  
ATOM   2753  CA  ALA A 172      60.540  51.970  61.390  1.00  0.00           C  
ATOM   2754  C   ALA A 172      59.590  53.150  61.620  1.00  0.00           C  
ATOM   2755  O   ALA A 172      58.380  52.930  61.600  1.00  0.00           O  
ATOM   2756  CB  ALA A 172      60.520  51.110  62.650  1.00  0.00           C  
ATOM   2757  HN  ALA A 172      62.490  52.260  61.910  1.00  0.00           H  
ATOM   2758  HA  ALA A 172      60.260  51.520  60.450  1.00  0.00           H  
ATOM   2759  HB1 ALA A 172      60.750  51.720  63.540  1.00  0.00           H  
ATOM   2760  HB2 ALA A 172      61.390  50.410  62.690  1.00  0.00           H  
ATOM   2761  HB3 ALA A 172      59.550  50.590  62.830  1.00  0.00           H  
ATOM   2762  N   ARG A 173      60.100  54.330  62.010  1.00  0.00           N  
ATOM   2763  CA  ARG A 173      59.300  55.540  62.220  1.00  0.00           C  
ATOM   2764  C   ARG A 173      59.370  56.580  61.080  1.00  0.00           C  
ATOM   2765  O   ARG A 173      58.840  57.630  61.200  1.00  0.00           O  
ATOM   2766  CB  ARG A 173      59.670  56.170  63.620  1.00  0.00           C  
ATOM   2767  CG  ARG A 173      58.910  55.530  64.810  1.00  0.00           C  
ATOM   2768  CD  ARG A 173      59.480  54.140  65.260  1.00  0.00           C  
ATOM   2769  NE  ARG A 173      58.780  53.930  66.560  1.00  0.00           N  
ATOM   2770  CZ  ARG A 173      59.310  53.930  67.780  1.00  0.00           C  
ATOM   2771  NH1 ARG A 173      60.580  53.840  68.040  1.00  0.00           N1+
ATOM   2772  NH2 ARG A 173      58.460  53.970  68.830  1.00  0.00           N  
ATOM   2773  HN  ARG A 173      61.090  54.320  62.170  1.00  0.00           H  
ATOM   2774  HA  ARG A 173      58.270  55.220  62.250  1.00  0.00           H  
ATOM   2775  HB1 ARG A 173      59.440  57.250  63.500  1.00  0.00           H  
ATOM   2776  HB2 ARG A 173      60.760  56.190  63.900  1.00  0.00           H  
ATOM   2777  HG1 ARG A 173      57.820  55.470  64.590  1.00  0.00           H  
ATOM   2778  HG2 ARG A 173      59.140  56.230  65.640  1.00  0.00           H  
ATOM   2779  HD1 ARG A 173      60.550  54.280  65.560  1.00  0.00           H  
ATOM   2780  HD2 ARG A 173      59.220  53.280  64.610  1.00  0.00           H  
ATOM   2781  HE  ARG A 173      57.790  53.780  66.600  1.00  0.00           H  
ATOM   2782 1HH1 ARG A 173      61.210  53.620  67.300  1.00  0.00           H  
ATOM   2783 2HH1 ARG A 173      60.860  53.990  68.990  1.00  0.00           H  
ATOM   2784 1HH2 ARG A 173      57.470  54.040  68.700  1.00  0.00           H  
ATOM   2785 2HH2 ARG A 173      58.870  53.950  69.750  1.00  0.00           H  
ATOM   2786  N   THR A 174      59.880  56.160  59.910  1.00  0.00           N  
ATOM   2787  CA  THR A 174      59.840  57.030  58.670  1.00  0.00           C  
ATOM   2788  C   THR A 174      59.210  56.290  57.500  1.00  0.00           C  
ATOM   2789  O   THR A 174      59.280  56.740  56.310  1.00  0.00           O  
ATOM   2790  CB  THR A 174      61.230  57.490  58.320  1.00  0.00           C  
ATOM   2791  CG2 THR A 174      61.750  58.510  59.350  1.00  0.00           C  
ATOM   2792  OG1 THR A 174      62.170  56.460  58.340  1.00  0.00           O  
ATOM   2793  HN  THR A 174      60.260  55.240  59.830  1.00  0.00           H  
ATOM   2794  HA  THR A 174      59.270  57.930  58.850  1.00  0.00           H  
ATOM   2795  HB  THR A 174      61.350  57.990  57.340  1.00  0.00           H  
ATOM   2796  HG1 THR A 174      62.310  56.430  59.290  1.00  0.00           H  
ATOM   2797 1HG2 THR A 174      61.650  58.140  60.390  1.00  0.00           H  
ATOM   2798 2HG2 THR A 174      61.110  59.420  59.330  1.00  0.00           H  
ATOM   2799 3HG2 THR A 174      62.790  58.890  59.190  1.00  0.00           H  
ATOM   2800  N   THR A 175      58.530  55.110  57.690  1.00  0.00           N  
ATOM   2801  CA  THR A 175      57.970  54.200  56.740  1.00  0.00           C  
ATOM   2802  C   THR A 175      56.740  54.790  55.940  1.00  0.00           C  
ATOM   2803  O   THR A 175      56.580  54.430  54.790  1.00  0.00           O  
ATOM   2804  CB  THR A 175      57.490  52.830  57.350  1.00  0.00           C  
ATOM   2805  CG2 THR A 175      57.610  51.710  56.420  1.00  0.00           C  
ATOM   2806  OG1 THR A 175      58.450  52.460  58.320  1.00  0.00           O  
ATOM   2807  HN  THR A 175      58.510  54.640  58.580  1.00  0.00           H  
ATOM   2808  HA  THR A 175      58.740  54.130  55.990  1.00  0.00           H  
ATOM   2809  HB  THR A 175      56.520  52.950  57.880  1.00  0.00           H  
ATOM   2810  HG1 THR A 175      58.080  51.780  58.890  1.00  0.00           H  
ATOM   2811 1HG2 THR A 175      58.460  51.790  55.710  1.00  0.00           H  
ATOM   2812 2HG2 THR A 175      56.690  51.650  55.810  1.00  0.00           H  
ATOM   2813 3HG2 THR A 175      57.640  50.710  56.900  1.00  0.00           H  
ATOM   2814  N   GLU A 176      55.890  55.680  56.500  1.00  0.00           N  
ATOM   2815  CA  GLU A 176      54.670  56.140  55.780  1.00  0.00           C  
ATOM   2816  C   GLU A 176      54.820  57.520  55.130  1.00  0.00           C  
ATOM   2817  O   GLU A 176      53.900  58.100  54.530  1.00  0.00           O  
ATOM   2818  CB  GLU A 176      53.450  56.170  56.820  1.00  0.00           C  
ATOM   2819  CG  GLU A 176      53.090  54.720  57.270  1.00  0.00           C  
ATOM   2820  CD  GLU A 176      52.040  54.680  58.350  1.00  0.00           C  
ATOM   2821  OE1 GLU A 176      52.330  54.330  59.560  1.00  0.00           O  
ATOM   2822  OE2 GLU A 176      50.840  54.900  58.050  1.00  0.00           O1-
ATOM   2823  HN  GLU A 176      56.150  56.100  57.370  1.00  0.00           H  
ATOM   2824  HA  GLU A 176      54.360  55.580  54.920  1.00  0.00           H  
ATOM   2825  HB1 GLU A 176      52.540  56.680  56.430  1.00  0.00           H  
ATOM   2826  HB2 GLU A 176      53.730  56.760  57.710  1.00  0.00           H  
ATOM   2827  HG1 GLU A 176      54.020  54.380  57.760  1.00  0.00           H  
ATOM   2828  HG2 GLU A 176      52.860  54.070  56.400  1.00  0.00           H  
ATOM   2829  N   SER A 177      56.040  58.150  55.360  1.00  0.00           N  
ATOM   2830  CA  SER A 177      56.380  59.460  54.820  1.00  0.00           C  
ATOM   2831  C   SER A 177      56.640  59.370  53.270  1.00  0.00           C  
ATOM   2832  O   SER A 177      57.350  58.450  52.800  1.00  0.00           O  
ATOM   2833  CB  SER A 177      57.620  60.100  55.490  1.00  0.00           C  
ATOM   2834  OG  SER A 177      57.890  61.420  55.030  1.00  0.00           O  
ATOM   2835  HN  SER A 177      56.760  57.710  55.890  1.00  0.00           H  
ATOM   2836  HA  SER A 177      55.510  60.100  54.880  1.00  0.00           H  
ATOM   2837  HB1 SER A 177      58.410  59.380  55.180  1.00  0.00           H  
ATOM   2838  HB2 SER A 177      57.540  60.140  56.600  1.00  0.00           H  
ATOM   2839  HG1 SER A 177      57.080  61.910  55.140  1.00  0.00           H  
ATOM   2840  N   GLN A 178      55.910  60.160  52.460  1.00  0.00           N  
ATOM   2841  CA  GLN A 178      56.170  60.190  51.010  1.00  0.00           C  
ATOM   2842  C   GLN A 178      57.550  60.550  50.620  1.00  0.00           C  
ATOM   2843  O   GLN A 178      58.110  59.840  49.790  1.00  0.00           O  
ATOM   2844  CB  GLN A 178      55.070  61.030  50.290  1.00  0.00           C  
ATOM   2845  CG  GLN A 178      53.540  60.630  50.430  1.00  0.00           C  
ATOM   2846  CD  GLN A 178      52.700  61.590  49.650  1.00  0.00           C  
ATOM   2847  NE2 GLN A 178      52.570  61.320  48.350  1.00  0.00           N  
ATOM   2848  OE1 GLN A 178      52.180  62.500  50.220  1.00  0.00           O  
ATOM   2849  HN  GLN A 178      55.200  60.730  52.870  1.00  0.00           H  
ATOM   2850  HA  GLN A 178      56.010  59.180  50.680  1.00  0.00           H  
ATOM   2851  HB1 GLN A 178      55.200  61.010  49.190  1.00  0.00           H  
ATOM   2852  HB2 GLN A 178      55.240  62.070  50.640  1.00  0.00           H  
ATOM   2853  HG1 GLN A 178      53.310  60.770  51.500  1.00  0.00           H  
ATOM   2854  HG2 GLN A 178      53.300  59.630  50.000  1.00  0.00           H  
ATOM   2855 1HE2 GLN A 178      53.000  60.480  48.000  1.00  0.00           H  
ATOM   2856 2HE2 GLN A 178      52.010  61.880  47.750  1.00  0.00           H  
ATOM   2857  N   LEU A 179      58.120  61.550  51.200  1.00  0.00           N  
ATOM   2858  CA  LEU A 179      59.510  61.910  50.990  1.00  0.00           C  
ATOM   2859  C   LEU A 179      60.570  60.810  51.220  1.00  0.00           C  
ATOM   2860  O   LEU A 179      61.390  60.430  50.370  1.00  0.00           O  
ATOM   2861  CB  LEU A 179      59.740  63.240  51.740  1.00  0.00           C  
ATOM   2862  CG  LEU A 179      61.060  63.900  51.450  1.00  0.00           C  
ATOM   2863  CD1 LEU A 179      61.280  64.430  50.030  1.00  0.00           C  
ATOM   2864  CD2 LEU A 179      61.390  65.050  52.470  1.00  0.00           C  
ATOM   2865  HN  LEU A 179      57.610  62.170  51.790  1.00  0.00           H  
ATOM   2866  HA  LEU A 179      59.670  62.110  49.940  1.00  0.00           H  
ATOM   2867  HB1 LEU A 179      59.730  63.010  52.820  1.00  0.00           H  
ATOM   2868  HB2 LEU A 179      58.960  63.990  51.510  1.00  0.00           H  
ATOM   2869  HG  LEU A 179      61.880  63.140  51.480  1.00  0.00           H  
ATOM   2870 1HD1 LEU A 179      60.990  63.600  49.350  1.00  0.00           H  
ATOM   2871 2HD1 LEU A 179      62.340  64.640  49.760  1.00  0.00           H  
ATOM   2872 3HD1 LEU A 179      60.880  65.400  49.670  1.00  0.00           H  
ATOM   2873 1HD2 LEU A 179      62.440  65.370  52.210  1.00  0.00           H  
ATOM   2874 2HD2 LEU A 179      61.300  64.750  53.530  1.00  0.00           H  
ATOM   2875 3HD2 LEU A 179      60.660  65.870  52.350  1.00  0.00           H  
ATOM   2876  N   HSD A 180      60.460  60.180  52.490  1.00  0.00           N  
ATOM   2877  CA  HSD A 180      61.380  59.030  52.740  1.00  0.00           C  
ATOM   2878  C   HSD A 180      61.220  57.780  51.940  1.00  0.00           C  
ATOM   2879  O   HSD A 180      62.210  57.050  51.650  1.00  0.00           O  
ATOM   2880  CB  HSD A 180      61.480  58.800  54.260  1.00  0.00           C  
ATOM   2881  CG  HSD A 180      62.040  60.010  55.050  1.00  0.00           C  
ATOM   2882  CD2 HSD A 180      61.460  61.250  55.290  1.00  0.00           C  
ATOM   2883  ND1 HSD A 180      63.080  59.900  55.940  1.00  0.00           N  
ATOM   2884  CE1 HSD A 180      63.090  61.030  56.640  1.00  0.00           C  
ATOM   2885  NE2 HSD A 180      62.140  61.920  56.320  1.00  0.00           N  
ATOM   2886  HN  HSD A 180      59.740  60.410  53.160  1.00  0.00           H  
ATOM   2887  HA  HSD A 180      62.380  59.380  52.530  1.00  0.00           H  
ATOM   2888  HB1 HSD A 180      62.160  57.920  54.350  1.00  0.00           H  
ATOM   2889  HB2 HSD A 180      60.510  58.440  54.670  1.00  0.00           H  
ATOM   2890  HD1 HSD A 180      63.750  59.170  56.030  1.00  0.00           H  
ATOM   2891  HD2 HSD A 180      60.590  61.690  54.810  1.00  0.00           H  
ATOM   2892  HE1 HSD A 180      63.860  61.210  57.410  1.00  0.00           H  
ATOM   2893  N   ARG A 181      60.000  57.500  51.430  1.00  0.00           N  
ATOM   2894  CA  ARG A 181      59.790  56.510  50.350  1.00  0.00           C  
ATOM   2895  C   ARG A 181      60.280  56.890  48.990  1.00  0.00           C  
ATOM   2896  O   ARG A 181      60.780  56.040  48.230  1.00  0.00           O  
ATOM   2897  CB  ARG A 181      58.280  56.150  50.120  1.00  0.00           C  
ATOM   2898  CG  ARG A 181      57.670  55.470  51.370  1.00  0.00           C  
ATOM   2899  CD  ARG A 181      56.130  55.630  51.300  1.00  0.00           C  
ATOM   2900  NE  ARG A 181      55.590  54.690  52.410  1.00  0.00           N  
ATOM   2901  CZ  ARG A 181      54.380  54.170  52.270  1.00  0.00           C  
ATOM   2902  NH1 ARG A 181      53.400  54.690  51.470  1.00  0.00           N1+
ATOM   2903  NH2 ARG A 181      54.060  53.090  52.940  1.00  0.00           N  
ATOM   2904  HN  ARG A 181      59.170  57.930  51.780  1.00  0.00           H  
ATOM   2905  HA  ARG A 181      60.330  55.620  50.650  1.00  0.00           H  
ATOM   2906  HB1 ARG A 181      58.160  55.380  49.320  1.00  0.00           H  
ATOM   2907  HB2 ARG A 181      57.750  57.050  49.760  1.00  0.00           H  
ATOM   2908  HG1 ARG A 181      57.930  55.970  52.330  1.00  0.00           H  
ATOM   2909  HG2 ARG A 181      58.060  54.420  51.370  1.00  0.00           H  
ATOM   2910  HD1 ARG A 181      55.820  55.360  50.270  1.00  0.00           H  
ATOM   2911  HD2 ARG A 181      55.650  56.610  51.510  1.00  0.00           H  
ATOM   2912  HE  ARG A 181      56.170  54.410  53.170  1.00  0.00           H  
ATOM   2913 1HH1 ARG A 181      53.590  55.510  50.940  1.00  0.00           H  
ATOM   2914 2HH1 ARG A 181      52.630  54.080  51.260  1.00  0.00           H  
ATOM   2915 1HH2 ARG A 181      54.660  52.790  53.680  1.00  0.00           H  
ATOM   2916 2HH2 ARG A 181      53.100  52.860  52.740  1.00  0.00           H  
ATOM   2917  N   GLU A 182      60.090  58.170  48.600  1.00  0.00           N  
ATOM   2918  CA  GLU A 182      60.750  58.680  47.410  1.00  0.00           C  
ATOM   2919  C   GLU A 182      62.240  58.670  47.450  1.00  0.00           C  
ATOM   2920  O   GLU A 182      62.900  58.450  46.420  1.00  0.00           O  
ATOM   2921  CB  GLU A 182      60.130  60.070  47.110  1.00  0.00           C  
ATOM   2922  CG  GLU A 182      58.640  59.970  46.750  1.00  0.00           C  
ATOM   2923  CD  GLU A 182      57.970  61.280  46.400  1.00  0.00           C  
ATOM   2924  OE1 GLU A 182      58.520  62.110  45.610  1.00  0.00           O  
ATOM   2925  OE2 GLU A 182      56.880  61.540  46.980  1.00  0.00           O1-
ATOM   2926  HN  GLU A 182      59.550  58.810  49.140  1.00  0.00           H  
ATOM   2927  HA  GLU A 182      60.510  58.010  46.590  1.00  0.00           H  
ATOM   2928  HB1 GLU A 182      60.700  60.520  46.270  1.00  0.00           H  
ATOM   2929  HB2 GLU A 182      60.320  60.720  47.990  1.00  0.00           H  
ATOM   2930  HG1 GLU A 182      57.960  59.450  47.450  1.00  0.00           H  
ATOM   2931  HG2 GLU A 182      58.580  59.390  45.810  1.00  0.00           H  
ATOM   2932  N   LEU A 183      62.890  58.840  48.670  1.00  0.00           N  
ATOM   2933  CA  LEU A 183      64.330  58.550  48.780  1.00  0.00           C  
ATOM   2934  C   LEU A 183      64.710  57.120  48.450  1.00  0.00           C  
ATOM   2935  O   LEU A 183      65.610  56.900  47.730  1.00  0.00           O  
ATOM   2936  CB  LEU A 183      64.800  58.740  50.240  1.00  0.00           C  
ATOM   2937  CG  LEU A 183      66.180  58.440  50.690  1.00  0.00           C  
ATOM   2938  CD1 LEU A 183      67.150  59.620  50.270  1.00  0.00           C  
ATOM   2939  CD2 LEU A 183      66.160  58.230  52.180  1.00  0.00           C  
ATOM   2940  HN  LEU A 183      62.420  59.140  49.500  1.00  0.00           H  
ATOM   2941  HA  LEU A 183      64.830  59.090  47.990  1.00  0.00           H  
ATOM   2942  HB1 LEU A 183      64.080  58.180  50.870  1.00  0.00           H  
ATOM   2943  HB2 LEU A 183      64.620  59.790  50.560  1.00  0.00           H  
ATOM   2944  HG  LEU A 183      66.550  57.480  50.270  1.00  0.00           H  
ATOM   2945 1HD1 LEU A 183      67.110  59.700  49.170  1.00  0.00           H  
ATOM   2946 2HD1 LEU A 183      68.190  59.500  50.630  1.00  0.00           H  
ATOM   2947 3HD1 LEU A 183      66.710  60.610  50.540  1.00  0.00           H  
ATOM   2948 1HD2 LEU A 183      65.880  59.110  52.790  1.00  0.00           H  
ATOM   2949 2HD2 LEU A 183      67.190  58.000  52.530  1.00  0.00           H  
ATOM   2950 3HD2 LEU A 183      65.640  57.320  52.560  1.00  0.00           H  
ATOM   2951  N   ALA A 184      64.010  56.090  49.010  1.00  0.00           N  
ATOM   2952  CA  ALA A 184      64.270  54.740  48.690  1.00  0.00           C  
ATOM   2953  C   ALA A 184      64.140  54.280  47.250  1.00  0.00           C  
ATOM   2954  O   ALA A 184      64.940  53.480  46.790  1.00  0.00           O  
ATOM   2955  CB  ALA A 184      63.270  53.940  49.520  1.00  0.00           C  
ATOM   2956  HN  ALA A 184      63.260  56.250  49.650  1.00  0.00           H  
ATOM   2957  HA  ALA A 184      65.320  54.590  48.890  1.00  0.00           H  
ATOM   2958  HB1 ALA A 184      63.600  52.880  49.540  1.00  0.00           H  
ATOM   2959  HB2 ALA A 184      62.240  54.070  49.110  1.00  0.00           H  
ATOM   2960  HB3 ALA A 184      63.330  54.280  50.580  1.00  0.00           H  
ATOM   2961  N   SER A 185      63.140  54.910  46.500  1.00  0.00           N  
ATOM   2962  CA  SER A 185      63.060  54.920  44.990  1.00  0.00           C  
ATOM   2963  C   SER A 185      64.390  55.520  44.360  1.00  0.00           C  
ATOM   2964  O   SER A 185      64.890  54.980  43.350  1.00  0.00           O  
ATOM   2965  CB  SER A 185      61.880  55.760  44.530  1.00  0.00           C  
ATOM   2966  OG  SER A 185      61.690  55.890  43.110  1.00  0.00           O  
ATOM   2967  HN  SER A 185      62.400  55.390  46.950  1.00  0.00           H  
ATOM   2968  HA  SER A 185      63.020  53.920  44.600  1.00  0.00           H  
ATOM   2969  HB1 SER A 185      62.000  56.780  44.960  1.00  0.00           H  
ATOM   2970  HB2 SER A 185      60.960  55.370  45.020  1.00  0.00           H  
ATOM   2971  HG1 SER A 185      61.150  55.160  42.810  1.00  0.00           H  
ATOM   2972  N   GLY A 186      64.940  56.560  44.950  1.00  0.00           N  
ATOM   2973  CA  GLY A 186      66.170  57.180  44.540  1.00  0.00           C  
ATOM   2974  C   GLY A 186      67.410  56.370  44.710  1.00  0.00           C  
ATOM   2975  O   GLY A 186      68.210  56.370  43.790  1.00  0.00           O  
ATOM   2976  HN  GLY A 186      64.460  57.020  45.690  1.00  0.00           H  
ATOM   2977  HA1 GLY A 186      66.250  58.010  45.220  1.00  0.00           H  
ATOM   2978  HA2 GLY A 186      66.040  57.450  43.510  1.00  0.00           H  
ATOM   2979  N   LEU A 187      67.550  55.660  45.800  1.00  0.00           N  
ATOM   2980  CA  LEU A 187      68.690  54.910  46.240  1.00  0.00           C  
ATOM   2981  C   LEU A 187      69.000  53.740  45.310  1.00  0.00           C  
ATOM   2982  O   LEU A 187      68.160  52.900  44.910  1.00  0.00           O  
ATOM   2983  CB  LEU A 187      68.590  54.470  47.650  1.00  0.00           C  
ATOM   2984  CG  LEU A 187      68.630  55.700  48.620  1.00  0.00           C  
ATOM   2985  CD1 LEU A 187      68.420  55.300  50.090  1.00  0.00           C  
ATOM   2986  CD2 LEU A 187      69.930  56.490  48.580  1.00  0.00           C  
ATOM   2987  HN  LEU A 187      66.790  55.640  46.440  1.00  0.00           H  
ATOM   2988  HA  LEU A 187      69.470  55.640  46.120  1.00  0.00           H  
ATOM   2989  HB1 LEU A 187      69.360  53.710  47.900  1.00  0.00           H  
ATOM   2990  HB2 LEU A 187      67.570  54.050  47.800  1.00  0.00           H  
ATOM   2991  HG  LEU A 187      67.890  56.430  48.240  1.00  0.00           H  
ATOM   2992 1HD1 LEU A 187      69.220  54.600  50.390  1.00  0.00           H  
ATOM   2993 2HD1 LEU A 187      67.460  54.750  50.190  1.00  0.00           H  
ATOM   2994 3HD1 LEU A 187      68.440  56.170  50.780  1.00  0.00           H  
ATOM   2995 1HD2 LEU A 187      70.240  56.730  47.540  1.00  0.00           H  
ATOM   2996 2HD2 LEU A 187      70.750  55.960  49.100  1.00  0.00           H  
ATOM   2997 3HD2 LEU A 187      69.780  57.460  49.090  1.00  0.00           H  
ATOM   2998  N   SER A 188      70.240  53.750  44.880  1.00  0.00           N  
ATOM   2999  CA  SER A 188      70.800  52.960  43.800  1.00  0.00           C  
ATOM   3000  C   SER A 188      71.310  51.670  44.290  1.00  0.00           C  
ATOM   3001  O   SER A 188      72.200  51.000  43.720  1.00  0.00           O  
ATOM   3002  CB  SER A 188      71.940  53.710  43.000  1.00  0.00           C  
ATOM   3003  OG  SER A 188      71.770  55.100  42.770  1.00  0.00           O  
ATOM   3004  HN  SER A 188      70.820  54.520  45.160  1.00  0.00           H  
ATOM   3005  HA  SER A 188      70.020  52.750  43.090  1.00  0.00           H  
ATOM   3006  HB1 SER A 188      72.130  53.170  42.050  1.00  0.00           H  
ATOM   3007  HB2 SER A 188      72.880  53.800  43.580  1.00  0.00           H  
ATOM   3008  HG1 SER A 188      71.900  55.500  43.630  1.00  0.00           H  
ATOM   3009  N   PHE A 189      70.800  51.180  45.480  1.00  0.00           N  
ATOM   3010  CA  PHE A 189      71.240  49.890  46.160  1.00  0.00           C  
ATOM   3011  C   PHE A 189      69.950  49.240  46.640  1.00  0.00           C  
ATOM   3012  O   PHE A 189      68.900  49.880  46.590  1.00  0.00           O  
ATOM   3013  CB  PHE A 189      72.420  50.080  47.190  1.00  0.00           C  
ATOM   3014  CG  PHE A 189      72.330  51.360  48.010  1.00  0.00           C  
ATOM   3015  CD1 PHE A 189      71.700  51.330  49.320  1.00  0.00           C  
ATOM   3016  CD2 PHE A 189      72.960  52.570  47.540  1.00  0.00           C  
ATOM   3017  CE1 PHE A 189      71.800  52.470  50.120  1.00  0.00           C  
ATOM   3018  CE2 PHE A 189      73.000  53.630  48.390  1.00  0.00           C  
ATOM   3019  CZ  PHE A 189      72.370  53.670  49.650  1.00  0.00           C  
ATOM   3020  HN  PHE A 189      70.150  51.740  46.000  1.00  0.00           H  
ATOM   3021  HA  PHE A 189      71.620  49.210  45.400  1.00  0.00           H  
ATOM   3022  HB1 PHE A 189      73.320  50.130  46.550  1.00  0.00           H  
ATOM   3023  HB2 PHE A 189      72.470  49.190  47.850  1.00  0.00           H  
ATOM   3024  HD1 PHE A 189      71.220  50.420  49.640  1.00  0.00           H  
ATOM   3025  HD2 PHE A 189      73.350  52.690  46.540  1.00  0.00           H  
ATOM   3026  HE1 PHE A 189      71.290  52.380  51.070  1.00  0.00           H  
ATOM   3027  HE2 PHE A 189      73.200  54.620  48.010  1.00  0.00           H  
ATOM   3028  HZ  PHE A 189      72.160  54.560  50.230  1.00  0.00           H  
ATOM   3029  N   PRO A 190      69.950  47.970  47.000  1.00  0.00           N  
ATOM   3030  CA  PRO A 190      68.840  47.220  47.590  1.00  0.00           C  
ATOM   3031  C   PRO A 190      68.400  47.840  48.920  1.00  0.00           C  
ATOM   3032  O   PRO A 190      69.260  48.020  49.770  1.00  0.00           O  
ATOM   3033  CB  PRO A 190      69.360  45.760  47.840  1.00  0.00           C  
ATOM   3034  CG  PRO A 190      70.310  45.650  46.640  1.00  0.00           C  
ATOM   3035  CD  PRO A 190      70.990  47.010  46.660  1.00  0.00           C  
ATOM   3036  HA  PRO A 190      68.110  47.310  46.800  1.00  0.00           H  
ATOM   3037  HB1 PRO A 190      68.490  45.050  47.810  1.00  0.00           H  
ATOM   3038  HB2 PRO A 190      69.980  45.650  48.750  1.00  0.00           H  
ATOM   3039  HG1 PRO A 190      71.030  44.810  46.590  1.00  0.00           H  
ATOM   3040  HG2 PRO A 190      69.790  45.640  45.660  1.00  0.00           H  
ATOM   3041  HD1 PRO A 190      71.720  46.980  47.500  1.00  0.00           H  
ATOM   3042  HD2 PRO A 190      71.460  47.230  45.670  1.00  0.00           H  
ATOM   3043  N   ILE A 191      67.050  47.990  49.090  1.00  0.00           N  
ATOM   3044  CA  ILE A 191      66.550  48.780  50.290  1.00  0.00           C  
ATOM   3045  C   ILE A 191      65.520  47.950  50.990  1.00  0.00           C  
ATOM   3046  O   ILE A 191      64.520  47.530  50.410  1.00  0.00           O  
ATOM   3047  CB  ILE A 191      65.960  50.160  49.900  1.00  0.00           C  
ATOM   3048  CG1 ILE A 191      67.050  51.200  49.350  1.00  0.00           C  
ATOM   3049  CG2 ILE A 191      65.120  50.720  51.050  1.00  0.00           C  
ATOM   3050  CD  ILE A 191      68.250  51.470  50.340  1.00  0.00           C  
ATOM   3051  HN  ILE A 191      66.360  47.830  48.390  1.00  0.00           H  
ATOM   3052  HA  ILE A 191      67.360  48.880  51.000  1.00  0.00           H  
ATOM   3053  HB  ILE A 191      65.250  50.070  49.050  1.00  0.00           H  
ATOM   3054 1HG1 ILE A 191      66.470  52.110  49.110  1.00  0.00           H  
ATOM   3055 2HG1 ILE A 191      67.500  50.890  48.390  1.00  0.00           H  
ATOM   3056 1HG2 ILE A 191      64.990  51.820  50.960  1.00  0.00           H  
ATOM   3057 2HG2 ILE A 191      65.690  50.610  51.990  1.00  0.00           H  
ATOM   3058 3HG2 ILE A 191      64.120  50.240  51.120  1.00  0.00           H  
ATOM   3059  HD1 ILE A 191      68.810  52.340  49.950  1.00  0.00           H  
ATOM   3060  HD2 ILE A 191      68.970  50.620  50.410  1.00  0.00           H  
ATOM   3061  HD3 ILE A 191      67.860  51.820  51.320  1.00  0.00           H  
ATOM   3062  N   GLY A 192      65.620  47.510  52.250  1.00  0.00           N  
ATOM   3063  CA  GLY A 192      64.610  46.850  52.950  1.00  0.00           C  
ATOM   3064  C   GLY A 192      63.630  47.780  53.700  1.00  0.00           C  
ATOM   3065  O   GLY A 192      64.060  48.850  54.170  1.00  0.00           O  
ATOM   3066  HN  GLY A 192      66.480  47.780  52.660  1.00  0.00           H  
ATOM   3067  HA1 GLY A 192      65.070  46.330  53.770  1.00  0.00           H  
ATOM   3068  HA2 GLY A 192      64.070  46.160  52.310  1.00  0.00           H  
ATOM   3069  N   PHE A 193      62.420  47.370  53.960  1.00  0.00           N  
ATOM   3070  CA  PHE A 193      61.480  48.070  54.750  1.00  0.00           C  
ATOM   3071  C   PHE A 193      61.210  47.260  55.970  1.00  0.00           C  
ATOM   3072  O   PHE A 193      61.040  46.040  55.920  1.00  0.00           O  
ATOM   3073  CB  PHE A 193      60.130  48.310  53.960  1.00  0.00           C  
ATOM   3074  CG  PHE A 193      60.280  49.500  53.010  1.00  0.00           C  
ATOM   3075  CD1 PHE A 193      60.260  50.800  53.500  1.00  0.00           C  
ATOM   3076  CD2 PHE A 193      60.580  49.310  51.630  1.00  0.00           C  
ATOM   3077  CE1 PHE A 193      60.380  51.880  52.560  1.00  0.00           C  
ATOM   3078  CE2 PHE A 193      60.650  50.340  50.760  1.00  0.00           C  
ATOM   3079  CZ  PHE A 193      60.590  51.630  51.190  1.00  0.00           C  
ATOM   3080  HN  PHE A 193      62.140  46.500  53.570  1.00  0.00           H  
ATOM   3081  HA  PHE A 193      61.760  49.080  55.020  1.00  0.00           H  
ATOM   3082  HB1 PHE A 193      59.330  48.560  54.700  1.00  0.00           H  
ATOM   3083  HB2 PHE A 193      59.830  47.400  53.410  1.00  0.00           H  
ATOM   3084  HD1 PHE A 193      60.160  51.090  54.530  1.00  0.00           H  
ATOM   3085  HD2 PHE A 193      60.680  48.270  51.380  1.00  0.00           H  
ATOM   3086  HE1 PHE A 193      60.430  52.930  52.830  1.00  0.00           H  
ATOM   3087  HE2 PHE A 193      60.860  50.170  49.720  1.00  0.00           H  
ATOM   3088  HZ  PHE A 193      60.640  52.490  50.550  1.00  0.00           H  
ATOM   3089  N   LYS A 194      61.090  47.920  57.120  1.00  0.00           N  
ATOM   3090  CA  LYS A 194      60.800  47.250  58.340  1.00  0.00           C  
ATOM   3091  C   LYS A 194      59.310  47.290  58.600  1.00  0.00           C  
ATOM   3092  O   LYS A 194      58.530  48.250  58.430  1.00  0.00           O  
ATOM   3093  CB  LYS A 194      61.550  47.770  59.560  1.00  0.00           C  
ATOM   3094  CG  LYS A 194      63.120  47.910  59.360  1.00  0.00           C  
ATOM   3095  CD  LYS A 194      63.730  48.700  60.490  1.00  0.00           C  
ATOM   3096  CE  LYS A 194      65.260  48.990  60.370  1.00  0.00           C  
ATOM   3097  NZ  LYS A 194      65.980  49.390  61.670  1.00  0.00           N1+
ATOM   3098  HN  LYS A 194      61.020  48.910  57.200  1.00  0.00           H  
ATOM   3099  HA  LYS A 194      61.060  46.200  58.340  1.00  0.00           H  
ATOM   3100  HB1 LYS A 194      61.250  47.070  60.370  1.00  0.00           H  
ATOM   3101  HB2 LYS A 194      61.120  48.790  59.710  1.00  0.00           H  
ATOM   3102  HG1 LYS A 194      63.370  48.480  58.440  1.00  0.00           H  
ATOM   3103  HG2 LYS A 194      63.530  46.880  59.300  1.00  0.00           H  
ATOM   3104  HD1 LYS A 194      63.550  48.050  61.370  1.00  0.00           H  
ATOM   3105  HD2 LYS A 194      63.320  49.720  60.680  1.00  0.00           H  
ATOM   3106  HE1 LYS A 194      65.500  49.710  59.560  1.00  0.00           H  
ATOM   3107  HE2 LYS A 194      65.700  48.020  60.040  1.00  0.00           H  
ATOM   3108  HZ1 LYS A 194      65.430  50.080  62.230  1.00  0.00           H  
ATOM   3109  HZ2 LYS A 194      66.970  49.710  61.610  1.00  0.00           H  
ATOM   3110  HZ3 LYS A 194      66.020  48.520  62.230  1.00  0.00           H  
ATOM   3111  N   ASN A 195      58.860  46.080  59.090  1.00  0.00           N  
ATOM   3112  CA  ASN A 195      57.510  45.980  59.670  1.00  0.00           C  
ATOM   3113  C   ASN A 195      57.080  47.080  60.710  1.00  0.00           C  
ATOM   3114  O   ASN A 195      57.900  47.830  61.280  1.00  0.00           O  
ATOM   3115  CB  ASN A 195      57.240  44.530  60.220  1.00  0.00           C  
ATOM   3116  CG  ASN A 195      58.100  44.180  61.490  1.00  0.00           C  
ATOM   3117  ND2 ASN A 195      57.490  44.380  62.680  1.00  0.00           N  
ATOM   3118  OD1 ASN A 195      59.170  43.600  61.410  1.00  0.00           O  
ATOM   3119  HN  ASN A 195      59.460  45.300  59.240  1.00  0.00           H  
ATOM   3120  HA  ASN A 195      56.820  46.010  58.840  1.00  0.00           H  
ATOM   3121  HB1 ASN A 195      57.600  43.860  59.410  1.00  0.00           H  
ATOM   3122  HB2 ASN A 195      56.220  44.210  60.510  1.00  0.00           H  
ATOM   3123 1HD2 ASN A 195      56.740  45.040  62.700  1.00  0.00           H  
ATOM   3124 2HD2 ASN A 195      57.850  44.050  63.550  1.00  0.00           H  
ATOM   3125  N   GLY A 196      55.770  47.350  60.850  1.00  0.00           N  
ATOM   3126  CA  GLY A 196      55.220  48.340  61.790  1.00  0.00           C  
ATOM   3127  C   GLY A 196      55.500  47.880  63.260  1.00  0.00           C  
ATOM   3128  O   GLY A 196      55.890  46.740  63.440  1.00  0.00           O  
ATOM   3129  HN  GLY A 196      55.110  46.860  60.290  1.00  0.00           H  
ATOM   3130  HA1 GLY A 196      54.190  48.450  61.490  1.00  0.00           H  
ATOM   3131  HA2 GLY A 196      55.850  49.200  61.580  1.00  0.00           H  
ATOM   3132  N   THR A 197      55.490  48.800  64.220  1.00  0.00           N  
ATOM   3133  CA  THR A 197      56.040  48.600  65.520  1.00  0.00           C  
ATOM   3134  C   THR A 197      55.160  47.840  66.440  1.00  0.00           C  
ATOM   3135  O   THR A 197      55.650  47.540  67.560  1.00  0.00           O  
ATOM   3136  CB  THR A 197      56.610  49.860  66.220  1.00  0.00           C  
ATOM   3137  CG2 THR A 197      57.650  50.520  65.260  1.00  0.00           C  
ATOM   3138  OG1 THR A 197      55.570  50.790  66.580  1.00  0.00           O  
ATOM   3139  HN  THR A 197      55.340  49.720  63.870  1.00  0.00           H  
ATOM   3140  HA  THR A 197      56.950  48.020  65.430  1.00  0.00           H  
ATOM   3141  HB  THR A 197      57.170  49.380  67.060  1.00  0.00           H  
ATOM   3142  HG1 THR A 197      55.290  50.540  67.460  1.00  0.00           H  
ATOM   3143 1HG2 THR A 197      58.340  49.850  64.710  1.00  0.00           H  
ATOM   3144 2HG2 THR A 197      58.330  51.120  65.900  1.00  0.00           H  
ATOM   3145 3HG2 THR A 197      57.160  51.290  64.630  1.00  0.00           H  
ATOM   3146  N   ASP A 198      53.910  47.600  66.090  1.00  0.00           N  
ATOM   3147  CA  ASP A 198      53.100  46.510  66.660  1.00  0.00           C  
ATOM   3148  C   ASP A 198      53.160  45.240  65.770  1.00  0.00           C  
ATOM   3149  O   ASP A 198      52.410  44.280  65.990  1.00  0.00           O  
ATOM   3150  CB  ASP A 198      51.610  46.970  66.690  1.00  0.00           C  
ATOM   3151  CG  ASP A 198      51.420  48.330  67.420  1.00  0.00           C  
ATOM   3152  OD1 ASP A 198      52.070  48.570  68.450  1.00  0.00           O  
ATOM   3153  OD2 ASP A 198      50.540  49.140  67.000  1.00  0.00           O1-
ATOM   3154  HN  ASP A 198      53.480  48.200  65.420  1.00  0.00           H  
ATOM   3155  HA  ASP A 198      53.470  46.240  67.640  1.00  0.00           H  
ATOM   3156  HB1 ASP A 198      51.000  46.270  67.300  1.00  0.00           H  
ATOM   3157  HB2 ASP A 198      51.100  46.890  65.710  1.00  0.00           H  
ATOM   3158  N   GLY A 199      54.060  45.110  64.780  1.00  0.00           N  
ATOM   3159  CA  GLY A 199      54.360  43.810  64.120  1.00  0.00           C  
ATOM   3160  C   GLY A 199      53.780  43.870  62.690  1.00  0.00           C  
ATOM   3161  O   GLY A 199      53.970  42.940  61.900  1.00  0.00           O  
ATOM   3162  HN  GLY A 199      54.740  45.820  64.640  1.00  0.00           H  
ATOM   3163  HA1 GLY A 199      53.850  42.990  64.590  1.00  0.00           H  
ATOM   3164  HA2 GLY A 199      55.430  43.640  64.110  1.00  0.00           H  
ATOM   3165  N   GLY A 200      53.070  44.990  62.330  1.00  0.00           N  
ATOM   3166  CA  GLY A 200      52.200  45.000  61.190  1.00  0.00           C  
ATOM   3167  C   GLY A 200      52.860  45.100  59.910  1.00  0.00           C  
ATOM   3168  O   GLY A 200      53.690  46.000  59.670  1.00  0.00           O  
ATOM   3169  HN  GLY A 200      52.990  45.740  62.990  1.00  0.00           H  
ATOM   3170  HA1 GLY A 200      51.630  45.920  61.260  1.00  0.00           H  
ATOM   3171  HA2 GLY A 200      51.590  44.110  61.260  1.00  0.00           H  
ATOM   3172  N   LEU A 201      52.650  44.150  59.000  1.00  0.00           N  
ATOM   3173  CA  LEU A 201      53.390  44.020  57.810  1.00  0.00           C  
ATOM   3174  C   LEU A 201      53.080  45.090  56.790  1.00  0.00           C  
ATOM   3175  O   LEU A 201      53.960  45.480  56.050  1.00  0.00           O  
ATOM   3176  CB  LEU A 201      53.010  42.600  57.170  1.00  0.00           C  
ATOM   3177  CG  LEU A 201      53.430  41.310  57.970  1.00  0.00           C  
ATOM   3178  CD1 LEU A 201      53.340  40.080  57.080  1.00  0.00           C  
ATOM   3179  CD2 LEU A 201      54.870  41.360  58.460  1.00  0.00           C  
ATOM   3180  HN  LEU A 201      51.940  43.470  59.180  1.00  0.00           H  
ATOM   3181  HA  LEU A 201      54.430  44.200  58.030  1.00  0.00           H  
ATOM   3182  HB1 LEU A 201      53.720  42.560  56.310  1.00  0.00           H  
ATOM   3183  HB2 LEU A 201      51.980  42.610  56.750  1.00  0.00           H  
ATOM   3184  HG  LEU A 201      52.700  41.140  58.790  1.00  0.00           H  
ATOM   3185 1HD1 LEU A 201      53.750  39.150  57.520  1.00  0.00           H  
ATOM   3186 2HD1 LEU A 201      53.870  40.330  56.130  1.00  0.00           H  
ATOM   3187 3HD1 LEU A 201      52.300  39.940  56.710  1.00  0.00           H  
ATOM   3188 1HD2 LEU A 201      55.140  42.220  59.110  1.00  0.00           H  
ATOM   3189 2HD2 LEU A 201      55.540  41.470  57.580  1.00  0.00           H  
ATOM   3190 3HD2 LEU A 201      55.160  40.450  59.020  1.00  0.00           H  
ATOM   3191  N   GLN A 202      51.770  45.520  56.720  1.00  0.00           N  
ATOM   3192  CA  GLN A 202      51.230  46.180  55.560  1.00  0.00           C  
ATOM   3193  C   GLN A 202      51.960  47.480  55.230  1.00  0.00           C  
ATOM   3194  O   GLN A 202      52.140  47.870  54.070  1.00  0.00           O  
ATOM   3195  CB  GLN A 202      49.670  46.360  55.610  1.00  0.00           C  
ATOM   3196  CG  GLN A 202      48.860  45.060  55.700  1.00  0.00           C  
ATOM   3197  CD  GLN A 202      49.000  43.990  54.650  1.00  0.00           C  
ATOM   3198  NE2 GLN A 202      48.500  44.270  53.410  1.00  0.00           N  
ATOM   3199  OE1 GLN A 202      49.480  42.940  54.980  1.00  0.00           O  
ATOM   3200  HN  GLN A 202      51.140  45.370  57.480  1.00  0.00           H  
ATOM   3201  HA  GLN A 202      51.400  45.620  54.650  1.00  0.00           H  
ATOM   3202  HB1 GLN A 202      49.380  46.810  54.640  1.00  0.00           H  
ATOM   3203  HB2 GLN A 202      49.500  47.090  56.430  1.00  0.00           H  
ATOM   3204  HG1 GLN A 202      47.790  45.360  55.740  1.00  0.00           H  
ATOM   3205  HG2 GLN A 202      49.060  44.630  56.710  1.00  0.00           H  
ATOM   3206 1HE2 GLN A 202      48.500  43.610  52.660  1.00  0.00           H  
ATOM   3207 2HE2 GLN A 202      48.370  45.240  53.160  1.00  0.00           H  
ATOM   3208  N   VAL A 203      52.450  48.240  56.250  1.00  0.00           N  
ATOM   3209  CA  VAL A 203      53.260  49.380  55.970  1.00  0.00           C  
ATOM   3210  C   VAL A 203      54.570  49.180  55.220  1.00  0.00           C  
ATOM   3211  O   VAL A 203      54.940  50.050  54.450  1.00  0.00           O  
ATOM   3212  CB  VAL A 203      53.600  50.030  57.290  1.00  0.00           C  
ATOM   3213  CG1 VAL A 203      54.690  49.380  58.100  1.00  0.00           C  
ATOM   3214  CG2 VAL A 203      53.730  51.530  57.090  1.00  0.00           C  
ATOM   3215  HN  VAL A 203      52.100  48.230  57.180  1.00  0.00           H  
ATOM   3216  HA  VAL A 203      52.660  50.060  55.380  1.00  0.00           H  
ATOM   3217  HB  VAL A 203      52.690  49.950  57.910  1.00  0.00           H  
ATOM   3218 1HG1 VAL A 203      54.530  48.280  58.200  1.00  0.00           H  
ATOM   3219 2HG1 VAL A 203      54.750  49.950  59.050  1.00  0.00           H  
ATOM   3220 3HG1 VAL A 203      55.680  49.540  57.630  1.00  0.00           H  
ATOM   3221 1HG2 VAL A 203      52.810  51.910  56.610  1.00  0.00           H  
ATOM   3222 2HG2 VAL A 203      54.550  51.890  56.430  1.00  0.00           H  
ATOM   3223 3HG2 VAL A 203      53.780  52.090  58.050  1.00  0.00           H  
ATOM   3224  N   ALA A 204      55.270  48.060  55.430  1.00  0.00           N  
ATOM   3225  CA  ALA A 204      56.490  47.750  54.710  1.00  0.00           C  
ATOM   3226  C   ALA A 204      56.130  47.340  53.220  1.00  0.00           C  
ATOM   3227  O   ALA A 204      56.850  47.790  52.330  1.00  0.00           O  
ATOM   3228  CB  ALA A 204      57.220  46.660  55.400  1.00  0.00           C  
ATOM   3229  HN  ALA A 204      54.880  47.360  56.020  1.00  0.00           H  
ATOM   3230  HA  ALA A 204      57.220  48.550  54.700  1.00  0.00           H  
ATOM   3231  HB1 ALA A 204      58.260  46.700  55.000  1.00  0.00           H  
ATOM   3232  HB2 ALA A 204      56.710  45.680  55.260  1.00  0.00           H  
ATOM   3233  HB3 ALA A 204      57.360  46.860  56.490  1.00  0.00           H  
ATOM   3234  N   ILE A 205      54.980  46.660  53.020  1.00  0.00           N  
ATOM   3235  CA  ILE A 205      54.350  46.110  51.840  1.00  0.00           C  
ATOM   3236  C   ILE A 205      53.960  47.300  50.880  1.00  0.00           C  
ATOM   3237  O   ILE A 205      54.290  47.370  49.660  1.00  0.00           O  
ATOM   3238  CB  ILE A 205      53.170  45.230  52.170  1.00  0.00           C  
ATOM   3239  CG1 ILE A 205      53.580  43.950  53.020  1.00  0.00           C  
ATOM   3240  CG2 ILE A 205      52.390  44.780  50.900  1.00  0.00           C  
ATOM   3241  CD  ILE A 205      52.440  43.100  53.520  1.00  0.00           C  
ATOM   3242  HN  ILE A 205      54.520  46.390  53.870  1.00  0.00           H  
ATOM   3243  HA  ILE A 205      55.150  45.590  51.330  1.00  0.00           H  
ATOM   3244  HB  ILE A 205      52.450  45.900  52.690  1.00  0.00           H  
ATOM   3245 1HG1 ILE A 205      54.190  44.260  53.890  1.00  0.00           H  
ATOM   3246 2HG1 ILE A 205      54.250  43.300  52.410  1.00  0.00           H  
ATOM   3247 1HG2 ILE A 205      52.940  43.960  50.390  1.00  0.00           H  
ATOM   3248 2HG2 ILE A 205      52.210  45.620  50.200  1.00  0.00           H  
ATOM   3249 3HG2 ILE A 205      51.480  44.290  51.310  1.00  0.00           H  
ATOM   3250  HD1 ILE A 205      51.720  43.830  53.950  1.00  0.00           H  
ATOM   3251  HD2 ILE A 205      52.770  42.510  54.400  1.00  0.00           H  
ATOM   3252  HD3 ILE A 205      51.900  42.510  52.750  1.00  0.00           H  
ATOM   3253  N   ASP A 206      53.210  48.350  51.400  1.00  0.00           N  
ATOM   3254  CA  ASP A 206      52.640  49.440  50.670  1.00  0.00           C  
ATOM   3255  C   ASP A 206      53.750  50.340  50.280  1.00  0.00           C  
ATOM   3256  O   ASP A 206      53.760  50.940  49.200  1.00  0.00           O  
ATOM   3257  CB  ASP A 206      51.600  50.160  51.640  1.00  0.00           C  
ATOM   3258  CG  ASP A 206      51.170  51.490  51.130  1.00  0.00           C  
ATOM   3259  OD1 ASP A 206      50.420  51.630  50.120  1.00  0.00           O  
ATOM   3260  OD2 ASP A 206      51.550  52.530  51.740  1.00  0.00           O1-
ATOM   3261  HN  ASP A 206      53.000  48.340  52.380  1.00  0.00           H  
ATOM   3262  HA  ASP A 206      52.190  49.060  49.770  1.00  0.00           H  
ATOM   3263  HB1 ASP A 206      52.120  50.230  52.610  1.00  0.00           H  
ATOM   3264  HB2 ASP A 206      50.690  49.530  51.750  1.00  0.00           H  
ATOM   3265  N   ALA A 207      54.810  50.530  51.200  1.00  0.00           N  
ATOM   3266  CA  ALA A 207      56.030  51.220  50.920  1.00  0.00           C  
ATOM   3267  C   ALA A 207      56.810  50.640  49.800  1.00  0.00           C  
ATOM   3268  O   ALA A 207      57.280  51.340  48.930  1.00  0.00           O  
ATOM   3269  CB  ALA A 207      56.810  51.280  52.180  1.00  0.00           C  
ATOM   3270  HN  ALA A 207      54.730  50.070  52.080  1.00  0.00           H  
ATOM   3271  HA  ALA A 207      55.860  52.240  50.610  1.00  0.00           H  
ATOM   3272  HB1 ALA A 207      57.840  51.660  52.050  1.00  0.00           H  
ATOM   3273  HB2 ALA A 207      57.070  50.230  52.450  1.00  0.00           H  
ATOM   3274  HB3 ALA A 207      56.350  51.830  53.020  1.00  0.00           H  
ATOM   3275  N   MET A 208      56.950  49.330  49.750  1.00  0.00           N  
ATOM   3276  CA  MET A 208      57.520  48.570  48.680  1.00  0.00           C  
ATOM   3277  C   MET A 208      56.820  48.830  47.340  1.00  0.00           C  
ATOM   3278  O   MET A 208      57.410  49.030  46.260  1.00  0.00           O  
ATOM   3279  CB  MET A 208      57.690  47.020  49.040  1.00  0.00           C  
ATOM   3280  CG  MET A 208      58.810  46.600  49.920  1.00  0.00           C  
ATOM   3281  SD  MET A 208      58.710  44.880  50.370  1.00  0.00           S  
ATOM   3282  CE  MET A 208      59.440  43.910  49.030  1.00  0.00           C  
ATOM   3283  HN  MET A 208      56.550  48.770  50.460  1.00  0.00           H  
ATOM   3284  HA  MET A 208      58.530  48.950  48.630  1.00  0.00           H  
ATOM   3285  HB1 MET A 208      57.850  46.500  48.070  1.00  0.00           H  
ATOM   3286  HB2 MET A 208      56.690  46.730  49.430  1.00  0.00           H  
ATOM   3287  HG1 MET A 208      58.750  47.290  50.790  1.00  0.00           H  
ATOM   3288  HG2 MET A 208      59.770  46.850  49.420  1.00  0.00           H  
ATOM   3289  HE1 MET A 208      59.480  42.820  49.210  1.00  0.00           H  
ATOM   3290  HE2 MET A 208      60.430  44.260  48.680  1.00  0.00           H  
ATOM   3291  HE3 MET A 208      58.960  44.090  48.040  1.00  0.00           H  
ATOM   3292  N   ARG A 209      55.460  48.890  47.310  1.00  0.00           N  
ATOM   3293  CA  ARG A 209      54.740  49.410  46.170  1.00  0.00           C  
ATOM   3294  C   ARG A 209      55.010  50.860  45.780  1.00  0.00           C  
ATOM   3295  O   ARG A 209      55.320  51.130  44.650  1.00  0.00           O  
ATOM   3296  CB  ARG A 209      53.190  49.240  46.290  1.00  0.00           C  
ATOM   3297  CG  ARG A 209      52.700  47.800  46.510  1.00  0.00           C  
ATOM   3298  CD  ARG A 209      53.440  46.670  45.790  1.00  0.00           C  
ATOM   3299  NE  ARG A 209      53.430  47.020  44.300  1.00  0.00           N  
ATOM   3300  CZ  ARG A 209      53.830  46.300  43.260  1.00  0.00           C  
ATOM   3301  NH1 ARG A 209      54.020  45.080  43.310  1.00  0.00           N1+
ATOM   3302  NH2 ARG A 209      54.200  47.040  42.160  1.00  0.00           N  
ATOM   3303  HN  ARG A 209      54.970  48.780  48.170  1.00  0.00           H  
ATOM   3304  HA  ARG A 209      55.100  48.800  45.360  1.00  0.00           H  
ATOM   3305  HB1 ARG A 209      52.800  49.680  45.350  1.00  0.00           H  
ATOM   3306  HB2 ARG A 209      52.830  49.820  47.170  1.00  0.00           H  
ATOM   3307  HG1 ARG A 209      51.630  47.740  46.210  1.00  0.00           H  
ATOM   3308  HG2 ARG A 209      52.720  47.650  47.610  1.00  0.00           H  
ATOM   3309  HD1 ARG A 209      52.890  45.730  46.030  1.00  0.00           H  
ATOM   3310  HD2 ARG A 209      54.500  46.590  46.110  1.00  0.00           H  
ATOM   3311  HE  ARG A 209      53.150  47.920  43.980  1.00  0.00           H  
ATOM   3312 1HH1 ARG A 209      54.250  44.680  42.420  1.00  0.00           H  
ATOM   3313 2HH1 ARG A 209      53.530  44.580  44.020  1.00  0.00           H  
ATOM   3314 1HH2 ARG A 209      54.730  46.620  41.430  1.00  0.00           H  
ATOM   3315 2HH2 ARG A 209      54.140  48.030  42.190  1.00  0.00           H  
ATOM   3316  N   ALA A 210      55.010  51.790  46.790  1.00  0.00           N  
ATOM   3317  CA  ALA A 210      55.190  53.200  46.540  1.00  0.00           C  
ATOM   3318  C   ALA A 210      56.590  53.560  46.020  1.00  0.00           C  
ATOM   3319  O   ALA A 210      56.780  54.500  45.280  1.00  0.00           O  
ATOM   3320  CB  ALA A 210      54.980  53.950  47.850  1.00  0.00           C  
ATOM   3321  HN  ALA A 210      54.880  51.520  47.740  1.00  0.00           H  
ATOM   3322  HA  ALA A 210      54.520  53.620  45.800  1.00  0.00           H  
ATOM   3323  HB1 ALA A 210      54.020  53.570  48.260  1.00  0.00           H  
ATOM   3324  HB2 ALA A 210      54.960  55.050  47.660  1.00  0.00           H  
ATOM   3325  HB3 ALA A 210      55.700  53.710  48.660  1.00  0.00           H  
ATOM   3326  N   ALA A 211      57.570  52.800  46.550  1.00  0.00           N  
ATOM   3327  CA  ALA A 211      58.960  52.980  46.180  1.00  0.00           C  
ATOM   3328  C   ALA A 211      59.380  52.500  44.910  1.00  0.00           C  
ATOM   3329  O   ALA A 211      60.400  52.900  44.340  1.00  0.00           O  
ATOM   3330  CB  ALA A 211      59.840  52.270  47.230  1.00  0.00           C  
ATOM   3331  HN  ALA A 211      57.330  52.220  47.320  1.00  0.00           H  
ATOM   3332  HA  ALA A 211      59.180  54.040  46.130  1.00  0.00           H  
ATOM   3333  HB1 ALA A 211      60.920  52.400  47.020  1.00  0.00           H  
ATOM   3334  HB2 ALA A 211      59.740  51.180  47.370  1.00  0.00           H  
ATOM   3335  HB3 ALA A 211      59.470  52.740  48.170  1.00  0.00           H  
ATOM   3336  N   ALA A 212      58.500  51.600  44.370  1.00  0.00           N  
ATOM   3337  CA  ALA A 212      58.780  50.960  43.100  1.00  0.00           C  
ATOM   3338  C   ALA A 212      58.580  51.950  41.940  1.00  0.00           C  
ATOM   3339  O   ALA A 212      59.150  51.850  40.900  1.00  0.00           O  
ATOM   3340  CB  ALA A 212      57.680  49.800  42.860  1.00  0.00           C  
ATOM   3341  HN  ALA A 212      57.740  51.150  44.830  1.00  0.00           H  
ATOM   3342  HA  ALA A 212      59.810  50.640  43.010  1.00  0.00           H  
ATOM   3343  HB1 ALA A 212      57.580  49.130  43.740  1.00  0.00           H  
ATOM   3344  HB2 ALA A 212      57.920  49.270  41.910  1.00  0.00           H  
ATOM   3345  HB3 ALA A 212      56.640  50.180  42.840  1.00  0.00           H  
ATOM   3346  N   HSD A 213      57.710  52.930  42.200  1.00  0.00           N  
ATOM   3347  CA  HSD A 213      57.440  53.910  41.190  1.00  0.00           C  
ATOM   3348  C   HSD A 213      58.470  55.010  41.020  1.00  0.00           C  
ATOM   3349  O   HSD A 213      59.150  55.420  41.990  1.00  0.00           O  
ATOM   3350  CB  HSD A 213      56.080  54.550  41.520  1.00  0.00           C  
ATOM   3351  CG  HSD A 213      55.000  53.560  41.430  1.00  0.00           C  
ATOM   3352  CD2 HSD A 213      54.070  53.210  42.350  1.00  0.00           C  
ATOM   3353  ND1 HSD A 213      54.650  52.930  40.250  1.00  0.00           N  
ATOM   3354  CE1 HSD A 213      53.490  52.240  40.550  1.00  0.00           C  
ATOM   3355  NE2 HSD A 213      53.090  52.410  41.790  1.00  0.00           N  
ATOM   3356  HN  HSD A 213      57.240  52.810  43.070  1.00  0.00           H  
ATOM   3357  HA  HSD A 213      57.530  53.450  40.220  1.00  0.00           H  
ATOM   3358  HB1 HSD A 213      55.950  55.430  40.850  1.00  0.00           H  
ATOM   3359  HB2 HSD A 213      56.200  54.880  42.580  1.00  0.00           H  
ATOM   3360  HD1 HSD A 213      55.070  53.160  39.370  1.00  0.00           H  
ATOM   3361  HD2 HSD A 213      53.980  53.800  43.250  1.00  0.00           H  
ATOM   3362  HE1 HSD A 213      52.970  51.910  39.650  1.00  0.00           H  
ATOM   3363  N   ASP A 214      58.560  55.620  39.840  1.00  0.00           N  
ATOM   3364  CA  ASP A 214      59.370  56.770  39.520  1.00  0.00           C  
ATOM   3365  C   ASP A 214      58.620  57.990  40.110  1.00  0.00           C  
ATOM   3366  O   ASP A 214      57.340  58.050  40.090  1.00  0.00           O  
ATOM   3367  CB  ASP A 214      59.590  56.840  37.980  1.00  0.00           C  
ATOM   3368  CG  ASP A 214      58.350  56.540  37.230  1.00  0.00           C  
ATOM   3369  OD1 ASP A 214      57.700  55.410  37.400  1.00  0.00           O  
ATOM   3370  OD2 ASP A 214      57.850  57.350  36.430  1.00  0.00           O1-
ATOM   3371  HN  ASP A 214      57.960  55.480  39.060  1.00  0.00           H  
ATOM   3372  HA  ASP A 214      60.310  56.740  40.040  1.00  0.00           H  
ATOM   3373  HB1 ASP A 214      60.210  55.960  37.710  1.00  0.00           H  
ATOM   3374  HB2 ASP A 214      60.120  57.770  37.690  1.00  0.00           H  
ATOM   3375  N   HSD A 215      59.330  58.980  40.590  1.00  0.00           N  
ATOM   3376  CA  HSD A 215      58.820  60.030  41.440  1.00  0.00           C  
ATOM   3377  C   HSD A 215      59.550  61.280  41.100  1.00  0.00           C  
ATOM   3378  O   HSD A 215      60.660  61.240  40.580  1.00  0.00           O  
ATOM   3379  CB  HSD A 215      58.870  59.710  42.950  1.00  0.00           C  
ATOM   3380  CG  HSD A 215      57.680  58.860  43.420  1.00  0.00           C  
ATOM   3381  CD2 HSD A 215      56.490  59.340  43.850  1.00  0.00           C  
ATOM   3382  ND1 HSD A 215      57.640  57.510  43.720  1.00  0.00           N  
ATOM   3383  CE1 HSD A 215      56.400  57.250  44.300  1.00  0.00           C  
ATOM   3384  NE2 HSD A 215      55.650  58.380  44.350  1.00  0.00           N  
ATOM   3385  HN  HSD A 215      60.320  58.900  40.580  1.00  0.00           H  
ATOM   3386  HA  HSD A 215      57.800  60.160  41.100  1.00  0.00           H  
ATOM   3387  HB1 HSD A 215      58.680  60.630  43.550  1.00  0.00           H  
ATOM   3388  HB2 HSD A 215      59.850  59.230  43.160  1.00  0.00           H  
ATOM   3389  HD1 HSD A 215      58.280  56.920  43.230  1.00  0.00           H  
ATOM   3390  HD2 HSD A 215      56.110  60.350  43.750  1.00  0.00           H  
ATOM   3391  HE1 HSD A 215      56.110  56.320  44.800  1.00  0.00           H  
ATOM   3392  N   TYR A 216      58.890  62.380  41.480  1.00  0.00           N  
ATOM   3393  CA  TYR A 216      59.540  63.670  41.590  1.00  0.00           C  
ATOM   3394  C   TYR A 216      60.020  64.100  42.990  1.00  0.00           C  
ATOM   3395  O   TYR A 216      59.300  64.780  43.720  1.00  0.00           O  
ATOM   3396  CB  TYR A 216      58.610  64.830  40.890  1.00  0.00           C  
ATOM   3397  CG  TYR A 216      58.560  64.730  39.400  1.00  0.00           C  
ATOM   3398  CD1 TYR A 216      57.870  63.680  38.760  1.00  0.00           C  
ATOM   3399  CD2 TYR A 216      59.240  65.700  38.640  1.00  0.00           C  
ATOM   3400  CE1 TYR A 216      57.920  63.670  37.360  1.00  0.00           C  
ATOM   3401  CE2 TYR A 216      59.110  65.750  37.230  1.00  0.00           C  
ATOM   3402  CZ  TYR A 216      58.610  64.590  36.590  1.00  0.00           C  
ATOM   3403  OH  TYR A 216      58.720  64.400  35.160  1.00  0.00           O  
ATOM   3404  HN  TYR A 216      57.970  62.370  41.840  1.00  0.00           H  
ATOM   3405  HA  TYR A 216      60.460  63.670  41.020  1.00  0.00           H  
ATOM   3406  HB1 TYR A 216      58.810  65.860  41.240  1.00  0.00           H  
ATOM   3407  HB2 TYR A 216      57.620  64.570  41.310  1.00  0.00           H  
ATOM   3408  HD1 TYR A 216      57.420  62.870  39.320  1.00  0.00           H  
ATOM   3409  HD2 TYR A 216      59.810  66.510  39.070  1.00  0.00           H  
ATOM   3410  HE1 TYR A 216      57.450  62.820  36.900  1.00  0.00           H  
ATOM   3411  HE2 TYR A 216      59.540  66.440  36.520  1.00  0.00           H  
ATOM   3412  HH  TYR A 216      58.690  65.280  34.800  1.00  0.00           H  
ATOM   3413  N   PHE A 217      61.230  63.740  43.300  1.00  0.00           N  
ATOM   3414  CA  PHE A 217      61.740  63.790  44.590  1.00  0.00           C  
ATOM   3415  C   PHE A 217      62.310  65.120  44.980  1.00  0.00           C  
ATOM   3416  O   PHE A 217      63.210  65.590  44.300  1.00  0.00           O  
ATOM   3417  CB  PHE A 217      62.760  62.600  44.690  1.00  0.00           C  
ATOM   3418  CG  PHE A 217      63.530  62.520  45.930  1.00  0.00           C  
ATOM   3419  CD1 PHE A 217      62.830  62.520  47.130  1.00  0.00           C  
ATOM   3420  CD2 PHE A 217      64.910  62.430  45.970  1.00  0.00           C  
ATOM   3421  CE1 PHE A 217      63.480  62.370  48.370  1.00  0.00           C  
ATOM   3422  CE2 PHE A 217      65.580  62.130  47.150  1.00  0.00           C  
ATOM   3423  CZ  PHE A 217      64.880  62.160  48.380  1.00  0.00           C  
ATOM   3424  HN  PHE A 217      61.780  63.260  42.620  1.00  0.00           H  
ATOM   3425  HA  PHE A 217      60.900  63.670  45.260  1.00  0.00           H  
ATOM   3426  HB1 PHE A 217      63.410  62.610  43.790  1.00  0.00           H  
ATOM   3427  HB2 PHE A 217      62.050  61.740  44.630  1.00  0.00           H  
ATOM   3428  HD1 PHE A 217      61.760  62.570  47.120  1.00  0.00           H  
ATOM   3429  HD2 PHE A 217      65.510  62.450  45.070  1.00  0.00           H  
ATOM   3430  HE1 PHE A 217      62.970  62.230  49.310  1.00  0.00           H  
ATOM   3431  HE2 PHE A 217      66.630  61.870  47.110  1.00  0.00           H  
ATOM   3432  HZ  PHE A 217      65.390  62.000  49.320  1.00  0.00           H  
ATOM   3433  N   LEU A 218      61.890  65.660  46.180  1.00  0.00           N  
ATOM   3434  CA  LEU A 218      62.420  66.980  46.630  1.00  0.00           C  
ATOM   3435  C   LEU A 218      63.720  66.820  47.440  1.00  0.00           C  
ATOM   3436  O   LEU A 218      63.660  66.510  48.570  1.00  0.00           O  
ATOM   3437  CB  LEU A 218      61.250  67.660  47.380  1.00  0.00           C  
ATOM   3438  CG  LEU A 218      61.600  68.920  48.290  1.00  0.00           C  
ATOM   3439  CD1 LEU A 218      62.290  70.130  47.680  1.00  0.00           C  
ATOM   3440  CD2 LEU A 218      60.330  69.390  49.000  1.00  0.00           C  
ATOM   3441  HN  LEU A 218      61.230  65.230  46.780  1.00  0.00           H  
ATOM   3442  HA  LEU A 218      62.660  67.570  45.760  1.00  0.00           H  
ATOM   3443  HB1 LEU A 218      60.770  66.970  48.100  1.00  0.00           H  
ATOM   3444  HB2 LEU A 218      60.450  67.920  46.670  1.00  0.00           H  
ATOM   3445  HG  LEU A 218      62.260  68.470  49.060  1.00  0.00           H  
ATOM   3446 1HD1 LEU A 218      61.630  70.500  46.870  1.00  0.00           H  
ATOM   3447 2HD1 LEU A 218      63.320  69.830  47.380  1.00  0.00           H  
ATOM   3448 3HD1 LEU A 218      62.360  70.920  48.450  1.00  0.00           H  
ATOM   3449 1HD2 LEU A 218      60.470  70.200  49.750  1.00  0.00           H  
ATOM   3450 2HD2 LEU A 218      59.690  68.600  49.430  1.00  0.00           H  
ATOM   3451 3HD2 LEU A 218      59.630  69.800  48.230  1.00  0.00           H  
ATOM   3452  N   SER A 219      64.910  67.140  46.850  1.00  0.00           N  
ATOM   3453  CA  SER A 219      66.180  66.910  47.610  1.00  0.00           C  
ATOM   3454  C   SER A 219      67.310  67.610  47.120  1.00  0.00           C  
ATOM   3455  O   SER A 219      67.220  68.440  46.180  1.00  0.00           O  
ATOM   3456  CB  SER A 219      66.620  65.400  47.690  1.00  0.00           C  
ATOM   3457  OG  SER A 219      67.390  65.150  48.850  1.00  0.00           O  
ATOM   3458  HN  SER A 219      64.960  67.460  45.910  1.00  0.00           H  
ATOM   3459  HA  SER A 219      65.950  67.300  48.590  1.00  0.00           H  
ATOM   3460  HB1 SER A 219      67.070  65.060  46.730  1.00  0.00           H  
ATOM   3461  HB2 SER A 219      65.650  64.860  47.710  1.00  0.00           H  
ATOM   3462  HG1 SER A 219      66.710  65.210  49.520  1.00  0.00           H  
ATOM   3463  N   VAL A 220      68.490  67.460  47.730  1.00  0.00           N  
ATOM   3464  CA  VAL A 220      69.790  68.050  47.670  1.00  0.00           C  
ATOM   3465  C   VAL A 220      70.570  67.240  46.710  1.00  0.00           C  
ATOM   3466  O   VAL A 220      70.820  66.030  46.910  1.00  0.00           O  
ATOM   3467  CB  VAL A 220      70.490  68.120  49.010  1.00  0.00           C  
ATOM   3468  CG1 VAL A 220      71.840  68.770  48.880  1.00  0.00           C  
ATOM   3469  CG2 VAL A 220      69.520  68.900  49.950  1.00  0.00           C  
ATOM   3470  HN  VAL A 220      68.440  66.790  48.460  1.00  0.00           H  
ATOM   3471  HA  VAL A 220      69.700  69.060  47.290  1.00  0.00           H  
ATOM   3472  HB  VAL A 220      70.530  67.100  49.460  1.00  0.00           H  
ATOM   3473 1HG1 VAL A 220      72.300  68.810  49.890  1.00  0.00           H  
ATOM   3474 2HG1 VAL A 220      71.750  69.840  48.570  1.00  0.00           H  
ATOM   3475 3HG1 VAL A 220      72.480  68.130  48.240  1.00  0.00           H  
ATOM   3476 1HG2 VAL A 220      69.370  69.890  49.460  1.00  0.00           H  
ATOM   3477 2HG2 VAL A 220      69.930  69.170  50.940  1.00  0.00           H  
ATOM   3478 3HG2 VAL A 220      68.560  68.350  50.060  1.00  0.00           H  
ATOM   3479  N   THR A 221      71.040  67.900  45.680  1.00  0.00           N  
ATOM   3480  CA  THR A 221      71.840  67.290  44.650  1.00  0.00           C  
ATOM   3481  C   THR A 221      73.300  67.460  44.940  1.00  0.00           C  
ATOM   3482  O   THR A 221      73.720  68.190  45.830  1.00  0.00           O  
ATOM   3483  CB  THR A 221      71.570  67.970  43.290  1.00  0.00           C  
ATOM   3484  CG2 THR A 221      70.070  67.800  43.030  1.00  0.00           C  
ATOM   3485  OG1 THR A 221      71.810  69.410  43.270  1.00  0.00           O  
ATOM   3486  HN  THR A 221      70.850  68.870  45.500  1.00  0.00           H  
ATOM   3487  HA  THR A 221      71.670  66.220  44.570  1.00  0.00           H  
ATOM   3488  HB  THR A 221      72.100  67.480  42.450  1.00  0.00           H  
ATOM   3489  HG1 THR A 221      71.310  69.640  44.060  1.00  0.00           H  
ATOM   3490 1HG2 THR A 221      69.440  68.290  43.800  1.00  0.00           H  
ATOM   3491 2HG2 THR A 221      69.820  66.720  43.080  1.00  0.00           H  
ATOM   3492 3HG2 THR A 221      69.760  68.310  42.100  1.00  0.00           H  
ATOM   3493  N   LYS A 222      74.240  66.770  44.220  1.00  0.00           N  
ATOM   3494  CA  LYS A 222      75.680  66.820  44.370  1.00  0.00           C  
ATOM   3495  C   LYS A 222      76.440  68.130  44.690  1.00  0.00           C  
ATOM   3496  O   LYS A 222      77.250  68.180  45.650  1.00  0.00           O  
ATOM   3497  CB  LYS A 222      76.480  66.120  43.150  1.00  0.00           C  
ATOM   3498  CG  LYS A 222      76.960  64.700  43.450  1.00  0.00           C  
ATOM   3499  CD  LYS A 222      75.810  63.730  43.720  1.00  0.00           C  
ATOM   3500  CE  LYS A 222      76.160  62.420  44.320  1.00  0.00           C  
ATOM   3501  NZ  LYS A 222      77.140  61.760  43.380  1.00  0.00           N1+
ATOM   3502  HN  LYS A 222      73.970  66.060  43.580  1.00  0.00           H  
ATOM   3503  HA  LYS A 222      75.870  66.180  45.220  1.00  0.00           H  
ATOM   3504  HB1 LYS A 222      77.400  66.670  42.850  1.00  0.00           H  
ATOM   3505  HB2 LYS A 222      75.850  66.030  42.240  1.00  0.00           H  
ATOM   3506  HG1 LYS A 222      77.610  64.750  44.360  1.00  0.00           H  
ATOM   3507  HG2 LYS A 222      77.500  64.450  42.520  1.00  0.00           H  
ATOM   3508  HD1 LYS A 222      75.160  63.540  42.840  1.00  0.00           H  
ATOM   3509  HD2 LYS A 222      75.110  64.210  44.430  1.00  0.00           H  
ATOM   3510  HE1 LYS A 222      75.350  61.660  44.300  1.00  0.00           H  
ATOM   3511  HE2 LYS A 222      76.630  62.420  45.330  1.00  0.00           H  
ATOM   3512  HZ1 LYS A 222      77.560  62.490  42.760  1.00  0.00           H  
ATOM   3513  HZ2 LYS A 222      76.620  61.160  42.710  1.00  0.00           H  
ATOM   3514  HZ3 LYS A 222      77.830  61.170  43.880  1.00  0.00           H  
ATOM   3515  N   PRO A 223      76.140  69.260  44.010  1.00  0.00           N  
ATOM   3516  CA  PRO A 223      76.680  70.670  44.290  1.00  0.00           C  
ATOM   3517  C   PRO A 223      76.240  71.300  45.540  1.00  0.00           C  
ATOM   3518  O   PRO A 223      76.740  72.380  45.850  1.00  0.00           O  
ATOM   3519  CB  PRO A 223      76.160  71.510  43.080  1.00  0.00           C  
ATOM   3520  CG  PRO A 223      76.000  70.470  41.990  1.00  0.00           C  
ATOM   3521  CD  PRO A 223      75.470  69.180  42.710  1.00  0.00           C  
ATOM   3522  HA  PRO A 223      77.760  70.610  44.300  1.00  0.00           H  
ATOM   3523  HB1 PRO A 223      76.890  72.290  42.790  1.00  0.00           H  
ATOM   3524  HB2 PRO A 223      75.200  72.030  43.260  1.00  0.00           H  
ATOM   3525  HG1 PRO A 223      75.430  70.870  41.120  1.00  0.00           H  
ATOM   3526  HG2 PRO A 223      77.030  70.280  41.620  1.00  0.00           H  
ATOM   3527  HD1 PRO A 223      74.410  69.330  43.010  1.00  0.00           H  
ATOM   3528  HD2 PRO A 223      75.760  68.250  42.170  1.00  0.00           H  
ATOM   3529  N   GLY A 224      75.350  70.660  46.340  1.00  0.00           N  
ATOM   3530  CA  GLY A 224      74.980  70.960  47.720  1.00  0.00           C  
ATOM   3531  C   GLY A 224      73.650  71.630  47.860  1.00  0.00           C  
ATOM   3532  O   GLY A 224      73.270  72.150  48.900  1.00  0.00           O  
ATOM   3533  HN  GLY A 224      74.890  69.880  45.920  1.00  0.00           H  
ATOM   3534  HA1 GLY A 224      75.710  71.520  48.290  1.00  0.00           H  
ATOM   3535  HA2 GLY A 224      74.850  69.930  48.030  1.00  0.00           H  
ATOM   3536  N   VAL A 225      72.860  71.710  46.750  1.00  0.00           N  
ATOM   3537  CA  VAL A 225      71.700  72.570  46.690  1.00  0.00           C  
ATOM   3538  C   VAL A 225      70.470  71.760  46.410  1.00  0.00           C  
ATOM   3539  O   VAL A 225      70.470  70.710  45.770  1.00  0.00           O  
ATOM   3540  CB  VAL A 225      71.790  73.630  45.590  1.00  0.00           C  
ATOM   3541  CG1 VAL A 225      72.820  74.710  45.930  1.00  0.00           C  
ATOM   3542  CG2 VAL A 225      72.170  73.030  44.230  1.00  0.00           C  
ATOM   3543  HN  VAL A 225      73.140  71.310  45.880  1.00  0.00           H  
ATOM   3544  HA  VAL A 225      71.510  73.000  47.660  1.00  0.00           H  
ATOM   3545  HB  VAL A 225      70.800  74.070  45.340  1.00  0.00           H  
ATOM   3546 1HG1 VAL A 225      72.410  75.190  46.840  1.00  0.00           H  
ATOM   3547 2HG1 VAL A 225      72.850  75.480  45.130  1.00  0.00           H  
ATOM   3548 3HG1 VAL A 225      73.840  74.320  46.150  1.00  0.00           H  
ATOM   3549 1HG2 VAL A 225      71.510  72.160  44.020  1.00  0.00           H  
ATOM   3550 2HG2 VAL A 225      73.220  72.640  44.190  1.00  0.00           H  
ATOM   3551 3HG2 VAL A 225      72.070  73.870  43.510  1.00  0.00           H  
ATOM   3552  N   THR A 226      69.280  72.160  46.960  1.00  0.00           N  
ATOM   3553  CA  THR A 226      67.930  71.610  46.760  1.00  0.00           C  
ATOM   3554  C   THR A 226      67.450  71.690  45.300  1.00  0.00           C  
ATOM   3555  O   THR A 226      67.640  72.690  44.580  1.00  0.00           O  
ATOM   3556  CB  THR A 226      66.820  72.240  47.580  1.00  0.00           C  
ATOM   3557  CG2 THR A 226      67.030  71.650  49.000  1.00  0.00           C  
ATOM   3558  OG1 THR A 226      66.980  73.650  47.630  1.00  0.00           O  
ATOM   3559  HN  THR A 226      69.330  73.010  47.480  1.00  0.00           H  
ATOM   3560  HA  THR A 226      68.050  70.600  47.140  1.00  0.00           H  
ATOM   3561  HB  THR A 226      65.780  72.030  47.240  1.00  0.00           H  
ATOM   3562  HG1 THR A 226      67.130  74.000  46.740  1.00  0.00           H  
ATOM   3563 1HG2 THR A 226      66.200  72.110  49.580  1.00  0.00           H  
ATOM   3564 2HG2 THR A 226      68.020  71.900  49.430  1.00  0.00           H  
ATOM   3565 3HG2 THR A 226      66.840  70.550  49.000  1.00  0.00           H  
ATOM   3566  N   ALA A 227      66.650  70.750  44.800  1.00  0.00           N  
ATOM   3567  CA  ALA A 227      66.240  70.650  43.450  1.00  0.00           C  
ATOM   3568  C   ALA A 227      65.160  69.520  43.510  1.00  0.00           C  
ATOM   3569  O   ALA A 227      64.960  68.870  44.520  1.00  0.00           O  
ATOM   3570  CB  ALA A 227      67.340  70.240  42.490  1.00  0.00           C  
ATOM   3571  HN  ALA A 227      66.390  69.910  45.270  1.00  0.00           H  
ATOM   3572  HA  ALA A 227      65.750  71.540  43.070  1.00  0.00           H  
ATOM   3573  HB1 ALA A 227      67.730  69.210  42.660  1.00  0.00           H  
ATOM   3574  HB2 ALA A 227      68.190  70.960  42.470  1.00  0.00           H  
ATOM   3575  HB3 ALA A 227      66.910  70.250  41.460  1.00  0.00           H  
ATOM   3576  N   ILE A 228      64.570  69.230  42.340  1.00  0.00           N  
ATOM   3577  CA  ILE A 228      63.580  68.210  42.200  1.00  0.00           C  
ATOM   3578  C   ILE A 228      64.110  67.180  41.280  1.00  0.00           C  
ATOM   3579  O   ILE A 228      64.570  67.480  40.170  1.00  0.00           O  
ATOM   3580  CB  ILE A 228      62.170  68.680  41.610  1.00  0.00           C  
ATOM   3581  CG1 ILE A 228      61.550  69.740  42.530  1.00  0.00           C  
ATOM   3582  CG2 ILE A 228      61.250  67.470  41.180  1.00  0.00           C  
ATOM   3583  CD  ILE A 228      61.420  69.280  43.970  1.00  0.00           C  
ATOM   3584  HN  ILE A 228      64.850  69.790  41.570  1.00  0.00           H  
ATOM   3585  HA  ILE A 228      63.440  67.750  43.170  1.00  0.00           H  
ATOM   3586  HB  ILE A 228      62.290  69.220  40.640  1.00  0.00           H  
ATOM   3587 1HG1 ILE A 228      60.520  69.990  42.180  1.00  0.00           H  
ATOM   3588 2HG1 ILE A 228      62.140  70.670  42.410  1.00  0.00           H  
ATOM   3589 1HG2 ILE A 228      61.650  66.920  40.310  1.00  0.00           H  
ATOM   3590 2HG2 ILE A 228      60.230  67.800  40.890  1.00  0.00           H  
ATOM   3591 3HG2 ILE A 228      61.340  66.780  42.050  1.00  0.00           H  
ATOM   3592  HD1 ILE A 228      62.410  69.470  44.450  1.00  0.00           H  
ATOM   3593  HD2 ILE A 228      61.170  68.190  43.990  1.00  0.00           H  
ATOM   3594  HD3 ILE A 228      60.630  69.840  44.520  1.00  0.00           H  
ATOM   3595  N   VAL A 229      64.270  66.010  41.830  1.00  0.00           N  
ATOM   3596  CA  VAL A 229      65.030  64.930  41.300  1.00  0.00           C  
ATOM   3597  C   VAL A 229      64.140  63.950  40.540  1.00  0.00           C  
ATOM   3598  O   VAL A 229      63.060  63.610  40.980  1.00  0.00           O  
ATOM   3599  CB  VAL A 229      65.790  64.210  42.310  1.00  0.00           C  
ATOM   3600  CG1 VAL A 229      66.540  63.060  41.650  1.00  0.00           C  
ATOM   3601  CG2 VAL A 229      66.720  65.210  42.950  1.00  0.00           C  
ATOM   3602  HN  VAL A 229      63.920  65.740  42.720  1.00  0.00           H  
ATOM   3603  HA  VAL A 229      65.710  65.270  40.530  1.00  0.00           H  
ATOM   3604  HB  VAL A 229      65.170  63.730  43.110  1.00  0.00           H  
ATOM   3605 1HG1 VAL A 229      65.840  62.190  41.600  1.00  0.00           H  
ATOM   3606 2HG1 VAL A 229      67.440  62.710  42.200  1.00  0.00           H  
ATOM   3607 3HG1 VAL A 229      66.910  63.350  40.640  1.00  0.00           H  
ATOM   3608 1HG2 VAL A 229      67.110  65.970  42.240  1.00  0.00           H  
ATOM   3609 2HG2 VAL A 229      67.590  64.640  43.320  1.00  0.00           H  
ATOM   3610 3HG2 VAL A 229      66.200  65.750  43.770  1.00  0.00           H  
ATOM   3611  N   GLY A 230      64.470  63.540  39.310  1.00  0.00           N  
ATOM   3612  CA  GLY A 230      63.730  62.390  38.750  1.00  0.00           C  
ATOM   3613  C   GLY A 230      64.340  61.080  39.200  1.00  0.00           C  
ATOM   3614  O   GLY A 230      65.510  60.900  38.960  1.00  0.00           O  
ATOM   3615  HN  GLY A 230      65.320  63.880  38.930  1.00  0.00           H  
ATOM   3616  HA1 GLY A 230      63.860  62.400  37.680  1.00  0.00           H  
ATOM   3617  HA2 GLY A 230      62.710  62.490  39.090  1.00  0.00           H  
ATOM   3618  N   THR A 231      63.520  60.190  39.850  1.00  0.00           N  
ATOM   3619  CA  THR A 231      63.960  58.850  40.290  1.00  0.00           C  
ATOM   3620  C   THR A 231      63.390  57.900  39.230  1.00  0.00           C  
ATOM   3621  O   THR A 231      62.420  58.260  38.510  1.00  0.00           O  
ATOM   3622  CB  THR A 231      63.530  58.500  41.730  1.00  0.00           C  
ATOM   3623  CG2 THR A 231      64.010  59.520  42.770  1.00  0.00           C  
ATOM   3624  OG1 THR A 231      62.100  58.380  41.840  1.00  0.00           O  
ATOM   3625  HN  THR A 231      62.540  60.350  39.920  1.00  0.00           H  
ATOM   3626  HA  THR A 231      65.030  58.740  40.170  1.00  0.00           H  
ATOM   3627  HB  THR A 231      64.000  57.510  41.890  1.00  0.00           H  
ATOM   3628  HG1 THR A 231      61.940  57.680  42.470  1.00  0.00           H  
ATOM   3629 1HG2 THR A 231      63.590  60.510  42.510  1.00  0.00           H  
ATOM   3630 2HG2 THR A 231      65.130  59.580  42.880  1.00  0.00           H  
ATOM   3631 3HG2 THR A 231      63.490  59.310  43.730  1.00  0.00           H  
ATOM   3632  N   GLU A 232      64.040  56.710  39.180  1.00  0.00           N  
ATOM   3633  CA  GLU A 232      63.610  55.640  38.380  1.00  0.00           C  
ATOM   3634  C   GLU A 232      62.730  54.540  39.030  1.00  0.00           C  
ATOM   3635  O   GLU A 232      62.220  53.750  38.260  1.00  0.00           O  
ATOM   3636  CB  GLU A 232      64.840  55.020  37.660  1.00  0.00           C  
ATOM   3637  CG  GLU A 232      65.510  55.990  36.640  1.00  0.00           C  
ATOM   3638  CD  GLU A 232      65.060  55.670  35.200  1.00  0.00           C  
ATOM   3639  OE1 GLU A 232      64.570  56.540  34.420  1.00  0.00           O  
ATOM   3640  OE2 GLU A 232      65.180  54.440  34.800  1.00  0.00           O1-
ATOM   3641  HN  GLU A 232      64.870  56.620  39.730  1.00  0.00           H  
ATOM   3642  HA  GLU A 232      63.010  56.050  37.580  1.00  0.00           H  
ATOM   3643  HB1 GLU A 232      64.670  54.030  37.180  1.00  0.00           H  
ATOM   3644  HB2 GLU A 232      65.510  54.800  38.520  1.00  0.00           H  
ATOM   3645  HG1 GLU A 232      66.610  55.950  36.720  1.00  0.00           H  
ATOM   3646  HG2 GLU A 232      65.260  57.050  36.880  1.00  0.00           H  
ATOM   3647  N   GLY A 233      62.660  54.490  40.360  1.00  0.00           N  
ATOM   3648  CA  GLY A 233      61.950  53.410  41.030  1.00  0.00           C  
ATOM   3649  C   GLY A 233      62.850  52.260  41.470  1.00  0.00           C  
ATOM   3650  O   GLY A 233      63.700  51.890  40.730  1.00  0.00           O  
ATOM   3651  HN  GLY A 233      62.950  55.330  40.830  1.00  0.00           H  
ATOM   3652  HA1 GLY A 233      61.230  52.980  40.350  1.00  0.00           H  
ATOM   3653  HA2 GLY A 233      61.390  53.740  41.900  1.00  0.00           H  
ATOM   3654  N   ASN A 234      62.720  51.710  42.640  1.00  0.00           N  
ATOM   3655  CA  ASN A 234      63.510  50.590  43.100  1.00  0.00           C  
ATOM   3656  C   ASN A 234      62.810  49.210  43.120  1.00  0.00           C  
ATOM   3657  O   ASN A 234      61.970  48.910  43.970  1.00  0.00           O  
ATOM   3658  CB  ASN A 234      64.010  50.960  44.460  1.00  0.00           C  
ATOM   3659  CG  ASN A 234      65.170  50.010  44.910  1.00  0.00           C  
ATOM   3660  ND2 ASN A 234      65.990  50.610  45.750  1.00  0.00           N  
ATOM   3661  OD1 ASN A 234      65.460  48.890  44.480  1.00  0.00           O  
ATOM   3662  HN  ASN A 234      62.050  52.080  43.280  1.00  0.00           H  
ATOM   3663  HA  ASN A 234      64.380  50.460  42.470  1.00  0.00           H  
ATOM   3664  HB1 ASN A 234      63.150  50.960  45.150  1.00  0.00           H  
ATOM   3665  HB2 ASN A 234      64.430  51.990  44.500  1.00  0.00           H  
ATOM   3666 1HD2 ASN A 234      66.770  50.080  46.100  1.00  0.00           H  
ATOM   3667 2HD2 ASN A 234      66.050  51.610  45.820  1.00  0.00           H  
ATOM   3668  N   LYS A 235      63.150  48.310  42.210  1.00  0.00           N  
ATOM   3669  CA  LYS A 235      62.700  46.980  42.210  1.00  0.00           C  
ATOM   3670  C   LYS A 235      63.600  46.000  42.970  1.00  0.00           C  
ATOM   3671  O   LYS A 235      63.290  44.810  43.130  1.00  0.00           O  
ATOM   3672  CB  LYS A 235      62.500  46.520  40.710  1.00  0.00           C  
ATOM   3673  CG  LYS A 235      61.500  47.270  39.890  1.00  0.00           C  
ATOM   3674  CD  LYS A 235      61.270  46.430  38.580  1.00  0.00           C  
ATOM   3675  CE  LYS A 235      60.430  47.020  37.500  1.00  0.00           C  
ATOM   3676  NZ  LYS A 235      60.870  48.400  37.110  1.00  0.00           N1+
ATOM   3677  HN  LYS A 235      63.820  48.530  41.520  1.00  0.00           H  
ATOM   3678  HA  LYS A 235      61.810  46.820  42.790  1.00  0.00           H  
ATOM   3679  HB1 LYS A 235      62.120  45.480  40.720  1.00  0.00           H  
ATOM   3680  HB2 LYS A 235      63.510  46.410  40.240  1.00  0.00           H  
ATOM   3681  HG1 LYS A 235      61.800  48.320  39.680  1.00  0.00           H  
ATOM   3682  HG2 LYS A 235      60.560  47.310  40.470  1.00  0.00           H  
ATOM   3683  HD1 LYS A 235      60.990  45.390  38.870  1.00  0.00           H  
ATOM   3684  HD2 LYS A 235      62.310  46.360  38.200  1.00  0.00           H  
ATOM   3685  HE1 LYS A 235      59.330  46.930  37.600  1.00  0.00           H  
ATOM   3686  HE2 LYS A 235      60.790  46.430  36.630  1.00  0.00           H  
ATOM   3687  HZ1 LYS A 235      60.450  48.660  36.190  1.00  0.00           H  
ATOM   3688  HZ2 LYS A 235      61.890  48.400  36.930  1.00  0.00           H  
ATOM   3689  HZ3 LYS A 235      60.660  49.140  37.810  1.00  0.00           H  
ATOM   3690  N   ASP A 236      64.610  46.450  43.660  1.00  0.00           N  
ATOM   3691  CA  ASP A 236      65.510  45.640  44.470  1.00  0.00           C  
ATOM   3692  C   ASP A 236      65.250  45.650  45.990  1.00  0.00           C  
ATOM   3693  O   ASP A 236      66.110  45.460  46.880  1.00  0.00           O  
ATOM   3694  CB  ASP A 236      66.970  46.050  44.130  1.00  0.00           C  
ATOM   3695  CG  ASP A 236      67.280  45.690  42.730  1.00  0.00           C  
ATOM   3696  OD1 ASP A 236      66.810  44.660  42.120  1.00  0.00           O  
ATOM   3697  OD2 ASP A 236      68.090  46.380  42.140  1.00  0.00           O1-
ATOM   3698  HN  ASP A 236      64.780  47.430  43.730  1.00  0.00           H  
ATOM   3699  HA  ASP A 236      65.450  44.580  44.240  1.00  0.00           H  
ATOM   3700  HB1 ASP A 236      67.620  45.420  44.770  1.00  0.00           H  
ATOM   3701  HB2 ASP A 236      67.170  47.120  44.320  1.00  0.00           H  
ATOM   3702  N   THR A 237      64.000  46.060  46.330  1.00  0.00           N  
ATOM   3703  CA  THR A 237      63.490  46.140  47.690  1.00  0.00           C  
ATOM   3704  C   THR A 237      63.230  44.760  48.340  1.00  0.00           C  
ATOM   3705  O   THR A 237      63.150  43.810  47.600  1.00  0.00           O  
ATOM   3706  CB  THR A 237      62.360  47.140  47.910  1.00  0.00           C  
ATOM   3707  CG2 THR A 237      62.850  48.590  47.660  1.00  0.00           C  
ATOM   3708  OG1 THR A 237      61.320  46.820  46.930  1.00  0.00           O  
ATOM   3709  HN  THR A 237      63.290  46.150  45.630  1.00  0.00           H  
ATOM   3710  HA  THR A 237      64.270  46.540  48.330  1.00  0.00           H  
ATOM   3711  HB  THR A 237      61.970  47.050  48.940  1.00  0.00           H  
ATOM   3712  HG1 THR A 237      61.290  45.870  46.970  1.00  0.00           H  
ATOM   3713 1HG2 THR A 237      62.050  49.360  47.780  1.00  0.00           H  
ATOM   3714 2HG2 THR A 237      63.420  48.700  46.720  1.00  0.00           H  
ATOM   3715 3HG2 THR A 237      63.580  48.840  48.460  1.00  0.00           H  
ATOM   3716  N   PHE A 238      63.260  44.720  49.720  1.00  0.00           N  
ATOM   3717  CA  PHE A 238      62.920  43.560  50.480  1.00  0.00           C  
ATOM   3718  C   PHE A 238      62.070  43.890  51.700  1.00  0.00           C  
ATOM   3719  O   PHE A 238      61.830  45.020  52.010  1.00  0.00           O  
ATOM   3720  CB  PHE A 238      64.220  42.740  50.890  1.00  0.00           C  
ATOM   3721  CG  PHE A 238      65.370  43.450  51.590  1.00  0.00           C  
ATOM   3722  CD1 PHE A 238      66.290  44.250  50.880  1.00  0.00           C  
ATOM   3723  CD2 PHE A 238      65.570  43.160  52.990  1.00  0.00           C  
ATOM   3724  CE1 PHE A 238      67.410  44.790  51.470  1.00  0.00           C  
ATOM   3725  CE2 PHE A 238      66.710  43.750  53.560  1.00  0.00           C  
ATOM   3726  CZ  PHE A 238      67.610  44.580  52.830  1.00  0.00           C  
ATOM   3727  HN  PHE A 238      63.530  45.510  50.270  1.00  0.00           H  
ATOM   3728  HA  PHE A 238      62.370  42.810  49.920  1.00  0.00           H  
ATOM   3729  HB1 PHE A 238      64.650  42.460  49.900  1.00  0.00           H  
ATOM   3730  HB2 PHE A 238      64.050  41.730  51.310  1.00  0.00           H  
ATOM   3731  HD1 PHE A 238      66.100  44.440  49.840  1.00  0.00           H  
ATOM   3732  HD2 PHE A 238      64.910  42.530  53.560  1.00  0.00           H  
ATOM   3733  HE1 PHE A 238      68.060  45.470  50.930  1.00  0.00           H  
ATOM   3734  HE2 PHE A 238      66.980  43.540  54.580  1.00  0.00           H  
ATOM   3735  HZ  PHE A 238      68.350  45.110  53.410  1.00  0.00           H  
ATOM   3736  N   LEU A 239      61.670  42.890  52.470  1.00  0.00           N  
ATOM   3737  CA  LEU A 239      60.920  43.070  53.790  1.00  0.00           C  
ATOM   3738  C   LEU A 239      61.750  42.560  54.920  1.00  0.00           C  
ATOM   3739  O   LEU A 239      62.150  41.380  54.950  1.00  0.00           O  
ATOM   3740  CB  LEU A 239      59.540  42.310  53.780  1.00  0.00           C  
ATOM   3741  CG  LEU A 239      58.710  42.690  55.000  1.00  0.00           C  
ATOM   3742  CD1 LEU A 239      57.190  42.990  54.720  1.00  0.00           C  
ATOM   3743  CD2 LEU A 239      58.820  41.630  56.150  1.00  0.00           C  
ATOM   3744  HN  LEU A 239      61.840  41.960  52.180  1.00  0.00           H  
ATOM   3745  HA  LEU A 239      60.910  44.140  53.910  1.00  0.00           H  
ATOM   3746  HB1 LEU A 239      59.790  41.250  53.580  1.00  0.00           H  
ATOM   3747  HB2 LEU A 239      58.960  42.600  52.870  1.00  0.00           H  
ATOM   3748  HG  LEU A 239      59.140  43.590  55.480  1.00  0.00           H  
ATOM   3749 1HD1 LEU A 239      56.510  42.250  54.230  1.00  0.00           H  
ATOM   3750 2HD1 LEU A 239      57.160  43.920  54.110  1.00  0.00           H  
ATOM   3751 3HD1 LEU A 239      56.730  43.310  55.680  1.00  0.00           H  
ATOM   3752 1HD2 LEU A 239      58.110  41.980  56.920  1.00  0.00           H  
ATOM   3753 2HD2 LEU A 239      59.870  41.460  56.530  1.00  0.00           H  
ATOM   3754 3HD2 LEU A 239      58.400  40.690  55.740  1.00  0.00           H  
ATOM   3755  N   ILE A 240      61.930  43.400  55.950  1.00  0.00           N  
ATOM   3756  CA  ILE A 240      62.560  42.960  57.180  1.00  0.00           C  
ATOM   3757  C   ILE A 240      61.610  42.710  58.270  1.00  0.00           C  
ATOM   3758  O   ILE A 240      60.710  43.490  58.590  1.00  0.00           O  
ATOM   3759  CB  ILE A 240      63.530  44.090  57.550  1.00  0.00           C  
ATOM   3760  CG1 ILE A 240      64.380  44.600  56.270  1.00  0.00           C  
ATOM   3761  CG2 ILE A 240      64.480  43.650  58.670  1.00  0.00           C  
ATOM   3762  CD  ILE A 240      65.430  45.700  56.570  1.00  0.00           C  
ATOM   3763  HN  ILE A 240      61.510  44.300  56.030  1.00  0.00           H  
ATOM   3764  HA  ILE A 240      63.180  42.100  56.990  1.00  0.00           H  
ATOM   3765  HB  ILE A 240      63.020  45.040  57.840  1.00  0.00           H  
ATOM   3766 1HG1 ILE A 240      63.860  44.960  55.360  1.00  0.00           H  
ATOM   3767 2HG1 ILE A 240      64.950  43.670  56.120  1.00  0.00           H  
ATOM   3768 1HG2 ILE A 240      64.030  43.130  59.540  1.00  0.00           H  
ATOM   3769 2HG2 ILE A 240      65.100  44.430  59.160  1.00  0.00           H  
ATOM   3770 3HG2 ILE A 240      65.260  42.990  58.230  1.00  0.00           H  
ATOM   3771  HD1 ILE A 240      64.940  46.640  56.890  1.00  0.00           H  
ATOM   3772  HD2 ILE A 240      66.160  45.820  55.740  1.00  0.00           H  
ATOM   3773  HD3 ILE A 240      66.080  45.300  57.380  1.00  0.00           H  
ATOM   3774  N   LEU A 241      61.710  41.520  58.900  1.00  0.00           N  
ATOM   3775  CA  LEU A 241      61.020  41.020  60.010  1.00  0.00           C  
ATOM   3776  C   LEU A 241      61.820  41.250  61.290  1.00  0.00           C  
ATOM   3777  O   LEU A 241      62.880  40.660  61.580  1.00  0.00           O  
ATOM   3778  CB  LEU A 241      60.700  39.450  59.850  1.00  0.00           C  
ATOM   3779  CG  LEU A 241      59.580  39.070  58.850  1.00  0.00           C  
ATOM   3780  CD1 LEU A 241      59.480  37.580  58.590  1.00  0.00           C  
ATOM   3781  CD2 LEU A 241      58.220  39.650  59.380  1.00  0.00           C  
ATOM   3782  HN  LEU A 241      62.430  40.980  58.480  1.00  0.00           H  
ATOM   3783  HA  LEU A 241      60.090  41.520  60.210  1.00  0.00           H  
ATOM   3784  HB1 LEU A 241      60.360  39.080  60.850  1.00  0.00           H  
ATOM   3785  HB2 LEU A 241      61.580  38.890  59.520  1.00  0.00           H  
ATOM   3786  HG  LEU A 241      59.910  39.510  57.880  1.00  0.00           H  
ATOM   3787 1HD1 LEU A 241      59.070  37.150  59.530  1.00  0.00           H  
ATOM   3788 2HD1 LEU A 241      60.450  37.050  58.470  1.00  0.00           H  
ATOM   3789 3HD1 LEU A 241      58.820  37.380  57.710  1.00  0.00           H  
ATOM   3790 1HD2 LEU A 241      57.360  39.310  58.770  1.00  0.00           H  
ATOM   3791 2HD2 LEU A 241      58.330  40.750  59.240  1.00  0.00           H  
ATOM   3792 3HD2 LEU A 241      58.110  39.330  60.440  1.00  0.00           H  
ATOM   3793  N   ARG A 242      61.380  42.110  62.180  1.00  0.00           N  
ATOM   3794  CA  ARG A 242      62.020  42.310  63.450  1.00  0.00           C  
ATOM   3795  C   ARG A 242      61.100  42.080  64.590  1.00  0.00           C  
ATOM   3796  O   ARG A 242      61.440  42.360  65.730  1.00  0.00           O  
ATOM   3797  CB  ARG A 242      62.640  43.800  63.650  1.00  0.00           C  
ATOM   3798  CG  ARG A 242      62.020  44.910  62.830  1.00  0.00           C  
ATOM   3799  CD  ARG A 242      60.840  45.530  63.560  1.00  0.00           C  
ATOM   3800  NE  ARG A 242      61.160  46.770  64.370  1.00  0.00           N  
ATOM   3801  CZ  ARG A 242      60.460  47.030  65.460  1.00  0.00           C  
ATOM   3802  NH1 ARG A 242      59.480  46.410  66.010  1.00  0.00           N1+
ATOM   3803  NH2 ARG A 242      60.850  48.190  66.010  1.00  0.00           N  
ATOM   3804  HN  ARG A 242      60.610  42.740  62.060  1.00  0.00           H  
ATOM   3805  HA  ARG A 242      62.790  41.610  63.720  1.00  0.00           H  
ATOM   3806  HB1 ARG A 242      63.680  43.530  63.380  1.00  0.00           H  
ATOM   3807  HB2 ARG A 242      62.890  44.090  64.690  1.00  0.00           H  
ATOM   3808  HG1 ARG A 242      61.930  44.730  61.730  1.00  0.00           H  
ATOM   3809  HG2 ARG A 242      62.860  45.640  62.890  1.00  0.00           H  
ATOM   3810  HD1 ARG A 242      60.220  44.830  64.170  1.00  0.00           H  
ATOM   3811  HD2 ARG A 242      60.220  45.820  62.690  1.00  0.00           H  
ATOM   3812  HE  ARG A 242      61.820  47.430  64.020  1.00  0.00           H  
ATOM   3813 1HH1 ARG A 242      59.330  45.480  65.680  1.00  0.00           H  
ATOM   3814 2HH1 ARG A 242      59.280  46.710  66.940  1.00  0.00           H  
ATOM   3815 1HH2 ARG A 242      61.710  48.590  65.690  1.00  0.00           H  
ATOM   3816 2HH2 ARG A 242      60.300  48.600  66.730  1.00  0.00           H  
ATOM   3817  N   GLY A 243      59.930  41.460  64.290  1.00  0.00           N  
ATOM   3818  CA  GLY A 243      58.910  41.260  65.280  1.00  0.00           C  
ATOM   3819  C   GLY A 243      58.260  42.510  65.900  1.00  0.00           C  
ATOM   3820  O   GLY A 243      58.430  43.640  65.400  1.00  0.00           O  
ATOM   3821  HN  GLY A 243      59.550  41.390  63.370  1.00  0.00           H  
ATOM   3822  HA1 GLY A 243      59.370  40.670  66.060  1.00  0.00           H  
ATOM   3823  HA2 GLY A 243      58.100  40.720  64.830  1.00  0.00           H  
ATOM   3824  N   GLY A 244      57.690  42.380  67.090  1.00  0.00           N  
ATOM   3825  CA  GLY A 244      57.250  43.500  67.910  1.00  0.00           C  
ATOM   3826  C   GLY A 244      56.030  43.090  68.840  1.00  0.00           C  
ATOM   3827  O   GLY A 244      55.750  43.730  69.880  1.00  0.00           O  
ATOM   3828  HN  GLY A 244      57.650  41.580  67.690  1.00  0.00           H  
ATOM   3829  HA1 GLY A 244      56.770  44.300  67.370  1.00  0.00           H  
ATOM   3830  HA2 GLY A 244      58.000  43.750  68.650  1.00  0.00           H  
ATOM   3831  N   LYS A 245      55.390  42.060  68.460  1.00  0.00           N  
ATOM   3832  CA  LYS A 245      54.270  41.470  69.120  1.00  0.00           C  
ATOM   3833  C   LYS A 245      54.610  40.720  70.460  1.00  0.00           C  
ATOM   3834  O   LYS A 245      55.750  40.460  70.820  1.00  0.00           O  
ATOM   3835  CB  LYS A 245      53.390  40.560  68.150  1.00  0.00           C  
ATOM   3836  CG  LYS A 245      52.720  41.430  67.030  1.00  0.00           C  
ATOM   3837  CD  LYS A 245      51.770  40.720  66.010  1.00  0.00           C  
ATOM   3838  CE  LYS A 245      50.550  40.120  66.680  1.00  0.00           C  
ATOM   3839  NZ  LYS A 245      49.780  39.430  65.650  1.00  0.00           N1+
ATOM   3840  HN  LYS A 245      55.610  41.750  67.540  1.00  0.00           H  
ATOM   3841  HA  LYS A 245      53.690  42.330  69.430  1.00  0.00           H  
ATOM   3842  HB1 LYS A 245      52.590  40.130  68.790  1.00  0.00           H  
ATOM   3843  HB2 LYS A 245      54.040  39.780  67.710  1.00  0.00           H  
ATOM   3844  HG1 LYS A 245      53.600  41.880  66.530  1.00  0.00           H  
ATOM   3845  HG2 LYS A 245      52.040  42.230  67.400  1.00  0.00           H  
ATOM   3846  HD1 LYS A 245      52.330  39.890  65.520  1.00  0.00           H  
ATOM   3847  HD2 LYS A 245      51.430  41.430  65.230  1.00  0.00           H  
ATOM   3848  HE1 LYS A 245      49.850  40.790  67.220  1.00  0.00           H  
ATOM   3849  HE2 LYS A 245      50.780  39.360  67.450  1.00  0.00           H  
ATOM   3850  HZ1 LYS A 245      49.370  40.070  64.940  1.00  0.00           H  
ATOM   3851  HZ2 LYS A 245      48.970  38.940  66.080  1.00  0.00           H  
ATOM   3852  HZ3 LYS A 245      50.370  38.790  65.080  1.00  0.00           H  
ATOM   3853  N   ASN A 246      53.610  40.480  71.290  1.00  0.00           N  
ATOM   3854  CA  ASN A 246      53.750  39.740  72.560  1.00  0.00           C  
ATOM   3855  C   ASN A 246      54.310  38.280  72.410  1.00  0.00           C  
ATOM   3856  O   ASN A 246      54.120  37.560  71.400  1.00  0.00           O  
ATOM   3857  CB  ASN A 246      52.560  39.730  73.490  1.00  0.00           C  
ATOM   3858  CG  ASN A 246      52.310  41.120  73.960  1.00  0.00           C  
ATOM   3859  ND2 ASN A 246      51.030  41.410  74.370  1.00  0.00           N  
ATOM   3860  OD1 ASN A 246      53.180  42.030  74.030  1.00  0.00           O  
ATOM   3861  HN  ASN A 246      52.700  40.810  71.080  1.00  0.00           H  
ATOM   3862  HA  ASN A 246      54.470  40.220  73.210  1.00  0.00           H  
ATOM   3863  HB1 ASN A 246      52.820  39.170  74.410  1.00  0.00           H  
ATOM   3864  HB2 ASN A 246      51.680  39.250  73.020  1.00  0.00           H  
ATOM   3865 1HD2 ASN A 246      50.710  42.300  74.690  1.00  0.00           H  
ATOM   3866 2HD2 ASN A 246      50.380  40.650  74.470  1.00  0.00           H  
ATOM   3867  N   GLY A 247      54.910  37.820  73.570  1.00  0.00           N  
ATOM   3868  CA  GLY A 247      55.650  36.640  73.760  1.00  0.00           C  
ATOM   3869  C   GLY A 247      56.960  36.730  72.960  1.00  0.00           C  
ATOM   3870  O   GLY A 247      57.640  37.720  72.840  1.00  0.00           O  
ATOM   3871  HN  GLY A 247      54.960  38.500  74.300  1.00  0.00           H  
ATOM   3872  HA1 GLY A 247      55.100  35.800  73.370  1.00  0.00           H  
ATOM   3873  HA2 GLY A 247      55.860  36.520  74.810  1.00  0.00           H  
ATOM   3874  N   THR A 248      57.280  35.580  72.300  1.00  0.00           N  
ATOM   3875  CA  THR A 248      58.540  35.580  71.510  1.00  0.00           C  
ATOM   3876  C   THR A 248      58.110  35.350  70.060  1.00  0.00           C  
ATOM   3877  O   THR A 248      57.160  34.610  69.810  1.00  0.00           O  
ATOM   3878  CB  THR A 248      59.460  34.450  71.920  1.00  0.00           C  
ATOM   3879  CG2 THR A 248      60.660  34.190  71.020  1.00  0.00           C  
ATOM   3880  OG1 THR A 248      59.970  34.640  73.270  1.00  0.00           O  
ATOM   3881  HN  THR A 248      56.740  34.750  72.220  1.00  0.00           H  
ATOM   3882  HA  THR A 248      59.000  36.550  71.500  1.00  0.00           H  
ATOM   3883  HB  THR A 248      58.820  33.530  71.940  1.00  0.00           H  
ATOM   3884  HG1 THR A 248      60.620  35.320  73.100  1.00  0.00           H  
ATOM   3885 1HG2 THR A 248      61.380  35.030  70.860  1.00  0.00           H  
ATOM   3886 2HG2 THR A 248      60.380  33.870  70.000  1.00  0.00           H  
ATOM   3887 3HG2 THR A 248      61.370  33.430  71.450  1.00  0.00           H  
ATOM   3888  N   ASN A 249      58.730  36.130  69.130  1.00  0.00           N  
ATOM   3889  CA  ASN A 249      58.290  36.260  67.800  1.00  0.00           C  
ATOM   3890  C   ASN A 249      59.210  35.500  66.830  1.00  0.00           C  
ATOM   3891  O   ASN A 249      60.380  35.310  67.130  1.00  0.00           O  
ATOM   3892  CB  ASN A 249      58.200  37.800  67.320  1.00  0.00           C  
ATOM   3893  CG  ASN A 249      57.290  38.660  68.150  1.00  0.00           C  
ATOM   3894  ND2 ASN A 249      56.150  38.110  68.610  1.00  0.00           N  
ATOM   3895  OD1 ASN A 249      57.670  39.800  68.490  1.00  0.00           O  
ATOM   3896  HN  ASN A 249      59.400  36.750  69.540  1.00  0.00           H  
ATOM   3897  HA  ASN A 249      57.350  35.740  67.690  1.00  0.00           H  
ATOM   3898  HB1 ASN A 249      57.800  37.930  66.300  1.00  0.00           H  
ATOM   3899  HB2 ASN A 249      59.210  38.260  67.320  1.00  0.00           H  
ATOM   3900 1HD2 ASN A 249      55.560  38.720  69.140  1.00  0.00           H  
ATOM   3901 2HD2 ASN A 249      55.940  37.170  68.340  1.00  0.00           H  
ATOM   3902  N   PHE A 250      58.700  35.160  65.720  1.00  0.00           N  
ATOM   3903  CA  PHE A 250      59.290  34.410  64.640  1.00  0.00           C  
ATOM   3904  C   PHE A 250      59.140  32.880  64.830  1.00  0.00           C  
ATOM   3905  O   PHE A 250      59.700  32.260  65.670  1.00  0.00           O  
ATOM   3906  CB  PHE A 250      60.700  34.900  64.230  1.00  0.00           C  
ATOM   3907  CG  PHE A 250      61.090  34.320  62.950  1.00  0.00           C  
ATOM   3908  CD1 PHE A 250      60.770  34.970  61.690  1.00  0.00           C  
ATOM   3909  CD2 PHE A 250      61.910  33.170  62.800  1.00  0.00           C  
ATOM   3910  CE1 PHE A 250      61.130  34.430  60.480  1.00  0.00           C  
ATOM   3911  CE2 PHE A 250      62.290  32.620  61.610  1.00  0.00           C  
ATOM   3912  CZ  PHE A 250      61.940  33.270  60.410  1.00  0.00           C  
ATOM   3913  HN  PHE A 250      57.720  35.270  65.590  1.00  0.00           H  
ATOM   3914  HA  PHE A 250      58.730  34.740  63.780  1.00  0.00           H  
ATOM   3915  HB1 PHE A 250      61.450  34.650  65.010  1.00  0.00           H  
ATOM   3916  HB2 PHE A 250      60.470  35.970  64.060  1.00  0.00           H  
ATOM   3917  HD1 PHE A 250      60.310  35.940  61.750  1.00  0.00           H  
ATOM   3918  HD2 PHE A 250      62.310  32.680  63.680  1.00  0.00           H  
ATOM   3919  HE1 PHE A 250      60.870  34.910  59.550  1.00  0.00           H  
ATOM   3920  HE2 PHE A 250      62.940  31.770  61.500  1.00  0.00           H  
ATOM   3921  HZ  PHE A 250      62.260  32.940  59.430  1.00  0.00           H  
ATOM   3922  N   ASP A 251      58.250  32.360  63.960  1.00  0.00           N  
ATOM   3923  CA  ASP A 251      57.840  30.950  63.920  1.00  0.00           C  
ATOM   3924  C   ASP A 251      57.330  30.600  62.550  1.00  0.00           C  
ATOM   3925  O   ASP A 251      57.180  31.520  61.750  1.00  0.00           O  
ATOM   3926  CB  ASP A 251      56.790  30.530  64.980  1.00  0.00           C  
ATOM   3927  CG  ASP A 251      55.570  31.450  65.010  1.00  0.00           C  
ATOM   3928  OD1 ASP A 251      55.360  32.300  64.110  1.00  0.00           O  
ATOM   3929  OD2 ASP A 251      54.760  31.340  66.000  1.00  0.00           O1-
ATOM   3930  HN  ASP A 251      57.630  32.970  63.470  1.00  0.00           H  
ATOM   3931  HA  ASP A 251      58.730  30.370  64.110  1.00  0.00           H  
ATOM   3932  HB1 ASP A 251      57.340  30.600  65.940  1.00  0.00           H  
ATOM   3933  HB2 ASP A 251      56.350  29.510  64.950  1.00  0.00           H  
ATOM   3934  N   LYS A 252      57.070  29.340  62.280  1.00  0.00           N  
ATOM   3935  CA  LYS A 252      56.690  28.850  60.920  1.00  0.00           C  
ATOM   3936  C   LYS A 252      55.390  29.480  60.430  1.00  0.00           C  
ATOM   3937  O   LYS A 252      55.210  29.850  59.300  1.00  0.00           O  
ATOM   3938  CB  LYS A 252      56.600  27.250  60.960  1.00  0.00           C  
ATOM   3939  CG  LYS A 252      55.950  26.580  59.730  1.00  0.00           C  
ATOM   3940  CD  LYS A 252      56.640  26.650  58.360  1.00  0.00           C  
ATOM   3941  CE  LYS A 252      56.250  25.630  57.270  1.00  0.00           C  
ATOM   3942  NZ  LYS A 252      56.640  24.230  57.580  1.00  0.00           N1+
ATOM   3943  HN  LYS A 252      57.240  28.600  62.920  1.00  0.00           H  
ATOM   3944  HA  LYS A 252      57.410  29.190  60.180  1.00  0.00           H  
ATOM   3945  HB1 LYS A 252      55.960  27.030  61.840  1.00  0.00           H  
ATOM   3946  HB2 LYS A 252      57.620  26.870  61.200  1.00  0.00           H  
ATOM   3947  HG1 LYS A 252      54.930  26.940  59.480  1.00  0.00           H  
ATOM   3948  HG2 LYS A 252      56.060  25.490  59.940  1.00  0.00           H  
ATOM   3949  HD1 LYS A 252      57.720  26.590  58.620  1.00  0.00           H  
ATOM   3950  HD2 LYS A 252      56.290  27.640  57.980  1.00  0.00           H  
ATOM   3951  HE1 LYS A 252      56.810  25.990  56.380  1.00  0.00           H  
ATOM   3952  HE2 LYS A 252      55.180  25.570  56.990  1.00  0.00           H  
ATOM   3953  HZ1 LYS A 252      56.570  23.670  56.710  1.00  0.00           H  
ATOM   3954  HZ2 LYS A 252      56.040  23.980  58.400  1.00  0.00           H  
ATOM   3955  HZ3 LYS A 252      57.650  24.150  57.800  1.00  0.00           H  
ATOM   3956  N   GLU A 253      54.400  29.660  61.310  1.00  0.00           N  
ATOM   3957  CA  GLU A 253      53.160  30.380  61.030  1.00  0.00           C  
ATOM   3958  C   GLU A 253      53.420  31.800  60.640  1.00  0.00           C  
ATOM   3959  O   GLU A 253      52.760  32.200  59.680  1.00  0.00           O  
ATOM   3960  CB  GLU A 253      52.230  30.270  62.250  1.00  0.00           C  
ATOM   3961  CG  GLU A 253      51.320  28.990  62.220  1.00  0.00           C  
ATOM   3962  CD  GLU A 253      50.830  28.640  63.630  1.00  0.00           C  
ATOM   3963  OE1 GLU A 253      51.700  28.180  64.450  1.00  0.00           O  
ATOM   3964  OE2 GLU A 253      49.630  28.800  63.930  1.00  0.00           O1-
ATOM   3965  HN  GLU A 253      54.400  29.200  62.190  1.00  0.00           H  
ATOM   3966  HA  GLU A 253      52.690  30.040  60.120  1.00  0.00           H  
ATOM   3967  HB1 GLU A 253      51.580  31.180  62.300  1.00  0.00           H  
ATOM   3968  HB2 GLU A 253      52.900  30.350  63.120  1.00  0.00           H  
ATOM   3969  HG1 GLU A 253      52.040  28.190  61.960  1.00  0.00           H  
ATOM   3970  HG2 GLU A 253      50.520  29.100  61.450  1.00  0.00           H  
ATOM   3971  N   SER A 254      54.370  32.530  61.290  1.00  0.00           N  
ATOM   3972  CA  SER A 254      54.900  33.830  60.840  1.00  0.00           C  
ATOM   3973  C   SER A 254      55.490  33.770  59.410  1.00  0.00           C  
ATOM   3974  O   SER A 254      55.230  34.520  58.490  1.00  0.00           O  
ATOM   3975  CB  SER A 254      55.960  34.430  61.790  1.00  0.00           C  
ATOM   3976  OG  SER A 254      55.440  34.620  63.100  1.00  0.00           O  
ATOM   3977  HN  SER A 254      54.840  32.200  62.100  1.00  0.00           H  
ATOM   3978  HA  SER A 254      54.140  34.580  60.690  1.00  0.00           H  
ATOM   3979  HB1 SER A 254      56.310  35.420  61.430  1.00  0.00           H  
ATOM   3980  HB2 SER A 254      56.830  33.740  61.830  1.00  0.00           H  
ATOM   3981  HG1 SER A 254      55.230  33.750  63.440  1.00  0.00           H  
ATOM   3982  N   VAL A 255      56.270  32.750  59.160  1.00  0.00           N  
ATOM   3983  CA  VAL A 255      57.000  32.570  57.940  1.00  0.00           C  
ATOM   3984  C   VAL A 255      56.100  32.440  56.690  1.00  0.00           C  
ATOM   3985  O   VAL A 255      56.100  33.260  55.710  1.00  0.00           O  
ATOM   3986  CB  VAL A 255      58.010  31.340  57.840  1.00  0.00           C  
ATOM   3987  CG1 VAL A 255      58.820  31.150  56.560  1.00  0.00           C  
ATOM   3988  CG2 VAL A 255      59.080  31.540  58.950  1.00  0.00           C  
ATOM   3989  HN  VAL A 255      56.370  32.040  59.850  1.00  0.00           H  
ATOM   3990  HA  VAL A 255      57.720  33.370  57.850  1.00  0.00           H  
ATOM   3991  HB  VAL A 255      57.400  30.420  57.960  1.00  0.00           H  
ATOM   3992 1HG1 VAL A 255      58.260  30.940  55.630  1.00  0.00           H  
ATOM   3993 2HG1 VAL A 255      59.520  30.310  56.770  1.00  0.00           H  
ATOM   3994 3HG1 VAL A 255      59.410  32.040  56.290  1.00  0.00           H  
ATOM   3995 1HG2 VAL A 255      60.000  30.910  58.940  1.00  0.00           H  
ATOM   3996 2HG2 VAL A 255      58.490  31.360  59.860  1.00  0.00           H  
ATOM   3997 3HG2 VAL A 255      59.450  32.590  58.930  1.00  0.00           H  
ATOM   3998  N   GLN A 256      55.120  31.540  56.810  1.00  0.00           N  
ATOM   3999  CA  GLN A 256      54.070  31.290  55.860  1.00  0.00           C  
ATOM   4000  C   GLN A 256      53.060  32.400  55.690  1.00  0.00           C  
ATOM   4001  O   GLN A 256      52.750  32.570  54.510  1.00  0.00           O  
ATOM   4002  CB  GLN A 256      53.310  29.980  56.350  1.00  0.00           C  
ATOM   4003  CG  GLN A 256      54.090  28.620  56.240  1.00  0.00           C  
ATOM   4004  CD  GLN A 256      54.440  28.140  54.840  1.00  0.00           C  
ATOM   4005  NE2 GLN A 256      53.500  27.610  54.020  1.00  0.00           N  
ATOM   4006  OE1 GLN A 256      55.600  28.350  54.450  1.00  0.00           O  
ATOM   4007  HN  GLN A 256      55.140  30.920  57.600  1.00  0.00           H  
ATOM   4008  HA  GLN A 256      54.490  31.220  54.870  1.00  0.00           H  
ATOM   4009  HB1 GLN A 256      52.410  29.820  55.700  1.00  0.00           H  
ATOM   4010  HB2 GLN A 256      52.910  30.230  57.360  1.00  0.00           H  
ATOM   4011  HG1 GLN A 256      53.490  27.840  56.770  1.00  0.00           H  
ATOM   4012  HG2 GLN A 256      55.000  28.730  56.870  1.00  0.00           H  
ATOM   4013 1HE2 GLN A 256      52.570  27.550  54.380  1.00  0.00           H  
ATOM   4014 2HE2 GLN A 256      53.800  27.280  53.130  1.00  0.00           H  
ATOM   4015  N   ASN A 257      52.690  33.170  56.730  1.00  0.00           N  
ATOM   4016  CA  ASN A 257      51.830  34.370  56.570  1.00  0.00           C  
ATOM   4017  C   ASN A 257      52.620  35.510  55.860  1.00  0.00           C  
ATOM   4018  O   ASN A 257      52.130  36.030  54.890  1.00  0.00           O  
ATOM   4019  CB  ASN A 257      51.340  34.840  57.940  1.00  0.00           C  
ATOM   4020  CG  ASN A 257      50.270  33.930  58.460  1.00  0.00           C  
ATOM   4021  ND2 ASN A 257      49.760  34.270  59.640  1.00  0.00           N  
ATOM   4022  OD1 ASN A 257      49.740  33.000  57.860  1.00  0.00           O  
ATOM   4023  HN  ASN A 257      53.010  33.080  57.670  1.00  0.00           H  
ATOM   4024  HA  ASN A 257      51.040  34.220  55.860  1.00  0.00           H  
ATOM   4025  HB1 ASN A 257      50.910  35.870  57.890  1.00  0.00           H  
ATOM   4026  HB2 ASN A 257      52.280  34.810  58.540  1.00  0.00           H  
ATOM   4027 1HD2 ASN A 257      48.830  33.950  59.830  1.00  0.00           H  
ATOM   4028 2HD2 ASN A 257      50.190  35.070  60.050  1.00  0.00           H  
ATOM   4029  N   THR A 258      53.900  35.780  56.220  1.00  0.00           N  
ATOM   4030  CA  THR A 258      54.750  36.740  55.450  1.00  0.00           C  
ATOM   4031  C   THR A 258      54.950  36.430  53.940  1.00  0.00           C  
ATOM   4032  O   THR A 258      54.860  37.380  53.170  1.00  0.00           O  
ATOM   4033  CB  THR A 258      56.220  36.980  55.950  1.00  0.00           C  
ATOM   4034  CG2 THR A 258      56.700  38.410  55.690  1.00  0.00           C  
ATOM   4035  OG1 THR A 258      56.260  36.970  57.360  1.00  0.00           O  
ATOM   4036  HN  THR A 258      54.250  35.340  57.040  1.00  0.00           H  
ATOM   4037  HA  THR A 258      54.300  37.720  55.460  1.00  0.00           H  
ATOM   4038  HB  THR A 258      56.920  36.180  55.640  1.00  0.00           H  
ATOM   4039  HG1 THR A 258      56.190  36.040  57.580  1.00  0.00           H  
ATOM   4040 1HG2 THR A 258      56.890  38.700  54.630  1.00  0.00           H  
ATOM   4041 2HG2 THR A 258      57.570  38.640  56.340  1.00  0.00           H  
ATOM   4042 3HG2 THR A 258      55.870  39.070  56.020  1.00  0.00           H  
ATOM   4043  N   LYS A 259      55.130  35.170  53.440  1.00  0.00           N  
ATOM   4044  CA  LYS A 259      55.190  34.820  52.060  1.00  0.00           C  
ATOM   4045  C   LYS A 259      53.920  35.090  51.260  1.00  0.00           C  
ATOM   4046  O   LYS A 259      53.790  35.700  50.170  1.00  0.00           O  
ATOM   4047  CB  LYS A 259      55.600  33.320  51.910  1.00  0.00           C  
ATOM   4048  CG  LYS A 259      57.020  33.010  52.310  1.00  0.00           C  
ATOM   4049  CD  LYS A 259      57.180  31.570  52.760  1.00  0.00           C  
ATOM   4050  CE  LYS A 259      57.200  30.580  51.640  1.00  0.00           C  
ATOM   4051  NZ  LYS A 259      57.150  29.210  52.350  1.00  0.00           N1+
ATOM   4052  HN  LYS A 259      55.450  34.480  54.090  1.00  0.00           H  
ATOM   4053  HA  LYS A 259      55.940  35.380  51.520  1.00  0.00           H  
ATOM   4054  HB1 LYS A 259      55.380  32.910  50.900  1.00  0.00           H  
ATOM   4055  HB2 LYS A 259      54.950  32.740  52.610  1.00  0.00           H  
ATOM   4056  HG1 LYS A 259      57.170  33.720  53.150  1.00  0.00           H  
ATOM   4057  HG2 LYS A 259      57.690  33.210  51.450  1.00  0.00           H  
ATOM   4058  HD1 LYS A 259      56.360  31.320  53.460  1.00  0.00           H  
ATOM   4059  HD2 LYS A 259      58.070  31.410  53.400  1.00  0.00           H  
ATOM   4060  HE1 LYS A 259      58.110  30.530  51.010  1.00  0.00           H  
ATOM   4061  HE2 LYS A 259      56.350  30.740  50.940  1.00  0.00           H  
ATOM   4062  HZ1 LYS A 259      56.610  29.300  53.240  1.00  0.00           H  
ATOM   4063  HZ2 LYS A 259      58.140  29.020  52.610  1.00  0.00           H  
ATOM   4064  HZ3 LYS A 259      56.880  28.390  51.790  1.00  0.00           H  
ATOM   4065  N   LYS A 260      52.730  34.700  51.860  1.00  0.00           N  
ATOM   4066  CA  LYS A 260      51.400  34.970  51.290  1.00  0.00           C  
ATOM   4067  C   LYS A 260      51.110  36.420  51.270  1.00  0.00           C  
ATOM   4068  O   LYS A 260      50.600  36.840  50.240  1.00  0.00           O  
ATOM   4069  CB  LYS A 260      50.250  34.340  51.950  1.00  0.00           C  
ATOM   4070  CG  LYS A 260      48.850  34.320  51.270  1.00  0.00           C  
ATOM   4071  CD  LYS A 260      48.610  33.710  49.840  1.00  0.00           C  
ATOM   4072  CE  LYS A 260      49.110  32.280  49.690  1.00  0.00           C  
ATOM   4073  NZ  LYS A 260      48.880  31.960  48.230  1.00  0.00           N1+
ATOM   4074  HN  LYS A 260      52.790  34.300  52.770  1.00  0.00           H  
ATOM   4075  HA  LYS A 260      51.360  34.610  50.270  1.00  0.00           H  
ATOM   4076  HB1 LYS A 260      50.080  34.660  53.000  1.00  0.00           H  
ATOM   4077  HB2 LYS A 260      50.570  33.300  52.180  1.00  0.00           H  
ATOM   4078  HG1 LYS A 260      48.460  35.360  51.230  1.00  0.00           H  
ATOM   4079  HG2 LYS A 260      48.160  33.770  51.940  1.00  0.00           H  
ATOM   4080  HD1 LYS A 260      49.220  34.370  49.200  1.00  0.00           H  
ATOM   4081  HD2 LYS A 260      47.520  33.820  49.620  1.00  0.00           H  
ATOM   4082  HE1 LYS A 260      48.450  31.620  50.290  1.00  0.00           H  
ATOM   4083  HE2 LYS A 260      50.160  32.060  49.960  1.00  0.00           H  
ATOM   4084  HZ1 LYS A 260      49.550  32.360  47.540  1.00  0.00           H  
ATOM   4085  HZ2 LYS A 260      47.910  32.300  48.020  1.00  0.00           H  
ATOM   4086  HZ3 LYS A 260      48.790  30.930  48.120  1.00  0.00           H  
ATOM   4087  N   GLN A 261      51.420  37.200  52.280  1.00  0.00           N  
ATOM   4088  CA  GLN A 261      51.270  38.670  52.200  1.00  0.00           C  
ATOM   4089  C   GLN A 261      52.070  39.380  51.150  1.00  0.00           C  
ATOM   4090  O   GLN A 261      51.570  40.280  50.540  1.00  0.00           O  
ATOM   4091  CB  GLN A 261      51.570  39.320  53.540  1.00  0.00           C  
ATOM   4092  CG  GLN A 261      50.520  39.050  54.660  1.00  0.00           C  
ATOM   4093  CD  GLN A 261      49.150  39.250  54.080  1.00  0.00           C  
ATOM   4094  NE2 GLN A 261      48.860  40.470  53.590  1.00  0.00           N  
ATOM   4095  OE1 GLN A 261      48.320  38.330  53.970  1.00  0.00           O  
ATOM   4096  HN  GLN A 261      51.770  36.790  53.120  1.00  0.00           H  
ATOM   4097  HA  GLN A 261      50.240  38.800  51.930  1.00  0.00           H  
ATOM   4098  HB1 GLN A 261      51.730  40.420  53.490  1.00  0.00           H  
ATOM   4099  HB2 GLN A 261      52.520  38.910  53.930  1.00  0.00           H  
ATOM   4100  HG1 GLN A 261      50.670  39.710  55.550  1.00  0.00           H  
ATOM   4101  HG2 GLN A 261      50.610  38.030  55.080  1.00  0.00           H  
ATOM   4102 1HE2 GLN A 261      49.340  41.290  53.920  1.00  0.00           H  
ATOM   4103 2HE2 GLN A 261      47.940  40.510  53.210  1.00  0.00           H  
ATOM   4104  N   LEU A 262      53.350  38.980  51.030  1.00  0.00           N  
ATOM   4105  CA  LEU A 262      54.180  39.530  49.910  1.00  0.00           C  
ATOM   4106  C   LEU A 262      53.590  39.060  48.520  1.00  0.00           C  
ATOM   4107  O   LEU A 262      53.620  39.850  47.530  1.00  0.00           O  
ATOM   4108  CB  LEU A 262      55.600  39.010  50.070  1.00  0.00           C  
ATOM   4109  CG  LEU A 262      56.520  39.780  51.100  1.00  0.00           C  
ATOM   4110  CD1 LEU A 262      57.940  39.290  50.810  1.00  0.00           C  
ATOM   4111  CD2 LEU A 262      56.270  41.200  51.170  1.00  0.00           C  
ATOM   4112  HN  LEU A 262      53.850  38.330  51.590  1.00  0.00           H  
ATOM   4113  HA  LEU A 262      54.080  40.610  49.890  1.00  0.00           H  
ATOM   4114  HB1 LEU A 262      56.080  39.190  49.090  1.00  0.00           H  
ATOM   4115  HB2 LEU A 262      55.530  37.910  50.150  1.00  0.00           H  
ATOM   4116  HG  LEU A 262      56.260  39.360  52.090  1.00  0.00           H  
ATOM   4117 1HD1 LEU A 262      58.160  39.750  49.820  1.00  0.00           H  
ATOM   4118 2HD1 LEU A 262      57.900  38.180  50.850  1.00  0.00           H  
ATOM   4119 3HD1 LEU A 262      58.720  39.710  51.480  1.00  0.00           H  
ATOM   4120 1HD2 LEU A 262      56.960  41.820  51.780  1.00  0.00           H  
ATOM   4121 2HD2 LEU A 262      55.230  41.550  51.350  1.00  0.00           H  
ATOM   4122 3HD2 LEU A 262      56.550  41.490  50.130  1.00  0.00           H  
ATOM   4123  N   GLU A 263      53.130  37.800  48.410  1.00  0.00           N  
ATOM   4124  CA  GLU A 263      52.550  37.240  47.200  1.00  0.00           C  
ATOM   4125  C   GLU A 263      51.420  38.080  46.730  1.00  0.00           C  
ATOM   4126  O   GLU A 263      51.370  38.360  45.540  1.00  0.00           O  
ATOM   4127  CB  GLU A 263      52.180  35.710  47.190  1.00  0.00           C  
ATOM   4128  CG  GLU A 263      51.240  35.350  46.020  1.00  0.00           C  
ATOM   4129  CD  GLU A 263      51.090  33.880  45.990  1.00  0.00           C  
ATOM   4130  OE1 GLU A 263      49.990  33.420  46.330  1.00  0.00           O  
ATOM   4131  OE2 GLU A 263      52.040  33.150  45.620  1.00  0.00           O1-
ATOM   4132  HN  GLU A 263      53.220  37.140  49.140  1.00  0.00           H  
ATOM   4133  HA  GLU A 263      53.270  37.360  46.400  1.00  0.00           H  
ATOM   4134  HB1 GLU A 263      51.640  35.490  48.140  1.00  0.00           H  
ATOM   4135  HB2 GLU A 263      53.160  35.170  47.160  1.00  0.00           H  
ATOM   4136  HG1 GLU A 263      51.730  35.700  45.080  1.00  0.00           H  
ATOM   4137  HG2 GLU A 263      50.260  35.770  46.300  1.00  0.00           H  
ATOM   4138  N   LYS A 264      50.470  38.480  47.590  1.00  0.00           N  
ATOM   4139  CA  LYS A 264      49.220  39.290  47.430  1.00  0.00           C  
ATOM   4140  C   LYS A 264      49.480  40.670  46.850  1.00  0.00           C  
ATOM   4141  O   LYS A 264      48.700  41.260  46.150  1.00  0.00           O  
ATOM   4142  CB  LYS A 264      48.480  39.360  48.790  1.00  0.00           C  
ATOM   4143  CG  LYS A 264      47.680  38.190  49.360  1.00  0.00           C  
ATOM   4144  CD  LYS A 264      46.750  37.520  48.380  1.00  0.00           C  
ATOM   4145  CE  LYS A 264      45.900  36.370  48.910  1.00  0.00           C  
ATOM   4146  NZ  LYS A 264      45.490  35.470  47.910  1.00  0.00           N1+
ATOM   4147  HN  LYS A 264      50.580  38.260  48.560  1.00  0.00           H  
ATOM   4148  HA  LYS A 264      48.660  38.750  46.680  1.00  0.00           H  
ATOM   4149  HB1 LYS A 264      47.660  40.090  48.650  1.00  0.00           H  
ATOM   4150  HB2 LYS A 264      49.220  39.650  49.570  1.00  0.00           H  
ATOM   4151  HG1 LYS A 264      47.150  38.640  50.230  1.00  0.00           H  
ATOM   4152  HG2 LYS A 264      48.360  37.350  49.650  1.00  0.00           H  
ATOM   4153  HD1 LYS A 264      47.450  37.060  47.650  1.00  0.00           H  
ATOM   4154  HD2 LYS A 264      46.160  38.390  48.020  1.00  0.00           H  
ATOM   4155  HE1 LYS A 264      45.080  36.700  49.580  1.00  0.00           H  
ATOM   4156  HE2 LYS A 264      46.610  35.890  49.610  1.00  0.00           H  
ATOM   4157  HZ1 LYS A 264      44.890  34.690  48.270  1.00  0.00           H  
ATOM   4158  HZ2 LYS A 264      46.340  35.000  47.520  1.00  0.00           H  
ATOM   4159  HZ3 LYS A 264      44.900  36.000  47.260  1.00  0.00           H  
ATOM   4160  N   ALA A 265      50.640  41.220  47.190  1.00  0.00           N  
ATOM   4161  CA  ALA A 265      51.000  42.560  46.770  1.00  0.00           C  
ATOM   4162  C   ALA A 265      51.930  42.530  45.630  1.00  0.00           C  
ATOM   4163  O   ALA A 265      52.380  43.530  45.090  1.00  0.00           O  
ATOM   4164  CB  ALA A 265      51.750  43.290  47.880  1.00  0.00           C  
ATOM   4165  HN  ALA A 265      51.340  40.710  47.690  1.00  0.00           H  
ATOM   4166  HA  ALA A 265      50.140  43.160  46.490  1.00  0.00           H  
ATOM   4167  HB1 ALA A 265      52.640  42.730  48.240  1.00  0.00           H  
ATOM   4168  HB2 ALA A 265      51.070  43.450  48.740  1.00  0.00           H  
ATOM   4169  HB3 ALA A 265      52.070  44.310  47.570  1.00  0.00           H  
ATOM   4170  N   GLY A 266      52.330  41.280  45.140  1.00  0.00           N  
ATOM   4171  CA  GLY A 266      53.140  41.160  43.920  1.00  0.00           C  
ATOM   4172  C   GLY A 266      54.580  41.300  43.990  1.00  0.00           C  
ATOM   4173  O   GLY A 266      55.220  41.510  42.980  1.00  0.00           O  
ATOM   4174  HN  GLY A 266      51.880  40.460  45.490  1.00  0.00           H  
ATOM   4175  HA1 GLY A 266      52.780  41.900  43.220  1.00  0.00           H  
ATOM   4176  HA2 GLY A 266      52.980  40.140  43.600  1.00  0.00           H  
ATOM   4177  N   LEU A 267      55.100  41.050  45.190  1.00  0.00           N  
ATOM   4178  CA  LEU A 267      56.440  41.350  45.550  1.00  0.00           C  
ATOM   4179  C   LEU A 267      57.250  40.010  45.720  1.00  0.00           C  
ATOM   4180  O   LEU A 267      58.390  40.010  46.100  1.00  0.00           O  
ATOM   4181  CB  LEU A 267      56.410  42.190  46.880  1.00  0.00           C  
ATOM   4182  CG  LEU A 267      55.800  43.550  46.670  1.00  0.00           C  
ATOM   4183  CD1 LEU A 267      55.490  44.190  48.000  1.00  0.00           C  
ATOM   4184  CD2 LEU A 267      56.730  44.400  45.730  1.00  0.00           C  
ATOM   4185  HN  LEU A 267      54.530  40.920  46.000  1.00  0.00           H  
ATOM   4186  HA  LEU A 267      56.980  41.810  44.740  1.00  0.00           H  
ATOM   4187  HB1 LEU A 267      57.390  42.430  47.340  1.00  0.00           H  
ATOM   4188  HB2 LEU A 267      55.820  41.570  47.590  1.00  0.00           H  
ATOM   4189  HG  LEU A 267      54.850  43.500  46.090  1.00  0.00           H  
ATOM   4190 1HD1 LEU A 267      56.440  44.320  48.570  1.00  0.00           H  
ATOM   4191 2HD1 LEU A 267      54.770  43.530  48.520  1.00  0.00           H  
ATOM   4192 3HD1 LEU A 267      54.990  45.180  47.910  1.00  0.00           H  
ATOM   4193 1HD2 LEU A 267      56.420  45.470  45.660  1.00  0.00           H  
ATOM   4194 2HD2 LEU A 267      56.810  44.020  44.690  1.00  0.00           H  
ATOM   4195 3HD2 LEU A 267      57.770  44.590  46.080  1.00  0.00           H  
ATOM   4196  N   THR A 268      56.620  38.850  45.460  1.00  0.00           N  
ATOM   4197  CA  THR A 268      57.330  37.600  45.680  1.00  0.00           C  
ATOM   4198  C   THR A 268      56.670  36.620  44.750  1.00  0.00           C  
ATOM   4199  O   THR A 268      55.600  36.880  44.190  1.00  0.00           O  
ATOM   4200  CB  THR A 268      57.500  37.050  47.090  1.00  0.00           C  
ATOM   4201  CG2 THR A 268      56.250  36.350  47.580  1.00  0.00           C  
ATOM   4202  OG1 THR A 268      58.550  36.060  47.120  1.00  0.00           O  
ATOM   4203  HN  THR A 268      55.730  38.890  45.010  1.00  0.00           H  
ATOM   4204  HA  THR A 268      58.330  37.760  45.310  1.00  0.00           H  
ATOM   4205  HB  THR A 268      57.790  37.810  47.850  1.00  0.00           H  
ATOM   4206  HG1 THR A 268      58.410  35.570  47.930  1.00  0.00           H  
ATOM   4207 1HG2 THR A 268      56.210  36.100  48.660  1.00  0.00           H  
ATOM   4208 2HG2 THR A 268      56.200  35.310  47.200  1.00  0.00           H  
ATOM   4209 3HG2 THR A 268      55.330  36.880  47.230  1.00  0.00           H  
ATOM   4210  N   ASP A 269      57.450  35.630  44.340  1.00  0.00           N  
ATOM   4211  CA  ASP A 269      57.170  34.530  43.390  1.00  0.00           C  
ATOM   4212  C   ASP A 269      58.050  33.350  43.810  1.00  0.00           C  
ATOM   4213  O   ASP A 269      58.890  33.650  44.650  1.00  0.00           O  
ATOM   4214  CB  ASP A 269      57.310  34.980  41.930  1.00  0.00           C  
ATOM   4215  CG  ASP A 269      56.530  34.200  40.930  1.00  0.00           C  
ATOM   4216  OD1 ASP A 269      55.390  33.660  41.300  1.00  0.00           O  
ATOM   4217  OD2 ASP A 269      57.040  34.090  39.780  1.00  0.00           O1-
ATOM   4218  HN  ASP A 269      58.340  35.410  44.740  1.00  0.00           H  
ATOM   4219  HA  ASP A 269      56.130  34.260  43.520  1.00  0.00           H  
ATOM   4220  HB1 ASP A 269      58.380  34.940  41.650  1.00  0.00           H  
ATOM   4221  HB2 ASP A 269      57.000  36.040  41.780  1.00  0.00           H  
ATOM   4222  N   ASP A 270      57.850  32.090  43.340  1.00  0.00           N  
ATOM   4223  CA  ASP A 270      58.520  30.950  43.910  1.00  0.00           C  
ATOM   4224  C   ASP A 270      60.040  31.020  44.040  1.00  0.00           C  
ATOM   4225  O   ASP A 270      60.590  30.770  45.100  1.00  0.00           O  
ATOM   4226  CB  ASP A 270      58.260  29.660  43.100  1.00  0.00           C  
ATOM   4227  CG  ASP A 270      56.860  29.140  43.200  1.00  0.00           C  
ATOM   4228  OD1 ASP A 270      56.220  29.170  44.290  1.00  0.00           O  
ATOM   4229  OD2 ASP A 270      56.420  28.580  42.190  1.00  0.00           O1-
ATOM   4230  HN  ASP A 270      57.050  31.870  42.790  1.00  0.00           H  
ATOM   4231  HA  ASP A 270      58.200  30.740  44.920  1.00  0.00           H  
ATOM   4232  HB1 ASP A 270      58.770  28.760  43.510  1.00  0.00           H  
ATOM   4233  HB2 ASP A 270      58.630  29.810  42.060  1.00  0.00           H  
ATOM   4234  N   SER A 271      60.690  31.410  42.990  1.00  0.00           N  
ATOM   4235  CA  SER A 271      62.170  31.600  42.960  1.00  0.00           C  
ATOM   4236  C   SER A 271      62.750  32.750  43.780  1.00  0.00           C  
ATOM   4237  O   SER A 271      63.750  32.640  44.430  1.00  0.00           O  
ATOM   4238  CB  SER A 271      62.660  31.460  41.530  1.00  0.00           C  
ATOM   4239  OG  SER A 271      61.890  32.100  40.490  1.00  0.00           O  
ATOM   4240  HN  SER A 271      60.190  31.640  42.160  1.00  0.00           H  
ATOM   4241  HA  SER A 271      62.590  30.710  43.410  1.00  0.00           H  
ATOM   4242  HB1 SER A 271      62.640  30.380  41.290  1.00  0.00           H  
ATOM   4243  HB2 SER A 271      63.720  31.770  41.400  1.00  0.00           H  
ATOM   4244  HG1 SER A 271      61.030  31.660  40.570  1.00  0.00           H  
ATOM   4245  N   GLN A 272      62.050  33.970  43.870  1.00  0.00           N  
ATOM   4246  CA  GLN A 272      62.390  35.140  44.620  1.00  0.00           C  
ATOM   4247  C   GLN A 272      62.760  34.840  46.110  1.00  0.00           C  
ATOM   4248  O   GLN A 272      62.260  33.900  46.730  1.00  0.00           O  
ATOM   4249  CB  GLN A 272      61.220  36.170  44.640  1.00  0.00           C  
ATOM   4250  CG  GLN A 272      60.690  36.650  43.250  1.00  0.00           C  
ATOM   4251  CD  GLN A 272      61.750  37.340  42.420  1.00  0.00           C  
ATOM   4252  NE2 GLN A 272      61.960  36.730  41.270  1.00  0.00           N  
ATOM   4253  OE1 GLN A 272      62.350  38.370  42.770  1.00  0.00           O  
ATOM   4254  HN  GLN A 272      61.210  34.220  43.380  1.00  0.00           H  
ATOM   4255  HA  GLN A 272      63.320  35.520  44.230  1.00  0.00           H  
ATOM   4256  HB1 GLN A 272      61.510  37.080  45.200  1.00  0.00           H  
ATOM   4257  HB2 GLN A 272      60.330  35.780  45.180  1.00  0.00           H  
ATOM   4258  HG1 GLN A 272      59.880  37.400  43.370  1.00  0.00           H  
ATOM   4259  HG2 GLN A 272      60.210  35.850  42.640  1.00  0.00           H  
ATOM   4260 1HE2 GLN A 272      61.290  36.120  40.840  1.00  0.00           H  
ATOM   4261 2HE2 GLN A 272      62.500  37.350  40.700  1.00  0.00           H  
ATOM   4262  N   LYS A 273      63.690  35.690  46.700  1.00  0.00           N  
ATOM   4263  CA  LYS A 273      63.940  35.580  48.180  1.00  0.00           C  
ATOM   4264  C   LYS A 273      64.010  37.060  48.700  1.00  0.00           C  
ATOM   4265  O   LYS A 273      64.990  37.780  48.560  1.00  0.00           O  
ATOM   4266  CB  LYS A 273      65.260  34.790  48.480  1.00  0.00           C  
ATOM   4267  CG  LYS A 273      65.390  33.510  47.640  1.00  0.00           C  
ATOM   4268  CD  LYS A 273      66.750  32.810  47.900  1.00  0.00           C  
ATOM   4269  CE  LYS A 273      67.050  31.800  46.840  1.00  0.00           C  
ATOM   4270  NZ  LYS A 273      66.130  30.550  46.880  1.00  0.00           N1+
ATOM   4271  HN  LYS A 273      64.260  36.340  46.200  1.00  0.00           H  
ATOM   4272  HA  LYS A 273      63.040  35.140  48.590  1.00  0.00           H  
ATOM   4273  HB1 LYS A 273      65.470  34.550  49.540  1.00  0.00           H  
ATOM   4274  HB2 LYS A 273      66.060  35.510  48.200  1.00  0.00           H  
ATOM   4275  HG1 LYS A 273      65.300  33.750  46.560  1.00  0.00           H  
ATOM   4276  HG2 LYS A 273      64.580  32.790  47.910  1.00  0.00           H  
ATOM   4277  HD1 LYS A 273      66.890  32.380  48.910  1.00  0.00           H  
ATOM   4278  HD2 LYS A 273      67.500  33.630  47.940  1.00  0.00           H  
ATOM   4279  HE1 LYS A 273      68.080  31.390  46.820  1.00  0.00           H  
ATOM   4280  HE2 LYS A 273      66.910  32.390  45.900  1.00  0.00           H  
ATOM   4281  HZ1 LYS A 273      65.520  30.390  46.050  1.00  0.00           H  
ATOM   4282  HZ2 LYS A 273      65.380  30.660  47.590  1.00  0.00           H  
ATOM   4283  HZ3 LYS A 273      66.670  29.720  47.210  1.00  0.00           H  
ATOM   4284  N   ARG A 274      62.850  37.580  49.270  1.00  0.00           N  
ATOM   4285  CA  ARG A 274      62.680  38.980  49.650  1.00  0.00           C  
ATOM   4286  C   ARG A 274      62.420  39.120  51.070  1.00  0.00           C  
ATOM   4287  O   ARG A 274      62.130  40.290  51.520  1.00  0.00           O  
ATOM   4288  CB  ARG A 274      61.540  39.620  48.780  1.00  0.00           C  
ATOM   4289  CG  ARG A 274      61.670  39.610  47.210  1.00  0.00           C  
ATOM   4290  CD  ARG A 274      63.030  40.220  46.870  1.00  0.00           C  
ATOM   4291  NE  ARG A 274      63.120  40.240  45.370  1.00  0.00           N  
ATOM   4292  CZ  ARG A 274      63.320  41.270  44.580  1.00  0.00           C  
ATOM   4293  NH1 ARG A 274      63.290  42.580  44.940  1.00  0.00           N1+
ATOM   4294  NH2 ARG A 274      63.540  41.040  43.290  1.00  0.00           N  
ATOM   4295  HN  ARG A 274      62.100  36.930  49.350  1.00  0.00           H  
ATOM   4296  HA  ARG A 274      63.590  39.540  49.460  1.00  0.00           H  
ATOM   4297  HB1 ARG A 274      61.490  40.680  49.100  1.00  0.00           H  
ATOM   4298  HB2 ARG A 274      60.560  39.160  49.010  1.00  0.00           H  
ATOM   4299  HG1 ARG A 274      60.920  40.360  46.870  1.00  0.00           H  
ATOM   4300  HG2 ARG A 274      61.580  38.610  46.730  1.00  0.00           H  
ATOM   4301  HD1 ARG A 274      63.800  39.510  47.240  1.00  0.00           H  
ATOM   4302  HD2 ARG A 274      63.090  41.180  47.420  1.00  0.00           H  
ATOM   4303  HE  ARG A 274      62.730  39.420  44.930  1.00  0.00           H  
ATOM   4304 1HH1 ARG A 274      63.030  42.860  45.860  1.00  0.00           H  
ATOM   4305 2HH1 ARG A 274      63.410  43.300  44.250  1.00  0.00           H  
ATOM   4306 1HH2 ARG A 274      63.930  40.140  43.100  1.00  0.00           H  
ATOM   4307 2HH2 ARG A 274      63.950  41.790  42.780  1.00  0.00           H  
ATOM   4308  N   ILE A 275      62.590  38.030  51.940  1.00  0.00           N  
ATOM   4309  CA  ILE A 275      62.260  38.150  53.380  1.00  0.00           C  
ATOM   4310  C   ILE A 275      63.530  38.040  54.220  1.00  0.00           C  
ATOM   4311  O   ILE A 275      64.340  37.220  53.890  1.00  0.00           O  
ATOM   4312  CB  ILE A 275      61.170  37.170  53.850  1.00  0.00           C  
ATOM   4313  CG1 ILE A 275      59.780  37.650  53.420  1.00  0.00           C  
ATOM   4314  CG2 ILE A 275      61.170  36.880  55.370  1.00  0.00           C  
ATOM   4315  CD  ILE A 275      58.770  36.540  53.190  1.00  0.00           C  
ATOM   4316  HN  ILE A 275      62.970  37.160  51.650  1.00  0.00           H  
ATOM   4317  HA  ILE A 275      61.890  39.140  53.590  1.00  0.00           H  
ATOM   4318  HB  ILE A 275      61.340  36.230  53.270  1.00  0.00           H  
ATOM   4319 1HG1 ILE A 275      59.900  38.130  52.430  1.00  0.00           H  
ATOM   4320 2HG1 ILE A 275      59.360  38.400  54.120  1.00  0.00           H  
ATOM   4321 1HG2 ILE A 275      62.130  36.440  55.730  1.00  0.00           H  
ATOM   4322 2HG2 ILE A 275      60.320  36.250  55.710  1.00  0.00           H  
ATOM   4323 3HG2 ILE A 275      60.990  37.890  55.800  1.00  0.00           H  
ATOM   4324  HD1 ILE A 275      59.130  35.810  52.440  1.00  0.00           H  
ATOM   4325  HD2 ILE A 275      57.830  36.920  52.730  1.00  0.00           H  
ATOM   4326  HD3 ILE A 275      58.460  35.980  54.100  1.00  0.00           H  
ATOM   4327  N   MET A 276      63.710  39.030  55.170  1.00  0.00           N  
ATOM   4328  CA  MET A 276      64.910  39.040  55.960  1.00  0.00           C  
ATOM   4329  C   MET A 276      64.450  39.020  57.400  1.00  0.00           C  
ATOM   4330  O   MET A 276      63.490  39.700  57.790  1.00  0.00           O  
ATOM   4331  CB  MET A 276      65.810  40.280  55.630  1.00  0.00           C  
ATOM   4332  CG  MET A 276      67.330  40.030  55.830  1.00  0.00           C  
ATOM   4333  SD  MET A 276      68.580  41.210  55.040  1.00  0.00           S  
ATOM   4334  CE  MET A 276      68.260  40.400  53.320  1.00  0.00           C  
ATOM   4335  HN  MET A 276      62.970  39.700  55.270  1.00  0.00           H  
ATOM   4336  HA  MET A 276      65.430  38.130  55.710  1.00  0.00           H  
ATOM   4337  HB1 MET A 276      65.360  41.180  56.100  1.00  0.00           H  
ATOM   4338  HB2 MET A 276      65.720  40.470  54.550  1.00  0.00           H  
ATOM   4339  HG1 MET A 276      67.490  38.970  55.530  1.00  0.00           H  
ATOM   4340  HG2 MET A 276      67.460  40.000  56.940  1.00  0.00           H  
ATOM   4341  HE1 MET A 276      67.200  40.480  52.990  1.00  0.00           H  
ATOM   4342  HE2 MET A 276      68.380  39.290  53.360  1.00  0.00           H  
ATOM   4343  HE3 MET A 276      68.910  40.920  52.590  1.00  0.00           H  
ATOM   4344  N   ILE A 277      65.240  38.320  58.170  1.00  0.00           N  
ATOM   4345  CA  ILE A 277      64.980  38.250  59.630  1.00  0.00           C  
ATOM   4346  C   ILE A 277      66.060  39.050  60.410  1.00  0.00           C  
ATOM   4347  O   ILE A 277      67.240  38.940  60.190  1.00  0.00           O  
ATOM   4348  CB  ILE A 277      65.110  36.810  60.180  1.00  0.00           C  
ATOM   4349  CG1 ILE A 277      64.220  35.860  59.350  1.00  0.00           C  
ATOM   4350  CG2 ILE A 277      64.570  36.750  61.670  1.00  0.00           C  
ATOM   4351  CD  ILE A 277      64.980  34.990  58.320  1.00  0.00           C  
ATOM   4352  HN  ILE A 277      66.150  38.090  57.840  1.00  0.00           H  
ATOM   4353  HA  ILE A 277      64.000  38.580  59.950  1.00  0.00           H  
ATOM   4354  HB  ILE A 277      66.160  36.450  60.200  1.00  0.00           H  
ATOM   4355 1HG1 ILE A 277      63.470  36.420  58.750  1.00  0.00           H  
ATOM   4356 2HG1 ILE A 277      63.730  35.220  60.100  1.00  0.00           H  
ATOM   4357 1HG2 ILE A 277      64.460  35.720  62.080  1.00  0.00           H  
ATOM   4358 2HG2 ILE A 277      63.530  37.150  61.630  1.00  0.00           H  
ATOM   4359 3HG2 ILE A 277      65.180  37.440  62.290  1.00  0.00           H  
ATOM   4360  HD1 ILE A 277      64.380  34.110  57.980  1.00  0.00           H  
ATOM   4361  HD2 ILE A 277      65.910  34.490  58.660  1.00  0.00           H  
ATOM   4362  HD3 ILE A 277      65.350  35.570  57.450  1.00  0.00           H  
ATOM   4363  N   ASP A 278      65.540  39.860  61.340  1.00  0.00           N  
ATOM   4364  CA  ASP A 278      66.310  40.790  62.060  1.00  0.00           C  
ATOM   4365  C   ASP A 278      66.250  40.270  63.470  1.00  0.00           C  
ATOM   4366  O   ASP A 278      65.140  40.110  64.010  1.00  0.00           O  
ATOM   4367  CB  ASP A 278      65.800  42.230  61.790  1.00  0.00           C  
ATOM   4368  CG  ASP A 278      66.440  43.320  62.570  1.00  0.00           C  
ATOM   4369  OD1 ASP A 278      67.240  43.030  63.550  1.00  0.00           O  
ATOM   4370  OD2 ASP A 278      66.290  44.540  62.270  1.00  0.00           O1-
ATOM   4371  HN  ASP A 278      64.560  39.990  61.440  1.00  0.00           H  
ATOM   4372  HA  ASP A 278      67.360  40.740  61.810  1.00  0.00           H  
ATOM   4373  HB1 ASP A 278      64.700  42.230  61.920  1.00  0.00           H  
ATOM   4374  HB2 ASP A 278      66.030  42.530  60.740  1.00  0.00           H  
ATOM   4375  N   CYS A 279      67.430  40.070  64.040  1.00  0.00           N  
ATOM   4376  CA  CYS A 279      67.500  39.490  65.380  1.00  0.00           C  
ATOM   4377  C   CYS A 279      67.430  40.570  66.510  1.00  0.00           C  
ATOM   4378  O   CYS A 279      68.330  40.740  67.350  1.00  0.00           O  
ATOM   4379  CB  CYS A 279      68.790  38.600  65.670  1.00  0.00           C  
ATOM   4380  SG  CYS A 279      69.080  37.260  64.480  1.00  0.00           S  
ATOM   4381  HN  CYS A 279      68.230  40.320  63.510  1.00  0.00           H  
ATOM   4382  HA  CYS A 279      66.650  38.840  65.440  1.00  0.00           H  
ATOM   4383  HB1 CYS A 279      68.630  38.270  66.720  1.00  0.00           H  
ATOM   4384  HB2 CYS A 279      69.620  39.320  65.780  1.00  0.00           H  
ATOM   4385  HG1 CYS A 279      69.120  38.130  63.490  1.00  0.00           H  
ATOM   4386  N   SER A 280      66.340  41.290  66.590  1.00  0.00           N  
ATOM   4387  CA  SER A 280      66.310  42.470  67.450  1.00  0.00           C  
ATOM   4388  C   SER A 280      64.860  42.510  67.810  1.00  0.00           C  
ATOM   4389  O   SER A 280      64.040  41.710  67.350  1.00  0.00           O  
ATOM   4390  CB  SER A 280      66.930  43.780  66.690  1.00  0.00           C  
ATOM   4391  OG  SER A 280      66.160  44.230  65.600  1.00  0.00           O  
ATOM   4392  HN  SER A 280      65.530  41.170  66.040  1.00  0.00           H  
ATOM   4393  HA  SER A 280      66.750  42.230  68.400  1.00  0.00           H  
ATOM   4394  HB1 SER A 280      67.940  43.480  66.350  1.00  0.00           H  
ATOM   4395  HB2 SER A 280      67.070  44.540  67.490  1.00  0.00           H  
ATOM   4396  HG1 SER A 280      66.420  43.770  64.800  1.00  0.00           H  
ATOM   4397  N   HSD A 281      64.470  43.500  68.640  1.00  0.00           N  
ATOM   4398  CA  HSD A 281      63.120  43.860  69.040  1.00  0.00           C  
ATOM   4399  C   HSD A 281      62.240  42.680  69.450  1.00  0.00           C  
ATOM   4400  O   HSD A 281      62.550  42.100  70.480  1.00  0.00           O  
ATOM   4401  CB  HSD A 281      62.380  44.810  68.040  1.00  0.00           C  
ATOM   4402  CG  HSD A 281      63.110  46.040  67.680  1.00  0.00           C  
ATOM   4403  CD2 HSD A 281      63.680  46.400  66.520  1.00  0.00           C  
ATOM   4404  ND1 HSD A 281      62.950  47.240  68.370  1.00  0.00           N  
ATOM   4405  CE1 HSD A 281      63.350  48.230  67.520  1.00  0.00           C  
ATOM   4406  NE2 HSD A 281      63.820  47.790  66.470  1.00  0.00           N  
ATOM   4407  HN  HSD A 281      65.140  44.080  69.100  1.00  0.00           H  
ATOM   4408  HA  HSD A 281      63.260  44.330  70.000  1.00  0.00           H  
ATOM   4409  HB1 HSD A 281      61.370  45.080  68.400  1.00  0.00           H  
ATOM   4410  HB2 HSD A 281      62.310  44.330  67.040  1.00  0.00           H  
ATOM   4411  HD1 HSD A 281      62.500  47.380  69.250  1.00  0.00           H  
ATOM   4412  HD2 HSD A 281      64.040  45.850  65.660  1.00  0.00           H  
ATOM   4413  HE1 HSD A 281      63.280  49.270  67.800  1.00  0.00           H  
ATOM   4414  N   GLY A 282      61.180  42.250  68.710  1.00  0.00           N  
ATOM   4415  CA  GLY A 282      60.250  41.270  69.260  1.00  0.00           C  
ATOM   4416  C   GLY A 282      60.890  39.890  69.150  1.00  0.00           C  
ATOM   4417  O   GLY A 282      60.680  38.910  69.910  1.00  0.00           O  
ATOM   4418  HN  GLY A 282      61.080  42.530  67.760  1.00  0.00           H  
ATOM   4419  HA1 GLY A 282      59.380  41.350  68.630  1.00  0.00           H  
ATOM   4420  HA2 GLY A 282      60.140  41.520  70.300  1.00  0.00           H  
ATOM   4421  N   ASN A 283      61.680  39.680  68.130  1.00  0.00           N  
ATOM   4422  CA  ASN A 283      62.360  38.440  67.780  1.00  0.00           C  
ATOM   4423  C   ASN A 283      63.390  37.950  68.810  1.00  0.00           C  
ATOM   4424  O   ASN A 283      63.370  36.830  69.280  1.00  0.00           O  
ATOM   4425  CB  ASN A 283      63.040  38.460  66.420  1.00  0.00           C  
ATOM   4426  CG  ASN A 283      62.010  38.510  65.350  1.00  0.00           C  
ATOM   4427  ND2 ASN A 283      62.500  38.640  64.070  1.00  0.00           N  
ATOM   4428  OD1 ASN A 283      60.750  38.450  65.590  1.00  0.00           O  
ATOM   4429  HN  ASN A 283      61.840  40.460  67.530  1.00  0.00           H  
ATOM   4430  HA  ASN A 283      61.630  37.640  67.740  1.00  0.00           H  
ATOM   4431  HB1 ASN A 283      63.580  37.500  66.300  1.00  0.00           H  
ATOM   4432  HB2 ASN A 283      63.640  39.390  66.340  1.00  0.00           H  
ATOM   4433 1HD2 ASN A 283      63.340  39.200  64.030  1.00  0.00           H  
ATOM   4434 2HD2 ASN A 283      61.830  38.460  63.360  1.00  0.00           H  
ATOM   4435  N   SER A 284      64.220  38.930  69.290  1.00  0.00           N  
ATOM   4436  CA  SER A 284      65.240  38.540  70.270  1.00  0.00           C  
ATOM   4437  C   SER A 284      64.700  38.760  71.730  1.00  0.00           C  
ATOM   4438  O   SER A 284      65.480  38.610  72.680  1.00  0.00           O  
ATOM   4439  CB  SER A 284      66.560  39.380  70.120  1.00  0.00           C  
ATOM   4440  OG  SER A 284      66.230  40.750  70.390  1.00  0.00           O  
ATOM   4441  HN  SER A 284      64.100  39.890  69.060  1.00  0.00           H  
ATOM   4442  HA  SER A 284      65.500  37.490  70.210  1.00  0.00           H  
ATOM   4443  HB1 SER A 284      67.130  39.320  69.170  1.00  0.00           H  
ATOM   4444  HB2 SER A 284      67.310  39.150  70.910  1.00  0.00           H  
ATOM   4445  HG1 SER A 284      67.100  41.150  70.510  1.00  0.00           H  
ATOM   4446  N   ASN A 285      63.450  39.170  71.910  1.00  0.00           N  
ATOM   4447  CA  ASN A 285      62.870  39.900  73.010  1.00  0.00           C  
ATOM   4448  C   ASN A 285      63.800  41.050  73.600  1.00  0.00           C  
ATOM   4449  O   ASN A 285      63.750  41.320  74.780  1.00  0.00           O  
ATOM   4450  CB  ASN A 285      62.440  39.070  74.190  1.00  0.00           C  
ATOM   4451  CG  ASN A 285      61.130  38.260  73.780  1.00  0.00           C  
ATOM   4452  ND2 ASN A 285      59.930  38.650  74.240  1.00  0.00           N  
ATOM   4453  OD1 ASN A 285      61.240  37.330  72.950  1.00  0.00           O  
ATOM   4454  HN  ASN A 285      62.850  38.980  71.120  1.00  0.00           H  
ATOM   4455  HA  ASN A 285      62.100  40.510  72.550  1.00  0.00           H  
ATOM   4456  HB1 ASN A 285      62.030  39.800  74.920  1.00  0.00           H  
ATOM   4457  HB2 ASN A 285      63.270  38.420  74.540  1.00  0.00           H  
ATOM   4458 1HD2 ASN A 285      59.070  38.300  73.890  1.00  0.00           H  
ATOM   4459 2HD2 ASN A 285      59.870  39.410  74.890  1.00  0.00           H  
ATOM   4460  N   LYS A 286      64.670  41.610  72.730  1.00  0.00           N  
ATOM   4461  CA  LYS A 286      65.470  42.760  73.060  1.00  0.00           C  
ATOM   4462  C   LYS A 286      66.690  42.440  73.980  1.00  0.00           C  
ATOM   4463  O   LYS A 286      67.210  43.300  74.670  1.00  0.00           O  
ATOM   4464  CB  LYS A 286      64.740  43.960  73.700  1.00  0.00           C  
ATOM   4465  CG  LYS A 286      63.650  44.600  72.750  1.00  0.00           C  
ATOM   4466  CD  LYS A 286      63.370  46.070  72.960  1.00  0.00           C  
ATOM   4467  CE  LYS A 286      62.620  46.330  74.220  1.00  0.00           C  
ATOM   4468  NZ  LYS A 286      62.010  47.670  74.160  1.00  0.00           N1+
ATOM   4469  HN  LYS A 286      64.670  41.120  71.870  1.00  0.00           H  
ATOM   4470  HA  LYS A 286      65.850  43.180  72.140  1.00  0.00           H  
ATOM   4471  HB1 LYS A 286      65.390  44.800  74.020  1.00  0.00           H  
ATOM   4472  HB2 LYS A 286      64.220  43.650  74.630  1.00  0.00           H  
ATOM   4473  HG1 LYS A 286      62.820  43.860  72.650  1.00  0.00           H  
ATOM   4474  HG2 LYS A 286      64.220  44.670  71.800  1.00  0.00           H  
ATOM   4475  HD1 LYS A 286      62.830  46.380  72.040  1.00  0.00           H  
ATOM   4476  HD2 LYS A 286      64.260  46.740  72.990  1.00  0.00           H  
ATOM   4477  HE1 LYS A 286      63.350  46.280  75.070  1.00  0.00           H  
ATOM   4478  HE2 LYS A 286      61.750  45.750  74.590  1.00  0.00           H  
ATOM   4479  HZ1 LYS A 286      61.490  47.930  73.300  1.00  0.00           H  
ATOM   4480  HZ2 LYS A 286      62.810  48.310  74.320  1.00  0.00           H  
ATOM   4481  HZ3 LYS A 286      61.320  47.870  74.920  1.00  0.00           H  
ATOM   4482  N   ASP A 287      67.160  41.160  74.030  1.00  0.00           N  
ATOM   4483  CA  ASP A 287      68.290  40.660  74.690  1.00  0.00           C  
ATOM   4484  C   ASP A 287      69.310  40.130  73.680  1.00  0.00           C  
ATOM   4485  O   ASP A 287      69.010  39.130  73.050  1.00  0.00           O  
ATOM   4486  CB  ASP A 287      67.970  39.500  75.770  1.00  0.00           C  
ATOM   4487  CG  ASP A 287      69.230  39.000  76.480  1.00  0.00           C  
ATOM   4488  OD1 ASP A 287      69.250  37.900  77.030  1.00  0.00           O  
ATOM   4489  OD2 ASP A 287      70.280  39.750  76.570  1.00  0.00           O1-
ATOM   4490  HN  ASP A 287      66.690  40.470  73.490  1.00  0.00           H  
ATOM   4491  HA  ASP A 287      68.750  41.450  75.270  1.00  0.00           H  
ATOM   4492  HB1 ASP A 287      67.650  38.590  75.210  1.00  0.00           H  
ATOM   4493  HB2 ASP A 287      67.060  39.780  76.340  1.00  0.00           H  
ATOM   4494  N   PHE A 288      70.490  40.790  73.500  1.00  0.00           N  
ATOM   4495  CA  PHE A 288      71.550  40.420  72.590  1.00  0.00           C  
ATOM   4496  C   PHE A 288      71.960  38.920  72.650  1.00  0.00           C  
ATOM   4497  O   PHE A 288      72.260  38.310  71.630  1.00  0.00           O  
ATOM   4498  CB  PHE A 288      72.780  41.340  72.760  1.00  0.00           C  
ATOM   4499  CG  PHE A 288      73.550  41.070  74.140  1.00  0.00           C  
ATOM   4500  CD1 PHE A 288      74.830  40.500  74.110  1.00  0.00           C  
ATOM   4501  CD2 PHE A 288      73.090  41.520  75.370  1.00  0.00           C  
ATOM   4502  CE1 PHE A 288      75.650  40.380  75.240  1.00  0.00           C  
ATOM   4503  CE2 PHE A 288      73.850  41.440  76.510  1.00  0.00           C  
ATOM   4504  CZ  PHE A 288      75.130  40.880  76.460  1.00  0.00           C  
ATOM   4505  HN  PHE A 288      70.660  41.520  74.160  1.00  0.00           H  
ATOM   4506  HA  PHE A 288      71.270  40.610  71.570  1.00  0.00           H  
ATOM   4507  HB1 PHE A 288      72.400  42.380  72.740  1.00  0.00           H  
ATOM   4508  HB2 PHE A 288      73.510  41.260  71.930  1.00  0.00           H  
ATOM   4509  HD1 PHE A 288      75.200  40.200  73.140  1.00  0.00           H  
ATOM   4510  HD2 PHE A 288      72.050  41.820  75.350  1.00  0.00           H  
ATOM   4511  HE1 PHE A 288      76.620  39.940  75.090  1.00  0.00           H  
ATOM   4512  HE2 PHE A 288      73.490  41.940  77.400  1.00  0.00           H  
ATOM   4513  HZ  PHE A 288      75.700  40.740  77.370  1.00  0.00           H  
ATOM   4514  N   LYS A 289      71.910  38.340  73.870  1.00  0.00           N  
ATOM   4515  CA  LYS A 289      72.110  36.990  74.080  1.00  0.00           C  
ATOM   4516  C   LYS A 289      71.030  36.010  73.660  1.00  0.00           C  
ATOM   4517  O   LYS A 289      71.230  34.800  73.720  1.00  0.00           O  
ATOM   4518  CB  LYS A 289      72.320  36.750  75.640  1.00  0.00           C  
ATOM   4519  CG  LYS A 289      73.290  37.820  76.240  1.00  0.00           C  
ATOM   4520  CD  LYS A 289      73.560  37.510  77.760  1.00  0.00           C  
ATOM   4521  CE  LYS A 289      72.340  37.350  78.720  1.00  0.00           C  
ATOM   4522  NZ  LYS A 289      71.540  38.570  78.580  1.00  0.00           N1+
ATOM   4523  HN  LYS A 289      71.700  38.930  74.650  1.00  0.00           H  
ATOM   4524  HA  LYS A 289      72.990  36.580  73.600  1.00  0.00           H  
ATOM   4525  HB1 LYS A 289      72.570  35.680  75.810  1.00  0.00           H  
ATOM   4526  HB2 LYS A 289      71.350  36.880  76.150  1.00  0.00           H  
ATOM   4527  HG1 LYS A 289      73.080  38.910  76.110  1.00  0.00           H  
ATOM   4528  HG2 LYS A 289      74.270  37.700  75.750  1.00  0.00           H  
ATOM   4529  HD1 LYS A 289      74.320  38.250  78.090  1.00  0.00           H  
ATOM   4530  HD2 LYS A 289      74.100  36.550  77.870  1.00  0.00           H  
ATOM   4531  HE1 LYS A 289      72.570  37.280  79.800  1.00  0.00           H  
ATOM   4532  HE2 LYS A 289      71.810  36.380  78.600  1.00  0.00           H  
ATOM   4533  HZ1 LYS A 289      70.770  38.360  79.260  1.00  0.00           H  
ATOM   4534  HZ2 LYS A 289      71.040  38.620  77.670  1.00  0.00           H  
ATOM   4535  HZ3 LYS A 289      71.970  39.400  79.040  1.00  0.00           H  
ATOM   4536  N   ASN A 290      69.880  36.480  73.180  1.00  0.00           N  
ATOM   4537  CA  ASN A 290      68.910  35.620  72.470  1.00  0.00           C  
ATOM   4538  C   ASN A 290      69.150  35.630  71.030  1.00  0.00           C  
ATOM   4539  O   ASN A 290      68.400  35.100  70.230  1.00  0.00           O  
ATOM   4540  CB  ASN A 290      67.430  36.210  72.780  1.00  0.00           C  
ATOM   4541  CG  ASN A 290      67.170  36.120  74.280  1.00  0.00           C  
ATOM   4542  ND2 ASN A 290      66.080  36.890  74.660  1.00  0.00           N  
ATOM   4543  OD1 ASN A 290      67.780  35.360  75.060  1.00  0.00           O  
ATOM   4544  HN  ASN A 290      69.610  37.430  73.320  1.00  0.00           H  
ATOM   4545  HA  ASN A 290      68.940  34.600  72.820  1.00  0.00           H  
ATOM   4546  HB1 ASN A 290      66.620  35.640  72.280  1.00  0.00           H  
ATOM   4547  HB2 ASN A 290      67.400  37.240  72.370  1.00  0.00           H  
ATOM   4548 1HD2 ASN A 290      65.750  36.970  75.600  1.00  0.00           H  
ATOM   4549 2HD2 ASN A 290      65.690  37.530  74.000  1.00  0.00           H  
ATOM   4550  N   GLN A 291      70.190  36.340  70.510  1.00  0.00           N  
ATOM   4551  CA  GLN A 291      70.460  36.290  69.060  1.00  0.00           C  
ATOM   4552  C   GLN A 291      70.720  34.910  68.520  1.00  0.00           C  
ATOM   4553  O   GLN A 291      70.000  34.640  67.500  1.00  0.00           O  
ATOM   4554  CB  GLN A 291      71.580  37.250  68.710  1.00  0.00           C  
ATOM   4555  CG  GLN A 291      70.990  38.740  68.710  1.00  0.00           C  
ATOM   4556  CD  GLN A 291      72.010  39.690  68.270  1.00  0.00           C  
ATOM   4557  NE2 GLN A 291      73.080  39.840  69.130  1.00  0.00           N  
ATOM   4558  OE1 GLN A 291      71.770  40.400  67.290  1.00  0.00           O  
ATOM   4559  HN  GLN A 291      70.720  36.990  71.040  1.00  0.00           H  
ATOM   4560  HA  GLN A 291      69.650  36.650  68.440  1.00  0.00           H  
ATOM   4561  HB1 GLN A 291      71.950  37.050  67.690  1.00  0.00           H  
ATOM   4562  HB2 GLN A 291      72.460  37.120  69.380  1.00  0.00           H  
ATOM   4563  HG1 GLN A 291      70.650  38.970  69.740  1.00  0.00           H  
ATOM   4564  HG2 GLN A 291      70.170  38.850  67.990  1.00  0.00           H  
ATOM   4565 1HE2 GLN A 291      73.740  40.570  68.940  1.00  0.00           H  
ATOM   4566 2HE2 GLN A 291      73.150  39.190  69.890  1.00  0.00           H  
ATOM   4567  N   PRO A 292      71.530  34.020  69.080  1.00  0.00           N  
ATOM   4568  CA  PRO A 292      71.710  32.620  68.660  1.00  0.00           C  
ATOM   4569  C   PRO A 292      70.390  31.830  68.790  1.00  0.00           C  
ATOM   4570  O   PRO A 292      70.240  30.840  68.090  1.00  0.00           O  
ATOM   4571  CB  PRO A 292      72.850  31.980  69.530  1.00  0.00           C  
ATOM   4572  CG  PRO A 292      73.160  33.090  70.520  1.00  0.00           C  
ATOM   4573  CD  PRO A 292      72.660  34.350  69.910  1.00  0.00           C  
ATOM   4574  HA  PRO A 292      71.990  32.560  67.620  1.00  0.00           H  
ATOM   4575  HB1 PRO A 292      73.770  31.760  68.940  1.00  0.00           H  
ATOM   4576  HB2 PRO A 292      72.490  31.230  70.260  1.00  0.00           H  
ATOM   4577  HG1 PRO A 292      72.610  32.940  71.470  1.00  0.00           H  
ATOM   4578  HG2 PRO A 292      74.250  33.080  70.790  1.00  0.00           H  
ATOM   4579  HD1 PRO A 292      72.370  35.080  70.700  1.00  0.00           H  
ATOM   4580  HD2 PRO A 292      73.490  34.750  69.300  1.00  0.00           H  
ATOM   4581  N   LYS A 293      69.380  32.250  69.590  1.00  0.00           N  
ATOM   4582  CA  LYS A 293      68.080  31.620  69.680  1.00  0.00           C  
ATOM   4583  C   LYS A 293      67.260  31.910  68.440  1.00  0.00           C  
ATOM   4584  O   LYS A 293      66.570  31.090  67.860  1.00  0.00           O  
ATOM   4585  CB  LYS A 293      67.240  32.010  70.920  1.00  0.00           C  
ATOM   4586  CG  LYS A 293      67.690  31.350  72.290  1.00  0.00           C  
ATOM   4587  CD  LYS A 293      67.380  29.900  72.210  1.00  0.00           C  
ATOM   4588  CE  LYS A 293      67.530  29.060  73.470  1.00  0.00           C  
ATOM   4589  NZ  LYS A 293      66.950  27.720  73.290  1.00  0.00           N1+
ATOM   4590  HN  LYS A 293      69.530  33.060  70.160  1.00  0.00           H  
ATOM   4591  HA  LYS A 293      68.190  30.540  69.620  1.00  0.00           H  
ATOM   4592  HB1 LYS A 293      66.170  31.770  70.760  1.00  0.00           H  
ATOM   4593  HB2 LYS A 293      67.300  33.110  71.080  1.00  0.00           H  
ATOM   4594  HG1 LYS A 293      67.230  31.810  73.190  1.00  0.00           H  
ATOM   4595  HG2 LYS A 293      68.800  31.440  72.340  1.00  0.00           H  
ATOM   4596  HD1 LYS A 293      67.900  29.450  71.340  1.00  0.00           H  
ATOM   4597  HD2 LYS A 293      66.320  29.930  71.890  1.00  0.00           H  
ATOM   4598  HE1 LYS A 293      67.020  29.570  74.310  1.00  0.00           H  
ATOM   4599  HE2 LYS A 293      68.620  28.880  73.630  1.00  0.00           H  
ATOM   4600  HZ1 LYS A 293      67.120  26.960  73.980  1.00  0.00           H  
ATOM   4601  HZ2 LYS A 293      67.230  27.270  72.400  1.00  0.00           H  
ATOM   4602  HZ3 LYS A 293      65.940  27.900  73.120  1.00  0.00           H  
ATOM   4603  N   VAL A 294      67.210  33.220  68.030  1.00  0.00           N  
ATOM   4604  CA  VAL A 294      66.560  33.590  66.750  1.00  0.00           C  
ATOM   4605  C   VAL A 294      67.190  32.880  65.570  1.00  0.00           C  
ATOM   4606  O   VAL A 294      66.440  32.400  64.680  1.00  0.00           O  
ATOM   4607  CB  VAL A 294      66.620  35.130  66.470  1.00  0.00           C  
ATOM   4608  CG1 VAL A 294      65.990  35.640  65.090  1.00  0.00           C  
ATOM   4609  CG2 VAL A 294      65.940  35.890  67.580  1.00  0.00           C  
ATOM   4610  HN  VAL A 294      67.820  33.890  68.440  1.00  0.00           H  
ATOM   4611  HA  VAL A 294      65.520  33.290  66.680  1.00  0.00           H  
ATOM   4612  HB  VAL A 294      67.660  35.500  66.420  1.00  0.00           H  
ATOM   4613 1HG1 VAL A 294      66.200  36.720  64.930  1.00  0.00           H  
ATOM   4614 2HG1 VAL A 294      64.930  35.390  64.940  1.00  0.00           H  
ATOM   4615 3HG1 VAL A 294      66.580  35.290  64.220  1.00  0.00           H  
ATOM   4616 1HG2 VAL A 294      64.900  35.550  67.750  1.00  0.00           H  
ATOM   4617 2HG2 VAL A 294      65.920  36.940  67.200  1.00  0.00           H  
ATOM   4618 3HG2 VAL A 294      66.410  35.720  68.580  1.00  0.00           H  
ATOM   4619  N   ALA A 295      68.540  32.750  65.570  1.00  0.00           N  
ATOM   4620  CA  ALA A 295      69.270  31.960  64.580  1.00  0.00           C  
ATOM   4621  C   ALA A 295      68.900  30.480  64.680  1.00  0.00           C  
ATOM   4622  O   ALA A 295      68.880  29.800  63.660  1.00  0.00           O  
ATOM   4623  CB  ALA A 295      70.770  32.230  64.500  1.00  0.00           C  
ATOM   4624  HN  ALA A 295      69.070  33.050  66.350  1.00  0.00           H  
ATOM   4625  HA  ALA A 295      68.910  32.220  63.600  1.00  0.00           H  
ATOM   4626  HB1 ALA A 295      70.850  33.320  64.290  1.00  0.00           H  
ATOM   4627  HB2 ALA A 295      71.420  31.640  63.820  1.00  0.00           H  
ATOM   4628  HB3 ALA A 295      71.120  32.040  65.540  1.00  0.00           H  
ATOM   4629  N   LYS A 296      68.590  29.900  65.840  1.00  0.00           N  
ATOM   4630  CA  LYS A 296      68.040  28.500  66.080  1.00  0.00           C  
ATOM   4631  C   LYS A 296      66.740  28.230  65.420  1.00  0.00           C  
ATOM   4632  O   LYS A 296      66.540  27.170  64.830  1.00  0.00           O  
ATOM   4633  CB  LYS A 296      68.020  28.050  67.570  1.00  0.00           C  
ATOM   4634  CG  LYS A 296      69.450  27.540  68.010  1.00  0.00           C  
ATOM   4635  CD  LYS A 296      69.850  26.190  67.380  1.00  0.00           C  
ATOM   4636  CE  LYS A 296      71.250  25.640  67.760  1.00  0.00           C  
ATOM   4637  NZ  LYS A 296      71.470  25.570  69.230  1.00  0.00           N1+
ATOM   4638  HN  LYS A 296      68.630  30.470  66.660  1.00  0.00           H  
ATOM   4639  HA  LYS A 296      68.720  27.880  65.520  1.00  0.00           H  
ATOM   4640  HB1 LYS A 296      67.400  27.140  67.710  1.00  0.00           H  
ATOM   4641  HB2 LYS A 296      67.650  28.900  68.180  1.00  0.00           H  
ATOM   4642  HG1 LYS A 296      69.460  27.400  69.110  1.00  0.00           H  
ATOM   4643  HG2 LYS A 296      70.290  28.250  67.820  1.00  0.00           H  
ATOM   4644  HD1 LYS A 296      69.710  26.350  66.290  1.00  0.00           H  
ATOM   4645  HD2 LYS A 296      69.120  25.420  67.710  1.00  0.00           H  
ATOM   4646  HE1 LYS A 296      72.000  26.340  67.330  1.00  0.00           H  
ATOM   4647  HE2 LYS A 296      71.510  24.650  67.330  1.00  0.00           H  
ATOM   4648  HZ1 LYS A 296      70.710  25.010  69.670  1.00  0.00           H  
ATOM   4649  HZ2 LYS A 296      71.580  26.540  69.590  1.00  0.00           H  
ATOM   4650  HZ3 LYS A 296      72.380  25.110  69.440  1.00  0.00           H  
ATOM   4651  N   CYS A 297      65.790  29.140  65.580  1.00  0.00           N  
ATOM   4652  CA  CYS A 297      64.500  29.210  64.880  1.00  0.00           C  
ATOM   4653  C   CYS A 297      64.720  29.290  63.400  1.00  0.00           C  
ATOM   4654  O   CYS A 297      64.060  28.630  62.570  1.00  0.00           O  
ATOM   4655  CB  CYS A 297      63.410  30.240  65.400  1.00  0.00           C  
ATOM   4656  SG  CYS A 297      61.810  30.040  64.510  1.00  0.00           S  
ATOM   4657  HN  CYS A 297      65.990  29.850  66.250  1.00  0.00           H  
ATOM   4658  HA  CYS A 297      63.950  28.290  65.030  1.00  0.00           H  
ATOM   4659  HB1 CYS A 297      63.700  31.310  65.340  1.00  0.00           H  
ATOM   4660  HB2 CYS A 297      63.230  30.000  66.470  1.00  0.00           H  
ATOM   4661  HG1 CYS A 297      61.320  31.070  65.180  1.00  0.00           H  
ATOM   4662  N   ILE A 298      65.680  30.140  62.890  1.00  0.00           N  
ATOM   4663  CA  ILE A 298      65.910  30.230  61.460  1.00  0.00           C  
ATOM   4664  C   ILE A 298      66.470  28.970  60.910  1.00  0.00           C  
ATOM   4665  O   ILE A 298      66.020  28.470  59.890  1.00  0.00           O  
ATOM   4666  CB  ILE A 298      66.740  31.430  61.130  1.00  0.00           C  
ATOM   4667  CG1 ILE A 298      65.980  32.740  61.460  1.00  0.00           C  
ATOM   4668  CG2 ILE A 298      67.310  31.480  59.710  1.00  0.00           C  
ATOM   4669  CD  ILE A 298      66.950  33.950  61.790  1.00  0.00           C  
ATOM   4670  HN  ILE A 298      66.200  30.770  63.440  1.00  0.00           H  
ATOM   4671  HA  ILE A 298      64.920  30.410  61.080  1.00  0.00           H  
ATOM   4672  HB  ILE A 298      67.570  31.360  61.850  1.00  0.00           H  
ATOM   4673 1HG1 ILE A 298      65.280  32.540  62.300  1.00  0.00           H  
ATOM   4674 2HG1 ILE A 298      65.320  33.060  60.630  1.00  0.00           H  
ATOM   4675 1HG2 ILE A 298      68.110  30.700  59.720  1.00  0.00           H  
ATOM   4676 2HG2 ILE A 298      67.880  32.400  59.490  1.00  0.00           H  
ATOM   4677 3HG2 ILE A 298      66.580  31.330  58.890  1.00  0.00           H  
ATOM   4678  HD1 ILE A 298      67.730  33.690  62.540  1.00  0.00           H  
ATOM   4679  HD2 ILE A 298      66.290  34.760  62.150  1.00  0.00           H  
ATOM   4680  HD3 ILE A 298      67.490  34.370  60.920  1.00  0.00           H  
ATOM   4681  N   TYR A 299      67.470  28.290  61.560  1.00  0.00           N  
ATOM   4682  CA  TYR A 299      67.930  26.930  61.230  1.00  0.00           C  
ATOM   4683  C   TYR A 299      66.820  25.880  61.110  1.00  0.00           C  
ATOM   4684  O   TYR A 299      66.840  25.050  60.170  1.00  0.00           O  
ATOM   4685  CB  TYR A 299      68.960  26.590  62.410  1.00  0.00           C  
ATOM   4686  CG  TYR A 299      69.590  25.270  62.380  1.00  0.00           C  
ATOM   4687  CD1 TYR A 299      70.870  24.850  61.920  1.00  0.00           C  
ATOM   4688  CD2 TYR A 299      68.810  24.260  62.870  1.00  0.00           C  
ATOM   4689  CE1 TYR A 299      71.320  23.540  61.940  1.00  0.00           C  
ATOM   4690  CE2 TYR A 299      69.220  22.860  62.930  1.00  0.00           C  
ATOM   4691  CZ  TYR A 299      70.540  22.590  62.500  1.00  0.00           C  
ATOM   4692  OH  TYR A 299      70.900  21.290  62.630  1.00  0.00           O  
ATOM   4693  HN  TYR A 299      67.900  28.610  62.390  1.00  0.00           H  
ATOM   4694  HA  TYR A 299      68.450  26.970  60.290  1.00  0.00           H  
ATOM   4695  HB1 TYR A 299      68.450  26.640  63.390  1.00  0.00           H  
ATOM   4696  HB2 TYR A 299      69.720  27.380  62.590  1.00  0.00           H  
ATOM   4697  HD1 TYR A 299      71.500  25.590  61.460  1.00  0.00           H  
ATOM   4698  HD2 TYR A 299      67.850  24.540  63.260  1.00  0.00           H  
ATOM   4699  HE1 TYR A 299      72.330  23.340  61.610  1.00  0.00           H  
ATOM   4700  HE2 TYR A 299      68.600  22.150  63.450  1.00  0.00           H  
ATOM   4701  HH  TYR A 299      71.760  21.030  62.290  1.00  0.00           H  
ATOM   4702  N   ASP A 300      65.750  26.010  61.930  1.00  0.00           N  
ATOM   4703  CA  ASP A 300      64.550  25.150  61.750  1.00  0.00           C  
ATOM   4704  C   ASP A 300      63.840  25.320  60.440  1.00  0.00           C  
ATOM   4705  O   ASP A 300      63.480  24.430  59.680  1.00  0.00           O  
ATOM   4706  CB  ASP A 300      63.540  25.430  62.890  1.00  0.00           C  
ATOM   4707  CG  ASP A 300      62.890  24.160  63.420  1.00  0.00           C  
ATOM   4708  OD1 ASP A 300      61.740  24.310  63.960  1.00  0.00           O  
ATOM   4709  OD2 ASP A 300      63.330  23.020  63.240  1.00  0.00           O1-
ATOM   4710  HN  ASP A 300      65.680  26.730  62.620  1.00  0.00           H  
ATOM   4711  HA  ASP A 300      64.960  24.150  61.750  1.00  0.00           H  
ATOM   4712  HB1 ASP A 300      62.760  26.180  62.620  1.00  0.00           H  
ATOM   4713  HB2 ASP A 300      64.030  25.920  63.750  1.00  0.00           H  
ATOM   4714  N   GLN A 301      63.640  26.590  59.950  1.00  0.00           N  
ATOM   4715  CA  GLN A 301      63.090  26.940  58.600  1.00  0.00           C  
ATOM   4716  C   GLN A 301      64.050  26.460  57.500  1.00  0.00           C  
ATOM   4717  O   GLN A 301      63.560  25.790  56.580  1.00  0.00           O  
ATOM   4718  CB  GLN A 301      62.790  28.410  58.480  1.00  0.00           C  
ATOM   4719  CG  GLN A 301      62.010  29.050  59.690  1.00  0.00           C  
ATOM   4720  CD  GLN A 301      60.710  28.250  59.960  1.00  0.00           C  
ATOM   4721  NE2 GLN A 301      60.580  27.820  61.240  1.00  0.00           N  
ATOM   4722  OE1 GLN A 301      59.840  28.090  59.120  1.00  0.00           O  
ATOM   4723  HN  GLN A 301      64.000  27.350  60.490  1.00  0.00           H  
ATOM   4724  HA  GLN A 301      62.210  26.400  58.330  1.00  0.00           H  
ATOM   4725  HB1 GLN A 301      62.310  28.670  57.510  1.00  0.00           H  
ATOM   4726  HB2 GLN A 301      63.790  28.890  58.400  1.00  0.00           H  
ATOM   4727  HG1 GLN A 301      61.670  30.100  59.530  1.00  0.00           H  
ATOM   4728  HG2 GLN A 301      62.690  29.030  60.570  1.00  0.00           H  
ATOM   4729 1HE2 GLN A 301      61.270  28.090  61.910  1.00  0.00           H  
ATOM   4730 2HE2 GLN A 301      59.930  27.120  61.540  1.00  0.00           H  
ATOM   4731  N   LEU A 302      65.390  26.740  57.620  1.00  0.00           N  
ATOM   4732  CA  LEU A 302      66.320  26.410  56.580  1.00  0.00           C  
ATOM   4733  C   LEU A 302      66.480  24.870  56.310  1.00  0.00           C  
ATOM   4734  O   LEU A 302      66.250  24.420  55.210  1.00  0.00           O  
ATOM   4735  CB  LEU A 302      67.730  26.980  56.900  1.00  0.00           C  
ATOM   4736  CG  LEU A 302      67.970  28.520  56.750  1.00  0.00           C  
ATOM   4737  CD1 LEU A 302      68.980  29.040  57.730  1.00  0.00           C  
ATOM   4738  CD2 LEU A 302      68.260  29.070  55.370  1.00  0.00           C  
ATOM   4739  HN  LEU A 302      65.680  27.200  58.460  1.00  0.00           H  
ATOM   4740  HA  LEU A 302      66.050  26.930  55.680  1.00  0.00           H  
ATOM   4741  HB1 LEU A 302      68.510  26.410  56.350  1.00  0.00           H  
ATOM   4742  HB2 LEU A 302      67.850  26.740  57.980  1.00  0.00           H  
ATOM   4743  HG  LEU A 302      66.970  28.920  57.020  1.00  0.00           H  
ATOM   4744 1HD1 LEU A 302      68.540  28.850  58.730  1.00  0.00           H  
ATOM   4745 2HD1 LEU A 302      69.330  30.090  57.630  1.00  0.00           H  
ATOM   4746 3HD1 LEU A 302      69.960  28.510  57.680  1.00  0.00           H  
ATOM   4747 1HD2 LEU A 302      67.470  28.750  54.660  1.00  0.00           H  
ATOM   4748 2HD2 LEU A 302      69.190  28.590  54.990  1.00  0.00           H  
ATOM   4749 3HD2 LEU A 302      68.350  30.180  55.400  1.00  0.00           H  
ATOM   4750  N   THR A 303      66.750  24.150  57.400  1.00  0.00           N  
ATOM   4751  CA  THR A 303      66.960  22.740  57.500  1.00  0.00           C  
ATOM   4752  C   THR A 303      65.720  22.040  57.100  1.00  0.00           C  
ATOM   4753  O   THR A 303      65.790  21.020  56.480  1.00  0.00           O  
ATOM   4754  CB  THR A 303      67.220  22.110  58.920  1.00  0.00           C  
ATOM   4755  CG2 THR A 303      67.380  20.610  58.900  1.00  0.00           C  
ATOM   4756  OG1 THR A 303      68.480  22.550  59.310  1.00  0.00           O  
ATOM   4757  HN  THR A 303      66.820  24.640  58.270  1.00  0.00           H  
ATOM   4758  HA  THR A 303      67.780  22.490  56.840  1.00  0.00           H  
ATOM   4759  HB  THR A 303      66.420  22.340  59.650  1.00  0.00           H  
ATOM   4760  HG1 THR A 303      68.400  23.010  60.150  1.00  0.00           H  
ATOM   4761 1HG2 THR A 303      66.380  20.240  58.580  1.00  0.00           H  
ATOM   4762 2HG2 THR A 303      67.740  20.230  59.880  1.00  0.00           H  
ATOM   4763 3HG2 THR A 303      68.130  20.290  58.150  1.00  0.00           H  
ATOM   4764  N   GLU A 304      64.500  22.530  57.380  1.00  0.00           N  
ATOM   4765  CA  GLU A 304      63.250  21.950  56.870  1.00  0.00           C  
ATOM   4766  C   GLU A 304      63.060  22.230  55.380  1.00  0.00           C  
ATOM   4767  O   GLU A 304      62.260  21.600  54.690  1.00  0.00           O  
ATOM   4768  CB  GLU A 304      61.960  22.550  57.630  1.00  0.00           C  
ATOM   4769  CG  GLU A 304      60.590  21.930  57.180  1.00  0.00           C  
ATOM   4770  CD  GLU A 304      59.500  22.320  58.170  1.00  0.00           C  
ATOM   4771  OE1 GLU A 304      58.940  21.520  58.960  1.00  0.00           O  
ATOM   4772  OE2 GLU A 304      59.150  23.530  58.230  1.00  0.00           O1-
ATOM   4773  HN  GLU A 304      64.450  23.370  57.920  1.00  0.00           H  
ATOM   4774  HA  GLU A 304      63.320  20.920  57.180  1.00  0.00           H  
ATOM   4775  HB1 GLU A 304      61.930  23.640  57.430  1.00  0.00           H  
ATOM   4776  HB2 GLU A 304      62.100  22.390  58.720  1.00  0.00           H  
ATOM   4777  HG1 GLU A 304      60.630  20.830  57.020  1.00  0.00           H  
ATOM   4778  HG2 GLU A 304      60.280  22.350  56.190  1.00  0.00           H  
ATOM   4779  N   GLY A 305      63.770  23.250  54.850  1.00  0.00           N  
ATOM   4780  CA  GLY A 305      63.680  23.510  53.430  1.00  0.00           C  
ATOM   4781  C   GLY A 305      63.260  24.780  52.890  1.00  0.00           C  
ATOM   4782  O   GLY A 305      62.960  24.900  51.680  1.00  0.00           O  
ATOM   4783  HN  GLY A 305      64.410  23.740  55.430  1.00  0.00           H  
ATOM   4784  HA1 GLY A 305      63.000  22.810  52.980  1.00  0.00           H  
ATOM   4785  HA2 GLY A 305      64.670  23.250  53.060  1.00  0.00           H  
ATOM   4786  N   GLU A 306      63.120  25.760  53.770  1.00  0.00           N  
ATOM   4787  CA  GLU A 306      62.700  27.100  53.280  1.00  0.00           C  
ATOM   4788  C   GLU A 306      63.720  27.830  52.350  1.00  0.00           C  
ATOM   4789  O   GLU A 306      64.760  28.430  52.750  1.00  0.00           O  
ATOM   4790  CB  GLU A 306      62.350  28.000  54.500  1.00  0.00           C  
ATOM   4791  CG  GLU A 306      61.720  29.320  54.040  1.00  0.00           C  
ATOM   4792  CD  GLU A 306      60.520  29.180  53.180  1.00  0.00           C  
ATOM   4793  OE1 GLU A 306      60.660  29.400  51.980  1.00  0.00           O  
ATOM   4794  OE2 GLU A 306      59.440  28.830  53.610  1.00  0.00           O1-
ATOM   4795  HN  GLU A 306      63.160  25.730  54.770  1.00  0.00           H  
ATOM   4796  HA  GLU A 306      61.830  26.950  52.660  1.00  0.00           H  
ATOM   4797  HB1 GLU A 306      63.150  28.350  55.180  1.00  0.00           H  
ATOM   4798  HB2 GLU A 306      61.640  27.430  55.140  1.00  0.00           H  
ATOM   4799  HG1 GLU A 306      62.440  29.930  53.440  1.00  0.00           H  
ATOM   4800  HG2 GLU A 306      61.430  29.820  54.990  1.00  0.00           H  
ATOM   4801  N   ASN A 307      63.310  27.970  51.060  1.00  0.00           N  
ATOM   4802  CA  ASN A 307      63.980  28.630  49.950  1.00  0.00           C  
ATOM   4803  C   ASN A 307      63.870  30.110  50.020  1.00  0.00           C  
ATOM   4804  O   ASN A 307      64.740  30.850  49.540  1.00  0.00           O  
ATOM   4805  CB  ASN A 307      63.390  28.070  48.620  1.00  0.00           C  
ATOM   4806  CG  ASN A 307      63.930  26.720  48.320  1.00  0.00           C  
ATOM   4807  ND2 ASN A 307      63.540  26.100  47.190  1.00  0.00           N  
ATOM   4808  OD1 ASN A 307      64.810  26.160  49.020  1.00  0.00           O  
ATOM   4809  HN  ASN A 307      62.480  27.460  50.850  1.00  0.00           H  
ATOM   4810  HA  ASN A 307      64.990  28.280  50.100  1.00  0.00           H  
ATOM   4811  HB1 ASN A 307      63.780  28.700  47.790  1.00  0.00           H  
ATOM   4812  HB2 ASN A 307      62.290  28.080  48.720  1.00  0.00           H  
ATOM   4813 1HD2 ASN A 307      63.800  25.140  47.260  1.00  0.00           H  
ATOM   4814 2HD2 ASN A 307      62.790  26.370  46.590  1.00  0.00           H  
ATOM   4815  N   SER A 308      62.790  30.630  50.570  1.00  0.00           N  
ATOM   4816  CA  SER A 308      62.430  32.110  50.370  1.00  0.00           C  
ATOM   4817  C   SER A 308      63.110  33.180  51.260  1.00  0.00           C  
ATOM   4818  O   SER A 308      62.810  34.350  50.970  1.00  0.00           O  
ATOM   4819  CB  SER A 308      60.920  32.320  50.410  1.00  0.00           C  
ATOM   4820  OG  SER A 308      60.510  32.100  51.770  1.00  0.00           O  
ATOM   4821  HN  SER A 308      62.080  30.050  50.970  1.00  0.00           H  
ATOM   4822  HA  SER A 308      62.590  32.440  49.360  1.00  0.00           H  
ATOM   4823  HB1 SER A 308      60.390  31.640  49.720  1.00  0.00           H  
ATOM   4824  HB2 SER A 308      60.570  33.300  50.040  1.00  0.00           H  
ATOM   4825  HG1 SER A 308      60.440  31.150  51.930  1.00  0.00           H  
ATOM   4826  N   LEU A 309      63.890  32.840  52.310  1.00  0.00           N  
ATOM   4827  CA  LEU A 309      64.660  33.660  53.230  1.00  0.00           C  
ATOM   4828  C   LEU A 309      65.760  34.270  52.400  1.00  0.00           C  
ATOM   4829  O   LEU A 309      66.410  33.560  51.640  1.00  0.00           O  
ATOM   4830  CB  LEU A 309      65.240  32.910  54.400  1.00  0.00           C  
ATOM   4831  CG  LEU A 309      64.120  32.080  55.130  1.00  0.00           C  
ATOM   4832  CD1 LEU A 309      64.670  31.360  56.370  1.00  0.00           C  
ATOM   4833  CD2 LEU A 309      62.790  32.870  55.400  1.00  0.00           C  
ATOM   4834  HN  LEU A 309      64.030  31.870  52.500  1.00  0.00           H  
ATOM   4835  HA  LEU A 309      63.930  34.390  53.570  1.00  0.00           H  
ATOM   4836  HB1 LEU A 309      65.610  33.570  55.210  1.00  0.00           H  
ATOM   4837  HB2 LEU A 309      66.100  32.270  54.110  1.00  0.00           H  
ATOM   4838  HG  LEU A 309      63.960  31.280  54.390  1.00  0.00           H  
ATOM   4839 1HD1 LEU A 309      65.780  31.380  56.220  1.00  0.00           H  
ATOM   4840 2HD1 LEU A 309      64.140  30.410  56.610  1.00  0.00           H  
ATOM   4841 3HD1 LEU A 309      64.450  32.010  57.230  1.00  0.00           H  
ATOM   4842 1HD2 LEU A 309      62.290  32.820  54.410  1.00  0.00           H  
ATOM   4843 2HD2 LEU A 309      62.970  33.790  55.990  1.00  0.00           H  
ATOM   4844 3HD2 LEU A 309      62.040  32.320  56.020  1.00  0.00           H  
ATOM   4845  N   CYS A 310      65.870  35.640  52.390  1.00  0.00           N  
ATOM   4846  CA  CYS A 310      66.860  36.420  51.720  1.00  0.00           C  
ATOM   4847  C   CYS A 310      68.110  36.530  52.550  1.00  0.00           C  
ATOM   4848  O   CYS A 310      69.250  36.570  52.110  1.00  0.00           O  
ATOM   4849  CB  CYS A 310      66.350  37.830  51.490  1.00  0.00           C  
ATOM   4850  SG  CYS A 310      67.370  38.870  50.390  1.00  0.00           S  
ATOM   4851  HN  CYS A 310      65.260  36.260  52.880  1.00  0.00           H  
ATOM   4852  HA  CYS A 310      67.150  35.920  50.810  1.00  0.00           H  
ATOM   4853  HB1 CYS A 310      66.230  38.370  52.460  1.00  0.00           H  
ATOM   4854  HB2 CYS A 310      65.320  37.760  51.100  1.00  0.00           H  
ATOM   4855  HG1 CYS A 310      66.780  38.790  49.200  1.00  0.00           H  
ATOM   4856  N   GLY A 311      67.870  36.650  53.860  1.00  0.00           N  
ATOM   4857  CA  GLY A 311      69.030  36.910  54.760  1.00  0.00           C  
ATOM   4858  C   GLY A 311      68.650  36.820  56.190  1.00  0.00           C  
ATOM   4859  O   GLY A 311      67.540  36.590  56.580  1.00  0.00           O  
ATOM   4860  HN  GLY A 311      66.930  36.710  54.180  1.00  0.00           H  
ATOM   4861  HA1 GLY A 311      69.430  37.910  54.610  1.00  0.00           H  
ATOM   4862  HA2 GLY A 311      69.700  36.090  54.570  1.00  0.00           H  
ATOM   4863  N   VAL A 312      69.590  37.220  57.040  1.00  0.00           N  
ATOM   4864  CA  VAL A 312      69.470  37.390  58.510  1.00  0.00           C  
ATOM   4865  C   VAL A 312      70.360  38.630  58.840  1.00  0.00           C  
ATOM   4866  O   VAL A 312      71.320  38.940  58.150  1.00  0.00           O  
ATOM   4867  CB  VAL A 312      70.090  36.240  59.380  1.00  0.00           C  
ATOM   4868  CG1 VAL A 312      69.660  36.270  60.900  1.00  0.00           C  
ATOM   4869  CG2 VAL A 312      69.460  34.940  58.800  1.00  0.00           C  
ATOM   4870  HN  VAL A 312      70.500  37.210  56.630  1.00  0.00           H  
ATOM   4871  HA  VAL A 312      68.470  37.550  58.900  1.00  0.00           H  
ATOM   4872  HB  VAL A 312      71.190  36.120  59.440  1.00  0.00           H  
ATOM   4873 1HG1 VAL A 312      69.870  37.260  61.350  1.00  0.00           H  
ATOM   4874 2HG1 VAL A 312      70.160  35.440  61.450  1.00  0.00           H  
ATOM   4875 3HG1 VAL A 312      68.560  36.120  60.880  1.00  0.00           H  
ATOM   4876 1HG2 VAL A 312      68.370  35.060  58.660  1.00  0.00           H  
ATOM   4877 2HG2 VAL A 312      69.600  34.020  59.420  1.00  0.00           H  
ATOM   4878 3HG2 VAL A 312      70.000  34.560  57.900  1.00  0.00           H  
ATOM   4879  N   MET A 313      69.870  39.430  59.830  1.00  0.00           N  
ATOM   4880  CA  MET A 313      70.550  40.610  60.370  1.00  0.00           C  
ATOM   4881  C   MET A 313      70.940  40.380  61.850  1.00  0.00           C  
ATOM   4882  O   MET A 313      70.170  39.860  62.660  1.00  0.00           O  
ATOM   4883  CB  MET A 313      69.830  42.060  60.090  1.00  0.00           C  
ATOM   4884  CG  MET A 313      69.060  42.120  58.800  1.00  0.00           C  
ATOM   4885  SD  MET A 313      68.030  43.660  58.550  1.00  0.00           S  
ATOM   4886  CE  MET A 313      69.200  44.680  57.640  1.00  0.00           C  
ATOM   4887  HN  MET A 313      69.000  39.300  60.290  1.00  0.00           H  
ATOM   4888  HA  MET A 313      71.510  40.580  59.880  1.00  0.00           H  
ATOM   4889  HB1 MET A 313      70.570  42.880  60.090  1.00  0.00           H  
ATOM   4890  HB2 MET A 313      69.110  42.250  60.920  1.00  0.00           H  
ATOM   4891  HG1 MET A 313      68.360  41.260  58.810  1.00  0.00           H  
ATOM   4892  HG2 MET A 313      69.720  42.030  57.920  1.00  0.00           H  
ATOM   4893  HE1 MET A 313      70.120  45.040  58.150  1.00  0.00           H  
ATOM   4894  HE2 MET A 313      68.810  45.710  57.480  1.00  0.00           H  
ATOM   4895  HE3 MET A 313      69.500  44.200  56.680  1.00  0.00           H  
ATOM   4896  N   ILE A 314      72.220  40.700  62.260  1.00  0.00           N  
ATOM   4897  CA  ILE A 314      72.750  40.340  63.600  1.00  0.00           C  
ATOM   4898  C   ILE A 314      73.600  41.550  64.230  1.00  0.00           C  
ATOM   4899  O   ILE A 314      74.380  42.170  63.500  1.00  0.00           O  
ATOM   4900  CB  ILE A 314      73.580  39.070  63.430  1.00  0.00           C  
ATOM   4901  CG1 ILE A 314      72.760  37.760  63.300  1.00  0.00           C  
ATOM   4902  CG2 ILE A 314      74.490  38.780  64.690  1.00  0.00           C  
ATOM   4903  CD  ILE A 314      73.480  36.760  62.410  1.00  0.00           C  
ATOM   4904  HN  ILE A 314      72.850  41.150  61.620  1.00  0.00           H  
ATOM   4905  HA  ILE A 314      71.990  40.140  64.340  1.00  0.00           H  
ATOM   4906  HB  ILE A 314      74.320  39.190  62.610  1.00  0.00           H  
ATOM   4907 1HG1 ILE A 314      71.750  37.780  62.860  1.00  0.00           H  
ATOM   4908 2HG1 ILE A 314      72.570  37.430  64.340  1.00  0.00           H  
ATOM   4909 1HG2 ILE A 314      73.850  38.860  65.590  1.00  0.00           H  
ATOM   4910 2HG2 ILE A 314      75.210  39.620  64.660  1.00  0.00           H  
ATOM   4911 3HG2 ILE A 314      75.130  37.880  64.570  1.00  0.00           H  
ATOM   4912  HD1 ILE A 314      72.980  35.780  62.420  1.00  0.00           H  
ATOM   4913  HD2 ILE A 314      74.480  36.550  62.840  1.00  0.00           H  
ATOM   4914  HD3 ILE A 314      73.750  37.130  61.400  1.00  0.00           H  
ATOM   4915  N   GLU A 315      73.390  41.840  65.480  1.00  0.00           N  
ATOM   4916  CA  GLU A 315      74.270  42.810  66.180  1.00  0.00           C  
ATOM   4917  C   GLU A 315      75.420  42.220  67.020  1.00  0.00           C  
ATOM   4918  O   GLU A 315      75.260  41.640  68.120  1.00  0.00           O  
ATOM   4919  CB  GLU A 315      73.370  43.680  67.060  1.00  0.00           C  
ATOM   4920  CG  GLU A 315      72.440  44.570  66.210  1.00  0.00           C  
ATOM   4921  CD  GLU A 315      71.190  44.900  66.860  1.00  0.00           C  
ATOM   4922  OE1 GLU A 315      71.090  44.750  68.140  1.00  0.00           O  
ATOM   4923  OE2 GLU A 315      70.280  45.400  66.140  1.00  0.00           O1-
ATOM   4924  HN  GLU A 315      72.600  41.540  66.010  1.00  0.00           H  
ATOM   4925  HA  GLU A 315      74.700  43.500  65.460  1.00  0.00           H  
ATOM   4926  HB1 GLU A 315      73.910  44.290  67.810  1.00  0.00           H  
ATOM   4927  HB2 GLU A 315      72.700  42.980  67.610  1.00  0.00           H  
ATOM   4928  HG1 GLU A 315      72.150  44.130  65.230  1.00  0.00           H  
ATOM   4929  HG2 GLU A 315      72.990  45.510  66.010  1.00  0.00           H  
ATOM   4930  N   SER A 316      76.670  42.520  66.490  1.00  0.00           N  
ATOM   4931  CA  SER A 316      77.970  41.990  66.810  1.00  0.00           C  
ATOM   4932  C   SER A 316      79.080  42.920  66.950  1.00  0.00           C  
ATOM   4933  O   SER A 316      79.010  44.030  66.390  1.00  0.00           O  
ATOM   4934  CB  SER A 316      78.350  40.860  65.750  1.00  0.00           C  
ATOM   4935  OG  SER A 316      79.720  40.400  65.720  1.00  0.00           O  
ATOM   4936  HN  SER A 316      76.700  43.220  65.770  1.00  0.00           H  
ATOM   4937  HA  SER A 316      77.910  41.450  67.740  1.00  0.00           H
[truncated: 541,680 more chars]
