# Supplementary material for: Mechanistic investigation of a D to N mutation in DAHP synthase that dictates carbon flux into the shikimate pathway in yeast
Source: Commun Chem. 2023 Jul 15;6:152. doi: 10.1038/s42004-023-00946-x (PMC10349828; doi:10.1038/s42004-023-00946-x)
Supplement: Supplementary file 4 — Supplementary Data 2 [file 42004_2023_946_MOESM4_ESM.zip › Supplementary Data 2/D154N_initial.pdb]

CRYST1  114.303  114.303  114.303  90.00  90.00  90.00 P 1           0
ATOM      1  N   MET A   1      58.230  42.010  77.680  1.00  0.00           N  
ATOM      2  CA  MET A   1      59.700  41.690  77.240  1.00  0.00           C  
ATOM      3  C   MET A   1      60.110  40.240  77.540  1.00  0.00           C  
ATOM      4  O   MET A   1      61.050  39.960  78.240  1.00  0.00           O  
ATOM      5  CB  MET A   1      60.740  42.750  77.740  1.00  0.00           C  
ATOM      6  CG  MET A   1      61.530  43.430  76.650  1.00  0.00           C  
ATOM      7  SD  MET A   1      60.640  44.920  76.000  1.00  0.00           S  
ATOM      8  CE  MET A   1      59.640  44.170  74.690  1.00  0.00           C  
ATOM      9  HA  MET A   1      59.780  41.710  76.170  1.00  0.00           H  
ATOM     10  HB1 MET A   1      61.540  42.150  78.220  1.00  0.00           H  
ATOM     11  HB2 MET A   1      60.370  43.430  78.540  1.00  0.00           H  
ATOM     12  HG1 MET A   1      61.750  42.730  75.810  1.00  0.00           H  
ATOM     13  HG2 MET A   1      62.460  43.850  77.080  1.00  0.00           H  
ATOM     14  HE1 MET A   1      60.340  43.690  73.990  1.00  0.00           H  
ATOM     15  HE2 MET A   1      59.190  45.070  74.210  1.00  0.00           H  
ATOM     16  HE3 MET A   1      58.930  43.400  75.070  1.00  0.00           H  
ATOM     17  HT1 MET A   1      57.880  41.160  78.160  1.00  0.00           H  
ATOM     18  HT2 MET A   1      57.630  42.160  76.840  1.00  0.00           H  
ATOM     19  HT3 MET A   1      58.180  42.800  78.350  1.00  0.00           H  
ATOM     20  N   PHE A   2      59.420  39.280  76.900  1.00  0.00           N  
ATOM     21  CA  PHE A   2      59.630  37.830  77.090  1.00  0.00           C  
ATOM     22  C   PHE A   2      60.910  37.360  76.390  1.00  0.00           C  
ATOM     23  O   PHE A   2      61.460  36.370  76.860  1.00  0.00           O  
ATOM     24  CB  PHE A   2      58.380  37.060  76.650  1.00  0.00           C  
ATOM     25  CG  PHE A   2      58.500  35.570  76.530  1.00  0.00           C  
ATOM     26  CD1 PHE A   2      58.120  34.770  77.570  1.00  0.00           C  
ATOM     27  CD2 PHE A   2      58.810  35.000  75.300  1.00  0.00           C  
ATOM     28  CE1 PHE A   2      58.280  33.370  77.570  1.00  0.00           C  
ATOM     29  CE2 PHE A   2      58.830  33.580  75.210  1.00  0.00           C  
ATOM     30  CZ  PHE A   2      58.550  32.780  76.330  1.00  0.00           C  
ATOM     31  HN  PHE A   2      58.730  39.540  76.240  1.00  0.00           H  
ATOM     32  HA  PHE A   2      59.910  37.610  78.100  1.00  0.00           H  
ATOM     33  HB1 PHE A   2      57.990  37.470  75.690  1.00  0.00           H  
ATOM     34  HB2 PHE A   2      57.580  37.160  77.420  1.00  0.00           H  
ATOM     35  HD1 PHE A   2      57.830  35.180  78.540  1.00  0.00           H  
ATOM     36  HD2 PHE A   2      59.140  35.610  74.470  1.00  0.00           H  
ATOM     37  HE1 PHE A   2      57.880  32.780  78.370  1.00  0.00           H  
ATOM     38  HE2 PHE A   2      59.210  33.150  74.310  1.00  0.00           H  
ATOM     39  HZ  PHE A   2      58.600  31.700  76.290  1.00  0.00           H  
ATOM     40  N   ILE A   3      61.360  38.130  75.330  1.00  0.00           N  
ATOM     41  CA  ILE A   3      62.690  37.990  74.870  1.00  0.00           C  
ATOM     42  C   ILE A   3      63.490  39.130  75.280  1.00  0.00           C  
ATOM     43  O   ILE A   3      63.190  40.260  74.800  1.00  0.00           O  
ATOM     44  CB  ILE A   3      62.770  37.800  73.370  1.00  0.00           C  
ATOM     45  CG1 ILE A   3      62.160  36.380  73.020  1.00  0.00           C  
ATOM     46  CG2 ILE A   3      64.140  38.070  72.740  1.00  0.00           C  
ATOM     47  CD  ILE A   3      61.540  36.150  71.650  1.00  0.00           C  
ATOM     48  HN  ILE A   3      60.880  38.890  74.920  1.00  0.00           H  
ATOM     49  HA  ILE A   3      63.190  37.130  75.300  1.00  0.00           H  
ATOM     50  HB  ILE A   3      62.050  38.490  72.890  1.00  0.00           H  
ATOM     51 1HG1 ILE A   3      61.440  36.140  73.830  1.00  0.00           H  
ATOM     52 2HG1 ILE A   3      62.970  35.630  73.160  1.00  0.00           H  
ATOM     53 1HG2 ILE A   3      64.100  37.790  71.650  1.00  0.00           H  
ATOM     54 2HG2 ILE A   3      64.940  37.440  73.180  1.00  0.00           H  
ATOM     55 3HG2 ILE A   3      64.400  39.150  72.680  1.00  0.00           H  
ATOM     56  HD1 ILE A   3      60.980  35.190  71.650  1.00  0.00           H  
ATOM     57  HD2 ILE A   3      62.270  36.040  70.810  1.00  0.00           H  
ATOM     58  HD3 ILE A   3      60.930  37.010  71.300  1.00  0.00           H  
ATOM     59  N   LYS A   4      64.520  38.980  76.200  1.00  0.00           N  
ATOM     60  CA  LYS A   4      65.360  40.000  76.710  1.00  0.00           C  
ATOM     61  C   LYS A   4      66.690  40.050  76.100  1.00  0.00           C  
ATOM     62  O   LYS A   4      67.360  39.060  75.920  1.00  0.00           O  
ATOM     63  CB  LYS A   4      65.490  40.020  78.290  1.00  0.00           C  
ATOM     64  CG  LYS A   4      64.110  40.050  79.010  1.00  0.00           C  
ATOM     65  CD  LYS A   4      64.280  40.140  80.530  1.00  0.00           C  
ATOM     66  CE  LYS A   4      65.130  39.110  81.250  1.00  0.00           C  
ATOM     67  NZ  LYS A   4      65.380  39.500  82.670  1.00  0.00           N1+
ATOM     68  HN  LYS A   4      64.590  38.100  76.660  1.00  0.00           H  
ATOM     69  HA  LYS A   4      64.870  40.940  76.520  1.00  0.00           H  
ATOM     70  HB1 LYS A   4      66.090  40.800  78.810  1.00  0.00           H  
ATOM     71  HB2 LYS A   4      66.010  39.060  78.480  1.00  0.00           H  
ATOM     72  HG1 LYS A   4      63.610  39.130  78.650  1.00  0.00           H  
ATOM     73  HG2 LYS A   4      63.430  40.840  78.600  1.00  0.00           H  
ATOM     74  HD1 LYS A   4      63.280  40.230  81.010  1.00  0.00           H  
ATOM     75  HD2 LYS A   4      64.650  41.150  80.800  1.00  0.00           H  
ATOM     76  HE1 LYS A   4      66.100  39.020  80.720  1.00  0.00           H  
ATOM     77  HE2 LYS A   4      64.610  38.120  81.310  1.00  0.00           H  
ATOM     78  HZ1 LYS A   4      65.770  40.460  82.730  1.00  0.00           H  
ATOM     79  HZ2 LYS A   4      65.950  38.810  83.200  1.00  0.00           H  
ATOM     80  HZ3 LYS A   4      64.470  39.430  83.170  1.00  0.00           H  
ATOM     81  N   ASN A   5      67.220  41.290  75.850  1.00  0.00           N  
ATOM     82  CA  ASN A   5      68.510  41.510  75.270  1.00  0.00           C  
ATOM     83  C   ASN A   5      69.600  41.500  76.350  1.00  0.00           C  
ATOM     84  O   ASN A   5      69.560  42.380  77.240  1.00  0.00           O  
ATOM     85  CB  ASN A   5      68.520  42.830  74.460  1.00  0.00           C  
ATOM     86  CG  ASN A   5      69.950  43.110  73.900  1.00  0.00           C  
ATOM     87  ND2 ASN A   5      70.270  44.460  73.720  1.00  0.00           N  
ATOM     88  OD1 ASN A   5      70.760  42.190  73.690  1.00  0.00           O  
ATOM     89  HN  ASN A   5      66.590  42.030  76.050  1.00  0.00           H  
ATOM     90  HA  ASN A   5      68.720  40.740  74.540  1.00  0.00           H  
ATOM     91  HB1 ASN A   5      68.060  43.720  74.930  1.00  0.00           H  
ATOM     92  HB2 ASN A   5      67.890  42.700  73.550  1.00  0.00           H  
ATOM     93 1HD2 ASN A   5      69.550  45.140  73.720  1.00  0.00           H  
ATOM     94 2HD2 ASN A   5      71.030  44.800  73.160  1.00  0.00           H  
ATOM     95  N   ASP A   6      70.520  40.530  76.300  1.00  0.00           N  
ATOM     96  CA  ASP A   6      71.540  40.290  77.310  1.00  0.00           C  
ATOM     97  C   ASP A   6      72.700  41.270  77.250  1.00  0.00           C  
ATOM     98  O   ASP A   6      73.510  41.430  78.150  1.00  0.00           O  
ATOM     99  CB  ASP A   6      72.090  38.890  77.170  1.00  0.00           C  
ATOM    100  CG  ASP A   6      71.030  37.800  77.380  1.00  0.00           C  
ATOM    101  OD1 ASP A   6      70.960  36.830  76.560  1.00  0.00           O  
ATOM    102  OD2 ASP A   6      70.420  37.900  78.500  1.00  0.00           O1-
ATOM    103  HN  ASP A   6      70.460  39.850  75.590  1.00  0.00           H  
ATOM    104  HA  ASP A   6      71.190  40.320  78.340  1.00  0.00           H  
ATOM    105  HB1 ASP A   6      72.870  38.690  77.940  1.00  0.00           H  
ATOM    106  HB2 ASP A   6      72.490  38.600  76.180  1.00  0.00           H  
ATOM    107  N   HSD A   7      72.850  41.960  76.070  1.00  0.00           N  
ATOM    108  CA  HSD A   7      74.030  42.710  75.760  1.00  0.00           C  
ATOM    109  C   HSD A   7      73.630  44.180  75.740  1.00  0.00           C  
ATOM    110  O   HSD A   7      74.180  45.010  74.970  1.00  0.00           O  
ATOM    111  CB  HSD A   7      74.630  42.210  74.400  1.00  0.00           C  
ATOM    112  CG  HSD A   7      74.740  40.680  74.340  1.00  0.00           C  
ATOM    113  CD2 HSD A   7      73.940  39.750  73.790  1.00  0.00           C  
ATOM    114  ND1 HSD A   7      75.680  39.940  75.020  1.00  0.00           N  
ATOM    115  CE1 HSD A   7      75.450  38.650  74.850  1.00  0.00           C  
ATOM    116  NE2 HSD A   7      74.420  38.440  74.060  1.00  0.00           N  
ATOM    117  HN  HSD A   7      72.200  41.850  75.330  1.00  0.00           H  
ATOM    118  HA  HSD A   7      74.710  42.590  76.580  1.00  0.00           H  
ATOM    119  HB1 HSD A   7      75.610  42.730  74.350  1.00  0.00           H  
ATOM    120  HB2 HSD A   7      73.950  42.560  73.600  1.00  0.00           H  
ATOM    121  HD1 HSD A   7      76.500  40.270  75.480  1.00  0.00           H  
ATOM    122  HD2 HSD A   7      73.070  39.840  73.140  1.00  0.00           H  
ATOM    123  HE1 HSD A   7      76.160  37.990  75.330  1.00  0.00           H  
ATOM    124  N   ALA A   8      72.630  44.560  76.580  1.00  0.00           N  
ATOM    125  CA  ALA A   8      71.960  45.910  76.560  1.00  0.00           C  
ATOM    126  C   ALA A   8      72.880  46.960  77.170  1.00  0.00           C  
ATOM    127  O   ALA A   8      73.460  46.880  78.280  1.00  0.00           O  
ATOM    128  CB  ALA A   8      70.610  45.830  77.320  1.00  0.00           C  
ATOM    129  HN  ALA A   8      72.410  43.980  77.370  1.00  0.00           H  
ATOM    130  HA  ALA A   8      71.650  46.140  75.540  1.00  0.00           H  
ATOM    131  HB1 ALA A   8      70.060  46.800  77.340  1.00  0.00           H  
ATOM    132  HB2 ALA A   8      70.740  45.650  78.410  1.00  0.00           H  
ATOM    133  HB3 ALA A   8      69.970  45.010  76.950  1.00  0.00           H  
ATOM    134  N   GLY A   9      73.280  47.970  76.430  1.00  0.00           N  
ATOM    135  CA  GLY A   9      74.230  48.980  76.810  1.00  0.00           C  
ATOM    136  C   GLY A   9      75.680  48.600  76.820  1.00  0.00           C  
ATOM    137  O   GLY A   9      76.570  49.360  77.270  1.00  0.00           O  
ATOM    138  HN  GLY A   9      72.840  48.120  75.530  1.00  0.00           H  
ATOM    139  HA1 GLY A   9      73.990  49.320  77.800  1.00  0.00           H  
ATOM    140  HA2 GLY A   9      74.270  49.690  75.990  1.00  0.00           H  
ATOM    141  N   ASP A  10      75.970  47.370  76.320  1.00  0.00           N  
ATOM    142  CA  ASP A  10      77.290  46.910  76.130  1.00  0.00           C  
ATOM    143  C   ASP A  10      77.770  47.490  74.790  1.00  0.00           C  
ATOM    144  O   ASP A  10      77.180  47.250  73.720  1.00  0.00           O  
ATOM    145  CB  ASP A  10      77.200  45.360  76.120  1.00  0.00           C  
ATOM    146  CG  ASP A  10      78.550  44.750  76.180  1.00  0.00           C  
ATOM    147  OD1 ASP A  10      79.520  45.210  76.820  1.00  0.00           O  
ATOM    148  OD2 ASP A  10      78.550  43.540  75.790  1.00  0.00           O1-
ATOM    149  HN  ASP A  10      75.190  46.960  75.850  1.00  0.00           H  
ATOM    150  HA  ASP A  10      77.840  47.290  76.980  1.00  0.00           H  
ATOM    151  HB1 ASP A  10      76.630  45.010  75.240  1.00  0.00           H  
ATOM    152  HB2 ASP A  10      76.690  45.050  77.050  1.00  0.00           H  
ATOM    153  N   ARG A  11      78.930  48.240  74.900  1.00  0.00           N  
ATOM    154  CA  ARG A  11      79.450  49.100  73.870  1.00  0.00           C  
ATOM    155  C   ARG A  11      80.510  48.500  72.880  1.00  0.00           C  
ATOM    156  O   ARG A  11      80.990  49.030  71.890  1.00  0.00           O  
ATOM    157  CB  ARG A  11      80.180  50.320  74.470  1.00  0.00           C  
ATOM    158  CG  ARG A  11      79.260  51.130  75.380  1.00  0.00           C  
ATOM    159  CD  ARG A  11      78.040  51.690  74.580  1.00  0.00           C  
ATOM    160  NE  ARG A  11      77.350  52.620  75.530  1.00  0.00           N  
ATOM    161  CZ  ARG A  11      77.580  53.920  75.590  1.00  0.00           C  
ATOM    162  NH1 ARG A  11      78.130  54.590  74.600  1.00  0.00           N1+
ATOM    163  NH2 ARG A  11      77.190  54.540  76.650  1.00  0.00           N  
ATOM    164  HN  ARG A  11      79.450  48.310  75.740  1.00  0.00           H  
ATOM    165  HA  ARG A  11      78.570  49.360  73.290  1.00  0.00           H  
ATOM    166  HB1 ARG A  11      80.680  50.990  73.740  1.00  0.00           H  
ATOM    167  HB2 ARG A  11      81.060  50.070  75.110  1.00  0.00           H  
ATOM    168  HG1 ARG A  11      79.820  52.020  75.740  1.00  0.00           H  
ATOM    169  HG2 ARG A  11      78.850  50.500  76.190  1.00  0.00           H  
ATOM    170  HD1 ARG A  11      77.380  50.850  74.280  1.00  0.00           H  
ATOM    171  HD2 ARG A  11      78.320  52.200  73.620  1.00  0.00           H  
ATOM    172  HE  ARG A  11      76.980  52.230  76.380  1.00  0.00           H  
ATOM    173 1HH1 ARG A  11      78.480  54.090  73.810  1.00  0.00           H  
ATOM    174 2HH1 ARG A  11      78.190  55.580  74.680  1.00  0.00           H  
ATOM    175 1HH2 ARG A  11      77.040  54.070  77.510  1.00  0.00           H  
ATOM    176 2HH2 ARG A  11      77.130  55.540  76.590  1.00  0.00           H  
ATOM    177  N   LYS A  12      80.900  47.200  73.110  1.00  0.00           N  
ATOM    178  CA  LYS A  12      81.750  46.350  72.240  1.00  0.00           C  
ATOM    179  C   LYS A  12      80.870  45.580  71.190  1.00  0.00           C  
ATOM    180  O   LYS A  12      81.500  44.800  70.480  1.00  0.00           O  
ATOM    181  CB  LYS A  12      82.590  45.380  73.100  1.00  0.00           C  
ATOM    182  CG  LYS A  12      83.690  46.080  73.880  1.00  0.00           C  
ATOM    183  CD  LYS A  12      84.960  45.310  74.150  1.00  0.00           C  
ATOM    184  CE  LYS A  12      85.780  45.310  72.830  1.00  0.00           C  
ATOM    185  NZ  LYS A  12      86.970  44.460  72.940  1.00  0.00           N1+
ATOM    186  HN  LYS A  12      80.670  46.850  74.020  1.00  0.00           H  
ATOM    187  HA  LYS A  12      82.440  46.960  71.680  1.00  0.00           H  
ATOM    188  HB1 LYS A  12      82.980  44.570  72.440  1.00  0.00           H  
ATOM    189  HB2 LYS A  12      81.960  45.010  73.940  1.00  0.00           H  
ATOM    190  HG1 LYS A  12      83.300  46.560  74.800  1.00  0.00           H  
ATOM    191  HG2 LYS A  12      83.980  46.990  73.300  1.00  0.00           H  
ATOM    192  HD1 LYS A  12      84.660  44.340  74.610  1.00  0.00           H  
ATOM    193  HD2 LYS A  12      85.540  45.860  74.920  1.00  0.00           H  
ATOM    194  HE1 LYS A  12      86.110  46.330  72.560  1.00  0.00           H  
ATOM    195  HE2 LYS A  12      85.190  44.900  71.970  1.00  0.00           H  
ATOM    196  HZ1 LYS A  12      87.420  44.490  71.990  1.00  0.00           H  
ATOM    197  HZ2 LYS A  12      86.790  43.500  73.290  1.00  0.00           H  
ATOM    198  HZ3 LYS A  12      87.680  44.870  73.560  1.00  0.00           H  
ATOM    199  N   ARG A  13      79.530  45.730  71.190  1.00  0.00           N  
ATOM    200  CA  ARG A  13      78.690  45.120  70.210  1.00  0.00           C  
ATOM    201  C   ARG A  13      78.400  45.990  68.960  1.00  0.00           C  
ATOM    202  O   ARG A  13      78.220  47.180  69.010  1.00  0.00           O  
ATOM    203  CB  ARG A  13      77.360  44.750  70.910  1.00  0.00           C  
ATOM    204  CG  ARG A  13      77.510  43.880  72.190  1.00  0.00           C  
ATOM    205  CD  ARG A  13      77.930  42.390  72.020  1.00  0.00           C  
ATOM    206  NE  ARG A  13      76.790  41.600  71.400  1.00  0.00           N  
ATOM    207  CZ  ARG A  13      76.880  40.380  71.000  1.00  0.00           C  
ATOM    208  NH1 ARG A  13      77.940  39.700  71.190  1.00  0.00           N1+
ATOM    209  NH2 ARG A  13      75.900  39.780  70.340  1.00  0.00           N  
ATOM    210  HN  ARG A  13      79.080  46.400  71.780  1.00  0.00           H  
ATOM    211  HA  ARG A  13      79.130  44.210  69.840  1.00  0.00           H  
ATOM    212  HB1 ARG A  13      76.680  44.210  70.210  1.00  0.00           H  
ATOM    213  HB2 ARG A  13      76.870  45.690  71.230  1.00  0.00           H  
ATOM    214  HG1 ARG A  13      76.570  43.870  72.780  1.00  0.00           H  
ATOM    215  HG2 ARG A  13      78.160  44.480  72.880  1.00  0.00           H  
ATOM    216  HD1 ARG A  13      78.220  42.000  73.020  1.00  0.00           H  
ATOM    217  HD2 ARG A  13      78.770  42.400  71.270  1.00  0.00           H  
ATOM    218  HE  ARG A  13      76.000  42.160  71.140  1.00  0.00           H  
ATOM    219 1HH1 ARG A  13      78.580  39.930  71.920  1.00  0.00           H  
ATOM    220 2HH1 ARG A  13      78.010  38.740  70.920  1.00  0.00           H  
ATOM    221 1HH2 ARG A  13      75.040  40.280  70.210  1.00  0.00           H  
ATOM    222 2HH2 ARG A  13      76.030  38.860  69.970  1.00  0.00           H  
ATOM    223  N   LEU A  14      78.340  45.340  67.820  1.00  0.00           N  
ATOM    224  CA  LEU A  14      77.990  45.790  66.470  1.00  0.00           C  
ATOM    225  C   LEU A  14      76.540  46.270  66.380  1.00  0.00           C  
ATOM    226  O   LEU A  14      76.200  47.290  65.800  1.00  0.00           O  
ATOM    227  CB  LEU A  14      78.450  44.820  65.330  1.00  0.00           C  
ATOM    228  CG  LEU A  14      79.950  44.800  65.120  1.00  0.00           C  
ATOM    229  CD1 LEU A  14      80.330  43.490  64.470  1.00  0.00           C  
ATOM    230  CD2 LEU A  14      80.480  45.990  64.340  1.00  0.00           C  
ATOM    231  HN  LEU A  14      78.300  44.340  67.850  1.00  0.00           H  
ATOM    232  HA  LEU A  14      78.560  46.680  66.250  1.00  0.00           H  
ATOM    233  HB1 LEU A  14      77.930  45.200  64.420  1.00  0.00           H  
ATOM    234  HB2 LEU A  14      78.100  43.830  65.700  1.00  0.00           H  
ATOM    235  HG  LEU A  14      80.410  44.760  66.120  1.00  0.00           H  
ATOM    236 1HD1 LEU A  14      80.300  42.720  65.280  1.00  0.00           H  
ATOM    237 2HD1 LEU A  14      81.300  43.620  63.950  1.00  0.00           H  
ATOM    238 3HD1 LEU A  14      79.680  43.260  63.610  1.00  0.00           H  
ATOM    239 1HD2 LEU A  14      79.920  46.070  63.380  1.00  0.00           H  
ATOM    240 2HD2 LEU A  14      81.560  45.990  64.100  1.00  0.00           H  
ATOM    241 3HD2 LEU A  14      80.300  46.930  64.890  1.00  0.00           H  
ATOM    242  N   GLU A  15      75.680  45.460  66.960  1.00  0.00           N  
ATOM    243  CA  GLU A  15      74.260  45.660  66.910  1.00  0.00           C  
ATOM    244  C   GLU A  15      73.460  45.510  68.180  1.00  0.00           C  
ATOM    245  O   GLU A  15      74.050  45.070  69.180  1.00  0.00           O  
ATOM    246  CB  GLU A  15      73.610  44.640  65.900  1.00  0.00           C  
ATOM    247  CG  GLU A  15      73.850  43.200  66.160  1.00  0.00           C  
ATOM    248  CD  GLU A  15      73.790  42.400  64.820  1.00  0.00           C  
ATOM    249  OE1 GLU A  15      73.060  42.770  63.890  1.00  0.00           O  
ATOM    250  OE2 GLU A  15      74.410  41.260  64.740  1.00  0.00           O1-
ATOM    251  HN  GLU A  15      76.050  44.560  67.170  1.00  0.00           H  
ATOM    252  HA  GLU A  15      73.960  46.640  66.570  1.00  0.00           H  
ATOM    253  HB1 GLU A  15      74.030  44.970  64.930  1.00  0.00           H  
ATOM    254  HB2 GLU A  15      72.530  44.860  65.790  1.00  0.00           H  
ATOM    255  HG1 GLU A  15      73.180  42.770  66.920  1.00  0.00           H  
ATOM    256  HG2 GLU A  15      74.860  43.000  66.580  1.00  0.00           H  
ATOM    257  N   ASP A  16      72.170  45.810  68.100  1.00  0.00           N  
ATOM    258  CA  ASP A  16      71.050  45.440  68.920  1.00  0.00           C  
ATOM    259  C   ASP A  16      71.230  45.840  70.440  1.00  0.00           C  
ATOM    260  O   ASP A  16      70.410  45.460  71.260  1.00  0.00           O  
ATOM    261  CB  ASP A  16      70.720  43.940  68.730  1.00  0.00           C  
ATOM    262  CG  ASP A  16      70.160  43.750  67.310  1.00  0.00           C  
ATOM    263  OD1 ASP A  16      69.620  44.770  66.780  1.00  0.00           O  
ATOM    264  OD2 ASP A  16      70.140  42.620  66.790  1.00  0.00           O1-
ATOM    265  HN  ASP A  16      71.840  46.240  67.250  1.00  0.00           H  
ATOM    266  HA  ASP A  16      70.260  46.080  68.550  1.00  0.00           H  
ATOM    267  HB1 ASP A  16      70.080  43.480  69.510  1.00  0.00           H  
ATOM    268  HB2 ASP A  16      71.640  43.330  68.880  1.00  0.00           H  
ATOM    269  N   TRP A  17      72.190  46.730  70.770  1.00  0.00           N  
ATOM    270  CA  TRP A  17      72.580  47.020  72.150  1.00  0.00           C  
ATOM    271  C   TRP A  17      71.860  48.230  72.750  1.00  0.00           C  
ATOM    272  O   TRP A  17      71.900  48.420  73.980  1.00  0.00           O  
ATOM    273  CB  TRP A  17      74.090  47.110  72.380  1.00  0.00           C  
ATOM    274  CG  TRP A  17      74.930  48.200  71.720  1.00  0.00           C  
ATOM    275  CD1 TRP A  17      75.720  47.950  70.600  1.00  0.00           C  
ATOM    276  CD2 TRP A  17      75.250  49.560  72.170  1.00  0.00           C  
ATOM    277  CE2 TRP A  17      76.230  50.110  71.180  1.00  0.00           C  
ATOM    278  CE3 TRP A  17      74.590  50.460  73.030  1.00  0.00           C  
ATOM    279  NE1 TRP A  17      76.540  49.070  70.340  1.00  0.00           N  
ATOM    280  CZ2 TRP A  17      76.630  51.440  71.200  1.00  0.00           C  
ATOM    281  CZ3 TRP A  17      75.110  51.760  73.040  1.00  0.00           C  
ATOM    282  CH2 TRP A  17      76.060  52.250  72.120  1.00  0.00           C  
ATOM    283  HN  TRP A  17      72.810  46.980  70.020  1.00  0.00           H  
ATOM    284  HA  TRP A  17      72.370  46.180  72.780  1.00  0.00           H  
ATOM    285  HB1 TRP A  17      74.530  46.150  72.060  1.00  0.00           H  
ATOM    286  HB2 TRP A  17      74.180  47.150  73.490  1.00  0.00           H  
ATOM    287  HD1 TRP A  17      75.680  46.980  70.140  1.00  0.00           H  
ATOM    288  HE1 TRP A  17      77.360  49.100  69.810  1.00  0.00           H  
ATOM    289  HE3 TRP A  17      73.740  50.200  73.630  1.00  0.00           H  
ATOM    290  HZ2 TRP A  17      77.350  51.880  70.530  1.00  0.00           H  
ATOM    291  HZ3 TRP A  17      74.640  52.510  73.660  1.00  0.00           H  
ATOM    292  HH2 TRP A  17      76.490  53.240  72.140  1.00  0.00           H  
ATOM    293  N   ARG A  18      71.160  49.010  71.850  1.00  0.00           N  
ATOM    294  CA  ARG A  18      70.170  49.980  72.170  1.00  0.00           C  
ATOM    295  C   ARG A  18      68.690  49.540  72.170  1.00  0.00           C  
ATOM    296  O   ARG A  18      67.710  50.300  72.180  1.00  0.00           O  
ATOM    297  CB  ARG A  18      70.430  51.390  71.570  1.00  0.00           C  
ATOM    298  CG  ARG A  18      71.050  52.380  72.500  1.00  0.00           C  
ATOM    299  CD  ARG A  18      71.360  53.840  72.040  1.00  0.00           C  
ATOM    300  NE  ARG A  18      72.150  54.490  73.180  1.00  0.00           N  
ATOM    301  CZ  ARG A  18      73.250  55.230  73.080  1.00  0.00           C  
ATOM    302  NH1 ARG A  18      73.500  56.050  72.080  1.00  0.00           N1+
ATOM    303  NH2 ARG A  18      74.100  55.470  74.080  1.00  0.00           N  
ATOM    304  HN  ARG A  18      71.290  48.840  70.870  1.00  0.00           H  
ATOM    305  HA  ARG A  18      70.390  50.150  73.220  1.00  0.00           H  
ATOM    306  HB1 ARG A  18      69.460  51.770  71.180  1.00  0.00           H  
ATOM    307  HB2 ARG A  18      71.120  51.410  70.710  1.00  0.00           H  
ATOM    308  HG1 ARG A  18      71.970  51.890  72.880  1.00  0.00           H  
ATOM    309  HG2 ARG A  18      70.330  52.510  73.340  1.00  0.00           H  
ATOM    310  HD1 ARG A  18      70.350  54.300  72.090  1.00  0.00           H  
ATOM    311  HD2 ARG A  18      71.790  53.930  71.010  1.00  0.00           H  
ATOM    312  HE  ARG A  18      72.110  54.060  74.080  1.00  0.00           H  
ATOM    313 1HH1 ARG A  18      72.680  56.200  71.510  1.00  0.00           H  
ATOM    314 2HH1 ARG A  18      74.190  56.730  72.320  1.00  0.00           H  
ATOM    315 1HH2 ARG A  18      73.930  55.230  75.040  1.00  0.00           H  
ATOM    316 2HH2 ARG A  18      74.580  56.340  73.940  1.00  0.00           H  
ATOM    317  N   ILE A  19      68.480  48.200  72.170  1.00  0.00           N  
ATOM    318  CA  ILE A  19      67.170  47.600  72.250  1.00  0.00           C  
ATOM    319  C   ILE A  19      67.000  46.730  73.490  1.00  0.00           C  
ATOM    320  O   ILE A  19      67.890  45.950  73.870  1.00  0.00           O  
ATOM    321  CB  ILE A  19      67.020  46.660  71.060  1.00  0.00           C  
ATOM    322  CG1 ILE A  19      67.100  47.400  69.730  1.00  0.00           C  
ATOM    323  CG2 ILE A  19      65.780  45.680  71.090  1.00  0.00           C  
ATOM    324  CD  ILE A  19      66.170  48.560  69.530  1.00  0.00           C  
ATOM    325  HN  ILE A  19      69.300  47.630  72.140  1.00  0.00           H  
ATOM    326  HA  ILE A  19      66.430  48.380  72.270  1.00  0.00           H  
ATOM    327  HB  ILE A  19      67.890  45.960  71.090  1.00  0.00           H  
ATOM    328 1HG1 ILE A  19      66.880  46.630  68.950  1.00  0.00           H  
ATOM    329 2HG1 ILE A  19      68.140  47.740  69.550  1.00  0.00           H  
ATOM    330 1HG2 ILE A  19      64.880  46.270  70.790  1.00  0.00           H  
ATOM    331 2HG2 ILE A  19      65.630  45.170  72.050  1.00  0.00           H  
ATOM    332 3HG2 ILE A  19      65.940  44.920  70.300  1.00  0.00           H  
ATOM    333  HD1 ILE A  19      65.200  48.300  69.050  1.00  0.00           H  
ATOM    334  HD2 ILE A  19      66.660  49.150  68.730  1.00  0.00           H  
ATOM    335  HD3 ILE A  19      65.920  49.100  70.460  1.00  0.00           H  
ATOM    336  N   LYS A  20      65.810  46.870  74.190  1.00  0.00           N  
ATOM    337  CA  LYS A  20      65.580  46.020  75.360  1.00  0.00           C  
ATOM    338  C   LYS A  20      65.350  44.580  75.100  1.00  0.00           C  
ATOM    339  O   LYS A  20      65.730  43.780  75.920  1.00  0.00           O  
ATOM    340  CB  LYS A  20      64.370  46.580  76.150  1.00  0.00           C  
ATOM    341  CG  LYS A  20      64.570  48.000  76.760  1.00  0.00           C  
ATOM    342  CD  LYS A  20      63.180  48.480  77.480  1.00  0.00           C  
ATOM    343  CE  LYS A  20      63.290  49.450  78.610  1.00  0.00           C  
ATOM    344  NZ  LYS A  20      64.050  50.610  78.130  1.00  0.00           N1+
ATOM    345  HN  LYS A  20      65.050  47.450  73.930  1.00  0.00           H  
ATOM    346  HA  LYS A  20      66.500  46.060  75.930  1.00  0.00           H  
ATOM    347  HB1 LYS A  20      63.970  45.900  76.920  1.00  0.00           H  
ATOM    348  HB2 LYS A  20      63.570  46.740  75.400  1.00  0.00           H  
ATOM    349  HG1 LYS A  20      64.650  48.710  75.920  1.00  0.00           H  
ATOM    350  HG2 LYS A  20      65.430  47.970  77.470  1.00  0.00           H  
ATOM    351  HD1 LYS A  20      62.760  47.560  77.950  1.00  0.00           H  
ATOM    352  HD2 LYS A  20      62.520  48.840  76.650  1.00  0.00           H  
ATOM    353  HE1 LYS A  20      63.840  48.910  79.400  1.00  0.00           H  
ATOM    354  HE2 LYS A  20      62.230  49.670  78.860  1.00  0.00           H  
ATOM    355  HZ1 LYS A  20      65.060  50.380  78.260  1.00  0.00           H  
ATOM    356  HZ2 LYS A  20      63.800  51.470  78.650  1.00  0.00           H  
ATOM    357  HZ3 LYS A  20      63.940  50.850  77.120  1.00  0.00           H  
ATOM    358  N   GLY A  21      64.670  44.220  74.050  1.00  0.00           N  
ATOM    359  CA  GLY A  21      64.100  42.910  73.830  1.00  0.00           C  
ATOM    360  C   GLY A  21      62.870  43.010  73.000  1.00  0.00           C  
ATOM    361  O   GLY A  21      62.550  44.140  72.600  1.00  0.00           O  
ATOM    362  HN  GLY A  21      64.280  44.910  73.440  1.00  0.00           H  
ATOM    363  HA1 GLY A  21      63.760  42.650  74.820  1.00  0.00           H  
ATOM    364  HA2 GLY A  21      64.860  42.260  73.430  1.00  0.00           H  
ATOM    365  N   TYR A  22      62.130  41.860  72.840  1.00  0.00           N  
ATOM    366  CA  TYR A  22      61.070  41.720  71.890  1.00  0.00           C  
ATOM    367  C   TYR A  22      59.890  41.020  72.710  1.00  0.00           C  
ATOM    368  O   TYR A  22      60.150  40.230  73.670  1.00  0.00           O  
ATOM    369  CB  TYR A  22      61.420  40.950  70.640  1.00  0.00           C  
ATOM    370  CG  TYR A  22      62.640  41.480  70.000  1.00  0.00           C  
ATOM    371  CD1 TYR A  22      63.800  40.700  70.000  1.00  0.00           C  
ATOM    372  CD2 TYR A  22      62.790  42.830  69.630  1.00  0.00           C  
ATOM    373  CE1 TYR A  22      65.090  41.240  69.780  1.00  0.00           C  
ATOM    374  CE2 TYR A  22      63.990  43.330  69.230  1.00  0.00           C  
ATOM    375  CZ  TYR A  22      65.150  42.510  69.340  1.00  0.00           C  
ATOM    376  OH  TYR A  22      66.420  43.020  68.950  1.00  0.00           O  
ATOM    377  HN  TYR A  22      62.250  41.090  73.480  1.00  0.00           H  
ATOM    378  HA  TYR A  22      60.640  42.670  71.600  1.00  0.00           H  
ATOM    379  HB1 TYR A  22      60.600  41.020  69.880  1.00  0.00           H  
ATOM    380  HB2 TYR A  22      61.550  39.890  70.960  1.00  0.00           H  
ATOM    381  HD1 TYR A  22      63.650  39.680  70.330  1.00  0.00           H  
ATOM    382  HD2 TYR A  22      61.960  43.510  69.760  1.00  0.00           H  
ATOM    383  HE1 TYR A  22      65.980  40.640  69.890  1.00  0.00           H  
ATOM    384  HE2 TYR A  22      64.010  44.350  68.880  1.00  0.00           H  
ATOM    385  HH  TYR A  22      67.090  42.430  69.300  1.00  0.00           H  
ATOM    386  N   ASP A  23      58.660  41.350  72.300  1.00  0.00           N  
ATOM    387  CA  ASP A  23      57.480  40.600  72.770  1.00  0.00           C  
ATOM    388  C   ASP A  23      56.980  39.920  71.450  1.00  0.00           C  
ATOM    389  O   ASP A  23      56.780  40.640  70.480  1.00  0.00           O  
ATOM    390  CB  ASP A  23      56.380  41.570  73.360  1.00  0.00           C  
ATOM    391  CG  ASP A  23      56.800  41.880  74.810  1.00  0.00           C  
ATOM    392  OD1 ASP A  23      57.150  40.900  75.520  1.00  0.00           O  
ATOM    393  OD2 ASP A  23      56.620  42.980  75.330  1.00  0.00           O1-
ATOM    394  HN  ASP A  23      58.570  42.120  71.680  1.00  0.00           H  
ATOM    395  HA  ASP A  23      57.750  39.790  73.430  1.00  0.00           H  
ATOM    396  HB1 ASP A  23      55.320  41.250  73.260  1.00  0.00           H  
ATOM    397  HB2 ASP A  23      56.400  42.520  72.780  1.00  0.00           H  
ATOM    398  N   PRO A  24      56.710  38.610  71.400  1.00  0.00           N  
ATOM    399  CA  PRO A  24      56.020  37.900  70.310  1.00  0.00           C  
ATOM    400  C   PRO A  24      54.710  38.610  69.950  1.00  0.00           C  
ATOM    401  O   PRO A  24      53.830  38.780  70.730  1.00  0.00           O  
ATOM    402  CB  PRO A  24      55.720  36.520  70.830  1.00  0.00           C  
ATOM    403  CG  PRO A  24      56.770  36.230  71.910  1.00  0.00           C  
ATOM    404  CD  PRO A  24      57.220  37.600  72.430  1.00  0.00           C  
ATOM    405  HA  PRO A  24      56.630  38.040  69.420  1.00  0.00           H  
ATOM    406  HB1 PRO A  24      55.650  35.680  70.110  1.00  0.00           H  
ATOM    407  HB2 PRO A  24      54.770  36.570  71.400  1.00  0.00           H  
ATOM    408  HG1 PRO A  24      56.560  35.680  72.850  1.00  0.00           H  
ATOM    409  HG2 PRO A  24      57.650  35.810  71.370  1.00  0.00           H  
ATOM    410  HD1 PRO A  24      56.760  37.800  73.420  1.00  0.00           H  
ATOM    411  HD2 PRO A  24      58.310  37.620  72.600  1.00  0.00           H  
ATOM    412  N   LEU A  25      54.450  38.930  68.640  1.00  0.00           N  
ATOM    413  CA  LEU A  25      53.260  39.590  68.140  1.00  0.00           C  
ATOM    414  C   LEU A  25      52.390  38.630  67.300  1.00  0.00           C  
ATOM    415  O   LEU A  25      52.830  37.830  66.470  1.00  0.00           O  
ATOM    416  CB  LEU A  25      53.700  40.770  67.110  1.00  0.00           C  
ATOM    417  CG  LEU A  25      52.680  41.530  66.330  1.00  0.00           C  
ATOM    418  CD1 LEU A  25      51.730  42.230  67.300  1.00  0.00           C  
ATOM    419  CD2 LEU A  25      53.350  42.600  65.470  1.00  0.00           C  
ATOM    420  HN  LEU A  25      55.130  38.680  67.960  1.00  0.00           H  
ATOM    421  HA  LEU A  25      52.670  39.960  68.960  1.00  0.00           H  
ATOM    422  HB1 LEU A  25      54.490  40.360  66.440  1.00  0.00           H  
ATOM    423  HB2 LEU A  25      54.190  41.520  67.760  1.00  0.00           H  
ATOM    424  HG  LEU A  25      52.130  40.860  65.640  1.00  0.00           H  
ATOM    425 1HD1 LEU A  25      50.820  42.520  66.710  1.00  0.00           H  
ATOM    426 2HD1 LEU A  25      52.010  43.170  67.810  1.00  0.00           H  
ATOM    427 3HD1 LEU A  25      51.480  41.530  68.110  1.00  0.00           H  
ATOM    428 1HD2 LEU A  25      53.960  43.220  66.170  1.00  0.00           H  
ATOM    429 2HD2 LEU A  25      52.730  43.240  64.810  1.00  0.00           H  
ATOM    430 3HD2 LEU A  25      54.030  42.040  64.800  1.00  0.00           H  
ATOM    431  N   THR A  26      51.050  38.720  67.490  1.00  0.00           N  
ATOM    432  CA  THR A  26      49.910  38.030  66.800  1.00  0.00           C  
ATOM    433  C   THR A  26      50.010  38.460  65.320  1.00  0.00           C  
ATOM    434  O   THR A  26      50.270  39.620  65.040  1.00  0.00           O  
ATOM    435  CB  THR A  26      48.510  38.510  67.240  1.00  0.00           C  
ATOM    436  CG2 THR A  26      47.400  37.500  67.060  1.00  0.00           C  
ATOM    437  OG1 THR A  26      48.590  38.630  68.660  1.00  0.00           O  
ATOM    438  HN  THR A  26      50.940  39.410  68.200  1.00  0.00           H  
ATOM    439  HA  THR A  26      50.080  36.970  66.930  1.00  0.00           H  
ATOM    440  HB  THR A  26      48.220  39.490  66.820  1.00  0.00           H  
ATOM    441  HG1 THR A  26      49.190  39.350  68.900  1.00  0.00           H  
ATOM    442 1HG2 THR A  26      47.150  37.350  65.990  1.00  0.00           H  
ATOM    443 2HG2 THR A  26      46.500  37.680  67.690  1.00  0.00           H  
ATOM    444 3HG2 THR A  26      47.790  36.490  67.310  1.00  0.00           H  
ATOM    445  N   PRO A  27      49.930  37.560  64.360  1.00  0.00           N  
ATOM    446  CA  PRO A  27      50.100  37.920  62.940  1.00  0.00           C  
ATOM    447  C   PRO A  27      48.820  38.580  62.460  1.00  0.00           C  
ATOM    448  O   PRO A  27      47.770  38.300  63.080  1.00  0.00           O  
ATOM    449  CB  PRO A  27      50.540  36.630  62.180  1.00  0.00           C  
ATOM    450  CG  PRO A  27      50.020  35.510  63.120  1.00  0.00           C  
ATOM    451  CD  PRO A  27      50.130  36.110  64.500  1.00  0.00           C  
ATOM    452  HA  PRO A  27      50.920  38.610  62.900  1.00  0.00           H  
ATOM    453  HB1 PRO A  27      51.610  36.460  62.420  1.00  0.00           H  
ATOM    454  HB2 PRO A  27      50.330  36.520  61.100  1.00  0.00           H  
ATOM    455  HG1 PRO A  27      48.960  35.430  62.780  1.00  0.00           H  
ATOM    456  HG2 PRO A  27      50.590  34.590  62.900  1.00  0.00           H  
ATOM    457  HD1 PRO A  27      49.390  35.530  65.110  1.00  0.00           H  
ATOM    458  HD2 PRO A  27      51.120  35.810  64.920  1.00  0.00           H  
ATOM    459  N   PRO A  28      48.830  39.500  61.460  1.00  0.00           N  
ATOM    460  CA  PRO A  28      47.610  39.850  60.750  1.00  0.00           C  
ATOM    461  C   PRO A  28      46.540  38.780  60.460  1.00  0.00           C  
ATOM    462  O   PRO A  28      45.430  38.970  60.900  1.00  0.00           O  
ATOM    463  CB  PRO A  28      48.030  40.570  59.520  1.00  0.00           C  
ATOM    464  CG  PRO A  28      49.520  40.900  59.690  1.00  0.00           C  
ATOM    465  CD  PRO A  28      50.040  39.840  60.680  1.00  0.00           C  
ATOM    466  HA  PRO A  28      47.070  40.580  61.340  1.00  0.00           H  
ATOM    467  HB1 PRO A  28      47.330  41.430  59.400  1.00  0.00           H  
ATOM    468  HB2 PRO A  28      47.930  39.970  58.580  1.00  0.00           H  
ATOM    469  HG1 PRO A  28      50.050  40.890  58.710  1.00  0.00           H  
ATOM    470  HG2 PRO A  28      49.560  41.910  60.160  1.00  0.00           H  
ATOM    471  HD1 PRO A  28      50.280  38.930  60.080  1.00  0.00           H  
ATOM    472  HD2 PRO A  28      50.840  40.190  61.380  1.00  0.00           H  
ATOM    473  N   ASP A  29      46.950  37.720  59.730  1.00  0.00           N  
ATOM    474  CA  ASP A  29      46.130  36.620  59.470  1.00  0.00           C  
ATOM    475  C   ASP A  29      45.310  36.120  60.720  1.00  0.00           C  
ATOM    476  O   ASP A  29      44.080  36.090  60.660  1.00  0.00           O  
ATOM    477  CB  ASP A  29      47.000  35.540  58.880  1.00  0.00           C  
ATOM    478  CG  ASP A  29      46.310  34.280  58.490  1.00  0.00           C  
ATOM    479  OD1 ASP A  29      45.340  34.400  57.700  1.00  0.00           O  
ATOM    480  OD2 ASP A  29      46.780  33.200  58.900  1.00  0.00           O1-
ATOM    481  HN  ASP A  29      47.930  37.690  59.560  1.00  0.00           H  
ATOM    482  HA  ASP A  29      45.400  37.010  58.780  1.00  0.00           H  
ATOM    483  HB1 ASP A  29      47.860  35.330  59.550  1.00  0.00           H  
ATOM    484  HB2 ASP A  29      47.580  35.910  58.020  1.00  0.00           H  
ATOM    485  N   LEU A  30      45.980  35.890  61.850  1.00  0.00           N  
ATOM    486  CA  LEU A  30      45.340  35.300  63.040  1.00  0.00           C  
ATOM    487  C   LEU A  30      44.320  36.290  63.690  1.00  0.00           C  
ATOM    488  O   LEU A  30      43.220  35.900  64.130  1.00  0.00           O  
ATOM    489  CB  LEU A  30      46.310  34.780  64.060  1.00  0.00           C  
ATOM    490  CG  LEU A  30      45.720  34.060  65.330  1.00  0.00           C  
ATOM    491  CD1 LEU A  30      44.790  32.880  65.070  1.00  0.00           C  
ATOM    492  CD2 LEU A  30      46.840  33.630  66.180  1.00  0.00           C  
ATOM    493  HN  LEU A  30      46.970  36.030  61.950  1.00  0.00           H  
ATOM    494  HA  LEU A  30      44.740  34.500  62.640  1.00  0.00           H  
ATOM    495  HB1 LEU A  30      46.840  35.680  64.430  1.00  0.00           H  
ATOM    496  HB2 LEU A  30      47.100  34.210  63.510  1.00  0.00           H  
ATOM    497  HG  LEU A  30      45.170  34.800  65.960  1.00  0.00           H  
ATOM    498 1HD1 LEU A  30      45.190  32.090  64.400  1.00  0.00           H  
ATOM    499 2HD1 LEU A  30      43.870  33.280  64.600  1.00  0.00           H  
ATOM    500 3HD1 LEU A  30      44.630  32.330  66.030  1.00  0.00           H  
ATOM    501 1HD2 LEU A  30      47.340  32.750  65.720  1.00  0.00           H  
ATOM    502 2HD2 LEU A  30      46.500  33.370  67.210  1.00  0.00           H  
ATOM    503 3HD2 LEU A  30      47.570  34.470  66.190  1.00  0.00           H  
ATOM    504  N   LEU A  31      44.700  37.620  63.700  1.00  0.00           N  
ATOM    505  CA  LEU A  31      43.790  38.650  64.150  1.00  0.00           C  
ATOM    506  C   LEU A  31      42.530  38.750  63.270  1.00  0.00           C  
ATOM    507  O   LEU A  31      41.460  38.920  63.760  1.00  0.00           O  
ATOM    508  CB  LEU A  31      44.510  40.100  64.190  1.00  0.00           C  
ATOM    509  CG  LEU A  31      43.810  41.010  65.290  1.00  0.00           C  
ATOM    510  CD1 LEU A  31      43.730  40.410  66.710  1.00  0.00           C  
ATOM    511  CD2 LEU A  31      44.380  42.430  65.410  1.00  0.00           C  
ATOM    512  HN  LEU A  31      45.510  37.870  63.160  1.00  0.00           H  
ATOM    513  HA  LEU A  31      43.510  38.420  65.150  1.00  0.00           H  
ATOM    514  HB1 LEU A  31      44.340  40.540  63.170  1.00  0.00           H  
ATOM    515  HB2 LEU A  31      45.600  40.050  64.400  1.00  0.00           H  
ATOM    516  HG  LEU A  31      42.750  41.260  65.070  1.00  0.00           H  
ATOM    517 1HD1 LEU A  31      44.710  40.060  67.100  1.00  0.00           H  
ATOM    518 2HD1 LEU A  31      43.050  39.550  66.890  1.00  0.00           H  
ATOM    519 3HD1 LEU A  31      43.380  41.150  67.480  1.00  0.00           H  
ATOM    520 1HD2 LEU A  31      44.510  42.810  64.390  1.00  0.00           H  
ATOM    521 2HD2 LEU A  31      45.290  42.520  66.050  1.00  0.00           H  
ATOM    522 3HD2 LEU A  31      43.610  43.150  65.770  1.00  0.00           H  
ATOM    523  N   GLN A  32      42.800  38.700  61.950  1.00  0.00           N  
ATOM    524  CA  GLN A  32      41.800  38.780  60.900  1.00  0.00           C  
ATOM    525  C   GLN A  32      40.840  37.610  60.920  1.00  0.00           C  
ATOM    526  O   GLN A  32      39.630  37.690  60.810  1.00  0.00           O  
ATOM    527  CB  GLN A  32      42.370  39.170  59.500  1.00  0.00           C  
ATOM    528  CG  GLN A  32      42.990  40.650  59.330  1.00  0.00           C  
ATOM    529  CD  GLN A  32      43.270  41.130  57.950  1.00  0.00           C  
ATOM    530  NE2 GLN A  32      42.180  41.690  57.240  1.00  0.00           N  
ATOM    531  OE1 GLN A  32      44.370  41.050  57.490  1.00  0.00           O  
ATOM    532  HN  GLN A  32      43.740  38.500  61.660  1.00  0.00           H  
ATOM    533  HA  GLN A  32      41.200  39.640  61.160  1.00  0.00           H  
ATOM    534  HB1 GLN A  32      41.490  39.230  58.820  1.00  0.00           H  
ATOM    535  HB2 GLN A  32      43.050  38.420  59.070  1.00  0.00           H  
ATOM    536  HG1 GLN A  32      43.920  40.760  59.930  1.00  0.00           H  
ATOM    537  HG2 GLN A  32      42.360  41.360  59.890  1.00  0.00           H  
ATOM    538 1HE2 GLN A  32      42.280  41.820  56.250  1.00  0.00           H  
ATOM    539 2HE2 GLN A  32      41.260  41.560  57.620  1.00  0.00           H  
ATOM    540  N   HSD A  33      41.460  36.440  61.250  1.00  0.00           N  
ATOM    541  CA  HSD A  33      40.750  35.180  61.520  1.00  0.00           C  
ATOM    542  C   HSD A  33      39.830  35.310  62.720  1.00  0.00           C  
ATOM    543  O   HSD A  33      38.690  34.920  62.610  1.00  0.00           O  
ATOM    544  CB  HSD A  33      41.620  33.920  61.700  1.00  0.00           C  
ATOM    545  CG  HSD A  33      41.080  32.820  62.640  1.00  0.00           C  
ATOM    546  CD2 HSD A  33      41.130  32.810  64.010  1.00  0.00           C  
ATOM    547  ND1 HSD A  33      40.530  31.600  62.290  1.00  0.00           N  
ATOM    548  CE1 HSD A  33      40.190  30.940  63.420  1.00  0.00           C  
ATOM    549  NE2 HSD A  33      40.570  31.600  64.540  1.00  0.00           N  
ATOM    550  HN  HSD A  33      42.460  36.420  61.230  1.00  0.00           H  
ATOM    551  HA  HSD A  33      40.010  34.880  60.790  1.00  0.00           H  
ATOM    552  HB1 HSD A  33      42.690  34.160  61.840  1.00  0.00           H  
ATOM    553  HB2 HSD A  33      41.670  33.470  60.670  1.00  0.00           H  
ATOM    554  HD1 HSD A  33      40.350  31.260  61.370  1.00  0.00           H  
ATOM    555  HD2 HSD A  33      41.620  33.560  64.610  1.00  0.00           H  
ATOM    556  HE1 HSD A  33      39.900  29.890  63.410  1.00  0.00           H  
ATOM    557  N   GLU A  34      40.270  35.880  63.830  1.00  0.00           N  
ATOM    558  CA  GLU A  34      39.450  35.960  65.040  1.00  0.00           C  
ATOM    559  C   GLU A  34      38.360  37.080  64.870  1.00  0.00           C  
ATOM    560  O   GLU A  34      37.250  36.950  65.400  1.00  0.00           O  
ATOM    561  CB  GLU A  34      40.260  36.000  66.370  1.00  0.00           C  
ATOM    562  CG  GLU A  34      39.420  36.370  67.690  1.00  0.00           C  
ATOM    563  CD  GLU A  34      40.320  36.290  68.920  1.00  0.00           C  
ATOM    564  OE1 GLU A  34      41.510  35.920  68.880  1.00  0.00           O  
ATOM    565  OE2 GLU A  34      39.690  36.530  69.970  1.00  0.00           O1-
ATOM    566  HN  GLU A  34      41.200  36.240  63.880  1.00  0.00           H  
ATOM    567  HA  GLU A  34      38.950  35.000  65.120  1.00  0.00           H  
ATOM    568  HB1 GLU A  34      41.090  36.720  66.200  1.00  0.00           H  
ATOM    569  HB2 GLU A  34      40.700  34.990  66.510  1.00  0.00           H  
ATOM    570  HG1 GLU A  34      38.560  35.670  67.830  1.00  0.00           H  
ATOM    571  HG2 GLU A  34      39.080  37.400  67.440  1.00  0.00           H  
ATOM    572  N   PHE A  35      38.650  38.240  64.220  1.00  0.00           N  
ATOM    573  CA  PHE A  35      37.690  39.280  64.070  1.00  0.00           C  
ATOM    574  C   PHE A  35      37.390  39.550  62.550  1.00  0.00           C  
ATOM    575  O   PHE A  35      38.060  40.380  61.910  1.00  0.00           O  
ATOM    576  CB  PHE A  35      38.200  40.610  64.800  1.00  0.00           C  
ATOM    577  CG  PHE A  35      38.140  40.470  66.320  1.00  0.00           C  
ATOM    578  CD1 PHE A  35      36.990  40.240  67.080  1.00  0.00           C  
ATOM    579  CD2 PHE A  35      39.350  40.670  67.040  1.00  0.00           C  
ATOM    580  CE1 PHE A  35      37.020  40.040  68.420  1.00  0.00           C  
ATOM    581  CE2 PHE A  35      39.430  40.430  68.420  1.00  0.00           C  
ATOM    582  CZ  PHE A  35      38.270  40.070  69.080  1.00  0.00           C  
ATOM    583  HN  PHE A  35      39.590  38.250  63.870  1.00  0.00           H  
ATOM    584  HA  PHE A  35      36.760  39.040  64.560  1.00  0.00           H  
ATOM    585  HB1 PHE A  35      37.590  41.490  64.500  1.00  0.00           H  
ATOM    586  HB2 PHE A  35      39.250  40.840  64.520  1.00  0.00           H  
ATOM    587  HD1 PHE A  35      36.020  40.160  66.600  1.00  0.00           H  
ATOM    588  HD2 PHE A  35      40.290  40.830  66.530  1.00  0.00           H  
ATOM    589  HE1 PHE A  35      36.150  39.790  69.010  1.00  0.00           H  
ATOM    590  HE2 PHE A  35      40.310  40.630  69.010  1.00  0.00           H  
ATOM    591  HZ  PHE A  35      38.340  39.860  70.130  1.00  0.00           H  
ATOM    592  N   PRO A  36      36.270  38.990  62.060  1.00  0.00           N  
ATOM    593  CA  PRO A  36      36.020  39.150  60.670  1.00  0.00           C  
ATOM    594  C   PRO A  36      34.980  40.240  60.400  1.00  0.00           C  
ATOM    595  O   PRO A  36      34.340  40.790  61.300  1.00  0.00           O  
ATOM    596  CB  PRO A  36      35.490  37.810  60.250  1.00  0.00           C  
ATOM    597  CG  PRO A  36      34.780  37.190  61.510  1.00  0.00           C  
ATOM    598  CD  PRO A  36      35.740  37.710  62.580  1.00  0.00           C  
ATOM    599  HA  PRO A  36      36.920  39.340  60.090  1.00  0.00           H  
ATOM    600  HB1 PRO A  36      36.310  37.100  59.990  1.00  0.00           H  
ATOM    601  HB2 PRO A  36      34.770  37.790  59.410  1.00  0.00           H  
ATOM    602  HG1 PRO A  36      33.740  37.570  61.490  1.00  0.00           H  
ATOM    603  HG2 PRO A  36      34.820  36.090  61.390  1.00  0.00           H  
ATOM    604  HD1 PRO A  36      35.190  37.780  63.550  1.00  0.00           H  
ATOM    605  HD2 PRO A  36      36.600  37.000  62.590  1.00  0.00           H  
ATOM    606  N   ILE A  37      34.930  40.740  59.170  1.00  0.00           N  
ATOM    607  CA  ILE A  37      33.830  41.650  58.780  1.00  0.00           C  
ATOM    608  C   ILE A  37      32.630  40.860  58.290  1.00  0.00           C  
ATOM    609  O   ILE A  37      32.640  39.970  57.500  1.00  0.00           O  
ATOM    610  CB  ILE A  37      34.360  42.680  57.710  1.00  0.00           C  
ATOM    611  CG1 ILE A  37      35.410  43.670  58.350  1.00  0.00           C  
ATOM    612  CG2 ILE A  37      33.280  43.460  56.970  1.00  0.00           C  
ATOM    613  CD  ILE A  37      36.140  44.400  57.290  1.00  0.00           C  
ATOM    614  HN  ILE A  37      35.510  40.340  58.470  1.00  0.00           H  
ATOM    615  HA  ILE A  37      33.480  42.240  59.620  1.00  0.00           H  
ATOM    616  HB  ILE A  37      34.890  42.040  56.980  1.00  0.00           H  
ATOM    617 1HG1 ILE A  37      36.130  43.080  58.950  1.00  0.00           H  
ATOM    618 2HG1 ILE A  37      34.980  44.390  59.080  1.00  0.00           H  
ATOM    619 1HG2 ILE A  37      32.760  44.190  57.620  1.00  0.00           H  
ATOM    620 2HG2 ILE A  37      32.520  42.790  56.510  1.00  0.00           H  
ATOM    621 3HG2 ILE A  37      33.690  44.070  56.130  1.00  0.00           H  
ATOM    622  HD1 ILE A  37      35.530  44.840  56.460  1.00  0.00           H  
ATOM    623  HD2 ILE A  37      36.840  43.780  56.690  1.00  0.00           H  
ATOM    624  HD3 ILE A  37      36.720  45.220  57.760  1.00  0.00           H  
ATOM    625  N   SER A  38      31.460  41.130  58.880  1.00  0.00           N  
ATOM    626  CA  SER A  38      30.190  40.510  58.470  1.00  0.00           C  
ATOM    627  C   SER A  38      29.750  41.020  57.020  1.00  0.00           C  
ATOM    628  O   SER A  38      30.190  42.060  56.510  1.00  0.00           O  
ATOM    629  CB  SER A  38      29.120  40.750  59.540  1.00  0.00           C  
ATOM    630  OG  SER A  38      28.660  42.120  59.480  1.00  0.00           O  
ATOM    631  HN  SER A  38      31.330  41.890  59.520  1.00  0.00           H  
ATOM    632  HA  SER A  38      30.260  39.440  58.360  1.00  0.00           H  
ATOM    633  HB1 SER A  38      29.510  40.540  60.550  1.00  0.00           H  
ATOM    634  HB2 SER A  38      28.310  40.020  59.300  1.00  0.00           H  
ATOM    635  HG1 SER A  38      28.470  42.360  60.400  1.00  0.00           H  
ATOM    636  N   ALA A  39      28.830  40.330  56.390  1.00  0.00           N  
ATOM    637  CA  ALA A  39      28.170  40.660  55.190  1.00  0.00           C  
ATOM    638  C   ALA A  39      27.520  42.070  55.130  1.00  0.00           C  
ATOM    639  O   ALA A  39      27.640  42.880  54.210  1.00  0.00           O  
ATOM    640  CB  ALA A  39      27.190  39.560  54.750  1.00  0.00           C  
ATOM    641  HN  ALA A  39      28.620  39.410  56.710  1.00  0.00           H  
ATOM    642  HA  ALA A  39      29.000  40.690  54.490  1.00  0.00           H  
ATOM    643  HB1 ALA A  39      27.030  39.720  53.680  1.00  0.00           H  
ATOM    644  HB2 ALA A  39      26.190  39.550  55.230  1.00  0.00           H  
ATOM    645  HB3 ALA A  39      27.700  38.580  54.800  1.00  0.00           H  
ATOM    646  N   LYS A  40      26.790  42.310  56.190  1.00  0.00           N  
ATOM    647  CA  LYS A  40      26.250  43.660  56.510  1.00  0.00           C  
ATOM    648  C   LYS A  40      27.370  44.750  56.630  1.00  0.00           C  
ATOM    649  O   LYS A  40      27.260  45.820  55.990  1.00  0.00           O  
ATOM    650  CB  LYS A  40      25.360  43.540  57.850  1.00  0.00           C  
ATOM    651  CG  LYS A  40      24.740  44.830  58.290  1.00  0.00           C  
ATOM    652  CD  LYS A  40      23.730  45.310  57.190  1.00  0.00           C  
ATOM    653  CE  LYS A  40      23.350  46.790  57.330  1.00  0.00           C  
ATOM    654  NZ  LYS A  40      22.400  46.930  58.500  1.00  0.00           N1+
ATOM    655  HN  LYS A  40      26.680  41.590  56.870  1.00  0.00           H  
ATOM    656  HA  LYS A  40      25.680  43.950  55.650  1.00  0.00           H  
ATOM    657  HB1 LYS A  40      26.130  43.220  58.600  1.00  0.00           H  
ATOM    658  HB2 LYS A  40      24.610  42.720  57.810  1.00  0.00           H  
ATOM    659  HG1 LYS A  40      25.550  45.590  58.300  1.00  0.00           H  
ATOM    660  HG2 LYS A  40      24.370  44.890  59.340  1.00  0.00           H  
ATOM    661  HD1 LYS A  40      22.880  44.590  57.150  1.00  0.00           H  
ATOM    662  HD2 LYS A  40      24.050  45.300  56.120  1.00  0.00           H  
ATOM    663  HE1 LYS A  40      22.780  47.100  56.440  1.00  0.00           H  
ATOM    664  HE2 LYS A  40      24.260  47.430  57.430  1.00  0.00           H  
ATOM    665  HZ1 LYS A  40      21.830  47.800  58.500  1.00  0.00           H  
ATOM    666  HZ2 LYS A  40      22.920  46.840  59.400  1.00  0.00           H  
ATOM    667  HZ3 LYS A  40      21.720  46.160  58.340  1.00  0.00           H  
ATOM    668  N   GLY A  41      28.510  44.440  57.290  1.00  0.00           N  
ATOM    669  CA  GLY A  41      29.590  45.390  57.320  1.00  0.00           C  
ATOM    670  C   GLY A  41      30.330  45.570  55.990  1.00  0.00           C  
ATOM    671  O   GLY A  41      30.710  46.660  55.590  1.00  0.00           O  
ATOM    672  HN  GLY A  41      28.680  43.520  57.630  1.00  0.00           H  
ATOM    673  HA1 GLY A  41      30.280  45.050  58.090  1.00  0.00           H  
ATOM    674  HA2 GLY A  41      29.060  46.290  57.620  1.00  0.00           H  
ATOM    675  N   GLU A  42      30.510  44.490  55.230  1.00  0.00           N  
ATOM    676  CA  GLU A  42      31.220  44.380  54.010  1.00  0.00           C  
ATOM    677  C   GLU A  42      30.640  45.300  52.930  1.00  0.00           C  
ATOM    678  O   GLU A  42      31.370  45.950  52.240  1.00  0.00           O  
ATOM    679  CB  GLU A  42      31.160  42.910  53.610  1.00  0.00           C  
ATOM    680  CG  GLU A  42      31.630  42.580  52.160  1.00  0.00           C  
ATOM    681  CD  GLU A  42      31.650  41.100  51.760  1.00  0.00           C  
ATOM    682  OE1 GLU A  42      30.620  40.430  52.040  1.00  0.00           O  
ATOM    683  OE2 GLU A  42      32.550  40.630  50.990  1.00  0.00           O1-
ATOM    684  HN  GLU A  42      30.220  43.610  55.610  1.00  0.00           H  
ATOM    685  HA  GLU A  42      32.270  44.600  54.160  1.00  0.00           H  
ATOM    686  HB1 GLU A  42      30.130  42.500  53.750  1.00  0.00           H  
ATOM    687  HB2 GLU A  42      31.820  42.440  54.360  1.00  0.00           H  
ATOM    688  HG1 GLU A  42      32.720  42.780  52.170  1.00  0.00           H  
ATOM    689  HG2 GLU A  42      31.090  43.150  51.370  1.00  0.00           H  
ATOM    690  N   GLU A  43      29.270  45.250  52.860  1.00  0.00           N  
ATOM    691  CA  GLU A  43      28.520  46.150  51.930  1.00  0.00           C  
ATOM    692  C   GLU A  43      28.640  47.620  52.240  1.00  0.00           C  
ATOM    693  O   GLU A  43      28.730  48.460  51.350  1.00  0.00           O  
ATOM    694  CB  GLU A  43      27.080  45.750  51.720  1.00  0.00           C  
ATOM    695  CG  GLU A  43      26.140  46.860  51.120  1.00  0.00           C  
ATOM    696  CD  GLU A  43      24.990  46.190  50.140  1.00  0.00           C  
ATOM    697  OE1 GLU A  43      25.240  46.280  48.870  1.00  0.00           O  
ATOM    698  OE2 GLU A  43      23.960  45.620  50.620  1.00  0.00           O1-
ATOM    699  HN  GLU A  43      28.790  44.810  53.620  1.00  0.00           H  
ATOM    700  HA  GLU A  43      28.930  45.980  50.940  1.00  0.00           H  
ATOM    701  HB1 GLU A  43      26.650  45.330  52.660  1.00  0.00           H  
ATOM    702  HB2 GLU A  43      27.100  44.910  51.000  1.00  0.00           H  
ATOM    703  HG1 GLU A  43      26.630  47.600  50.450  1.00  0.00           H  
ATOM    704  HG2 GLU A  43      25.670  47.350  51.990  1.00  0.00           H  
ATOM    705  N   ASN A  44      28.690  48.040  53.550  1.00  0.00           N  
ATOM    706  CA  ASN A  44      28.880  49.430  53.940  1.00  0.00           C  
ATOM    707  C   ASN A  44      30.240  49.970  53.440  1.00  0.00           C  
ATOM    708  O   ASN A  44      30.450  51.110  52.950  1.00  0.00           O  
ATOM    709  CB  ASN A  44      28.860  49.740  55.510  1.00  0.00           C  
ATOM    710  CG  ASN A  44      27.370  49.550  55.970  1.00  0.00           C  
ATOM    711  ND2 ASN A  44      27.210  49.440  57.300  1.00  0.00           N  
ATOM    712  OD1 ASN A  44      26.470  49.540  55.130  1.00  0.00           O  
ATOM    713  HN  ASN A  44      28.620  47.400  54.310  1.00  0.00           H  
ATOM    714  HA  ASN A  44      28.160  49.990  53.350  1.00  0.00           H  
ATOM    715  HB1 ASN A  44      29.190  50.800  55.560  1.00  0.00           H  
ATOM    716  HB2 ASN A  44      29.530  49.060  56.060  1.00  0.00           H  
ATOM    717 1HD2 ASN A  44      28.060  49.340  57.830  1.00  0.00           H  
ATOM    718 2HD2 ASN A  44      26.310  49.320  57.710  1.00  0.00           H  
ATOM    719  N   ILE A  45      31.310  49.090  53.520  1.00  0.00           N  
ATOM    720  CA  ILE A  45      32.680  49.430  53.220  1.00  0.00           C  
ATOM    721  C   ILE A  45      32.880  49.670  51.740  1.00  0.00           C  
ATOM    722  O   ILE A  45      33.260  50.800  51.350  1.00  0.00           O  
ATOM    723  CB  ILE A  45      33.650  48.380  53.800  1.00  0.00           C  
ATOM    724  CG1 ILE A  45      33.680  48.400  55.330  1.00  0.00           C  
ATOM    725  CG2 ILE A  45      35.080  48.690  53.280  1.00  0.00           C  
ATOM    726  CD  ILE A  45      34.140  47.150  55.990  1.00  0.00           C  
ATOM    727  HN  ILE A  45      31.160  48.230  54.010  1.00  0.00           H  
ATOM    728  HA  ILE A  45      32.950  50.350  53.690  1.00  0.00           H  
ATOM    729  HB  ILE A  45      33.350  47.390  53.410  1.00  0.00           H  
ATOM    730 1HG1 ILE A  45      32.610  48.530  55.590  1.00  0.00           H  
ATOM    731 2HG1 ILE A  45      34.200  49.290  55.720  1.00  0.00           H  
ATOM    732 1HG2 ILE A  45      35.430  49.740  53.380  1.00  0.00           H  
ATOM    733 2HG2 ILE A  45      35.180  48.420  52.190  1.00  0.00           H  
ATOM    734 3HG2 ILE A  45      35.770  47.980  53.780  1.00  0.00           H  
ATOM    735  HD1 ILE A  45      34.010  46.790  57.040  1.00  0.00           H  
ATOM    736  HD2 ILE A  45      35.250  47.130  56.060  1.00  0.00           H  
ATOM    737  HD3 ILE A  45      33.980  46.270  55.340  1.00  0.00           H  
ATOM    738  N   ILE A  46      32.370  48.750  50.810  1.00  0.00           N  
ATOM    739  CA  ILE A  46      32.440  48.740  49.360  1.00  0.00           C  
ATOM    740  C   ILE A  46      31.680  49.970  48.840  1.00  0.00           C  
ATOM    741  O   ILE A  46      32.240  50.750  48.090  1.00  0.00           O  
ATOM    742  CB  ILE A  46      32.050  47.490  48.590  1.00  0.00           C  
ATOM    743  CG1 ILE A  46      32.850  46.250  49.150  1.00  0.00           C  
ATOM    744  CG2 ILE A  46      32.210  47.710  47.050  1.00  0.00           C  
ATOM    745  CD  ILE A  46      32.200  44.850  48.910  1.00  0.00           C  
ATOM    746  HN  ILE A  46      31.870  47.950  51.120  1.00  0.00           H  
ATOM    747  HA  ILE A  46      33.490  48.820  49.100  1.00  0.00           H  
ATOM    748  HB  ILE A  46      30.980  47.290  48.800  1.00  0.00           H  
ATOM    749 1HG1 ILE A  46      33.020  46.360  50.250  1.00  0.00           H  
ATOM    750 2HG1 ILE A  46      33.850  46.230  48.670  1.00  0.00           H  
ATOM    751 1HG2 ILE A  46      33.140  48.290  46.910  1.00  0.00           H  
ATOM    752 2HG2 ILE A  46      31.360  48.340  46.710  1.00  0.00           H  
ATOM    753 3HG2 ILE A  46      32.130  46.760  46.500  1.00  0.00           H  
ATOM    754  HD1 ILE A  46      32.920  44.060  49.230  1.00  0.00           H  
ATOM    755  HD2 ILE A  46      31.910  44.760  47.840  1.00  0.00           H  
ATOM    756  HD3 ILE A  46      31.260  44.740  49.480  1.00  0.00           H  
ATOM    757  N   LYS A  47      30.420  50.210  49.270  1.00  0.00           N  
ATOM    758  CA  LYS A  47      29.660  51.380  48.850  1.00  0.00           C  
ATOM    759  C   LYS A  47      30.260  52.730  49.170  1.00  0.00           C  
ATOM    760  O   LYS A  47      30.290  53.590  48.310  1.00  0.00           O  
ATOM    761  CB  LYS A  47      28.160  51.290  49.340  1.00  0.00           C  
ATOM    762  CG  LYS A  47      27.270  52.520  49.330  1.00  0.00           C  
ATOM    763  CD  LYS A  47      25.790  52.280  49.540  1.00  0.00           C  
ATOM    764  CE  LYS A  47      25.320  51.640  50.810  1.00  0.00           C  
ATOM    765  NZ  LYS A  47      24.070  51.000  50.530  1.00  0.00           N1+
ATOM    766  HN  LYS A  47      30.010  49.640  49.960  1.00  0.00           H  
ATOM    767  HA  LYS A  47      29.600  51.400  47.770  1.00  0.00           H  
ATOM    768  HB1 LYS A  47      28.070  50.730  50.300  1.00  0.00           H  
ATOM    769  HB2 LYS A  47      27.670  50.610  48.620  1.00  0.00           H  
ATOM    770  HG1 LYS A  47      27.480  52.960  48.320  1.00  0.00           H  
ATOM    771  HG2 LYS A  47      27.560  53.270  50.090  1.00  0.00           H  
ATOM    772  HD1 LYS A  47      25.510  51.560  48.750  1.00  0.00           H  
ATOM    773  HD2 LYS A  47      25.110  53.160  49.470  1.00  0.00           H  
ATOM    774  HE1 LYS A  47      25.240  52.370  51.650  1.00  0.00           H  
ATOM    775  HE2 LYS A  47      26.000  50.820  51.120  1.00  0.00           H  
ATOM    776  HZ1 LYS A  47      23.720  50.450  51.340  1.00  0.00           H  
ATOM    777  HZ2 LYS A  47      24.380  50.370  49.770  1.00  0.00           H  
ATOM    778  HZ3 LYS A  47      23.310  51.640  50.230  1.00  0.00           H  
ATOM    779  N   ALA A  48      30.730  52.880  50.380  1.00  0.00           N  
ATOM    780  CA  ALA A  48      31.430  54.120  50.660  1.00  0.00           C  
ATOM    781  C   ALA A  48      32.740  54.400  49.960  1.00  0.00           C  
ATOM    782  O   ALA A  48      32.900  55.500  49.430  1.00  0.00           O  
ATOM    783  CB  ALA A  48      31.550  54.430  52.110  1.00  0.00           C  
ATOM    784  HN  ALA A  48      30.710  52.160  51.050  1.00  0.00           H  
ATOM    785  HA  ALA A  48      30.790  54.870  50.230  1.00  0.00           H  
ATOM    786  HB1 ALA A  48      32.490  54.960  52.420  1.00  0.00           H  
ATOM    787  HB2 ALA A  48      31.620  53.460  52.630  1.00  0.00           H  
ATOM    788  HB3 ALA A  48      30.780  55.150  52.460  1.00  0.00           H  
ATOM    789  N   ARG A  49      33.610  53.340  49.730  1.00  0.00           N  
ATOM    790  CA  ARG A  49      34.750  53.560  48.820  1.00  0.00           C  
ATOM    791  C   ARG A  49      34.440  54.000  47.450  1.00  0.00           C  
ATOM    792  O   ARG A  49      34.990  54.980  46.880  1.00  0.00           O  
ATOM    793  CB  ARG A  49      35.640  52.230  48.650  1.00  0.00           C  
ATOM    794  CG  ARG A  49      36.230  51.860  50.000  1.00  0.00           C  
ATOM    795  CD  ARG A  49      36.820  50.450  49.940  1.00  0.00           C  
ATOM    796  NE  ARG A  49      37.480  50.150  51.270  1.00  0.00           N  
ATOM    797  CZ  ARG A  49      38.030  48.950  51.480  1.00  0.00           C  
ATOM    798  NH1 ARG A  49      38.180  48.070  50.520  1.00  0.00           N1+
ATOM    799  NH2 ARG A  49      38.500  48.770  52.700  1.00  0.00           N  
ATOM    800  HN  ARG A  49      33.560  52.460  50.190  1.00  0.00           H  
ATOM    801  HA  ARG A  49      35.400  54.300  49.280  1.00  0.00           H  
ATOM    802  HB1 ARG A  49      36.420  52.270  47.860  1.00  0.00           H  
ATOM    803  HB2 ARG A  49      35.020  51.360  48.360  1.00  0.00           H  
ATOM    804  HG1 ARG A  49      35.490  51.850  50.840  1.00  0.00           H  
ATOM    805  HG2 ARG A  49      37.000  52.620  50.260  1.00  0.00           H  
ATOM    806  HD1 ARG A  49      37.650  50.520  49.200  1.00  0.00           H  
ATOM    807  HD2 ARG A  49      36.140  49.670  49.540  1.00  0.00           H  
ATOM    808  HE  ARG A  49      37.600  50.770  52.050  1.00  0.00           H  
ATOM    809 1HH1 ARG A  49      37.990  48.400  49.600  1.00  0.00           H  
ATOM    810 2HH1 ARG A  49      38.630  47.180  50.620  1.00  0.00           H  
ATOM    811 1HH2 ARG A  49      38.590  49.570  53.310  1.00  0.00           H  
ATOM    812 2HH2 ARG A  49      38.790  47.880  53.050  1.00  0.00           H  
ATOM    813  N   ASP A  50      33.460  53.350  46.750  1.00  0.00           N  
ATOM    814  CA  ASP A  50      32.990  53.750  45.420  1.00  0.00           C  
ATOM    815  C   ASP A  50      32.360  55.110  45.530  1.00  0.00           C  
ATOM    816  O   ASP A  50      32.700  56.020  44.800  1.00  0.00           O  
ATOM    817  CB  ASP A  50      32.050  52.660  44.860  1.00  0.00           C  
ATOM    818  CG  ASP A  50      32.950  51.490  44.420  1.00  0.00           C  
ATOM    819  OD1 ASP A  50      34.090  51.630  43.890  1.00  0.00           O  
ATOM    820  OD2 ASP A  50      32.390  50.330  44.420  1.00  0.00           O1-
ATOM    821  HN  ASP A  50      33.010  52.560  47.170  1.00  0.00           H  
ATOM    822  HA  ASP A  50      33.900  53.770  44.840  1.00  0.00           H  
ATOM    823  HB1 ASP A  50      31.550  53.080  43.950  1.00  0.00           H  
ATOM    824  HB2 ASP A  50      31.390  52.380  45.690  1.00  0.00           H  
ATOM    825  N   SER A  51      31.390  55.260  46.510  1.00  0.00           N  
ATOM    826  CA  SER A  51      30.590  56.530  46.640  1.00  0.00           C  
ATOM    827  C   SER A  51      31.460  57.750  46.810  1.00  0.00           C  
ATOM    828  O   SER A  51      31.240  58.730  46.150  1.00  0.00           O  
ATOM    829  CB  SER A  51      29.530  56.440  47.700  1.00  0.00           C  
ATOM    830  OG  SER A  51      28.590  55.430  47.210  1.00  0.00           O  
ATOM    831  HN  SER A  51      31.130  54.530  47.130  1.00  0.00           H  
ATOM    832  HA  SER A  51      30.150  56.640  45.660  1.00  0.00           H  
ATOM    833  HB1 SER A  51      28.990  57.400  47.820  1.00  0.00           H  
ATOM    834  HB2 SER A  51      30.090  56.210  48.620  1.00  0.00           H  
ATOM    835  HG1 SER A  51      28.880  54.630  47.660  1.00  0.00           H  
ATOM    836  N   VAL A  52      32.570  57.750  47.670  1.00  0.00           N  
ATOM    837  CA  VAL A  52      33.670  58.700  47.830  1.00  0.00           C  
ATOM    838  C   VAL A  52      34.360  58.930  46.460  1.00  0.00           C  
ATOM    839  O   VAL A  52      34.400  60.090  46.060  1.00  0.00           O  
ATOM    840  CB  VAL A  52      34.680  58.410  48.900  1.00  0.00           C  
ATOM    841  CG1 VAL A  52      35.740  59.500  49.020  1.00  0.00           C  
ATOM    842  CG2 VAL A  52      33.930  58.380  50.290  1.00  0.00           C  
ATOM    843  HN  VAL A  52      32.630  56.960  48.280  1.00  0.00           H  
ATOM    844  HA  VAL A  52      33.210  59.640  48.110  1.00  0.00           H  
ATOM    845  HB  VAL A  52      35.210  57.450  48.740  1.00  0.00           H  
ATOM    846 1HG1 VAL A  52      35.330  60.380  49.550  1.00  0.00           H  
ATOM    847 2HG1 VAL A  52      36.140  59.860  48.050  1.00  0.00           H  
ATOM    848 3HG1 VAL A  52      36.610  59.170  49.640  1.00  0.00           H  
ATOM    849 1HG2 VAL A  52      34.520  58.550  51.210  1.00  0.00           H  
ATOM    850 2HG2 VAL A  52      33.320  57.470  50.460  1.00  0.00           H  
ATOM    851 3HG2 VAL A  52      33.190  59.210  50.330  1.00  0.00           H  
ATOM    852  N   CYS A  53      34.670  57.890  45.690  1.00  0.00           N  
ATOM    853  CA  CYS A  53      35.230  57.950  44.340  1.00  0.00           C  
ATOM    854  C   CYS A  53      34.320  58.670  43.370  1.00  0.00           C  
ATOM    855  O   CYS A  53      34.730  59.590  42.630  1.00  0.00           O  
ATOM    856  CB  CYS A  53      35.650  56.560  43.840  1.00  0.00           C  
ATOM    857  SG  CYS A  53      37.180  56.250  44.730  1.00  0.00           S  
ATOM    858  HN  CYS A  53      34.490  56.950  45.960  1.00  0.00           H  
ATOM    859  HA  CYS A  53      36.120  58.560  44.300  1.00  0.00           H  
ATOM    860  HB1 CYS A  53      35.690  56.440  42.750  1.00  0.00           H  
ATOM    861  HB2 CYS A  53      34.940  55.800  44.240  1.00  0.00           H  
ATOM    862  HG1 CYS A  53      37.380  55.110  44.070  1.00  0.00           H  
ATOM    863  N   ASP A  54      33.020  58.340  43.410  1.00  0.00           N  
ATOM    864  CA  ASP A  54      31.990  59.050  42.570  1.00  0.00           C  
ATOM    865  C   ASP A  54      32.030  60.540  42.910  1.00  0.00           C  
ATOM    866  O   ASP A  54      32.040  61.400  42.040  1.00  0.00           O  
ATOM    867  CB  ASP A  54      30.520  58.490  42.730  1.00  0.00           C  
ATOM    868  CG  ASP A  54      30.450  57.030  42.360  1.00  0.00           C  
ATOM    869  OD1 ASP A  54      31.010  56.540  41.330  1.00  0.00           O  
ATOM    870  OD2 ASP A  54      29.620  56.390  43.050  1.00  0.00           O1-
ATOM    871  HN  ASP A  54      32.750  57.540  43.920  1.00  0.00           H  
ATOM    872  HA  ASP A  54      32.400  58.990  41.580  1.00  0.00           H  
ATOM    873  HB1 ASP A  54      29.670  59.010  42.240  1.00  0.00           H  
ATOM    874  HB2 ASP A  54      30.260  58.630  43.820  1.00  0.00           H  
ATOM    875  N   ILE A  55      32.080  60.920  44.230  1.00  0.00           N  
ATOM    876  CA  ILE A  55      32.410  62.290  44.580  1.00  0.00           C  
ATOM    877  C   ILE A  55      33.760  62.870  44.100  1.00  0.00           C  
ATOM    878  O   ILE A  55      33.810  63.980  43.550  1.00  0.00           O  
ATOM    879  CB  ILE A  55      32.100  62.520  46.080  1.00  0.00           C  
ATOM    880  CG1 ILE A  55      30.610  62.190  46.320  1.00  0.00           C  
ATOM    881  CG2 ILE A  55      32.470  64.020  46.410  1.00  0.00           C  
ATOM    882  CD  ILE A  55      30.340  61.860  47.790  1.00  0.00           C  
ATOM    883  HN  ILE A  55      32.080  60.250  44.970  1.00  0.00           H  
ATOM    884  HA  ILE A  55      31.660  62.940  44.150  1.00  0.00           H  
ATOM    885  HB  ILE A  55      32.700  61.810  46.700  1.00  0.00           H  
ATOM    886 1HG1 ILE A  55      30.180  61.350  45.740  1.00  0.00           H  
ATOM    887 2HG1 ILE A  55      30.000  63.040  45.920  1.00  0.00           H  
ATOM    888 1HG2 ILE A  55      31.870  64.300  47.310  1.00  0.00           H  
ATOM    889 2HG2 ILE A  55      32.030  64.730  45.690  1.00  0.00           H  
ATOM    890 3HG2 ILE A  55      33.570  64.080  46.590  1.00  0.00           H  
ATOM    891  HD1 ILE A  55      30.680  62.680  48.470  1.00  0.00           H  
ATOM    892  HD2 ILE A  55      30.920  60.940  48.010  1.00  0.00           H  
ATOM    893  HD3 ILE A  55      29.280  61.640  48.020  1.00  0.00           H  
ATOM    894  N   LEU A  56      34.890  62.210  44.280  1.00  0.00           N  
ATOM    895  CA  LEU A  56      36.140  62.800  43.830  1.00  0.00           C  
ATOM    896  C   LEU A  56      36.090  63.020  42.300  1.00  0.00           C  
ATOM    897  O   LEU A  56      36.410  64.100  41.800  1.00  0.00           O  
ATOM    898  CB  LEU A  56      37.360  61.910  44.220  1.00  0.00           C  
ATOM    899  CG  LEU A  56      37.610  61.670  45.750  1.00  0.00           C  
ATOM    900  CD1 LEU A  56      38.320  60.370  46.050  1.00  0.00           C  
ATOM    901  CD2 LEU A  56      38.470  62.830  46.250  1.00  0.00           C  
ATOM    902  HN  LEU A  56      34.900  61.300  44.690  1.00  0.00           H  
ATOM    903  HA  LEU A  56      36.350  63.790  44.200  1.00  0.00           H  
ATOM    904  HB1 LEU A  56      38.240  62.290  43.680  1.00  0.00           H  
ATOM    905  HB2 LEU A  56      37.170  60.950  43.690  1.00  0.00           H  
ATOM    906  HG  LEU A  56      36.600  61.630  46.220  1.00  0.00           H  
ATOM    907 1HD1 LEU A  56      39.350  60.400  45.630  1.00  0.00           H  
ATOM    908 2HD1 LEU A  56      37.790  59.500  45.590  1.00  0.00           H  
ATOM    909 3HD1 LEU A  56      38.490  60.310  47.130  1.00  0.00           H  
ATOM    910 1HD2 LEU A  56      39.420  62.880  45.670  1.00  0.00           H  
ATOM    911 2HD2 LEU A  56      38.740  62.890  47.330  1.00  0.00           H  
ATOM    912 3HD2 LEU A  56      37.910  63.750  45.980  1.00  0.00           H  
ATOM    913  N   ASN A  57      35.650  62.020  41.540  1.00  0.00           N  
ATOM    914  CA  ASN A  57      35.590  62.180  40.080  1.00  0.00           C  
ATOM    915  C   ASN A  57      34.500  63.140  39.550  1.00  0.00           C  
ATOM    916  O   ASN A  57      34.500  63.490  38.380  1.00  0.00           O  
ATOM    917  CB  ASN A  57      35.270  60.770  39.400  1.00  0.00           C  
ATOM    918  CG  ASN A  57      36.550  59.840  39.570  1.00  0.00           C  
ATOM    919  ND2 ASN A  57      36.330  58.510  39.490  1.00  0.00           N  
ATOM    920  OD1 ASN A  57      37.620  60.500  39.830  1.00  0.00           O  
ATOM    921  HN  ASN A  57      35.290  61.200  41.970  1.00  0.00           H  
ATOM    922  HA  ASN A  57      36.510  62.420  39.580  1.00  0.00           H  
ATOM    923  HB1 ASN A  57      35.110  60.920  38.310  1.00  0.00           H  
ATOM    924  HB2 ASN A  57      34.410  60.300  39.930  1.00  0.00           H  
ATOM    925 1HD2 ASN A  57      37.070  57.890  39.750  1.00  0.00           H  
ATOM    926 2HD2 ASN A  57      35.400  58.160  39.420  1.00  0.00           H  
ATOM    927  N   GLY A  58      33.470  63.590  40.350  1.00  0.00           N  
ATOM    928  CA  GLY A  58      32.460  64.560  39.910  1.00  0.00           C  
ATOM    929  C   GLY A  58      31.160  64.030  39.390  1.00  0.00           C  
ATOM    930  O   GLY A  58      30.360  64.730  38.800  1.00  0.00           O  
ATOM    931  HN  GLY A  58      33.530  63.300  41.310  1.00  0.00           H  
ATOM    932  HA1 GLY A  58      32.790  65.120  39.040  1.00  0.00           H  
ATOM    933  HA2 GLY A  58      32.210  65.200  40.740  1.00  0.00           H  
ATOM    934  N   LYS A  59      30.870  62.750  39.760  1.00  0.00           N  
ATOM    935  CA  LYS A  59      29.680  62.100  39.260  1.00  0.00           C  
ATOM    936  C   LYS A  59      28.490  62.270  40.190  1.00  0.00           C  
ATOM    937  O   LYS A  59      27.440  61.750  39.950  1.00  0.00           O  
ATOM    938  CB  LYS A  59      29.990  60.560  39.270  1.00  0.00           C  
ATOM    939  CG  LYS A  59      30.970  60.100  38.180  1.00  0.00           C  
ATOM    940  CD  LYS A  59      31.450  58.660  38.390  1.00  0.00           C  
ATOM    941  CE  LYS A  59      30.360  57.620  38.210  1.00  0.00           C  
ATOM    942  NZ  LYS A  59      30.820  56.310  38.760  1.00  0.00           N1+
ATOM    943  HN  LYS A  59      31.450  62.250  40.400  1.00  0.00           H  
ATOM    944  HA  LYS A  59      29.370  62.490  38.300  1.00  0.00           H  
ATOM    945  HB1 LYS A  59      29.040  59.990  39.270  1.00  0.00           H  
ATOM    946  HB2 LYS A  59      30.600  60.400  40.190  1.00  0.00           H  
ATOM    947  HG1 LYS A  59      31.850  60.770  38.080  1.00  0.00           H  
ATOM    948  HG2 LYS A  59      30.490  60.250  37.190  1.00  0.00           H  
ATOM    949  HD1 LYS A  59      31.900  58.460  39.380  1.00  0.00           H  
ATOM    950  HD2 LYS A  59      32.150  58.450  37.550  1.00  0.00           H  
ATOM    951  HE1 LYS A  59      29.890  57.520  37.210  1.00  0.00           H  
ATOM    952  HE2 LYS A  59      29.520  57.850  38.910  1.00  0.00           H  
ATOM    953  HZ1 LYS A  59      31.760  56.180  38.340  1.00  0.00           H  
ATOM    954  HZ2 LYS A  59      30.240  55.450  38.680  1.00  0.00           H  
ATOM    955  HZ3 LYS A  59      30.990  56.290  39.790  1.00  0.00           H  
ATOM    956  N   ASP A  60      28.770  62.830  41.380  1.00  0.00           N  
ATOM    957  CA  ASP A  60      27.900  63.010  42.540  1.00  0.00           C  
ATOM    958  C   ASP A  60      28.240  64.270  43.170  1.00  0.00           C  
ATOM    959  O   ASP A  60      29.380  64.640  43.420  1.00  0.00           O  
ATOM    960  CB  ASP A  60      28.000  61.810  43.550  1.00  0.00           C  
ATOM    961  CG  ASP A  60      27.170  61.910  44.750  1.00  0.00           C  
ATOM    962  OD1 ASP A  60      26.130  62.590  44.480  1.00  0.00           O  
ATOM    963  OD2 ASP A  60      27.320  61.290  45.850  1.00  0.00           O1-
ATOM    964  HN  ASP A  60      29.570  63.390  41.580  1.00  0.00           H  
ATOM    965  HA  ASP A  60      26.910  63.170  42.130  1.00  0.00           H  
ATOM    966  HB1 ASP A  60      29.060  61.740  43.870  1.00  0.00           H  
ATOM    967  HB2 ASP A  60      27.600  61.000  42.900  1.00  0.00           H  
ATOM    968  N   ASP A  61      27.210  65.020  43.500  1.00  0.00           N  
ATOM    969  CA  ASP A  61      27.300  66.380  43.880  1.00  0.00           C  
ATOM    970  C   ASP A  61      27.150  66.560  45.350  1.00  0.00           C  
ATOM    971  O   ASP A  61      27.220  67.680  45.860  1.00  0.00           O  
ATOM    972  CB  ASP A  61      26.240  67.190  43.090  1.00  0.00           C  
ATOM    973  CG  ASP A  61      24.760  66.890  43.330  1.00  0.00           C  
ATOM    974  OD1 ASP A  61      24.440  66.390  44.420  1.00  0.00           O  
ATOM    975  OD2 ASP A  61      23.950  67.290  42.500  1.00  0.00           O1-
ATOM    976  HN  ASP A  61      26.360  64.500  43.550  1.00  0.00           H  
ATOM    977  HA  ASP A  61      28.280  66.750  43.630  1.00  0.00           H  
ATOM    978  HB1 ASP A  61      26.350  66.890  42.010  1.00  0.00           H  
ATOM    979  HB2 ASP A  61      26.400  68.280  43.220  1.00  0.00           H  
ATOM    980  N   ARG A  62      27.000  65.390  46.180  1.00  0.00           N  
ATOM    981  CA  ARG A  62      27.100  65.400  47.650  1.00  0.00           C  
ATOM    982  C   ARG A  62      28.490  65.820  48.040  1.00  0.00           C  
ATOM    983  O   ARG A  62      29.320  66.250  47.300  1.00  0.00           O  
ATOM    984  CB  ARG A  62      26.840  64.000  48.390  1.00  0.00           C  
ATOM    985  CG  ARG A  62      25.460  63.400  48.090  1.00  0.00           C  
ATOM    986  CD  ARG A  62      25.060  62.180  48.980  1.00  0.00           C  
ATOM    987  NE  ARG A  62      25.870  61.090  48.470  1.00  0.00           N  
ATOM    988  CZ  ARG A  62      26.010  59.860  49.040  1.00  0.00           C  
ATOM    989  NH1 ARG A  62      25.180  59.410  49.940  1.00  0.00           N1+
ATOM    990  NH2 ARG A  62      26.920  59.010  48.620  1.00  0.00           N  
ATOM    991  HN  ARG A  62      27.080  64.500  45.730  1.00  0.00           H  
ATOM    992  HA  ARG A  62      26.530  66.200  48.100  1.00  0.00           H  
ATOM    993  HB1 ARG A  62      26.920  64.050  49.500  1.00  0.00           H  
ATOM    994  HB2 ARG A  62      27.620  63.280  48.060  1.00  0.00           H  
ATOM    995  HG1 ARG A  62      25.500  63.130  47.000  1.00  0.00           H  
ATOM    996  HG2 ARG A  62      24.730  64.230  48.220  1.00  0.00           H  
ATOM    997  HD1 ARG A  62      23.980  61.930  48.900  1.00  0.00           H  
ATOM    998  HD2 ARG A  62      25.340  62.330  50.050  1.00  0.00           H  
ATOM    999  HE  ARG A  62      26.440  61.180  47.650  1.00  0.00           H  
ATOM   1000 1HH1 ARG A  62      24.520  59.980  50.430  1.00  0.00           H  
ATOM   1001 2HH1 ARG A  62      25.300  58.500  50.340  1.00  0.00           H  
ATOM   1002 1HH2 ARG A  62      27.450  59.270  47.820  1.00  0.00           H  
ATOM   1003 2HH2 ARG A  62      26.850  58.060  48.950  1.00  0.00           H  
ATOM   1004  N   LEU A  63      28.750  65.760  49.380  1.00  0.00           N  
ATOM   1005  CA  LEU A  63      29.960  66.310  50.000  1.00  0.00           C  
ATOM   1006  C   LEU A  63      30.410  65.380  51.100  1.00  0.00           C  
ATOM   1007  O   LEU A  63      29.610  65.020  51.990  1.00  0.00           O  
ATOM   1008  CB  LEU A  63      29.650  67.770  50.680  1.00  0.00           C  
ATOM   1009  CG  LEU A  63      30.770  68.570  51.280  1.00  0.00           C  
ATOM   1010  CD1 LEU A  63      31.640  69.060  50.100  1.00  0.00           C  
ATOM   1011  CD2 LEU A  63      30.290  69.710  52.290  1.00  0.00           C  
ATOM   1012  HN  LEU A  63      28.080  65.350  50.000  1.00  0.00           H  
ATOM   1013  HA  LEU A  63      30.850  66.400  49.380  1.00  0.00           H  
ATOM   1014  HB1 LEU A  63      28.920  67.530  51.480  1.00  0.00           H  
ATOM   1015  HB2 LEU A  63      29.110  68.340  49.890  1.00  0.00           H  
ATOM   1016  HG  LEU A  63      31.360  67.890  51.930  1.00  0.00           H  
ATOM   1017 1HD1 LEU A  63      31.100  69.770  49.430  1.00  0.00           H  
ATOM   1018 2HD1 LEU A  63      32.040  68.210  49.510  1.00  0.00           H  
ATOM   1019 3HD1 LEU A  63      32.550  69.550  50.530  1.00  0.00           H  
ATOM   1020 1HD2 LEU A  63      31.170  70.240  52.700  1.00  0.00           H  
ATOM   1021 2HD2 LEU A  63      29.660  69.230  53.060  1.00  0.00           H  
ATOM   1022 3HD2 LEU A  63      29.630  70.420  51.760  1.00  0.00           H  
ATOM   1023  N   VAL A  64      31.630  64.880  51.040  1.00  0.00           N  
ATOM   1024  CA  VAL A  64      32.180  63.910  51.930  1.00  0.00           C  
ATOM   1025  C   VAL A  64      32.460  64.480  53.380  1.00  0.00           C  
ATOM   1026  O   VAL A  64      33.290  65.350  53.570  1.00  0.00           O  
ATOM   1027  CB  VAL A  64      33.460  63.220  51.390  1.00  0.00           C  
ATOM   1028  CG1 VAL A  64      33.920  62.090  52.310  1.00  0.00           C  
ATOM   1029  CG2 VAL A  64      33.230  62.760  49.940  1.00  0.00           C  
ATOM   1030  HN  VAL A  64      32.270  65.180  50.330  1.00  0.00           H  
ATOM   1031  HA  VAL A  64      31.420  63.150  52.030  1.00  0.00           H  
ATOM   1032  HB  VAL A  64      34.230  64.020  51.460  1.00  0.00           H  
ATOM   1033 1HG1 VAL A  64      34.750  61.590  51.770  1.00  0.00           H  
ATOM   1034 2HG1 VAL A  64      33.220  61.320  52.710  1.00  0.00           H  
ATOM   1035 3HG1 VAL A  64      34.490  62.610  53.100  1.00  0.00           H  
ATOM   1036 1HG2 VAL A  64      33.270  63.750  49.420  1.00  0.00           H  
ATOM   1037 2HG2 VAL A  64      32.280  62.190  49.840  1.00  0.00           H  
ATOM   1038 3HG2 VAL A  64      34.080  62.110  49.660  1.00  0.00           H  
ATOM   1039  N   ILE A  65      31.810  63.980  54.470  1.00  0.00           N  
ATOM   1040  CA  ILE A  65      32.100  64.550  55.790  1.00  0.00           C  
ATOM   1041  C   ILE A  65      32.790  63.410  56.580  1.00  0.00           C  
ATOM   1042  O   ILE A  65      32.190  62.370  56.840  1.00  0.00           O  
ATOM   1043  CB  ILE A  65      30.820  65.080  56.470  1.00  0.00           C  
ATOM   1044  CG1 ILE A  65      30.050  65.980  55.460  1.00  0.00           C  
ATOM   1045  CG2 ILE A  65      31.170  65.800  57.830  1.00  0.00           C  
ATOM   1046  CD  ILE A  65      30.680  67.350  55.060  1.00  0.00           C  
ATOM   1047  HN  ILE A  65      31.110  63.260  54.430  1.00  0.00           H  
ATOM   1048  HA  ILE A  65      32.740  65.400  55.620  1.00  0.00           H  
ATOM   1049  HB  ILE A  65      30.210  64.160  56.600  1.00  0.00           H  
ATOM   1050 1HG1 ILE A  65      29.080  66.130  55.980  1.00  0.00           H  
ATOM   1051 2HG1 ILE A  65      29.790  65.450  54.520  1.00  0.00           H  
ATOM   1052 1HG2 ILE A  65      31.240  65.080  58.670  1.00  0.00           H  
ATOM   1053 2HG2 ILE A  65      30.350  66.530  57.980  1.00  0.00           H  
ATOM   1054 3HG2 ILE A  65      32.150  66.290  57.700  1.00  0.00           H  
ATOM   1055  HD1 ILE A  65      31.510  67.210  54.340  1.00  0.00           H  
ATOM   1056  HD2 ILE A  65      30.950  67.940  55.970  1.00  0.00           H  
ATOM   1057  HD3 ILE A  65      29.900  67.920  54.500  1.00  0.00           H  
ATOM   1058  N   VAL A  66      34.060  63.540  57.060  1.00  0.00           N  
ATOM   1059  CA  VAL A  66      34.900  62.670  57.850  1.00  0.00           C  
ATOM   1060  C   VAL A  66      34.830  63.260  59.280  1.00  0.00           C  
ATOM   1061  O   VAL A  66      35.570  64.200  59.610  1.00  0.00           O  
ATOM   1062  CB  VAL A  66      36.300  62.490  57.320  1.00  0.00           C  
ATOM   1063  CG1 VAL A  66      37.180  61.970  58.530  1.00  0.00           C  
ATOM   1064  CG2 VAL A  66      36.360  61.670  56.010  1.00  0.00           C  
ATOM   1065  HN  VAL A  66      34.500  64.420  56.960  1.00  0.00           H  
ATOM   1066  HA  VAL A  66      34.340  61.750  57.820  1.00  0.00           H  
ATOM   1067  HB  VAL A  66      36.690  63.510  57.150  1.00  0.00           H  
ATOM   1068 1HG1 VAL A  66      36.620  61.130  58.990  1.00  0.00           H  
ATOM   1069 2HG1 VAL A  66      37.480  62.840  59.160  1.00  0.00           H  
ATOM   1070 3HG1 VAL A  66      38.190  61.620  58.220  1.00  0.00           H  
ATOM   1071 1HG2 VAL A  66      36.290  60.590  56.260  1.00  0.00           H  
ATOM   1072 2HG2 VAL A  66      37.310  61.960  55.510  1.00  0.00           H  
ATOM   1073 3HG2 VAL A  66      35.510  61.920  55.340  1.00  0.00           H  
ATOM   1074  N   ILE A  67      33.970  62.580  60.150  1.00  0.00           N  
ATOM   1075  CA  ILE A  67      33.610  63.160  61.380  1.00  0.00           C  
ATOM   1076  C   ILE A  67      33.610  62.210  62.560  1.00  0.00           C  
ATOM   1077  O   ILE A  67      33.280  61.070  62.440  1.00  0.00           O  
ATOM   1078  CB  ILE A  67      32.350  63.950  61.250  1.00  0.00           C  
ATOM   1079  CG1 ILE A  67      31.960  64.770  62.580  1.00  0.00           C  
ATOM   1080  CG2 ILE A  67      31.090  63.110  60.820  1.00  0.00           C  
ATOM   1081  CD  ILE A  67      31.020  65.920  62.240  1.00  0.00           C  
ATOM   1082  HN  ILE A  67      33.530  61.750  59.820  1.00  0.00           H  
ATOM   1083  HA  ILE A  67      34.410  63.870  61.520  1.00  0.00           H  
ATOM   1084  HB  ILE A  67      32.540  64.690  60.460  1.00  0.00           H  
ATOM   1085 1HG1 ILE A  67      32.860  65.280  62.970  1.00  0.00           H  
ATOM   1086 2HG1 ILE A  67      31.470  64.120  63.350  1.00  0.00           H  
ATOM   1087 1HG2 ILE A  67      31.020  62.290  61.580  1.00  0.00           H  
ATOM   1088 2HG2 ILE A  67      31.300  62.620  59.860  1.00  0.00           H  
ATOM   1089 3HG2 ILE A  67      30.230  63.800  60.920  1.00  0.00           H  
ATOM   1090  HD1 ILE A  67      29.980  65.540  62.240  1.00  0.00           H  
ATOM   1091  HD2 ILE A  67      31.260  66.310  61.230  1.00  0.00           H  
ATOM   1092  HD3 ILE A  67      31.060  66.760  62.960  1.00  0.00           H  
ATOM   1093  N   GLY A  68      34.140  62.700  63.700  1.00  0.00           N  
ATOM   1094  CA  GLY A  68      34.160  61.910  65.010  1.00  0.00           C  
ATOM   1095  C   GLY A  68      35.330  62.280  65.810  1.00  0.00           C  
ATOM   1096  O   GLY A  68      35.980  63.290  65.550  1.00  0.00           O  
ATOM   1097  HN  GLY A  68      34.430  63.650  63.740  1.00  0.00           H  
ATOM   1098  HA1 GLY A  68      34.300  60.860  64.800  1.00  0.00           H  
ATOM   1099  HA2 GLY A  68      33.260  62.200  65.530  1.00  0.00           H  
ATOM   1100  N   PRO A  69      35.410  61.450  66.910  1.00  0.00           N  
ATOM   1101  CA  PRO A  69      36.470  61.600  67.890  1.00  0.00           C  
ATOM   1102  C   PRO A  69      37.830  61.960  67.390  1.00  0.00           C  
ATOM   1103  O   PRO A  69      38.340  61.480  66.450  1.00  0.00           O  
ATOM   1104  CB  PRO A  69      36.400  60.220  68.610  1.00  0.00           C  
ATOM   1105  CG  PRO A  69      34.930  59.860  68.670  1.00  0.00           C  
ATOM   1106  CD  PRO A  69      34.390  60.460  67.370  1.00  0.00           C  
ATOM   1107  HA  PRO A  69      36.190  62.370  68.590  1.00  0.00           H  
ATOM   1108  HB1 PRO A  69      36.900  60.320  69.590  1.00  0.00           H  
ATOM   1109  HB2 PRO A  69      36.760  59.420  67.910  1.00  0.00           H  
ATOM   1110  HG1 PRO A  69      34.880  58.750  68.700  1.00  0.00           H  
ATOM   1111  HG2 PRO A  69      34.580  60.270  69.630  1.00  0.00           H  
ATOM   1112  HD1 PRO A  69      34.290  59.680  66.580  1.00  0.00           H  
ATOM   1113  HD2 PRO A  69      33.400  60.960  67.450  1.00  0.00           H  
ATOM   1114  N   CYS A  70      38.510  62.980  68.100  1.00  0.00           N  
ATOM   1115  CA  CYS A  70      39.960  63.290  67.700  1.00  0.00           C  
ATOM   1116  C   CYS A  70      40.870  61.970  67.770  1.00  0.00           C  
ATOM   1117  O   CYS A  70      41.760  61.760  66.980  1.00  0.00           O  
ATOM   1118  CB  CYS A  70      40.460  64.210  68.750  1.00  0.00           C  
ATOM   1119  SG  CYS A  70      42.160  64.850  68.550  1.00  0.00           S  
ATOM   1120  HN  CYS A  70      38.050  63.390  68.880  1.00  0.00           H  
ATOM   1121  HA  CYS A  70      40.070  63.800  66.760  1.00  0.00           H  
ATOM   1122  HB1 CYS A  70      40.410  63.760  69.760  1.00  0.00           H  
ATOM   1123  HB2 CYS A  70      39.920  65.140  69.030  1.00  0.00           H  
ATOM   1124  HG1 CYS A  70      41.920  65.780  67.650  1.00  0.00           H  
ATOM   1125  N   SER A  71      40.580  61.170  68.800  1.00  0.00           N  
ATOM   1126  CA  SER A  71      41.160  59.850  68.940  1.00  0.00           C  
ATOM   1127  C   SER A  71      40.030  59.010  69.520  1.00  0.00           C  
ATOM   1128  O   SER A  71      39.210  59.520  70.220  1.00  0.00           O  
ATOM   1129  CB  SER A  71      42.450  59.670  69.790  1.00  0.00           C  
ATOM   1130  OG  SER A  71      42.280  60.010  71.180  1.00  0.00           O  
ATOM   1131  HN  SER A  71      39.950  61.340  69.550  1.00  0.00           H  
ATOM   1132  HA  SER A  71      41.340  59.410  67.960  1.00  0.00           H  
ATOM   1133  HB1 SER A  71      43.260  60.280  69.340  1.00  0.00           H  
ATOM   1134  HB2 SER A  71      42.780  58.610  69.870  1.00  0.00           H  
ATOM   1135  HG1 SER A  71      42.370  60.960  71.220  1.00  0.00           H  
ATOM   1136  N   LEU A  72      39.930  57.690  69.180  1.00  0.00           N  
ATOM   1137  CA  LEU A  72      39.090  56.720  69.880  1.00  0.00           C  
ATOM   1138  C   LEU A  72      39.860  56.410  71.190  1.00  0.00           C  
ATOM   1139  O   LEU A  72      41.070  56.420  71.230  1.00  0.00           O  
ATOM   1140  CB  LEU A  72      38.680  55.470  68.960  1.00  0.00           C  
ATOM   1141  CG  LEU A  72      37.830  55.810  67.690  1.00  0.00           C  
ATOM   1142  CD1 LEU A  72      37.550  54.500  66.930  1.00  0.00           C  
ATOM   1143  CD2 LEU A  72      36.560  56.490  67.910  1.00  0.00           C  
ATOM   1144  HN  LEU A  72      40.380  57.290  68.370  1.00  0.00           H  
ATOM   1145  HA  LEU A  72      38.150  57.170  70.140  1.00  0.00           H  
ATOM   1146  HB1 LEU A  72      38.010  54.800  69.550  1.00  0.00           H  
ATOM   1147  HB2 LEU A  72      39.540  54.820  68.700  1.00  0.00           H  
ATOM   1148  HG  LEU A  72      38.350  56.440  66.930  1.00  0.00           H  
ATOM   1149 1HD1 LEU A  72      36.920  53.710  67.390  1.00  0.00           H  
ATOM   1150 2HD1 LEU A  72      38.540  54.070  66.660  1.00  0.00           H  
ATOM   1151 3HD1 LEU A  72      37.060  54.690  65.960  1.00  0.00           H  
ATOM   1152 1HD2 LEU A  72      35.910  55.930  68.620  1.00  0.00           H  
ATOM   1153 2HD2 LEU A  72      36.090  56.680  66.920  1.00  0.00           H  
ATOM   1154 3HD2 LEU A  72      36.690  57.460  68.440  1.00  0.00           H  
ATOM   1155  N   HSD A  73      39.200  56.150  72.300  1.00  0.00           N  
ATOM   1156  CA  HSD A  73      39.810  55.910  73.570  1.00  0.00           C  
ATOM   1157  C   HSD A  73      38.880  55.080  74.480  1.00  0.00           C  
ATOM   1158  O   HSD A  73      39.360  54.360  75.370  1.00  0.00           O  
ATOM   1159  CB  HSD A  73      40.380  57.120  74.320  1.00  0.00           C  
ATOM   1160  CG  HSD A  73      39.770  58.440  74.030  1.00  0.00           C  
ATOM   1161  CD2 HSD A  73      38.940  59.220  74.810  1.00  0.00           C  
ATOM   1162  ND1 HSD A  73      40.250  59.300  73.030  1.00  0.00           N  
ATOM   1163  CE1 HSD A  73      39.680  60.520  73.220  1.00  0.00           C  
ATOM   1164  NE2 HSD A  73      38.890  60.530  74.270  1.00  0.00           N  
ATOM   1165  HN  HSD A  73      38.220  56.230  72.190  1.00  0.00           H  
ATOM   1166  HA  HSD A  73      40.510  55.140  73.290  1.00  0.00           H  
ATOM   1167  HB1 HSD A  73      41.460  57.180  74.070  1.00  0.00           H  
ATOM   1168  HB2 HSD A  73      40.500  56.910  75.400  1.00  0.00           H  
ATOM   1169  HD1 HSD A  73      40.910  59.030  72.340  1.00  0.00           H  
ATOM   1170  HD2 HSD A  73      38.470  58.960  75.760  1.00  0.00           H  
ATOM   1171  HE1 HSD A  73      39.950  61.410  72.670  1.00  0.00           H  
ATOM   1172  N   ASP A  74      37.600  55.130  74.380  1.00  0.00           N  
ATOM   1173  CA  ASP A  74      36.660  54.190  74.940  1.00  0.00           C  
ATOM   1174  C   ASP A  74      35.790  53.650  73.820  1.00  0.00           C  
ATOM   1175  O   ASP A  74      35.140  54.430  73.090  1.00  0.00           O  
ATOM   1176  CB  ASP A  74      35.810  54.970  76.020  1.00  0.00           C  
ATOM   1177  CG  ASP A  74      34.580  54.310  76.580  1.00  0.00           C  
ATOM   1178  OD1 ASP A  74      33.850  55.070  77.230  1.00  0.00           O  
ATOM   1179  OD2 ASP A  74      34.380  53.090  76.370  1.00  0.00           O1-
ATOM   1180  HN  ASP A  74      37.150  55.770  73.750  1.00  0.00           H  
ATOM   1181  HA  ASP A  74      37.070  53.330  75.450  1.00  0.00           H  
ATOM   1182  HB1 ASP A  74      35.490  55.890  75.460  1.00  0.00           H  
ATOM   1183  HB2 ASP A  74      36.450  55.430  76.810  1.00  0.00           H  
ATOM   1184  N   PRO A  75      35.700  52.270  73.770  1.00  0.00           N  
ATOM   1185  CA  PRO A  75      34.800  51.700  72.700  1.00  0.00           C  
ATOM   1186  C   PRO A  75      33.360  51.970  73.030  1.00  0.00           C  
ATOM   1187  O   PRO A  75      32.600  52.260  72.080  1.00  0.00           O  
ATOM   1188  CB  PRO A  75      35.200  50.180  72.630  1.00  0.00           C  
ATOM   1189  CG  PRO A  75      36.670  50.250  73.030  1.00  0.00           C  
ATOM   1190  CD  PRO A  75      36.850  51.400  74.010  1.00  0.00           C  
ATOM   1191  HA  PRO A  75      34.940  52.250  71.780  1.00  0.00           H  
ATOM   1192  HB1 PRO A  75      34.970  49.770  71.620  1.00  0.00           H  
ATOM   1193  HB2 PRO A  75      34.680  49.610  73.420  1.00  0.00           H  
ATOM   1194  HG1 PRO A  75      36.990  49.290  73.490  1.00  0.00           H  
ATOM   1195  HG2 PRO A  75      37.330  50.360  72.150  1.00  0.00           H  
ATOM   1196  HD1 PRO A  75      36.750  51.010  75.060  1.00  0.00           H  
ATOM   1197  HD2 PRO A  75      37.790  51.970  73.880  1.00  0.00           H  
ATOM   1198  N   LYS A  76      32.850  51.850  74.290  1.00  0.00           N  
ATOM   1199  CA  LYS A  76      31.420  52.040  74.540  1.00  0.00           C  
ATOM   1200  C   LYS A  76      30.890  53.440  74.100  1.00  0.00           C  
ATOM   1201  O   LYS A  76      29.810  53.480  73.520  1.00  0.00           O  
ATOM   1202  CB  LYS A  76      30.950  51.710  75.990  1.00  0.00           C  
ATOM   1203  CG  LYS A  76      31.630  50.370  76.490  1.00  0.00           C  
ATOM   1204  CD  LYS A  76      31.020  49.860  77.810  1.00  0.00           C  
ATOM   1205  CE  LYS A  76      31.360  50.830  78.930  1.00  0.00           C  
ATOM   1206  NZ  LYS A  76      30.950  50.210  80.160  1.00  0.00           N1+
ATOM   1207  HN  LYS A  76      33.410  51.740  75.110  1.00  0.00           H  
ATOM   1208  HA  LYS A  76      30.930  51.310  73.920  1.00  0.00           H  
ATOM   1209  HB1 LYS A  76      29.870  51.460  75.890  1.00  0.00           H  
ATOM   1210  HB2 LYS A  76      31.180  52.410  76.820  1.00  0.00           H  
ATOM   1211  HG1 LYS A  76      32.710  50.580  76.630  1.00  0.00           H  
ATOM   1212  HG2 LYS A  76      31.500  49.600  75.700  1.00  0.00           H  
ATOM   1213  HD1 LYS A  76      31.360  48.810  77.940  1.00  0.00           H  
ATOM   1214  HD2 LYS A  76      29.920  49.760  77.670  1.00  0.00           H  
ATOM   1215  HE1 LYS A  76      30.830  51.810  78.850  1.00  0.00           H  
ATOM   1216  HE2 LYS A  76      32.450  51.030  79.080  1.00  0.00           H  
ATOM   1217  HZ1 LYS A  76      31.030  50.870  80.980  1.00  0.00           H  
ATOM   1218  HZ2 LYS A  76      31.630  49.430  80.260  1.00  0.00           H  
ATOM   1219  HZ3 LYS A  76      29.970  49.890  80.040  1.00  0.00           H  
ATOM   1220  N   ALA A  77      31.730  54.480  74.380  1.00  0.00           N  
ATOM   1221  CA  ALA A  77      31.450  55.820  73.920  1.00  0.00           C  
ATOM   1222  C   ALA A  77      31.480  55.990  72.370  1.00  0.00           C  
ATOM   1223  O   ALA A  77      30.610  56.650  71.840  1.00  0.00           O  
ATOM   1224  CB  ALA A  77      32.510  56.800  74.450  1.00  0.00           C  
ATOM   1225  HN  ALA A  77      32.660  54.320  74.690  1.00  0.00           H  
ATOM   1226  HA  ALA A  77      30.470  56.170  74.210  1.00  0.00           H  
ATOM   1227  HB1 ALA A  77      33.430  56.590  73.860  1.00  0.00           H  
ATOM   1228  HB2 ALA A  77      32.730  56.540  75.510  1.00  0.00           H  
ATOM   1229  HB3 ALA A  77      32.110  57.830  74.340  1.00  0.00           H  
ATOM   1230  N   ALA A  78      32.400  55.260  71.750  1.00  0.00           N  
ATOM   1231  CA  ALA A  78      32.460  55.080  70.280  1.00  0.00           C  
ATOM   1232  C   ALA A  78      31.250  54.430  69.760  1.00  0.00           C  
ATOM   1233  O   ALA A  78      30.680  54.840  68.750  1.00  0.00           O  
ATOM   1234  CB  ALA A  78      33.740  54.340  69.940  1.00  0.00           C  
ATOM   1235  HN  ALA A  78      33.040  54.670  72.240  1.00  0.00           H  
ATOM   1236  HA  ALA A  78      32.420  56.100  69.940  1.00  0.00           H  
ATOM   1237  HB1 ALA A  78      33.720  53.330  70.400  1.00  0.00           H  
ATOM   1238  HB2 ALA A  78      34.590  54.830  70.460  1.00  0.00           H  
ATOM   1239  HB3 ALA A  78      33.940  54.310  68.840  1.00  0.00           H  
ATOM   1240  N   TYR A  79      30.710  53.340  70.400  1.00  0.00           N  
ATOM   1241  CA  TYR A  79      29.480  52.730  70.050  1.00  0.00           C  
ATOM   1242  C   TYR A  79      28.380  53.720  70.190  1.00  0.00           C  
ATOM   1243  O   TYR A  79      27.520  53.910  69.290  1.00  0.00           O  
ATOM   1244  CB  TYR A  79      29.160  51.380  70.790  1.00  0.00           C  
ATOM   1245  CG  TYR A  79      30.200  50.360  70.530  1.00  0.00           C  
ATOM   1246  CD1 TYR A  79      30.710  50.080  69.270  1.00  0.00           C  
ATOM   1247  CD2 TYR A  79      30.700  49.550  71.570  1.00  0.00           C  
ATOM   1248  CE1 TYR A  79      31.600  49.000  69.030  1.00  0.00           C  
ATOM   1249  CE2 TYR A  79      31.650  48.540  71.390  1.00  0.00           C  
ATOM   1250  CZ  TYR A  79      32.140  48.250  70.120  1.00  0.00           C  
ATOM   1251  OH  TYR A  79      33.160  47.410  70.070  1.00  0.00           O  
ATOM   1252  HN  TYR A  79      31.150  52.940  71.190  1.00  0.00           H  
ATOM   1253  HA  TYR A  79      29.660  52.550  69.000  1.00  0.00           H  
ATOM   1254  HB1 TYR A  79      28.170  51.000  70.480  1.00  0.00           H  
ATOM   1255  HB2 TYR A  79      29.090  51.630  71.860  1.00  0.00           H  
ATOM   1256  HD1 TYR A  79      30.230  50.600  68.440  1.00  0.00           H  
ATOM   1257  HD2 TYR A  79      30.270  49.630  72.560  1.00  0.00           H  
ATOM   1258  HE1 TYR A  79      31.980  48.830  68.030  1.00  0.00           H  
ATOM   1259  HE2 TYR A  79      32.070  47.950  72.190  1.00  0.00           H  
ATOM   1260  HH  TYR A  79      33.550  47.260  70.930  1.00  0.00           H  
ATOM   1261  N   ASP A  80      28.300  54.440  71.320  1.00  0.00           N  
ATOM   1262  CA  ASP A  80      27.320  55.490  71.580  1.00  0.00           C  
ATOM   1263  C   ASP A  80      27.370  56.610  70.540  1.00  0.00           C  
ATOM   1264  O   ASP A  80      26.340  56.950  70.000  1.00  0.00           O  
ATOM   1265  CB  ASP A  80      27.510  55.990  73.060  1.00  0.00           C  
ATOM   1266  CG  ASP A  80      26.510  56.980  73.630  1.00  0.00           C  
ATOM   1267  OD1 ASP A  80      25.400  57.180  73.080  1.00  0.00           O  
ATOM   1268  OD2 ASP A  80      26.720  57.520  74.770  1.00  0.00           O1-
ATOM   1269  HN  ASP A  80      28.870  54.100  72.050  1.00  0.00           H  
ATOM   1270  HA  ASP A  80      26.290  55.160  71.510  1.00  0.00           H  
ATOM   1271  HB1 ASP A  80      28.470  56.530  73.180  1.00  0.00           H  
ATOM   1272  HB2 ASP A  80      27.580  55.110  73.740  1.00  0.00           H  
ATOM   1273  N   TYR A  81      28.550  57.230  70.250  1.00  0.00           N  
ATOM   1274  CA  TYR A  81      28.680  58.220  69.210  1.00  0.00           C  
ATOM   1275  C   TYR A  81      28.190  57.650  67.830  1.00  0.00           C  
ATOM   1276  O   TYR A  81      27.470  58.360  67.160  1.00  0.00           O  
ATOM   1277  CB  TYR A  81      30.170  58.640  69.160  1.00  0.00           C  
ATOM   1278  CG  TYR A  81      30.310  59.790  68.180  1.00  0.00           C  
ATOM   1279  CD1 TYR A  81      30.700  59.540  66.840  1.00  0.00           C  
ATOM   1280  CD2 TYR A  81      30.150  61.100  68.620  1.00  0.00           C  
ATOM   1281  CE1 TYR A  81      30.810  60.600  65.970  1.00  0.00           C  
ATOM   1282  CE2 TYR A  81      30.290  62.180  67.750  1.00  0.00           C  
ATOM   1283  CZ  TYR A  81      30.490  61.900  66.370  1.00  0.00           C  
ATOM   1284  OH  TYR A  81      30.520  62.980  65.440  1.00  0.00           O  
ATOM   1285  HN  TYR A  81      29.330  57.060  70.850  1.00  0.00           H  
ATOM   1286  HA  TYR A  81      28.090  59.070  69.520  1.00  0.00           H  
ATOM   1287  HB1 TYR A  81      30.840  57.790  68.920  1.00  0.00           H  
ATOM   1288  HB2 TYR A  81      30.510  59.020  70.150  1.00  0.00           H  
ATOM   1289  HD1 TYR A  81      30.850  58.540  66.450  1.00  0.00           H  
ATOM   1290  HD2 TYR A  81      29.770  61.380  69.600  1.00  0.00           H  
ATOM   1291  HE1 TYR A  81      31.250  60.360  65.010  1.00  0.00           H  
ATOM   1292  HE2 TYR A  81      30.090  63.180  68.100  1.00  0.00           H  
ATOM   1293  HH  TYR A  81      30.510  63.790  65.940  1.00  0.00           H  
ATOM   1294  N   ALA A  82      28.540  56.400  67.380  1.00  0.00           N  
ATOM   1295  CA  ALA A  82      28.110  55.790  66.160  1.00  0.00           C  
ATOM   1296  C   ALA A  82      26.630  55.630  65.860  1.00  0.00           C  
ATOM   1297  O   ALA A  82      26.150  56.010  64.800  1.00  0.00           O  
ATOM   1298  CB  ALA A  82      28.820  54.400  65.970  1.00  0.00           C  
ATOM   1299  HN  ALA A  82      29.240  55.910  67.900  1.00  0.00           H  
ATOM   1300  HA  ALA A  82      28.480  56.450  65.380  1.00  0.00           H  
ATOM   1301  HB1 ALA A  82      28.300  53.710  66.660  1.00  0.00           H  
ATOM   1302  HB2 ALA A  82      29.860  54.470  66.340  1.00  0.00           H  
ATOM   1303  HB3 ALA A  82      28.770  53.930  64.950  1.00  0.00           H  
ATOM   1304  N   ASP A  83      25.910  55.160  66.890  1.00  0.00           N  
ATOM   1305  CA  ASP A  83      24.450  55.070  66.820  1.00  0.00           C  
ATOM   1306  C   ASP A  83      23.710  56.380  66.600  1.00  0.00           C  
ATOM   1307  O   ASP A  83      22.780  56.470  65.860  1.00  0.00           O  
ATOM   1308  CB  ASP A  83      23.880  54.460  68.160  1.00  0.00           C  
ATOM   1309  CG  ASP A  83      24.100  52.970  68.210  1.00  0.00           C  
ATOM   1310  OD1 ASP A  83      24.830  52.370  67.370  1.00  0.00           O  
ATOM   1311  OD2 ASP A  83      23.410  52.390  69.130  1.00  0.00           O1-
ATOM   1312  HN  ASP A  83      26.330  54.800  67.710  1.00  0.00           H  
ATOM   1313  HA  ASP A  83      24.120  54.470  65.990  1.00  0.00           H  
ATOM   1314  HB1 ASP A  83      22.770  54.490  68.200  1.00  0.00           H  
ATOM   1315  HB2 ASP A  83      24.390  54.940  69.010  1.00  0.00           H  
ATOM   1316  N   ARG A  84      24.130  57.410  67.350  1.00  0.00           N  
ATOM   1317  CA  ARG A  84      23.870  58.810  67.020  1.00  0.00           C  
ATOM   1318  C   ARG A  84      24.250  59.270  65.660  1.00  0.00           C  
ATOM   1319  O   ARG A  84      23.370  59.780  64.910  1.00  0.00           O  
ATOM   1320  CB  ARG A  84      24.500  59.770  68.090  1.00  0.00           C  
ATOM   1321  CG  ARG A  84      24.160  59.390  69.540  1.00  0.00           C  
ATOM   1322  CD  ARG A  84      24.920  60.320  70.510  1.00  0.00           C  
ATOM   1323  NE  ARG A  84      24.820  59.710  71.910  1.00  0.00           N  
ATOM   1324  CZ  ARG A  84      24.620  60.430  73.000  1.00  0.00           C  
ATOM   1325  NH1 ARG A  84      23.940  61.570  73.090  1.00  0.00           N1+
ATOM   1326  NH2 ARG A  84      25.170  60.040  74.100  1.00  0.00           N  
ATOM   1327  HN  ARG A  84      24.840  57.270  68.030  1.00  0.00           H  
ATOM   1328  HA  ARG A  84      22.810  58.980  67.090  1.00  0.00           H  
ATOM   1329  HB1 ARG A  84      24.050  60.770  67.890  1.00  0.00           H  
ATOM   1330  HB2 ARG A  84      25.580  59.790  67.830  1.00  0.00           H  
ATOM   1331  HG1 ARG A  84      24.420  58.330  69.740  1.00  0.00           H  
ATOM   1332  HG2 ARG A  84      23.060  59.470  69.720  1.00  0.00           H  
ATOM   1333  HD1 ARG A  84      24.410  61.310  70.510  1.00  0.00           H  
ATOM   1334  HD2 ARG A  84      26.000  60.490  70.330  1.00  0.00           H  
ATOM   1335  HE  ARG A  84      25.070  58.760  72.090  1.00  0.00           H  
ATOM   1336 1HH1 ARG A  84      23.220  61.810  72.440  1.00  0.00           H  
ATOM   1337 2HH1 ARG A  84      23.730  61.880  74.020  1.00  0.00           H  
ATOM   1338 1HH2 ARG A  84      25.590  59.140  74.140  1.00  0.00           H  
ATOM   1339 2HH2 ARG A  84      25.190  60.650  74.900  1.00  0.00           H  
ATOM   1340  N   LEU A  85      25.480  59.030  65.250  1.00  0.00           N  
ATOM   1341  CA  LEU A  85      26.040  59.450  63.910  1.00  0.00           C  
ATOM   1342  C   LEU A  85      25.330  58.830  62.690  1.00  0.00           C  
ATOM   1343  O   LEU A  85      24.950  59.520  61.690  1.00  0.00           O  
ATOM   1344  CB  LEU A  85      27.580  59.340  63.790  1.00  0.00           C  
ATOM   1345  CG  LEU A  85      28.200  60.020  62.620  1.00  0.00           C  
ATOM   1346  CD1 LEU A  85      27.780  61.430  62.460  1.00  0.00           C  
ATOM   1347  CD2 LEU A  85      29.770  60.150  62.910  1.00  0.00           C  
ATOM   1348  HN  LEU A  85      26.040  58.600  65.940  1.00  0.00           H  
ATOM   1349  HA  LEU A  85      25.760  60.480  63.800  1.00  0.00           H  
ATOM   1350  HB1 LEU A  85      28.020  58.330  63.930  1.00  0.00           H  
ATOM   1351  HB2 LEU A  85      27.950  59.970  64.620  1.00  0.00           H  
ATOM   1352  HG  LEU A  85      28.030  59.400  61.710  1.00  0.00           H  
ATOM   1353 1HD1 LEU A  85      26.680  61.620  62.380  1.00  0.00           H  
ATOM   1354 2HD1 LEU A  85      28.300  61.820  61.570  1.00  0.00           H  
ATOM   1355 3HD1 LEU A  85      28.050  61.950  63.410  1.00  0.00           H  
ATOM   1356 1HD2 LEU A  85      30.280  60.300  61.950  1.00  0.00           H  
ATOM   1357 2HD2 LEU A  85      30.150  59.170  63.250  1.00  0.00           H  
ATOM   1358 3HD2 LEU A  85      30.050  60.980  63.610  1.00  0.00           H  
ATOM   1359  N   ALA A  86      25.040  57.520  62.680  1.00  0.00           N  
ATOM   1360  CA  ALA A  86      24.420  56.760  61.650  1.00  0.00           C  
ATOM   1361  C   ALA A  86      22.920  57.190  61.430  1.00  0.00           C  
ATOM   1362  O   ALA A  86      22.490  57.200  60.320  1.00  0.00           O  
ATOM   1363  CB  ALA A  86      24.600  55.240  61.820  1.00  0.00           C  
ATOM   1364  HN  ALA A  86      25.360  56.920  63.420  1.00  0.00           H  
ATOM   1365  HA  ALA A  86      24.890  57.060  60.720  1.00  0.00           H  
ATOM   1366  HB1 ALA A  86      23.720  54.650  61.490  1.00  0.00           H  
ATOM   1367  HB2 ALA A  86      24.690  54.910  62.880  1.00  0.00           H  
ATOM   1368  HB3 ALA A  86      25.490  54.920  61.230  1.00  0.00           H  
ATOM   1369  N   LYS A  87      22.170  57.660  62.460  1.00  0.00           N  
ATOM   1370  CA  LYS A  87      20.910  58.310  62.310  1.00  0.00           C  
ATOM   1371  C   LYS A  87      20.930  59.620  61.510  1.00  0.00           C  
ATOM   1372  O   LYS A  87      20.070  59.900  60.640  1.00  0.00           O  
ATOM   1373  CB  LYS A  87      20.280  58.730  63.700  1.00  0.00           C  
ATOM   1374  CG  LYS A  87      19.900  57.490  64.520  1.00  0.00           C  
ATOM   1375  CD  LYS A  87      19.530  57.800  65.980  1.00  0.00           C  
ATOM   1376  CE  LYS A  87      19.150  56.590  66.850  1.00  0.00           C  
ATOM   1377  NZ  LYS A  87      18.660  57.080  68.150  1.00  0.00           N1+
ATOM   1378  HN  LYS A  87      22.500  57.620  63.410  1.00  0.00           H  
ATOM   1379  HA  LYS A  87      20.180  57.670  61.840  1.00  0.00           H  
ATOM   1380  HB1 LYS A  87      19.330  59.290  63.600  1.00  0.00           H  
ATOM   1381  HB2 LYS A  87      21.060  59.190  64.340  1.00  0.00           H  
ATOM   1382  HG1 LYS A  87      20.680  56.720  64.400  1.00  0.00           H  
ATOM   1383  HG2 LYS A  87      19.040  57.090  63.940  1.00  0.00           H  
ATOM   1384  HD1 LYS A  87      18.740  58.580  66.040  1.00  0.00           H  
ATOM   1385  HD2 LYS A  87      20.330  58.410  66.450  1.00  0.00           H  
ATOM   1386  HE1 LYS A  87      20.040  55.950  67.040  1.00  0.00           H  
ATOM   1387  HE2 LYS A  87      18.330  55.940  66.500  1.00  0.00           H  
ATOM   1388  HZ1 LYS A  87      18.120  56.380  68.690  1.00  0.00           H  
ATOM   1389  HZ2 LYS A  87      18.020  57.890  68.080  1.00  0.00           H  
ATOM   1390  HZ3 LYS A  87      19.420  57.360  68.810  1.00  0.00           H  
ATOM   1391  N   ILE A  88      21.860  60.480  61.840  1.00  0.00           N  
ATOM   1392  CA  ILE A  88      21.970  61.740  61.060  1.00  0.00           C  
ATOM   1393  C   ILE A  88      22.610  61.620  59.660  1.00  0.00           C  
ATOM   1394  O   ILE A  88      22.230  62.360  58.690  1.00  0.00           O  
ATOM   1395  CB  ILE A  88      22.680  62.850  61.970  1.00  0.00           C  
ATOM   1396  CG1 ILE A  88      22.750  64.190  61.190  1.00  0.00           C  
ATOM   1397  CG2 ILE A  88      24.080  62.460  62.440  1.00  0.00           C  
ATOM   1398  CD  ILE A  88      22.660  65.400  62.200  1.00  0.00           C  
ATOM   1399  HN  ILE A  88      22.520  60.310  62.570  1.00  0.00           H  
ATOM   1400  HA  ILE A  88      20.940  62.060  61.000  1.00  0.00           H  
ATOM   1401  HB  ILE A  88      22.030  63.150  62.810  1.00  0.00           H  
ATOM   1402 1HG1 ILE A  88      21.910  64.140  60.460  1.00  0.00           H  
ATOM   1403 2HG1 ILE A  88      23.780  64.190  60.790  1.00  0.00           H  
ATOM   1404 1HG2 ILE A  88      24.510  63.320  62.980  1.00  0.00           H  
ATOM   1405 2HG2 ILE A  88      24.780  62.160  61.620  1.00  0.00           H  
ATOM   1406 3HG2 ILE A  88      23.920  61.590  63.100  1.00  0.00           H  
ATOM   1407  HD1 ILE A  88      22.500  66.380  61.710  1.00  0.00           H  
ATOM   1408  HD2 ILE A  88      23.570  65.540  62.830  1.00  0.00           H  
ATOM   1409  HD3 ILE A  88      21.930  65.160  63.010  1.00  0.00           H  
ATOM   1410  N   SER A  89      23.450  60.550  59.500  1.00  0.00           N  
ATOM   1411  CA  SER A  89      23.830  59.990  58.230  1.00  0.00           C  
ATOM   1412  C   SER A  89      22.600  59.430  57.490  1.00  0.00           C  
ATOM   1413  O   SER A  89      22.490  59.610  56.300  1.00  0.00           O  
ATOM   1414  CB  SER A  89      24.860  58.860  58.370  1.00  0.00           C  
ATOM   1415  OG  SER A  89      25.430  58.490  57.170  1.00  0.00           O  
ATOM   1416  HN  SER A  89      23.460  60.000  60.330  1.00  0.00           H  
ATOM   1417  HA  SER A  89      24.280  60.800  57.690  1.00  0.00           H  
ATOM   1418  HB1 SER A  89      24.400  58.000  58.890  1.00  0.00           H  
ATOM   1419  HB2 SER A  89      25.680  59.270  59.000  1.00  0.00           H  
ATOM   1420  HG1 SER A  89      25.990  57.740  57.330  1.00  0.00           H  
ATOM   1421  N   GLU A  90      21.610  58.780  58.090  1.00  0.00           N  
ATOM   1422  CA  GLU A  90      20.440  58.330  57.330  1.00  0.00           C  
ATOM   1423  C   GLU A  90      19.590  59.560  56.860  1.00  0.00           C  
ATOM   1424  O   GLU A  90      19.290  59.810  55.720  1.00  0.00           O  
ATOM   1425  CB  GLU A  90      19.710  57.240  58.180  1.00  0.00           C  
ATOM   1426  CG  GLU A  90      18.480  56.710  57.480  1.00  0.00           C  
ATOM   1427  CD  GLU A  90      17.700  55.720  58.350  1.00  0.00           C  
ATOM   1428  OE1 GLU A  90      17.290  56.160  59.480  1.00  0.00           O  
ATOM   1429  OE2 GLU A  90      17.650  54.510  57.950  1.00  0.00           O1-
ATOM   1430  HN  GLU A  90      21.630  58.520  59.040  1.00  0.00           H  
ATOM   1431  HA  GLU A  90      20.650  57.730  56.460  1.00  0.00           H  
ATOM   1432  HB1 GLU A  90      19.390  57.650  59.150  1.00  0.00           H  
ATOM   1433  HB2 GLU A  90      20.420  56.430  58.450  1.00  0.00           H  
ATOM   1434  HG1 GLU A  90      18.890  56.230  56.570  1.00  0.00           H  
ATOM   1435  HG2 GLU A  90      17.770  57.480  57.100  1.00  0.00           H  
ATOM   1436  N   LYS A  91      19.330  60.470  57.900  1.00  0.00           N  
ATOM   1437  CA  LYS A  91      18.630  61.690  57.740  1.00  0.00           C  
ATOM   1438  C   LYS A  91      19.110  62.690  56.630  1.00  0.00           C  
ATOM   1439  O   LYS A  91      18.380  63.250  55.810  1.00  0.00           O  
ATOM   1440  CB  LYS A  91      18.730  62.590  58.990  1.00  0.00           C  
ATOM   1441  CG  LYS A  91      18.080  63.970  58.940  1.00  0.00           C  
ATOM   1442  CD  LYS A  91      17.810  64.640  60.260  1.00  0.00           C  
ATOM   1443  CE  LYS A  91      17.480  66.180  60.190  1.00  0.00           C  
ATOM   1444  NZ  LYS A  91      17.470  66.820  61.540  1.00  0.00           N1+
ATOM   1445  HN  LYS A  91      19.600  60.240  58.820  1.00  0.00           H  
ATOM   1446  HA  LYS A  91      17.580  61.490  57.570  1.00  0.00           H  
ATOM   1447  HB1 LYS A  91      19.790  62.630  59.290  1.00  0.00           H  
ATOM   1448  HB2 LYS A  91      18.270  61.990  59.800  1.00  0.00           H  
ATOM   1449  HG1 LYS A  91      17.050  63.730  58.610  1.00  0.00           H  
ATOM   1450  HG2 LYS A  91      18.570  64.650  58.210  1.00  0.00           H  
ATOM   1451  HD1 LYS A  91      18.760  64.440  60.800  1.00  0.00           H  
ATOM   1452  HD2 LYS A  91      17.020  64.170  60.870  1.00  0.00           H  
ATOM   1453  HE1 LYS A  91      16.530  66.350  59.630  1.00  0.00           H  
ATOM   1454  HE2 LYS A  91      18.350  66.640  59.660  1.00  0.00           H  
ATOM   1455  HZ1 LYS A  91      18.450  67.050  61.780  1.00  0.00           H  
ATOM   1456  HZ2 LYS A  91      17.060  66.160  62.240  1.00  0.00           H  
ATOM   1457  HZ3 LYS A  91      16.850  67.660  61.570  1.00  0.00           H  
ATOM   1458  N   LEU A  92      20.440  62.880  56.560  1.00  0.00           N  
ATOM   1459  CA  LEU A  92      21.080  63.810  55.650  1.00  0.00           C  
ATOM   1460  C   LEU A  92      21.680  63.050  54.480  1.00  0.00           C  
ATOM   1461  O   LEU A  92      22.540  63.500  53.690  1.00  0.00           O  
ATOM   1462  CB  LEU A  92      22.100  64.700  56.400  1.00  0.00           C  
ATOM   1463  CG  LEU A  92      21.550  65.620  57.500  1.00  0.00           C  
ATOM   1464  CD1 LEU A  92      22.710  66.340  58.080  1.00  0.00           C  
ATOM   1465  CD2 LEU A  92      20.530  66.670  57.170  1.00  0.00           C  
ATOM   1466  HN  LEU A  92      21.020  62.410  57.230  1.00  0.00           H  
ATOM   1467  HA  LEU A  92      20.460  64.600  55.260  1.00  0.00           H  
ATOM   1468  HB1 LEU A  92      22.680  65.370  55.730  1.00  0.00           H  
ATOM   1469  HB2 LEU A  92      22.910  64.070  56.820  1.00  0.00           H  
ATOM   1470  HG  LEU A  92      21.030  65.000  58.270  1.00  0.00           H  
ATOM   1471 1HD1 LEU A  92      23.050  67.150  57.380  1.00  0.00           H  
ATOM   1472 2HD1 LEU A  92      23.570  65.700  58.360  1.00  0.00           H  
ATOM   1473 3HD1 LEU A  92      22.350  66.790  59.020  1.00  0.00           H  
ATOM   1474 1HD2 LEU A  92      20.370  67.300  58.070  1.00  0.00           H  
ATOM   1475 2HD2 LEU A  92      19.580  66.240  56.790  1.00  0.00           H  
ATOM   1476 3HD2 LEU A  92      20.900  67.340  56.380  1.00  0.00           H  
ATOM   1477  N   SER A  93      21.290  61.740  54.330  1.00  0.00           N  
ATOM   1478  CA  SER A  93      21.910  60.830  53.340  1.00  0.00           C  
ATOM   1479  C   SER A  93      21.940  61.200  51.790  1.00  0.00           C  
ATOM   1480  O   SER A  93      22.870  60.900  51.100  1.00  0.00           O  
ATOM   1481  CB  SER A  93      21.350  59.290  53.350  1.00  0.00           C  
ATOM   1482  OG  SER A  93      19.940  58.990  53.210  1.00  0.00           O  
ATOM   1483  HN  SER A  93      20.620  61.400  54.990  1.00  0.00           H  
ATOM   1484  HA  SER A  93      22.910  60.650  53.690  1.00  0.00           H  
ATOM   1485  HB1 SER A  93      21.600  58.740  54.280  1.00  0.00           H  
ATOM   1486  HB2 SER A  93      21.920  58.740  52.570  1.00  0.00           H  
ATOM   1487  HG1 SER A  93      19.560  59.480  53.940  1.00  0.00           H  
ATOM   1488  N   LYS A  94      20.930  62.040  51.370  1.00  0.00           N  
ATOM   1489  CA  LYS A  94      20.920  62.510  50.000  1.00  0.00           C  
ATOM   1490  C   LYS A  94      21.790  63.730  49.830  1.00  0.00           C  
ATOM   1491  O   LYS A  94      21.920  64.230  48.710  1.00  0.00           O  
ATOM   1492  CB  LYS A  94      19.420  62.730  49.690  1.00  0.00           C  
ATOM   1493  CG  LYS A  94      18.560  61.400  49.430  1.00  0.00           C  
ATOM   1494  CD  LYS A  94      19.090  60.500  48.360  1.00  0.00           C  
ATOM   1495  CE  LYS A  94      19.130  61.170  46.970  1.00  0.00           C  
ATOM   1496  NZ  LYS A  94      17.830  61.310  46.280  1.00  0.00           N1+
ATOM   1497  HN  LYS A  94      20.150  62.250  51.940  1.00  0.00           H  
ATOM   1498  HA  LYS A  94      21.370  61.790  49.350  1.00  0.00           H  
ATOM   1499  HB1 LYS A  94      19.260  63.460  48.880  1.00  0.00           H  
ATOM   1500  HB2 LYS A  94      18.990  63.230  50.590  1.00  0.00           H  
ATOM   1501  HG1 LYS A  94      17.490  61.650  49.340  1.00  0.00           H  
ATOM   1502  HG2 LYS A  94      18.660  60.790  50.360  1.00  0.00           H  
ATOM   1503  HD1 LYS A  94      18.410  59.630  48.290  1.00  0.00           H  
ATOM   1504  HD2 LYS A  94      20.090  60.180  48.740  1.00  0.00           H  
ATOM   1505  HE1 LYS A  94      19.820  60.560  46.350  1.00  0.00           H  
ATOM   1506  HE2 LYS A  94      19.660  62.150  46.940  1.00  0.00           H  
ATOM   1507  HZ1 LYS A  94      17.430  60.360  46.440  1.00  0.00           H  
ATOM   1508  HZ2 LYS A  94      18.010  61.500  45.280  1.00  0.00           H  
ATOM   1509  HZ3 LYS A  94      17.280  62.090  46.700  1.00  0.00           H  
ATOM   1510  N   ASP A  95      22.450  64.260  50.860  1.00  0.00           N  
ATOM   1511  CA  ASP A  95      23.080  65.580  50.880  1.00  0.00           C  
ATOM   1512  C   ASP A  95      24.560  65.450  51.240  1.00  0.00           C  
ATOM   1513  O   ASP A  95      25.420  65.970  50.540  1.00  0.00           O  
ATOM   1514  CB  ASP A  95      22.310  66.490  51.870  1.00  0.00           C  
ATOM   1515  CG  ASP A  95      20.930  66.880  51.450  1.00  0.00           C  
ATOM   1516  OD1 ASP A  95      20.680  66.820  50.200  1.00  0.00           O  
ATOM   1517  OD2 ASP A  95      20.130  67.340  52.260  1.00  0.00           O1-
ATOM   1518  HN  ASP A  95      22.370  63.920  51.790  1.00  0.00           H  
ATOM   1519  HA  ASP A  95      22.950  66.090  49.940  1.00  0.00           H  
ATOM   1520  HB1 ASP A  95      22.810  67.450  52.130  1.00  0.00           H  
ATOM   1521  HB2 ASP A  95      22.070  65.960  52.830  1.00  0.00           H  
ATOM   1522  N   LEU A  96      24.880  64.670  52.300  1.00  0.00           N  
ATOM   1523  CA  LEU A  96      26.240  64.500  52.840  1.00  0.00           C  
ATOM   1524  C   LEU A  96      26.460  63.020  52.840  1.00  0.00           C  
ATOM   1525  O   LEU A  96      25.570  62.320  53.240  1.00  0.00           O  
ATOM   1526  CB  LEU A  96      26.390  65.090  54.280  1.00  0.00           C  
ATOM   1527  CG  LEU A  96      26.030  66.620  54.390  1.00  0.00           C  
ATOM   1528  CD1 LEU A  96      26.210  67.080  55.810  1.00  0.00           C  
ATOM   1529  CD2 LEU A  96      26.750  67.580  53.340  1.00  0.00           C  
ATOM   1530  HN  LEU A  96      24.170  64.210  52.810  1.00  0.00           H  
ATOM   1531  HA  LEU A  96      27.020  64.910  52.230  1.00  0.00           H  
ATOM   1532  HB1 LEU A  96      27.460  65.020  54.540  1.00  0.00           H  
ATOM   1533  HB2 LEU A  96      25.810  64.520  55.030  1.00  0.00           H  
ATOM   1534  HG  LEU A  96      24.980  66.780  54.040  1.00  0.00           H  
ATOM   1535 1HD1 LEU A  96      27.240  66.850  56.170  1.00  0.00           H  
ATOM   1536 2HD1 LEU A  96      25.600  66.590  56.610  1.00  0.00           H  
ATOM   1537 3HD1 LEU A  96      25.950  68.160  55.850  1.00  0.00           H  
ATOM   1538 1HD2 LEU A  96      26.700  67.210  52.290  1.00  0.00           H  
ATOM   1539 2HD2 LEU A  96      27.820  67.670  53.620  1.00  0.00           H  
ATOM   1540 3HD2 LEU A  96      26.300  68.590  53.270  1.00  0.00           H  
ATOM   1541  N   LEU A  97      27.660  62.560  52.320  1.00  0.00           N  
ATOM   1542  CA  LEU A  97      28.140  61.240  52.650  1.00  0.00           C  
ATOM   1543  C   LEU A  97      28.970  61.360  53.950  1.00  0.00           C  
ATOM   1544  O   LEU A  97      30.060  61.900  53.910  1.00  0.00           O  
ATOM   1545  CB  LEU A  97      29.040  60.670  51.580  1.00  0.00           C  
ATOM   1546  CG  LEU A  97      29.660  59.260  51.800  1.00  0.00           C  
ATOM   1547  CD1 LEU A  97      28.540  58.170  52.180  1.00  0.00           C  
ATOM   1548  CD2 LEU A  97      30.260  58.720  50.460  1.00  0.00           C  
ATOM   1549  HN  LEU A  97      28.420  63.140  52.040  1.00  0.00           H  
ATOM   1550  HA  LEU A  97      27.350  60.520  52.810  1.00  0.00           H  
ATOM   1551  HB1 LEU A  97      29.940  61.290  51.380  1.00  0.00           H  
ATOM   1552  HB2 LEU A  97      28.360  60.620  50.690  1.00  0.00           H  
ATOM   1553  HG  LEU A  97      30.520  59.200  52.510  1.00  0.00           H  
ATOM   1554 1HD1 LEU A  97      29.120  57.230  52.250  1.00  0.00           H  
ATOM   1555 2HD1 LEU A  97      27.710  58.210  51.450  1.00  0.00           H  
ATOM   1556 3HD1 LEU A  97      28.080  58.280  53.190  1.00  0.00           H  
ATOM   1557 1HD2 LEU A  97      30.830  57.770  50.620  1.00  0.00           H  
ATOM   1558 2HD2 LEU A  97      31.040  59.410  50.080  1.00  0.00           H  
ATOM   1559 3HD2 LEU A  97      29.400  58.570  49.790  1.00  0.00           H  
ATOM   1560  N   ILE A  98      28.430  60.730  55.070  1.00  0.00           N  
ATOM   1561  CA  ILE A  98      29.000  60.850  56.390  1.00  0.00           C  
ATOM   1562  C   ILE A  98      29.740  59.600  56.760  1.00  0.00           C  
ATOM   1563  O   ILE A  98      29.270  58.470  56.650  1.00  0.00           O  
ATOM   1564  CB  ILE A  98      28.000  61.250  57.430  1.00  0.00           C  
ATOM   1565  CG1 ILE A  98      27.170  62.490  57.070  1.00  0.00           C  
ATOM   1566  CG2 ILE A  98      28.650  61.550  58.820  1.00  0.00           C  
ATOM   1567  CD  ILE A  98      26.370  63.160  58.220  1.00  0.00           C  
ATOM   1568  HN  ILE A  98      27.580  60.210  54.950  1.00  0.00           H  
ATOM   1569  HA  ILE A  98      29.660  61.710  56.380  1.00  0.00           H  
ATOM   1570  HB  ILE A  98      27.290  60.420  57.620  1.00  0.00           H  
ATOM   1571 1HG1 ILE A  98      26.510  62.290  56.200  1.00  0.00           H  
ATOM   1572 2HG1 ILE A  98      27.830  63.330  56.780  1.00  0.00           H  
ATOM   1573 1HG2 ILE A  98      27.890  61.740  59.610  1.00  0.00           H  
ATOM   1574 2HG2 ILE A  98      29.250  62.480  58.750  1.00  0.00           H  
ATOM   1575 3HG2 ILE A  98      29.240  60.670  59.140  1.00  0.00           H  
ATOM   1576  HD1 ILE A  98      25.690  62.410  58.690  1.00  0.00           H  
ATOM   1577  HD2 ILE A  98      25.700  63.880  57.720  1.00  0.00           H  
ATOM   1578  HD3 ILE A  98      26.970  63.720  58.990  1.00  0.00           H  
ATOM   1579  N   ILE A  99      31.000  59.810  57.110  1.00  0.00           N  
ATOM   1580  CA  ILE A  99      31.900  58.730  57.440  1.00  0.00           C  
ATOM   1581  C   ILE A  99      32.550  59.060  58.860  1.00  0.00           C  
ATOM   1582  O   ILE A  99      32.780  60.230  59.190  1.00  0.00           O  
ATOM   1583  CB  ILE A  99      33.070  58.700  56.340  1.00  0.00           C  
ATOM   1584  CG1 ILE A  99      32.480  58.540  54.940  1.00  0.00           C  
ATOM   1585  CG2 ILE A  99      34.000  57.510  56.700  1.00  0.00           C  
ATOM   1586  CD  ILE A  99      33.520  58.610  53.770  1.00  0.00           C  
ATOM   1587  HN  ILE A  99      31.460  60.690  57.040  1.00  0.00           H  
ATOM   1588  HA  ILE A  99      31.390  57.790  57.500  1.00  0.00           H  
ATOM   1589  HB  ILE A  99      33.660  59.640  56.390  1.00  0.00           H  
ATOM   1590 1HG1 ILE A  99      31.780  59.390  54.800  1.00  0.00           H  
ATOM   1591 2HG1 ILE A  99      31.850  57.640  54.870  1.00  0.00           H  
ATOM   1592 1HG2 ILE A  99      33.610  56.480  56.780  1.00  0.00           H  
ATOM   1593 2HG2 ILE A  99      34.570  57.740  57.630  1.00  0.00           H  
ATOM   1594 3HG2 ILE A  99      34.860  57.410  55.990  1.00  0.00           H  
ATOM   1595  HD1 ILE A  99      34.380  59.280  54.000  1.00  0.00           H  
ATOM   1596  HD2 ILE A  99      33.010  58.860  52.830  1.00  0.00           H  
ATOM   1597  HD3 ILE A  99      33.970  57.600  53.650  1.00  0.00           H  
ATOM   1598  N   MET A 100      32.760  58.050  59.690  1.00  0.00           N  
ATOM   1599  CA  MET A 100      33.210  58.190  61.060  1.00  0.00           C  
ATOM   1600  C   MET A 100      34.740  58.170  61.170  1.00  0.00           C  
ATOM   1601  O   MET A 100      35.400  57.190  60.800  1.00  0.00           O  
ATOM   1602  CB  MET A 100      32.660  57.050  61.930  1.00  0.00           C  
ATOM   1603  CG  MET A 100      33.290  56.890  63.280  1.00  0.00           C  
ATOM   1604  SD  MET A 100      32.310  55.900  64.450  1.00  0.00           S  
ATOM   1605  CE  MET A 100      33.250  56.490  65.860  1.00  0.00           C  
ATOM   1606  HN  MET A 100      32.690  57.120  59.340  1.00  0.00           H  
ATOM   1607  HA  MET A 100      32.950  59.150  61.510  1.00  0.00           H  
ATOM   1608  HB1 MET A 100      32.670  56.110  61.360  1.00  0.00           H  
ATOM   1609  HB2 MET A 100      31.580  57.280  62.050  1.00  0.00           H  
ATOM   1610  HG1 MET A 100      33.470  57.880  63.740  1.00  0.00           H  
ATOM   1611  HG2 MET A 100      34.280  56.430  63.080  1.00  0.00           H  
ATOM   1612  HE1 MET A 100      33.060  57.540  66.130  1.00  0.00           H  
ATOM   1613  HE2 MET A 100      34.320  56.260  65.700  1.00  0.00           H  
ATOM   1614  HE3 MET A 100      33.000  55.880  66.770  1.00  0.00           H  
ATOM   1615  N   ARG A 101      35.310  59.270  61.710  1.00  0.00           N  
ATOM   1616  CA  ARG A 101      36.700  59.360  61.970  1.00  0.00           C  
ATOM   1617  C   ARG A 101      37.150  58.410  63.070  1.00  0.00           C  
ATOM   1618  O   ARG A 101      36.700  58.520  64.150  1.00  0.00           O  
ATOM   1619  CB  ARG A 101      36.960  60.880  62.380  1.00  0.00           C  
ATOM   1620  CG  ARG A 101      38.300  61.470  61.970  1.00  0.00           C  
ATOM   1621  CD  ARG A 101      38.470  63.030  62.300  1.00  0.00           C  
ATOM   1622  NE  ARG A 101      39.650  63.400  61.450  1.00  0.00           N  
ATOM   1623  CZ  ARG A 101      39.970  64.680  61.190  1.00  0.00           C  
ATOM   1624  NH1 ARG A 101      39.340  65.780  61.580  1.00  0.00           N1+
ATOM   1625  NH2 ARG A 101      41.210  64.920  60.710  1.00  0.00           N  
ATOM   1626  HN  ARG A 101      34.710  59.940  62.160  1.00  0.00           H  
ATOM   1627  HA  ARG A 101      37.180  59.120  61.040  1.00  0.00           H  
ATOM   1628  HB1 ARG A 101      36.750  61.160  63.430  1.00  0.00           H  
ATOM   1629  HB2 ARG A 101      36.210  61.520  61.850  1.00  0.00           H  
ATOM   1630  HG1 ARG A 101      38.400  61.260  60.880  1.00  0.00           H  
ATOM   1631  HG2 ARG A 101      39.070  60.890  62.520  1.00  0.00           H  
ATOM   1632  HD1 ARG A 101      38.600  63.380  63.350  1.00  0.00           H  
ATOM   1633  HD2 ARG A 101      37.640  63.650  61.890  1.00  0.00           H  
ATOM   1634  HE  ARG A 101      40.350  62.710  61.260  1.00  0.00           H  
ATOM   1635 1HH1 ARG A 101      38.360  65.790  61.780  1.00  0.00           H  
ATOM   1636 2HH1 ARG A 101      39.690  66.630  61.200  1.00  0.00           H  
ATOM   1637 1HH2 ARG A 101      41.680  64.110  60.370  1.00  0.00           H  
ATOM   1638 2HH2 ARG A 101      41.590  65.830  60.540  1.00  0.00           H  
ATOM   1639  N   ALA A 102      37.990  57.440  62.790  1.00  0.00           N  
ATOM   1640  CA  ALA A 102      38.370  56.410  63.760  1.00  0.00           C  
ATOM   1641  C   ALA A 102      39.890  56.440  63.930  1.00  0.00           C  
ATOM   1642  O   ALA A 102      40.590  55.510  63.490  1.00  0.00           O  
ATOM   1643  CB  ALA A 102      38.000  54.980  63.470  1.00  0.00           C  
ATOM   1644  HN  ALA A 102      38.460  57.400  61.920  1.00  0.00           H  
ATOM   1645  HA  ALA A 102      37.970  56.530  64.760  1.00  0.00           H  
ATOM   1646  HB1 ALA A 102      38.410  54.790  62.450  1.00  0.00           H  
ATOM   1647  HB2 ALA A 102      36.900  54.830  63.530  1.00  0.00           H  
ATOM   1648  HB3 ALA A 102      38.530  54.330  64.190  1.00  0.00           H  
ATOM   1649  N   TYR A 103      40.380  57.520  64.550  1.00  0.00           N  
ATOM   1650  CA  TYR A 103      41.820  57.730  64.740  1.00  0.00           C  
ATOM   1651  C   TYR A 103      42.330  56.920  66.010  1.00  0.00           C  
ATOM   1652  O   TYR A 103      41.730  57.010  67.090  1.00  0.00           O  
ATOM   1653  CB  TYR A 103      42.280  59.230  65.050  1.00  0.00           C  
ATOM   1654  CG  TYR A 103      42.440  60.120  63.800  1.00  0.00           C  
ATOM   1655  CD1 TYR A 103      41.780  59.840  62.590  1.00  0.00           C  
ATOM   1656  CD2 TYR A 103      43.280  61.240  63.790  1.00  0.00           C  
ATOM   1657  CE1 TYR A 103      41.940  60.670  61.410  1.00  0.00           C  
ATOM   1658  CE2 TYR A 103      43.440  62.060  62.710  1.00  0.00           C  
ATOM   1659  CZ  TYR A 103      42.790  61.800  61.500  1.00  0.00           C  
ATOM   1660  OH  TYR A 103      42.900  62.570  60.280  1.00  0.00           O  
ATOM   1661  HN  TYR A 103      39.670  58.100  64.940  1.00  0.00           H  
ATOM   1662  HA  TYR A 103      42.400  57.490  63.870  1.00  0.00           H  
ATOM   1663  HB1 TYR A 103      43.220  59.380  65.600  1.00  0.00           H  
ATOM   1664  HB2 TYR A 103      41.510  59.720  65.670  1.00  0.00           H  
ATOM   1665  HD1 TYR A 103      41.000  59.090  62.540  1.00  0.00           H  
ATOM   1666  HD2 TYR A 103      43.740  61.410  64.740  1.00  0.00           H  
ATOM   1667  HE1 TYR A 103      41.480  60.360  60.480  1.00  0.00           H  
ATOM   1668  HE2 TYR A 103      44.240  62.780  62.750  1.00  0.00           H  
ATOM   1669  HH  TYR A 103      43.840  62.660  60.110  1.00  0.00           H  
ATOM   1670  N   LEU A 104      43.300  56.030  65.910  1.00  0.00           N  
ATOM   1671  CA  LEU A 104      43.740  55.280  67.150  1.00  0.00           C  
ATOM   1672  C   LEU A 104      45.060  55.770  67.680  1.00  0.00           C  
ATOM   1673  O   LEU A 104      45.400  55.450  68.810  1.00  0.00           O  
ATOM   1674  CB  LEU A 104      43.900  53.780  66.820  1.00  0.00           C  
ATOM   1675  CG  LEU A 104      42.770  52.990  66.090  1.00  0.00           C  
ATOM   1676  CD1 LEU A 104      43.270  51.680  65.610  1.00  0.00           C  
ATOM   1677  CD2 LEU A 104      41.590  52.690  67.040  1.00  0.00           C  
ATOM   1678  HN  LEU A 104      43.630  55.660  65.050  1.00  0.00           H  
ATOM   1679  HA  LEU A 104      43.050  55.250  67.970  1.00  0.00           H  
ATOM   1680  HB1 LEU A 104      44.060  53.230  67.760  1.00  0.00           H  
ATOM   1681  HB2 LEU A 104      44.860  53.660  66.260  1.00  0.00           H  
ATOM   1682  HG  LEU A 104      42.330  53.400  65.150  1.00  0.00           H  
ATOM   1683 1HD1 LEU A 104      43.730  51.150  66.490  1.00  0.00           H  
ATOM   1684 2HD1 LEU A 104      44.050  51.780  64.820  1.00  0.00           H  
ATOM   1685 3HD1 LEU A 104      42.490  51.040  65.170  1.00  0.00           H  
ATOM   1686 1HD2 LEU A 104      41.780  51.810  67.690  1.00  0.00           H  
ATOM   1687 2HD2 LEU A 104      40.610  52.640  66.510  1.00  0.00           H  
ATOM   1688 3HD2 LEU A 104      41.450  53.520  67.770  1.00  0.00           H  
ATOM   1689  N   GLU A 105      45.680  56.640  66.920  1.00  0.00           N  
ATOM   1690  CA  GLU A 105      46.810  57.410  67.490  1.00  0.00           C  
ATOM   1691  C   GLU A 105      46.860  58.810  66.840  1.00  0.00           C  
ATOM   1692  O   GLU A 105      46.550  59.040  65.660  1.00  0.00           O  
ATOM   1693  CB  GLU A 105      48.040  56.690  67.110  1.00  0.00           C  
ATOM   1694  CG  GLU A 105      49.340  57.310  67.770  1.00  0.00           C  
ATOM   1695  CD  GLU A 105      50.570  56.340  67.700  1.00  0.00           C  
ATOM   1696  OE1 GLU A 105      50.560  55.250  66.970  1.00  0.00           O  
ATOM   1697  OE2 GLU A 105      51.600  56.700  68.360  1.00  0.00           O1-
ATOM   1698  HN  GLU A 105      45.420  56.890  65.990  1.00  0.00           H  
ATOM   1699  HA  GLU A 105      46.860  57.620  68.550  1.00  0.00           H  
ATOM   1700  HB1 GLU A 105      48.270  56.480  66.050  1.00  0.00           H  
ATOM   1701  HB2 GLU A 105      47.850  55.680  67.540  1.00  0.00           H  
ATOM   1702  HG1 GLU A 105      49.250  57.480  68.870  1.00  0.00           H  
ATOM   1703  HG2 GLU A 105      49.690  58.270  67.320  1.00  0.00           H  
ATOM   1704  N   LYS A 106      47.140  59.880  67.610  1.00  0.00           N  
ATOM   1705  CA  LYS A 106      47.640  61.230  67.260  1.00  0.00           C  
ATOM   1706  C   LYS A 106      49.200  61.300  67.480  1.00  0.00           C  
ATOM   1707  O   LYS A 106      49.680  60.800  68.540  1.00  0.00           O  
ATOM   1708  CB  LYS A 106      46.900  62.250  68.240  1.00  0.00           C  
ATOM   1709  CG  LYS A 106      46.390  63.490  67.640  1.00  0.00           C  
ATOM   1710  CD  LYS A 106      45.400  63.170  66.560  1.00  0.00           C  
ATOM   1711  CE  LYS A 106      45.030  64.230  65.640  1.00  0.00           C  
ATOM   1712  NZ  LYS A 106      44.270  65.360  66.180  1.00  0.00           N1+
ATOM   1713  HN  LYS A 106      47.140  59.760  68.600  1.00  0.00           H  
ATOM   1714  HA  LYS A 106      47.410  61.380  66.210  1.00  0.00           H  
ATOM   1715  HB1 LYS A 106      47.550  62.490  69.100  1.00  0.00           H  
ATOM   1716  HB2 LYS A 106      46.010  61.770  68.700  1.00  0.00           H  
ATOM   1717  HG1 LYS A 106      47.190  64.100  67.170  1.00  0.00           H  
ATOM   1718  HG2 LYS A 106      45.990  64.160  68.430  1.00  0.00           H  
ATOM   1719  HD1 LYS A 106      44.500  62.880  67.150  1.00  0.00           H  
ATOM   1720  HD2 LYS A 106      45.710  62.290  65.970  1.00  0.00           H  
ATOM   1721  HE1 LYS A 106      44.430  63.940  64.740  1.00  0.00           H  
ATOM   1722  HE2 LYS A 106      45.980  64.540  65.170  1.00  0.00           H  
ATOM   1723  HZ1 LYS A 106      44.630  66.170  65.650  1.00  0.00           H  
ATOM   1724  HZ2 LYS A 106      44.500  65.650  67.150  1.00  0.00           H  
ATOM   1725  HZ3 LYS A 106      43.260  65.280  65.960  1.00  0.00           H  
ATOM   1726  N   PRO A 107      50.020  61.890  66.500  1.00  0.00           N  
ATOM   1727  CA  PRO A 107      51.410  61.680  66.440  1.00  0.00           C  
ATOM   1728  C   PRO A 107      52.130  62.740  67.180  1.00  0.00           C  
ATOM   1729  O   PRO A 107      52.830  63.620  66.650  1.00  0.00           O  
ATOM   1730  CB  PRO A 107      51.620  61.690  64.980  1.00  0.00           C  
ATOM   1731  CG  PRO A 107      50.700  62.760  64.370  1.00  0.00           C  
ATOM   1732  CD  PRO A 107      49.460  62.490  65.250  1.00  0.00           C  
ATOM   1733  HA  PRO A 107      51.720  60.720  66.790  1.00  0.00           H  
ATOM   1734  HB1 PRO A 107      51.380  60.730  64.470  1.00  0.00           H  
ATOM   1735  HB2 PRO A 107      52.680  61.970  64.760  1.00  0.00           H  
ATOM   1736  HG1 PRO A 107      51.120  63.790  64.480  1.00  0.00           H  
ATOM   1737  HG2 PRO A 107      50.430  62.580  63.310  1.00  0.00           H  
ATOM   1738  HD1 PRO A 107      48.930  63.450  65.410  1.00  0.00           H  
ATOM   1739  HD2 PRO A 107      48.960  61.770  64.550  1.00  0.00           H  
ATOM   1740  N   ARG A 108      51.860  62.780  68.500  1.00  0.00           N  
ATOM   1741  CA  ARG A 108      52.350  63.760  69.430  1.00  0.00           C  
ATOM   1742  C   ARG A 108      53.920  63.790  69.580  1.00  0.00           C  
ATOM   1743  O   ARG A 108      54.540  62.770  69.330  1.00  0.00           O  
ATOM   1744  CB  ARG A 108      51.860  63.610  70.910  1.00  0.00           C  
ATOM   1745  CG  ARG A 108      52.230  62.250  71.530  1.00  0.00           C  
ATOM   1746  CD  ARG A 108      51.870  62.190  72.960  1.00  0.00           C  
ATOM   1747  NE  ARG A 108      50.430  61.660  73.210  1.00  0.00           N  
ATOM   1748  CZ  ARG A 108      49.460  62.490  73.560  1.00  0.00           C  
ATOM   1749  NH1 ARG A 108      49.590  63.750  73.950  1.00  0.00           N1+
ATOM   1750  NH2 ARG A 108      48.270  62.000  73.590  1.00  0.00           N  
ATOM   1751  HN  ARG A 108      51.240  62.110  68.930  1.00  0.00           H  
ATOM   1752  HA  ARG A 108      52.100  64.750  69.100  1.00  0.00           H  
ATOM   1753  HB1 ARG A 108      50.800  63.920  70.990  1.00  0.00           H  
ATOM   1754  HB2 ARG A 108      52.330  64.420  71.510  1.00  0.00           H  
ATOM   1755  HG1 ARG A 108      53.300  62.040  71.350  1.00  0.00           H  
ATOM   1756  HG2 ARG A 108      51.650  61.460  71.000  1.00  0.00           H  
ATOM   1757  HD1 ARG A 108      52.040  63.180  73.430  1.00  0.00           H  
ATOM   1758  HD2 ARG A 108      52.500  61.480  73.540  1.00  0.00           H  
ATOM   1759  HE  ARG A 108      50.190  60.690  73.200  1.00  0.00           H  
ATOM   1760 1HH1 ARG A 108      50.450  64.240  74.070  1.00  0.00           H  
ATOM   1761 2HH1 ARG A 108      48.760  64.300  74.010  1.00  0.00           H  
ATOM   1762 1HH2 ARG A 108      47.440  62.360  74.010  1.00  0.00           H  
ATOM   1763 2HH2 ARG A 108      48.200  61.030  73.350  1.00  0.00           H  
ATOM   1764  N   THR A 109      54.490  64.970  69.940  1.00  0.00           N  
ATOM   1765  CA  THR A 109      55.930  65.040  70.200  1.00  0.00           C  
ATOM   1766  C   THR A 109      56.330  65.010  71.620  1.00  0.00           C  
ATOM   1767  O   THR A 109      57.470  64.610  71.960  1.00  0.00           O  
ATOM   1768  CB  THR A 109      56.600  66.320  69.580  1.00  0.00           C  
ATOM   1769  CG2 THR A 109      56.490  66.160  68.070  1.00  0.00           C  
ATOM   1770  OG1 THR A 109      55.840  67.450  69.980  1.00  0.00           O  
ATOM   1771  HN  THR A 109      54.060  65.820  70.220  1.00  0.00           H  
ATOM   1772  HA  THR A 109      56.440  64.180  69.800  1.00  0.00           H  
ATOM   1773  HB  THR A 109      57.660  66.410  69.910  1.00  0.00           H  
ATOM   1774  HG1 THR A 109      56.420  68.220  70.000  1.00  0.00           H  
ATOM   1775 1HG2 THR A 109      56.860  67.060  67.520  1.00  0.00           H  
ATOM   1776 2HG2 THR A 109      55.450  65.880  67.800  1.00  0.00           H  
ATOM   1777 3HG2 THR A 109      57.090  65.270  67.760  1.00  0.00           H  
ATOM   1778  N   THR A 110      55.510  65.590  72.470  1.00  0.00           N  
ATOM   1779  CA  THR A 110      55.670  65.550  73.980  1.00  0.00           C  
ATOM   1780  C   THR A 110      55.270  64.250  74.600  1.00  0.00           C  
ATOM   1781  O   THR A 110      54.620  63.420  73.960  1.00  0.00           O  
ATOM   1782  CB  THR A 110      54.900  66.670  74.740  1.00  0.00           C  
ATOM   1783  CG2 THR A 110      55.760  67.980  74.470  1.00  0.00           C  
ATOM   1784  OG1 THR A 110      53.600  66.760  74.140  1.00  0.00           O  
ATOM   1785  HN  THR A 110      54.650  65.960  72.120  1.00  0.00           H  
ATOM   1786  HA  THR A 110      56.740  65.620  74.160  1.00  0.00           H  
ATOM   1787  HB  THR A 110      54.880  66.520  75.860  1.00  0.00           H  
ATOM   1788  HG1 THR A 110      53.060  66.010  74.410  1.00  0.00           H  
ATOM   1789 1HG2 THR A 110      55.420  68.890  75.010  1.00  0.00           H  
ATOM   1790 2HG2 THR A 110      55.830  68.270  73.410  1.00  0.00           H  
ATOM   1791 3HG2 THR A 110      56.800  67.870  74.860  1.00  0.00           H  
ATOM   1792  N   VAL A 111      55.700  64.000  75.860  1.00  0.00           N  
ATOM   1793  CA  VAL A 111      55.420  62.820  76.620  1.00  0.00           C  
ATOM   1794  C   VAL A 111      53.890  62.730  76.910  1.00  0.00           C  
ATOM   1795  O   VAL A 111      53.350  63.560  77.620  1.00  0.00           O  
ATOM   1796  CB  VAL A 111      56.360  62.580  77.800  1.00  0.00           C  
ATOM   1797  CG1 VAL A 111      55.970  61.260  78.420  1.00  0.00           C  
ATOM   1798  CG2 VAL A 111      57.770  62.530  77.300  1.00  0.00           C  
ATOM   1799  HN  VAL A 111      56.320  64.650  76.290  1.00  0.00           H  
ATOM   1800  HA  VAL A 111      55.610  62.010  75.920  1.00  0.00           H  
ATOM   1801  HB  VAL A 111      56.180  63.440  78.480  1.00  0.00           H  
ATOM   1802 1HG1 VAL A 111      55.830  60.480  77.630  1.00  0.00           H  
ATOM   1803 2HG1 VAL A 111      55.020  61.480  78.950  1.00  0.00           H  
ATOM   1804 3HG1 VAL A 111      56.650  60.960  79.240  1.00  0.00           H  
ATOM   1805 1HG2 VAL A 111      58.080  63.450  76.780  1.00  0.00           H  
ATOM   1806 2HG2 VAL A 111      58.000  61.610  76.710  1.00  0.00           H  
ATOM   1807 3HG2 VAL A 111      58.480  62.360  78.150  1.00  0.00           H  
ATOM   1808  N   GLY A 112      53.210  61.650  76.460  1.00  0.00           N  
ATOM   1809  CA  GLY A 112      51.780  61.440  76.710  1.00  0.00           C  
ATOM   1810  C   GLY A 112      51.250  60.180  76.060  1.00  0.00           C  
ATOM   1811  O   GLY A 112      51.910  59.430  75.370  1.00  0.00           O  
ATOM   1812  HN  GLY A 112      53.660  60.860  76.060  1.00  0.00           H  
ATOM   1813  HA1 GLY A 112      51.180  62.200  76.240  1.00  0.00           H  
ATOM   1814  HA2 GLY A 112      51.660  61.320  77.780  1.00  0.00           H  
ATOM   1815  N   TRP A 113      49.890  59.920  76.200  1.00  0.00           N  
ATOM   1816  CA  TRP A 113      49.300  58.650  75.830  1.00  0.00           C  
ATOM   1817  C   TRP A 113      49.560  58.390  74.390  1.00  0.00           C  
ATOM   1818  O   TRP A 113      49.340  59.240  73.530  1.00  0.00           O  
ATOM   1819  CB  TRP A 113      47.810  58.550  76.330  1.00  0.00           C  
ATOM   1820  CG  TRP A 113      47.040  57.300  75.990  1.00  0.00           C  
ATOM   1821  CD1 TRP A 113      47.170  56.050  76.480  1.00  0.00           C  
ATOM   1822  CD2 TRP A 113      46.060  57.300  74.940  1.00  0.00           C  
ATOM   1823  CE2 TRP A 113      45.650  55.950  74.820  1.00  0.00           C  
ATOM   1824  CE3 TRP A 113      45.550  58.250  74.120  1.00  0.00           C  
ATOM   1825  NE1 TRP A 113      46.290  55.230  75.800  1.00  0.00           N  
ATOM   1826  CZ2 TRP A 113      44.630  55.620  73.870  1.00  0.00           C  
ATOM   1827  CZ3 TRP A 113      44.520  57.930  73.210  1.00  0.00           C  
ATOM   1828  CH2 TRP A 113      44.160  56.610  73.070  1.00  0.00           C  
ATOM   1829  HN  TRP A 113      49.240  60.560  76.580  1.00  0.00           H  
ATOM   1830  HA  TRP A 113      49.870  57.950  76.430  1.00  0.00           H  
ATOM   1831  HB1 TRP A 113      47.340  59.470  75.920  1.00  0.00           H  
ATOM   1832  HB2 TRP A 113      47.760  58.740  77.430  1.00  0.00           H  
ATOM   1833  HD1 TRP A 113      47.820  55.770  77.300  1.00  0.00           H  
ATOM   1834  HE1 TRP A 113      46.330  54.260  75.900  1.00  0.00           H  
ATOM   1835  HE3 TRP A 113      45.890  59.270  74.190  1.00  0.00           H  
ATOM   1836  HZ2 TRP A 113      44.390  54.570  73.750  1.00  0.00           H  
ATOM   1837  HZ3 TRP A 113      44.170  58.650  72.480  1.00  0.00           H  
ATOM   1838  HH2 TRP A 113      43.350  56.450  72.370  1.00  0.00           H  
ATOM   1839  N   LYS A 114      49.980  57.190  74.070  1.00  0.00           N  
ATOM   1840  CA  LYS A 114      50.450  56.680  72.760  1.00  0.00           C  
ATOM   1841  C   LYS A 114      49.450  55.970  71.900  1.00  0.00           C  
ATOM   1842  O   LYS A 114      49.750  55.210  70.980  1.00  0.00           O  
ATOM   1843  CB  LYS A 114      51.570  55.680  73.160  1.00  0.00           C  
ATOM   1844  CG  LYS A 114      52.910  56.310  73.060  1.00  0.00           C  
ATOM   1845  CD  LYS A 114      53.300  56.640  71.570  1.00  0.00           C  
ATOM   1846  CE  LYS A 114      53.630  55.360  70.660  1.00  0.00           C  
ATOM   1847  NZ  LYS A 114      53.990  55.620  69.210  1.00  0.00           N1+
ATOM   1848  HN  LYS A 114      50.290  56.640  74.840  1.00  0.00           H  
ATOM   1849  HA  LYS A 114      50.680  57.560  72.180  1.00  0.00           H  
ATOM   1850  HB1 LYS A 114      51.540  54.740  72.560  1.00  0.00           H  
ATOM   1851  HB2 LYS A 114      51.400  55.360  74.210  1.00  0.00           H  
ATOM   1852  HG1 LYS A 114      53.740  55.650  73.360  1.00  0.00           H  
ATOM   1853  HG2 LYS A 114      52.990  57.280  73.590  1.00  0.00           H  
ATOM   1854  HD1 LYS A 114      54.240  57.230  71.560  1.00  0.00           H  
ATOM   1855  HD2 LYS A 114      52.570  57.310  71.050  1.00  0.00           H  
ATOM   1856  HE1 LYS A 114      52.700  54.760  70.650  1.00  0.00           H  
ATOM   1857  HE2 LYS A 114      54.370  54.670  71.120  1.00  0.00           H  
ATOM   1858  HZ1 LYS A 114      54.980  55.890  69.060  1.00  0.00           H  
ATOM   1859  HZ2 LYS A 114      53.240  56.220  68.810  1.00  0.00           H  
ATOM   1860  HZ3 LYS A 114      53.830  54.750  68.660  1.00  0.00           H  
ATOM   1861  N   GLY A 115      48.120  56.200  72.040  1.00  0.00           N  
ATOM   1862  CA  GLY A 115      47.090  55.540  71.310  1.00  0.00           C  
ATOM   1863  C   GLY A 115      46.650  54.160  71.700  1.00  0.00           C  
ATOM   1864  O   GLY A 115      47.280  53.390  72.490  1.00  0.00           O  
ATOM   1865  HN  GLY A 115      47.920  56.930  72.680  1.00  0.00           H  
ATOM   1866  HA1 GLY A 115      47.430  55.620  70.280  1.00  0.00           H  
ATOM   1867  HA2 GLY A 115      46.240  56.170  71.520  1.00  0.00           H  
ATOM   1868  N   LEU A 116      45.500  53.680  71.070  1.00  0.00           N  
ATOM   1869  CA  LEU A 116      44.730  52.550  71.580  1.00  0.00           C  
ATOM   1870  C   LEU A 116      45.340  51.230  71.190  1.00  0.00           C  
ATOM   1871  O   LEU A 116      45.210  50.230  71.910  1.00  0.00           O  
ATOM   1872  CB  LEU A 116      43.290  52.680  71.050  1.00  0.00           C  
ATOM   1873  CG  LEU A 116      42.180  51.960  71.850  1.00  0.00           C  
ATOM   1874  CD1 LEU A 116      42.090  52.530  73.310  1.00  0.00           C  
ATOM   1875  CD2 LEU A 116      40.870  52.060  71.030  1.00  0.00           C  
ATOM   1876  HN  LEU A 116      45.280  54.240  70.280  1.00  0.00           H  
ATOM   1877  HA  LEU A 116      44.800  52.730  72.640  1.00  0.00           H  
ATOM   1878  HB1 LEU A 116      43.310  52.330  70.000  1.00  0.00           H  
ATOM   1879  HB2 LEU A 116      43.000  53.750  70.990  1.00  0.00           H  
ATOM   1880  HG  LEU A 116      42.340  50.860  71.930  1.00  0.00           H  
ATOM   1881 1HD1 LEU A 116      41.390  51.810  73.790  1.00  0.00           H  
ATOM   1882 2HD1 LEU A 116      41.510  53.470  73.220  1.00  0.00           H  
ATOM   1883 3HD1 LEU A 116      43.050  52.570  73.880  1.00  0.00           H  
ATOM   1884 1HD2 LEU A 116      41.010  51.340  70.200  1.00  0.00           H  
ATOM   1885 2HD2 LEU A 116      40.700  53.080  70.600  1.00  0.00           H  
ATOM   1886 3HD2 LEU A 116      40.030  51.690  71.650  1.00  0.00           H  
ATOM   1887  N   ILE A 117      46.110  51.270  69.990  1.00  0.00           N  
ATOM   1888  CA  ILE A 117      47.050  50.330  69.510  1.00  0.00           C  
ATOM   1889  C   ILE A 117      48.100  50.050  70.500  1.00  0.00           C  
ATOM   1890  O   ILE A 117      48.580  48.970  70.680  1.00  0.00           O  
ATOM   1891  CB  ILE A 117      47.710  50.900  68.160  1.00  0.00           C  
ATOM   1892  CG1 ILE A 117      46.780  50.860  67.030  1.00  0.00           C  
ATOM   1893  CG2 ILE A 117      49.090  50.270  67.760  1.00  0.00           C  
ATOM   1894  CD  ILE A 117      47.230  51.500  65.700  1.00  0.00           C  
ATOM   1895  HN  ILE A 117      46.180  52.100  69.450  1.00  0.00           H  
ATOM   1896  HA  ILE A 117      46.620  49.360  69.280  1.00  0.00           H  
ATOM   1897  HB  ILE A 117      47.980  51.960  68.360  1.00  0.00           H  
ATOM   1898 1HG1 ILE A 117      45.850  51.450  67.240  1.00  0.00           H  
ATOM   1899 2HG1 ILE A 117      46.510  49.790  66.880  1.00  0.00           H  
ATOM   1900 1HG2 ILE A 117      49.880  50.600  68.470  1.00  0.00           H  
ATOM   1901 2HG2 ILE A 117      49.550  50.500  66.780  1.00  0.00           H  
ATOM   1902 3HG2 ILE A 117      49.050  49.190  67.980  1.00  0.00           H  
ATOM   1903  HD1 ILE A 117      47.420  52.580  65.880  1.00  0.00           H  
ATOM   1904  HD2 ILE A 117      46.420  51.310  64.940  1.00  0.00           H  
ATOM   1905  HD3 ILE A 117      48.140  51.020  65.270  1.00  0.00           H  
ATOM   1906  N   ASN A 118      48.530  51.090  71.200  1.00  0.00           N  
ATOM   1907  CA  ASN A 118      49.770  50.930  71.970  1.00  0.00           C  
ATOM   1908  C   ASN A 118      49.620  50.870  73.550  1.00  0.00           C  
ATOM   1909  O   ASN A 118      50.230  50.020  74.200  1.00  0.00           O  
ATOM   1910  CB  ASN A 118      50.780  52.110  71.700  1.00  0.00           C  
ATOM   1911  CG  ASN A 118      51.350  52.090  70.220  1.00  0.00           C  
ATOM   1912  ND2 ASN A 118      50.940  53.100  69.460  1.00  0.00           N  
ATOM   1913  OD1 ASN A 118      51.920  51.070  69.920  1.00  0.00           O  
ATOM   1914  HN  ASN A 118      48.060  51.960  71.170  1.00  0.00           H  
ATOM   1915  HA  ASN A 118      50.290  50.000  71.820  1.00  0.00           H  
ATOM   1916  HB1 ASN A 118      51.670  52.100  72.370  1.00  0.00           H  
ATOM   1917  HB2 ASN A 118      50.330  53.090  71.950  1.00  0.00           H  
ATOM   1918 1HD2 ASN A 118      50.230  53.770  69.670  1.00  0.00           H  
ATOM   1919 2HD2 ASN A 118      51.170  53.050  68.490  1.00  0.00           H  
ATOM   1920  N   ASP A 119      48.800  51.780  74.130  1.00  0.00           N  
ATOM   1921  CA  ASP A 119      48.520  51.690  75.540  1.00  0.00           C  
ATOM   1922  C   ASP A 119      46.990  51.610  75.740  1.00  0.00           C  
ATOM   1923  O   ASP A 119      46.240  52.610  75.840  1.00  0.00           O  
ATOM   1924  CB  ASP A 119      49.240  52.850  76.330  1.00  0.00           C  
ATOM   1925  CG  ASP A 119      48.840  52.810  77.820  1.00  0.00           C  
ATOM   1926  OD1 ASP A 119      48.540  51.730  78.470  1.00  0.00           O  
ATOM   1927  OD2 ASP A 119      48.970  53.880  78.460  1.00  0.00           O1-
ATOM   1928  HN  ASP A 119      48.350  52.460  73.550  1.00  0.00           H  
ATOM   1929  HA  ASP A 119      48.970  50.770  75.910  1.00  0.00           H  
ATOM   1930  HB1 ASP A 119      48.910  53.760  75.800  1.00  0.00           H  
ATOM   1931  HB2 ASP A 119      50.330  52.650  76.270  1.00  0.00           H  
ATOM   1932  N   PRO A 120      46.390  50.440  75.740  1.00  0.00           N  
ATOM   1933  CA  PRO A 120      44.950  50.320  75.900  1.00  0.00           C  
ATOM   1934  C   PRO A 120      44.430  50.710  77.240  1.00  0.00           C  
ATOM   1935  O   PRO A 120      43.370  51.330  77.370  1.00  0.00           O  
ATOM   1936  CB  PRO A 120      44.610  48.790  75.630  1.00  0.00           C  
ATOM   1937  CG  PRO A 120      45.950  48.100  75.990  1.00  0.00           C  
ATOM   1938  CD  PRO A 120      47.080  49.110  75.590  1.00  0.00           C  
ATOM   1939  HA  PRO A 120      44.480  50.950  75.140  1.00  0.00           H  
ATOM   1940  HB1 PRO A 120      44.600  48.640  74.530  1.00  0.00           H  
ATOM   1941  HB2 PRO A 120      43.770  48.300  76.170  1.00  0.00           H  
ATOM   1942  HG1 PRO A 120      45.960  47.760  77.050  1.00  0.00           H  
ATOM   1943  HG2 PRO A 120      46.100  47.240  75.300  1.00  0.00           H  
ATOM   1944  HD1 PRO A 120      48.020  48.930  76.170  1.00  0.00           H  
ATOM   1945  HD2 PRO A 120      47.320  48.910  74.530  1.00  0.00           H  
ATOM   1946  N   ASP A 121      45.200  50.360  78.300  1.00  0.00           N  
ATOM   1947  CA  ASP A 121      44.850  50.430  79.670  1.00  0.00           C  
ATOM   1948  C   ASP A 121      45.030  51.820  80.210  1.00  0.00           C  
ATOM   1949  O   ASP A 121      44.370  52.110  81.250  1.00  0.00           O  
ATOM   1950  CB  ASP A 121      45.430  49.270  80.530  1.00  0.00           C  
ATOM   1951  CG  ASP A 121      45.050  47.870  79.990  1.00  0.00           C  
ATOM   1952  OD1 ASP A 121      44.070  47.750  79.210  1.00  0.00           O  
ATOM   1953  OD2 ASP A 121      45.540  46.860  80.460  1.00  0.00           O1-
ATOM   1954  HN  ASP A 121      46.070  49.890  78.220  1.00  0.00           H  
ATOM   1955  HA  ASP A 121      43.780  50.330  79.620  1.00  0.00           H  
ATOM   1956  HB1 ASP A 121      44.990  49.310  81.550  1.00  0.00           H  
ATOM   1957  HB2 ASP A 121      46.540  49.340  80.630  1.00  0.00           H  
ATOM   1958  N   MET A 122      45.810  52.660  79.500  1.00  0.00           N  
ATOM   1959  CA  MET A 122      45.820  54.110  79.710  1.00  0.00           C  
ATOM   1960  C   MET A 122      46.780  54.590  80.840  1.00  0.00           C  
ATOM   1961  O   MET A 122      46.570  55.630  81.460  1.00  0.00           O  
ATOM   1962  CB  MET A 122      44.400  54.780  79.590  1.00  0.00           C  
ATOM   1963  CG  MET A 122      43.620  54.500  78.290  1.00  0.00           C  
ATOM   1964  SD  MET A 122      41.910  55.240  78.110  1.00  0.00           S  
ATOM   1965  CE  MET A 122      42.760  56.870  77.960  1.00  0.00           C  
ATOM   1966  HN  MET A 122      46.570  52.300  78.960  1.00  0.00           H  
ATOM   1967  HA  MET A 122      46.230  54.510  78.800  1.00  0.00           H  
ATOM   1968  HB1 MET A 122      44.570  55.870  79.690  1.00  0.00           H  
ATOM   1969  HB2 MET A 122      43.770  54.430  80.440  1.00  0.00           H  
ATOM   1970  HG1 MET A 122      43.550  53.410  78.080  1.00  0.00           H  
ATOM   1971  HG2 MET A 122      44.360  54.820  77.530  1.00  0.00           H  
ATOM   1972  HE1 MET A 122      43.520  56.960  77.160  1.00  0.00           H  
ATOM   1973  HE2 MET A 122      43.240  57.210  78.920  1.00  0.00           H  
ATOM   1974  HE3 MET A 122      41.940  57.580  77.740  1.00  0.00           H  
ATOM   1975  N   ASN A 123      47.740  53.750  81.150  1.00  0.00           N  
ATOM   1976  CA  ASN A 123      48.510  53.830  82.390  1.00  0.00           C  
ATOM   1977  C   ASN A 123      49.980  53.490  82.140  1.00  0.00           C  
ATOM   1978  O   ASN A 123      50.680  53.210  83.100  1.00  0.00           O  
ATOM   1979  CB  ASN A 123      47.740  52.940  83.410  1.00  0.00           C  
ATOM   1980  CG  ASN A 123      47.700  51.460  82.960  1.00  0.00           C  
ATOM   1981  ND2 ASN A 123      46.640  50.730  83.350  1.00  0.00           N  
ATOM   1982  OD1 ASN A 123      48.530  51.000  82.180  1.00  0.00           O  
ATOM   1983  HN  ASN A 123      47.890  52.990  80.510  1.00  0.00           H  
ATOM   1984  HA  ASN A 123      48.600  54.830  82.770  1.00  0.00           H  
ATOM   1985  HB1 ASN A 123      46.700  53.330  83.500  1.00  0.00           H  
ATOM   1986  HB2 ASN A 123      48.160  53.020  84.440  1.00  0.00           H  
ATOM   1987 1HD2 ASN A 123      46.680  49.770  83.080  1.00  0.00           H  
ATOM   1988 2HD2 ASN A 123      45.810  51.200  83.670  1.00  0.00           H  
ATOM   1989  N   ASN A 124      50.360  53.540  80.870  1.00  0.00           N  
ATOM   1990  CA  ASN A 124      51.750  53.420  80.510  1.00  0.00           C  
ATOM   1991  C   ASN A 124      52.100  52.000  80.280  1.00  0.00           C  
ATOM   1992  O   ASN A 124      53.240  51.640  80.440  1.00  0.00           O  
ATOM   1993  CB  ASN A 124      52.890  54.170  81.360  1.00  0.00           C  
ATOM   1994  CG  ASN A 124      52.600  55.640  81.640  1.00  0.00           C  
ATOM   1995  ND2 ASN A 124      53.610  56.250  82.300  1.00  0.00           N  
ATOM   1996  OD1 ASN A 124      51.660  56.330  81.200  1.00  0.00           O  
ATOM   1997  HN  ASN A 124      49.720  53.750  80.140  1.00  0.00           H  
ATOM   1998  HA  ASN A 124      52.010  53.910  79.590  1.00  0.00           H  
ATOM   1999  HB1 ASN A 124      53.800  54.150  80.730  1.00  0.00           H  
ATOM   2000  HB2 ASN A 124      52.920  53.670  82.350  1.00  0.00           H  
ATOM   2001 1HD2 ASN A 124      53.500  57.150  82.730  1.00  0.00           H  
ATOM   2002 2HD2 ASN A 124      54.470  55.750  82.300  1.00  0.00           H  
ATOM   2003  N   SER A 125      51.100  51.130  79.920  1.00  0.00           N  
ATOM   2004  CA  SER A 125      51.350  49.700  79.830  1.00  0.00           C  
ATOM   2005  C   SER A 125      52.160  49.090  78.670  1.00  0.00           C  
ATOM   2006  O   SER A 125      52.780  48.050  78.700  1.00  0.00           O  
ATOM   2007  CB  SER A 125      50.050  48.930  79.880  1.00  0.00           C  
ATOM   2008  OG  SER A 125      49.200  49.150  78.740  1.00  0.00           O  
ATOM   2009  HN  SER A 125      50.160  51.430  79.780  1.00  0.00           H  
ATOM   2010  HA  SER A 125      51.870  49.380  80.730  1.00  0.00           H  
ATOM   2011  HB1 SER A 125      49.430  49.180  80.770  1.00  0.00           H  
ATOM   2012  HB2 SER A 125      50.280  47.850  80.040  1.00  0.00           H  
ATOM   2013  HG1 SER A 125      49.050  50.090  78.820  1.00  0.00           H  
ATOM   2014  N   PHE A 126      51.980  49.680  77.500  1.00  0.00           N  
ATOM   2015  CA  PHE A 126      52.520  49.200  76.200  1.00  0.00           C  
ATOM   2016  C   PHE A 126      52.020  47.920  75.600  1.00  0.00           C  
ATOM   2017  O   PHE A 126      52.700  47.200  74.860  1.00  0.00           O  
ATOM   2018  CB  PHE A 126      54.100  49.360  76.120  1.00  0.00           C  
ATOM   2019  CG  PHE A 126      54.480  50.740  76.260  1.00  0.00           C  
ATOM   2020  CD1 PHE A 126      54.250  51.570  75.200  1.00  0.00           C  
ATOM   2021  CD2 PHE A 126      55.000  51.230  77.450  1.00  0.00           C  
ATOM   2022  CE1 PHE A 126      54.700  52.950  75.210  1.00  0.00           C  
ATOM   2023  CE2 PHE A 126      55.370  52.580  77.550  1.00  0.00           C  
ATOM   2024  CZ  PHE A 126      55.220  53.420  76.460  1.00  0.00           C  
ATOM   2025  HN  PHE A 126      51.430  50.500  77.350  1.00  0.00           H  
ATOM   2026  HA  PHE A 126      52.110  49.960  75.560  1.00  0.00           H  
ATOM   2027  HB1 PHE A 126      54.510  49.020  75.130  1.00  0.00           H  
ATOM   2028  HB2 PHE A 126      54.700  48.820  76.880  1.00  0.00           H  
ATOM   2029  HD1 PHE A 126      53.770  51.280  74.270  1.00  0.00           H  
ATOM   2030  HD2 PHE A 126      55.120  50.550  78.290  1.00  0.00           H  
ATOM   2031  HE1 PHE A 126      54.350  53.640  74.460  1.00  0.00           H  
ATOM   2032  HE2 PHE A 126      55.890  52.880  78.440  1.00  0.00           H  
ATOM   2033  HZ  PHE A 126      55.460  54.470  76.520  1.00  0.00           H  
ATOM   2034  N   GLN A 127      50.790  47.570  75.920  1.00  0.00           N  
ATOM   2035  CA  GLN A 127      50.220  46.280  75.600  1.00  0.00           C  
ATOM   2036  C   GLN A 127      49.590  46.270  74.210  1.00  0.00           C  
ATOM   2037  O   GLN A 127      48.360  46.210  74.020  1.00  0.00           O  
ATOM   2038  CB  GLN A 127      49.140  45.890  76.650  1.00  0.00           C  
ATOM   2039  CG  GLN A 127      49.840  45.450  77.970  1.00  0.00           C  
ATOM   2040  CD  GLN A 127      48.660  45.300  78.950  1.00  0.00           C  
ATOM   2041  NE2 GLN A 127      47.950  46.380  79.210  1.00  0.00           N  
ATOM   2042  OE1 GLN A 127      48.310  44.180  79.330  1.00  0.00           O  
ATOM   2043  HN  GLN A 127      50.260  48.220  76.460  1.00  0.00           H  
ATOM   2044  HA  GLN A 127      51.000  45.540  75.710  1.00  0.00           H  
ATOM   2045  HB1 GLN A 127      48.540  45.070  76.200  1.00  0.00           H  
ATOM   2046  HB2 GLN A 127      48.470  46.770  76.730  1.00  0.00           H  
ATOM   2047  HG1 GLN A 127      50.620  46.130  78.390  1.00  0.00           H  
ATOM   2048  HG2 GLN A 127      50.380  44.480  77.900  1.00  0.00           H  
ATOM   2049 1HE2 GLN A 127      47.230  46.280  79.900  1.00  0.00           H  
ATOM   2050 2HE2 GLN A 127      48.190  47.310  78.950  1.00  0.00           H  
ATOM   2051  N   ILE A 128      50.490  46.290  73.210  1.00  0.00           N  
ATOM   2052  CA  ILE A 128      50.200  46.450  71.820  1.00  0.00           C  
ATOM   2053  C   ILE A 128      49.300  45.360  71.250  1.00  0.00           C  
ATOM   2054  O   ILE A 128      48.380  45.610  70.440  1.00  0.00           O  
ATOM   2055  CB  ILE A 128      51.480  46.620  70.990  1.00  0.00           C  
ATOM   2056  CG1 ILE A 128      51.970  48.100  71.090  1.00  0.00           C  
ATOM   2057  CG2 ILE A 128      51.240  46.220  69.520  1.00  0.00           C  
ATOM   2058  CD  ILE A 128      53.500  48.380  70.900  1.00  0.00           C  
ATOM   2059  HN  ILE A 128      51.480  46.300  73.370  1.00  0.00           H  
ATOM   2060  HA  ILE A 128      49.600  47.340  71.710  1.00  0.00           H  
ATOM   2061  HB  ILE A 128      52.260  45.960  71.440  1.00  0.00           H  
ATOM   2062 1HG1 ILE A 128      51.730  48.490  72.100  1.00  0.00           H  
ATOM   2063 2HG1 ILE A 128      51.370  48.660  70.340  1.00  0.00           H  
ATOM   2064 1HG2 ILE A 128      50.310  46.670  69.130  1.00  0.00           H  
ATOM   2065 2HG2 ILE A 128      51.230  45.120  69.320  1.00  0.00           H  
ATOM   2066 3HG2 ILE A 128      52.110  46.600  68.950  1.00  0.00           H  
ATOM   2067  HD1 ILE A 128      53.930  49.390  71.070  1.00  0.00           H  
ATOM   2068  HD2 ILE A 128      53.540  48.100  69.820  1.00  0.00           H  
ATOM   2069  HD3 ILE A 128      54.170  47.710  71.460  1.00  0.00           H  
ATOM   2070  N   ASN A 129      49.540  44.070  71.590  1.00  0.00           N  
ATOM   2071  CA  ASN A 129      48.760  42.910  71.170  1.00  0.00           C  
ATOM   2072  C   ASN A 129      47.320  43.010  71.570  1.00  0.00           C  
ATOM   2073  O   ASN A 129      46.380  42.880  70.770  1.00  0.00           O  
ATOM   2074  CB  ASN A 129      49.330  41.630  71.840  1.00  0.00           C  
ATOM   2075  CG  ASN A 129      50.400  40.880  71.090  1.00  0.00           C  
ATOM   2076  ND2 ASN A 129      51.580  40.580  71.770  1.00  0.00           N  
ATOM   2077  OD1 ASN A 129      50.190  40.470  69.910  1.00  0.00           O  
ATOM   2078  HN  ASN A 129      50.310  43.880  72.190  1.00  0.00           H  
ATOM   2079  HA  ASN A 129      48.820  42.960  70.090  1.00  0.00           H  
ATOM   2080  HB1 ASN A 129      48.640  40.850  72.250  1.00  0.00           H  
ATOM   2081  HB2 ASN A 129      49.870  42.030  72.710  1.00  0.00           H  
ATOM   2082 1HD2 ASN A 129      52.140  39.840  71.400  1.00  0.00           H  
ATOM   2083 2HD2 ASN A 129      51.760  41.170  72.560  1.00  0.00           H  
ATOM   2084  N   LYS A 130      47.100  43.420  72.780  1.00  0.00           N  
ATOM   2085  CA  LYS A 130      45.880  43.780  73.280  1.00  0.00           C  
ATOM   2086  C   LYS A 130      45.230  45.070  72.710  1.00  0.00           C  
ATOM   2087  O   LYS A 130      44.020  45.130  72.500  1.00  0.00           O  
ATOM   2088  CB  LYS A 130      46.050  43.920  74.800  1.00  0.00           C  
ATOM   2089  CG  LYS A 130      44.670  44.310  75.530  1.00  0.00           C  
ATOM   2090  CD  LYS A 130      44.890  44.370  77.040  1.00  0.00           C  
ATOM   2091  CE  LYS A 130      43.660  44.690  77.870  1.00  0.00           C  
ATOM   2092  NZ  LYS A 130      44.100  44.950  79.280  1.00  0.00           N1+
ATOM   2093  HN  LYS A 130      47.860  43.530  73.420  1.00  0.00           H  
ATOM   2094  HA  LYS A 130      45.150  42.980  73.240  1.00  0.00           H  
ATOM   2095  HB1 LYS A 130      46.800  44.680  75.130  1.00  0.00           H  
ATOM   2096  HB2 LYS A 130      46.390  43.000  75.320  1.00  0.00           H  
ATOM   2097  HG1 LYS A 130      43.890  43.530  75.320  1.00  0.00           H  
ATOM   2098  HG2 LYS A 130      44.200  45.300  75.330  1.00  0.00           H  
ATOM   2099  HD1 LYS A 130      45.650  45.150  77.240  1.00  0.00           H  
ATOM   2100  HD2 LYS A 130      45.290  43.370  77.320  1.00  0.00           H  
ATOM   2101  HE1 LYS A 130      43.010  43.790  77.820  1.00  0.00           H  
ATOM   2102  HE2 LYS A 130      43.060  45.550  77.490  1.00  0.00           H  
ATOM   2103  HZ1 LYS A 130      43.380  44.640  79.970  1.00  0.00           H  
ATOM   2104  HZ2 LYS A 130      44.390  45.920  79.550  1.00  0.00           H  
ATOM   2105  HZ3 LYS A 130      44.900  44.300  79.470  1.00  0.00           H  
ATOM   2106  N   GLY A 131      46.030  46.050  72.310  1.00  0.00           N  
ATOM   2107  CA  GLY A 131      45.550  47.290  71.620  1.00  0.00           C  
ATOM   2108  C   GLY A 131      45.010  46.970  70.180  1.00  0.00           C  
ATOM   2109  O   GLY A 131      44.000  47.440  69.720  1.00  0.00           O  
ATOM   2110  HN  GLY A 131      47.020  46.020  72.320  1.00  0.00           H  
ATOM   2111  HA1 GLY A 131      46.320  48.040  71.630  1.00  0.00           H  
ATOM   2112  HA2 GLY A 131      44.710  47.720  72.160  1.00  0.00           H  
ATOM   2113  N   LEU A 132      45.720  46.100  69.390  1.00  0.00           N  
ATOM   2114  CA  LEU A 132      45.150  45.630  68.100  1.00  0.00           C  
ATOM   2115  C   LEU A 132      43.890  44.810  68.300  1.00  0.00           C  
ATOM   2116  O   LEU A 132      42.860  45.080  67.720  1.00  0.00           O  
ATOM   2117  CB  LEU A 132      46.120  44.910  67.170  1.00  0.00           C  
ATOM   2118  CG  LEU A 132      47.440  45.740  66.840  1.00  0.00           C  
ATOM   2119  CD1 LEU A 132      48.150  45.020  65.650  1.00  0.00           C  
ATOM   2120  CD2 LEU A 132      47.040  47.120  66.380  1.00  0.00           C  
ATOM   2121  HN  LEU A 132      46.520  45.660  69.790  1.00  0.00           H  
ATOM   2122  HA  LEU A 132      44.700  46.460  67.580  1.00  0.00           H  
ATOM   2123  HB1 LEU A 132      45.620  44.700  66.200  1.00  0.00           H  
ATOM   2124  HB2 LEU A 132      46.360  43.900  67.570  1.00  0.00           H  
ATOM   2125  HG  LEU A 132      48.170  45.790  67.680  1.00  0.00           H  
ATOM   2126 1HD1 LEU A 132      48.220  43.940  65.860  1.00  0.00           H  
ATOM   2127 2HD1 LEU A 132      49.130  45.460  65.370  1.00  0.00           H  
ATOM   2128 3HD1 LEU A 132      47.520  45.180  64.740  1.00  0.00           H  
ATOM   2129 1HD2 LEU A 132      46.180  47.110  65.670  1.00  0.00           H  
ATOM   2130 2HD2 LEU A 132      47.890  47.680  65.940  1.00  0.00           H  
ATOM   2131 3HD2 LEU A 132      46.710  47.720  67.250  1.00  0.00           H  
ATOM   2132  N   ARG A 133      43.870  43.810  69.270  1.00  0.00           N  
ATOM   2133  CA  ARG A 133      42.650  43.080  69.620  1.00  0.00           C  
ATOM   2134  C   ARG A 133      41.440  43.970  69.850  1.00  0.00           C  
ATOM   2135  O   ARG A 133      40.460  43.920  69.080  1.00  0.00           O  
ATOM   2136  CB  ARG A 133      42.920  42.200  70.810  1.00  0.00           C  
ATOM   2137  CG  ARG A 133      43.560  40.830  70.510  1.00  0.00           C  
ATOM   2138  CD  ARG A 133      43.890  40.050  71.780  1.00  0.00           C  
ATOM   2139  NE  ARG A 133      42.550  39.580  72.240  1.00  0.00           N  
ATOM   2140  CZ  ARG A 133      42.040  38.430  71.780  1.00  0.00           C  
ATOM   2141  NH1 ARG A 133      42.680  37.700  70.920  1.00  0.00           N1+
ATOM   2142  NH2 ARG A 133      40.870  38.000  72.140  1.00  0.00           N  
ATOM   2143  HN  ARG A 133      44.710  43.590  69.750  1.00  0.00           H  
ATOM   2144  HA  ARG A 133      42.370  42.430  68.810  1.00  0.00           H  
ATOM   2145  HB1 ARG A 133      41.970  41.930  71.320  1.00  0.00           H  
ATOM   2146  HB2 ARG A 133      43.640  42.640  71.550  1.00  0.00           H  
ATOM   2147  HG1 ARG A 133      44.530  41.210  70.120  1.00  0.00           H  
ATOM   2148  HG2 ARG A 133      43.130  40.220  69.680  1.00  0.00           H  
ATOM   2149  HD1 ARG A 133      44.250  40.760  72.550  1.00  0.00           H  
ATOM   2150  HD2 ARG A 133      44.550  39.170  71.640  1.00  0.00           H  
ATOM   2151  HE  ARG A 133      42.040  40.030  72.970  1.00  0.00           H  
ATOM   2152 1HH1 ARG A 133      43.580  38.020  70.600  1.00  0.00           H  
ATOM   2153 2HH1 ARG A 133      42.180  36.980  70.440  1.00  0.00           H  
ATOM   2154 1HH2 ARG A 133      40.410  37.350  71.520  1.00  0.00           H  
ATOM   2155 2HH2 ARG A 133      40.390  38.560  72.800  1.00  0.00           H  
ATOM   2156  N   ILE A 134      41.590  44.910  70.780  1.00  0.00           N  
ATOM   2157  CA  ILE A 134      40.530  45.960  71.040  1.00  0.00           C  
ATOM   2158  C   ILE A 134      40.230  46.820  69.940  1.00  0.00           C  
ATOM   2159  O   ILE A 134      39.110  46.970  69.470  1.00  0.00           O  
ATOM   2160  CB  ILE A 134      40.820  46.630  72.380  1.00  0.00           C  
ATOM   2161  CG1 ILE A 134      40.810  45.650  73.600  1.00  0.00           C  
ATOM   2162  CG2 ILE A 134      39.830  47.770  72.620  1.00  0.00           C  
ATOM   2163  CD  ILE A 134      41.330  46.300  74.910  1.00  0.00           C  
ATOM   2164  HN  ILE A 134      42.430  44.950  71.310  1.00  0.00           H  
ATOM   2165  HA  ILE A 134      39.670  45.310  71.180  1.00  0.00           H  
ATOM   2166  HB  ILE A 134      41.850  47.050  72.300  1.00  0.00           H  
ATOM   2167 1HG1 ILE A 134      41.500  44.800  73.400  1.00  0.00           H  
ATOM   2168 2HG1 ILE A 134      39.810  45.180  73.770  1.00  0.00           H  
ATOM   2169 1HG2 ILE A 134      38.800  47.360  72.600  1.00  0.00           H  
ATOM   2170 2HG2 ILE A 134      39.730  48.510  71.780  1.00  0.00           H  
ATOM   2171 3HG2 ILE A 134      39.970  48.290  73.600  1.00  0.00           H  
ATOM   2172  HD1 ILE A 134      40.530  46.970  75.280  1.00  0.00           H  
ATOM   2173  HD2 ILE A 134      42.280  46.870  74.750  1.00  0.00           H  
ATOM   2174  HD3 ILE A 134      41.440  45.510  75.670  1.00  0.00           H  
ATOM   2175  N   SER A 135      41.320  47.350  69.220  1.00  0.00           N  
ATOM   2176  CA  SER A 135      41.130  48.260  68.030  1.00  0.00           C  
ATOM   2177  C   SER A 135      40.380  47.580  66.840  1.00  0.00           C  
ATOM   2178  O   SER A 135      39.560  48.170  66.230  1.00  0.00           O  
ATOM   2179  CB  SER A 135      42.460  48.660  67.520  1.00  0.00           C  
ATOM   2180  OG  SER A 135      43.010  49.640  68.420  1.00  0.00           O  
ATOM   2181  HN  SER A 135      42.250  47.150  69.530  1.00  0.00           H  
ATOM   2182  HA  SER A 135      40.570  49.140  68.330  1.00  0.00           H  
ATOM   2183  HB1 SER A 135      42.400  49.260  66.580  1.00  0.00           H  
ATOM   2184  HB2 SER A 135      43.130  47.790  67.320  1.00  0.00           H  
ATOM   2185  HG1 SER A 135      43.460  49.160  69.120  1.00  0.00           H  
ATOM   2186  N   ARG A 136      40.700  46.260  66.550  1.00  0.00           N  
ATOM   2187  CA  ARG A 136      40.050  45.570  65.500  1.00  0.00           C  
ATOM   2188  C   ARG A 136      38.700  45.050  65.920  1.00  0.00           C  
ATOM   2189  O   ARG A 136      37.760  45.110  65.180  1.00  0.00           O  
ATOM   2190  CB  ARG A 136      40.960  44.480  64.950  1.00  0.00           C  
ATOM   2191  CG  ARG A 136      40.350  43.870  63.680  1.00  0.00           C  
ATOM   2192  CD  ARG A 136      41.120  42.800  62.910  1.00  0.00           C  
ATOM   2193  NE  ARG A 136      40.190  42.170  61.950  1.00  0.00           N  
ATOM   2194  CZ  ARG A 136      39.950  42.630  60.670  1.00  0.00           C  
ATOM   2195  NH1 ARG A 136      40.650  43.710  60.330  1.00  0.00           N1+
ATOM   2196  NH2 ARG A 136      39.120  42.060  59.910  1.00  0.00           N  
ATOM   2197  HN  ARG A 136      41.290  45.740  67.160  1.00  0.00           H  
ATOM   2198  HA  ARG A 136      39.860  46.280  64.710  1.00  0.00           H  
ATOM   2199  HB1 ARG A 136      41.190  43.640  65.640  1.00  0.00           H  
ATOM   2200  HB2 ARG A 136      41.930  44.870  64.580  1.00  0.00           H  
ATOM   2201  HG1 ARG A 136      39.980  44.670  63.000  1.00  0.00           H  
ATOM   2202  HG2 ARG A 136      39.530  43.260  64.100  1.00  0.00           H  
ATOM   2203  HD1 ARG A 136      41.510  41.950  63.510  1.00  0.00           H  
ATOM   2204  HD2 ARG A 136      42.050  43.180  62.430  1.00  0.00           H  
ATOM   2205  HE  ARG A 136      39.430  41.610  62.280  1.00  0.00           H  
ATOM   2206 1HH1 ARG A 136      41.510  44.020  60.720  1.00  0.00           H  
ATOM   2207 2HH1 ARG A 136      40.440  44.090  59.420  1.00  0.00           H  
ATOM   2208 1HH2 ARG A 136      38.530  41.360  60.290  1.00  0.00           H  
ATOM   2209 2HH2 ARG A 136      39.110  42.310  58.940  1.00  0.00           H  
ATOM   2210  N   GLU A 137      38.450  44.630  67.210  1.00  0.00           N  
ATOM   2211  CA  GLU A 137      37.150  44.340  67.650  1.00  0.00           C  
ATOM   2212  C   GLU A 137      36.160  45.430  67.620  1.00  0.00           C  
ATOM   2213  O   GLU A 137      35.030  45.340  67.110  1.00  0.00           O  
ATOM   2214  CB  GLU A 137      37.160  43.840  69.150  1.00  0.00           C  
ATOM   2215  CG  GLU A 137      35.780  43.450  69.850  1.00  0.00           C  
ATOM   2216  CD  GLU A 137      35.870  42.840  71.240  1.00  0.00           C  
ATOM   2217  OE1 GLU A 137      36.190  43.650  72.210  1.00  0.00           O  
ATOM   2218  OE2 GLU A 137      35.560  41.690  71.420  1.00  0.00           O1-
ATOM   2219  HN  GLU A 137      39.290  44.580  67.740  1.00  0.00           H  
ATOM   2220  HA  GLU A 137      36.740  43.420  67.280  1.00  0.00           H  
ATOM   2221  HB1 GLU A 137      37.630  44.660  69.740  1.00  0.00           H  
ATOM   2222  HB2 GLU A 137      37.740  42.890  69.100  1.00  0.00           H  
ATOM   2223  HG1 GLU A 137      35.090  42.730  69.350  1.00  0.00           H  
ATOM   2224  HG2 GLU A 137      35.130  44.350  69.920  1.00  0.00           H  
ATOM   2225  N   MET A 138      36.570  46.620  68.070  1.00  0.00           N  
ATOM   2226  CA  MET A 138      35.850  47.840  68.010  1.00  0.00           C  
ATOM   2227  C   MET A 138      35.580  48.270  66.590  1.00  0.00           C  
ATOM   2228  O   MET A 138      34.420  48.540  66.300  1.00  0.00           O  
ATOM   2229  CB  MET A 138      36.580  48.880  68.820  1.00  0.00           C  
ATOM   2230  CG  MET A 138      36.000  50.310  68.750  1.00  0.00           C  
ATOM   2231  SD  MET A 138      36.930  51.590  69.530  1.00  0.00           S  
ATOM   2232  CE  MET A 138      38.450  51.290  68.630  1.00  0.00           C  
ATOM   2233  HN  MET A 138      37.420  46.650  68.570  1.00  0.00           H  
ATOM   2234  HA  MET A 138      34.880  47.600  68.420  1.00  0.00           H  
ATOM   2235  HB1 MET A 138      37.630  48.860  68.460  1.00  0.00           H  
ATOM   2236  HB2 MET A 138      36.620  48.640  69.890  1.00  0.00           H  
ATOM   2237  HG1 MET A 138      35.020  50.190  69.280  1.00  0.00           H  
ATOM   2238  HG2 MET A 138      35.760  50.520  67.700  1.00  0.00           H  
ATOM   2239  HE1 MET A 138      39.170  52.130  68.760  1.00  0.00           H  
ATOM   2240  HE2 MET A 138      38.250  51.250  67.550  1.00  0.00           H  
ATOM   2241  HE3 MET A 138      38.940  50.400  69.080  1.00  0.00           H  
ATOM   2242  N   PHE A 139      36.630  48.190  65.700  1.00  0.00           N  
ATOM   2243  CA  PHE A 139      36.290  48.430  64.280  1.00  0.00           C  
ATOM   2244  C   PHE A 139      35.270  47.490  63.660  1.00  0.00           C  
ATOM   2245  O   PHE A 139      34.380  47.930  62.850  1.00  0.00           O  
ATOM   2246  CB  PHE A 139      37.550  48.150  63.460  1.00  0.00           C  
ATOM   2247  CG  PHE A 139      38.530  49.330  63.490  1.00  0.00           C  
ATOM   2248  CD1 PHE A 139      38.590  50.370  64.390  1.00  0.00           C  
ATOM   2249  CD2 PHE A 139      39.600  49.180  62.510  1.00  0.00           C  
ATOM   2250  CE1 PHE A 139      39.510  51.410  64.220  1.00  0.00           C  
ATOM   2251  CE2 PHE A 139      40.510  50.210  62.360  1.00  0.00           C  
ATOM   2252  CZ  PHE A 139      40.490  51.340  63.160  1.00  0.00           C  
ATOM   2253  HN  PHE A 139      37.510  47.830  65.990  1.00  0.00           H  
ATOM   2254  HA  PHE A 139      35.890  49.430  64.320  1.00  0.00           H  
ATOM   2255  HB1 PHE A 139      37.240  48.040  62.390  1.00  0.00           H  
ATOM   2256  HB2 PHE A 139      38.000  47.170  63.740  1.00  0.00           H  
ATOM   2257  HD1 PHE A 139      37.820  50.450  65.140  1.00  0.00           H  
ATOM   2258  HD2 PHE A 139      39.680  48.230  62.000  1.00  0.00           H  
ATOM   2259  HE1 PHE A 139      39.550  52.230  64.930  1.00  0.00           H  
ATOM   2260  HE2 PHE A 139      41.140  50.220  61.470  1.00  0.00           H  
ATOM   2261  HZ  PHE A 139      41.130  52.180  62.950  1.00  0.00           H  
ATOM   2262  N   ILE A 140      35.250  46.220  63.950  1.00  0.00           N  
ATOM   2263  CA  ILE A 140      34.280  45.340  63.350  1.00  0.00           C  
ATOM   2264  C   ILE A 140      32.900  45.550  63.880  1.00  0.00           C  
ATOM   2265  O   ILE A 140      31.900  45.400  63.180  1.00  0.00           O  
ATOM   2266  CB  ILE A 140      34.570  43.840  63.330  1.00  0.00           C  
ATOM   2267  CG1 ILE A 140      34.760  43.180  64.750  1.00  0.00           C  
ATOM   2268  CG2 ILE A 140      35.840  43.610  62.490  1.00  0.00           C  
ATOM   2269  CD  ILE A 140      34.380  41.670  64.750  1.00  0.00           C  
ATOM   2270  HN  ILE A 140      35.900  45.820  64.600  1.00  0.00           H  
ATOM   2271  HA  ILE A 140      34.150  45.600  62.300  1.00  0.00           H  
ATOM   2272  HB  ILE A 140      33.780  43.230  62.840  1.00  0.00           H  
ATOM   2273 1HG1 ILE A 140      34.050  43.700  65.420  1.00  0.00           H  
ATOM   2274 2HG1 ILE A 140      35.790  43.290  65.130  1.00  0.00           H  
ATOM   2275 1HG2 ILE A 140      35.840  44.080  61.470  1.00  0.00           H  
ATOM   2276 2HG2 ILE A 140      36.010  42.550  62.230  1.00  0.00           H  
ATOM   2277 3HG2 ILE A 140      36.710  43.950  63.090  1.00  0.00           H  
ATOM   2278  HD1 ILE A 140      34.320  41.140  65.720  1.00  0.00           H  
ATOM   2279  HD2 ILE A 140      35.080  41.130  64.080  1.00  0.00           H  
ATOM   2280  HD3 ILE A 140      33.350  41.620  64.340  1.00  0.00           H  
ATOM   2281  N   ARG A 141      32.780  45.970  65.170  1.00  0.00           N  
ATOM   2282  CA  ARG A 141      31.480  46.340  65.650  1.00  0.00           C  
ATOM   2283  C   ARG A 141      31.020  47.750  65.140  1.00  0.00           C  
ATOM   2284  O   ARG A 141      29.820  48.020  65.080  1.00  0.00           O  
ATOM   2285  CB  ARG A 141      31.450  46.170  67.210  1.00  0.00           C  
ATOM   2286  CG  ARG A 141      31.600  44.650  67.580  1.00  0.00           C  
ATOM   2287  CD  ARG A 141      31.730  44.410  69.080  1.00  0.00           C  
ATOM   2288  NE  ARG A 141      30.420  44.790  69.650  1.00  0.00           N  
ATOM   2289  CZ  ARG A 141      30.270  45.080  70.910  1.00  0.00           C  
ATOM   2290  NH1 ARG A 141      29.120  45.420  71.420  1.00  0.00           N1+
ATOM   2291  NH2 ARG A 141      31.240  44.840  71.780  1.00  0.00           N  
ATOM   2292  HN  ARG A 141      33.520  46.080  65.810  1.00  0.00           H  
ATOM   2293  HA  ARG A 141      30.760  45.690  65.170  1.00  0.00           H  
ATOM   2294  HB1 ARG A 141      30.460  46.500  67.580  1.00  0.00           H  
ATOM   2295  HB2 ARG A 141      32.350  46.680  67.630  1.00  0.00           H  
ATOM   2296  HG1 ARG A 141      32.460  44.150  67.090  1.00  0.00           H  
ATOM   2297  HG2 ARG A 141      30.710  44.130  67.160  1.00  0.00           H  
ATOM   2298  HD1 ARG A 141      32.550  45.050  69.470  1.00  0.00           H  
ATOM   2299  HD2 ARG A 141      31.810  43.330  69.320  1.00  0.00           H  
ATOM   2300  HE  ARG A 141      29.610  45.030  69.130  1.00  0.00           H  
ATOM   2301 1HH1 ARG A 141      29.040  45.780  72.350  1.00  0.00           H  
ATOM   2302 2HH1 ARG A 141      28.450  45.720  70.730  1.00  0.00           H  
ATOM   2303 1HH2 ARG A 141      31.850  44.130  71.400  1.00  0.00           H  
ATOM   2304 2HH2 ARG A 141      30.920  44.680  72.700  1.00  0.00           H  
ATOM   2305  N   LEU A 142      31.960  48.600  64.850  1.00  0.00           N  
ATOM   2306  CA  LEU A 142      31.790  49.880  64.090  1.00  0.00           C  
ATOM   2307  C   LEU A 142      31.450  49.830  62.590  1.00  0.00           C  
ATOM   2308  O   LEU A 142      30.600  50.550  62.130  1.00  0.00           O  
ATOM   2309  CB  LEU A 142      32.990  50.760  64.280  1.00  0.00           C  
ATOM   2310  CG  LEU A 142      33.240  51.480  65.600  1.00  0.00           C  
ATOM   2311  CD1 LEU A 142      34.490  52.400  65.450  1.00  0.00           C  
ATOM   2312  CD2 LEU A 142      32.020  52.310  66.070  1.00  0.00           C  
ATOM   2313  HN  LEU A 142      32.890  48.420  65.140  1.00  0.00           H  
ATOM   2314  HA  LEU A 142      30.970  50.420  64.540  1.00  0.00           H  
ATOM   2315  HB1 LEU A 142      33.020  51.510  63.460  1.00  0.00           H  
ATOM   2316  HB2 LEU A 142      33.980  50.260  64.230  1.00  0.00           H  
ATOM   2317  HG  LEU A 142      33.380  50.680  66.360  1.00  0.00           H  
ATOM   2318 1HD1 LEU A 142      34.370  53.200  64.690  1.00  0.00           H  
ATOM   2319 2HD1 LEU A 142      35.400  51.900  65.050  1.00  0.00           H  
ATOM   2320 3HD1 LEU A 142      34.840  52.920  66.360  1.00  0.00           H  
ATOM   2321 1HD2 LEU A 142      32.280  53.000  66.910  1.00  0.00           H  
ATOM   2322 2HD2 LEU A 142      31.220  51.640  66.440  1.00  0.00           H  
ATOM   2323 3HD2 LEU A 142      31.600  52.960  65.280  1.00  0.00           H  
ATOM   2324  N   VAL A 143      31.860  48.820  61.790  1.00  0.00           N  
ATOM   2325  CA  VAL A 143      31.510  48.820  60.380  1.00  0.00           C  
ATOM   2326  C   VAL A 143      30.130  48.480  60.000  1.00  0.00           C  
ATOM   2327  O   VAL A 143      29.680  48.800  58.900  1.00  0.00           O  
ATOM   2328  CB  VAL A 143      32.560  48.110  59.480  1.00  0.00           C  
ATOM   2329  CG1 VAL A 143      33.890  49.030  59.520  1.00  0.00           C  
ATOM   2330  CG2 VAL A 143      32.780  46.660  59.780  1.00  0.00           C  
ATOM   2331  HN  VAL A 143      32.470  48.110  62.120  1.00  0.00           H  
ATOM   2332  HA  VAL A 143      31.490  49.870  60.110  1.00  0.00           H  
ATOM   2333  HB  VAL A 143      32.240  48.160  58.420  1.00  0.00           H  
ATOM   2334 1HG1 VAL A 143      34.660  48.790  58.750  1.00  0.00           H  
ATOM   2335 2HG1 VAL A 143      34.340  49.010  60.530  1.00  0.00           H  
ATOM   2336 3HG1 VAL A 143      33.590  50.080  59.320  1.00  0.00           H  
ATOM   2337 1HG2 VAL A 143      33.420  45.990  59.160  1.00  0.00           H  
ATOM   2338 2HG2 VAL A 143      31.760  46.240  59.690  1.00  0.00           H  
ATOM   2339 3HG2 VAL A 143      33.100  46.450  60.810  1.00  0.00           H  
ATOM   2340  N   GLU A 144      29.320  47.800  60.850  1.00  0.00           N  
ATOM   2341  CA  GLU A 144      27.940  47.520  60.670  1.00  0.00           C  
ATOM   2342  C   GLU A 144      27.080  48.800  60.920  1.00  0.00           C  
ATOM   2343  O   GLU A 144      25.940  48.800  60.520  1.00  0.00           O  
ATOM   2344  CB  GLU A 144      27.480  46.350  61.590  1.00  0.00           C  
ATOM   2345  CG  GLU A 144      27.590  45.090  60.850  1.00  0.00           C  
ATOM   2346  CD  GLU A 144      27.410  43.910  61.870  1.00  0.00           C  
ATOM   2347  OE1 GLU A 144      26.360  43.780  62.500  1.00  0.00           O  
ATOM   2348  OE2 GLU A 144      28.480  43.170  61.960  1.00  0.00           O1-
ATOM   2349  HN  GLU A 144      29.810  47.310  61.570  1.00  0.00           H  
ATOM   2350  HA  GLU A 144      27.780  47.270  59.630  1.00  0.00           H  
ATOM   2351  HB1 GLU A 144      26.400  46.460  61.830  1.00  0.00           H  
ATOM   2352  HB2 GLU A 144      28.170  46.300  62.460  1.00  0.00           H  
ATOM   2353  HG1 GLU A 144      28.600  45.010  60.400  1.00  0.00           H  
ATOM   2354  HG2 GLU A 144      26.780  45.060  60.080  1.00  0.00           H  
ATOM   2355  N   LYS A 145      27.650  49.890  61.390  1.00  0.00           N  
ATOM   2356  CA  LYS A 145      26.890  51.090  61.710  1.00  0.00           C  
ATOM   2357  C   LYS A 145      27.020  52.160  60.660  1.00  0.00           C  
ATOM   2358  O   LYS A 145      26.050  52.580  60.020  1.00  0.00           O  
ATOM   2359  CB  LYS A 145      27.320  51.700  63.090  1.00  0.00           C  
ATOM   2360  CG  LYS A 145      26.880  50.770  64.200  1.00  0.00           C  
ATOM   2361  CD  LYS A 145      27.310  51.420  65.590  1.00  0.00           C  
ATOM   2362  CE  LYS A 145      27.370  50.500  66.850  1.00  0.00           C  
ATOM   2363  NZ  LYS A 145      26.050  49.920  67.120  1.00  0.00           N1+
ATOM   2364  HN  LYS A 145      28.610  49.900  61.650  1.00  0.00           H  
ATOM   2365  HA  LYS A 145      25.830  50.890  61.620  1.00  0.00           H  
ATOM   2366  HB1 LYS A 145      26.950  52.740  63.210  1.00  0.00           H  
ATOM   2367  HB2 LYS A 145      28.410  51.860  62.960  1.00  0.00           H  
ATOM   2368  HG1 LYS A 145      27.280  49.750  64.010  1.00  0.00           H  
ATOM   2369  HG2 LYS A 145      25.770  50.740  64.210  1.00  0.00           H  
ATOM   2370  HD1 LYS A 145      26.630  52.280  65.770  1.00  0.00           H  
ATOM   2371  HD2 LYS A 145      28.290  51.930  65.460  1.00  0.00           H  
ATOM   2372  HE1 LYS A 145      27.770  51.090  67.700  1.00  0.00           H  
ATOM   2373  HE2 LYS A 145      28.000  49.650  66.530  1.00  0.00           H  
ATOM   2374  HZ1 LYS A 145      25.350  50.690  67.260  1.00  0.00           H  
ATOM   2375  HZ2 LYS A 145      26.210  49.470  68.040  1.00  0.00           H  
ATOM   2376  HZ3 LYS A 145      25.500  49.310  66.470  1.00  0.00           H  
ATOM   2377  N   LEU A 146      28.260  52.490  60.200  1.00  0.00           N  
ATOM   2378  CA  LEU A 146      28.530  53.420  59.170  1.00  0.00           C  
ATOM   2379  C   LEU A 146      29.970  53.230  58.820  1.00  0.00           C  
ATOM   2380  O   LEU A 146      30.780  52.760  59.600  1.00  0.00           O  
ATOM   2381  CB  LEU A 146      28.330  54.960  59.550  1.00  0.00           C  
ATOM   2382  CG  LEU A 146      29.320  55.570  60.550  1.00  0.00           C  
ATOM   2383  CD1 LEU A 146      29.170  57.070  60.290  1.00  0.00           C  
ATOM   2384  CD2 LEU A 146      28.930  55.270  62.090  1.00  0.00           C  
ATOM   2385  HN  LEU A 146      29.060  51.990  60.530  1.00  0.00           H  
ATOM   2386  HA  LEU A 146      27.910  53.190  58.320  1.00  0.00           H  
ATOM   2387  HB1 LEU A 146      27.310  55.260  59.860  1.00  0.00           H  
ATOM   2388  HB2 LEU A 146      28.390  55.440  58.550  1.00  0.00           H  
ATOM   2389  HG  LEU A 146      30.320  55.240  60.200  1.00  0.00           H  
ATOM   2390 1HD1 LEU A 146      29.390  57.210  59.210  1.00  0.00           H  
ATOM   2391 2HD1 LEU A 146      29.780  57.660  61.010  1.00  0.00           H  
ATOM   2392 3HD1 LEU A 146      28.120  57.390  60.460  1.00  0.00           H  
ATOM   2393 1HD2 LEU A 146      27.940  55.650  62.380  1.00  0.00           H  
ATOM   2394 2HD2 LEU A 146      29.630  55.870  62.700  1.00  0.00           H  
ATOM   2395 3HD2 LEU A 146      28.900  54.190  62.330  1.00  0.00           H  
ATOM   2396  N   PRO A 147      30.410  53.580  57.640  1.00  0.00           N  
ATOM   2397  CA  PRO A 147      31.800  53.590  57.230  1.00  0.00           C  
ATOM   2398  C   PRO A 147      32.770  54.310  58.140  1.00  0.00           C  
ATOM   2399  O   PRO A 147      32.500  55.420  58.600  1.00  0.00           O  
ATOM   2400  CB  PRO A 147      31.780  54.210  55.820  1.00  0.00           C  
ATOM   2401  CG  PRO A 147      30.450  54.850  55.720  1.00  0.00           C  
ATOM   2402  CD  PRO A 147      29.590  53.850  56.510  1.00  0.00           C  
ATOM   2403  HA  PRO A 147      32.100  52.560  57.150  1.00  0.00           H  
ATOM   2404  HB1 PRO A 147      31.720  53.370  55.090  1.00  0.00           H  
ATOM   2405  HB2 PRO A 147      32.540  54.970  55.530  1.00  0.00           H  
ATOM   2406  HG1 PRO A 147      30.370  55.880  56.130  1.00  0.00           H  
ATOM   2407  HG2 PRO A 147      30.190  54.930  54.630  1.00  0.00           H  
ATOM   2408  HD1 PRO A 147      28.570  54.240  56.710  1.00  0.00           H  
ATOM   2409  HD2 PRO A 147      29.480  52.910  55.920  1.00  0.00           H  
ATOM   2410  N   ILE A 148      33.990  53.690  58.420  1.00  0.00           N  
ATOM   2411  CA  ILE A 148      35.090  54.350  59.190  1.00  0.00           C  
ATOM   2412  C   ILE A 148      36.220  54.960  58.340  1.00  0.00           C  
ATOM   2413  O   ILE A 148      36.460  54.510  57.240  1.00  0.00           O  
ATOM   2414  CB  ILE A 148      35.690  53.400  60.200  1.00  0.00           C  
ATOM   2415  CG1 ILE A 148      36.370  52.130  59.590  1.00  0.00           C  
ATOM   2416  CG2 ILE A 148      34.650  52.970  61.250  1.00  0.00           C  
ATOM   2417  CD  ILE A 148      37.470  51.830  60.540  1.00  0.00           C  
ATOM   2418  HN  ILE A 148      34.160  52.740  58.170  1.00  0.00           H  
ATOM   2419  HA  ILE A 148      34.660  55.170  59.740  1.00  0.00           H  
ATOM   2420  HB  ILE A 148      36.430  53.930  60.840  1.00  0.00           H  
ATOM   2421 1HG1 ILE A 148      36.760  52.430  58.580  1.00  0.00           H  
ATOM   2422 2HG1 ILE A 148      35.620  51.330  59.490  1.00  0.00           H  
ATOM   2423 1HG2 ILE A 148      33.960  52.240  60.790  1.00  0.00           H  
ATOM   2424 2HG2 ILE A 148      34.020  53.850  61.460  1.00  0.00           H  
ATOM   2425 3HG2 ILE A 148      35.120  52.490  62.150  1.00  0.00           H  
ATOM   2426  HD1 ILE A 148      37.010  51.560  61.510  1.00  0.00           H  
ATOM   2427  HD2 ILE A 148      38.210  52.620  60.790  1.00  0.00           H  
ATOM   2428  HD3 ILE A 148      38.080  50.960  60.240  1.00  0.00           H  
ATOM   2429  N   ALA A 149      37.000  55.900  58.820  1.00  0.00           N  
ATOM   2430  CA  ALA A 149      38.000  56.580  58.140  1.00  0.00           C  
ATOM   2431  C   ALA A 149      39.210  56.900  59.150  1.00  0.00           C  
ATOM   2432  O   ALA A 149      38.940  57.620  60.150  1.00  0.00           O  
ATOM   2433  CB  ALA A 149      37.470  57.920  57.580  1.00  0.00           C  
ATOM   2434  HN  ALA A 149      36.700  56.290  59.680  1.00  0.00           H  
ATOM   2435  HA  ALA A 149      38.320  55.940  57.320  1.00  0.00           H  
ATOM   2436  HB1 ALA A 149      36.920  58.430  58.400  1.00  0.00           H  
ATOM   2437  HB2 ALA A 149      36.790  57.850  56.710  1.00  0.00           H  
ATOM   2438  HB3 ALA A 149      38.350  58.490  57.200  1.00  0.00           H  
ATOM   2439  N   GLY A 150      40.460  56.340  58.940  1.00  0.00           N  
ATOM   2440  CA  GLY A 150      41.590  56.460  59.830  1.00  0.00           C  
ATOM   2441  C   GLY A 150      42.570  57.530  59.430  1.00  0.00           C  
ATOM   2442  O   GLY A 150      42.480  58.270  58.420  1.00  0.00           O  
ATOM   2443  HN  GLY A 150      40.540  55.760  58.120  1.00  0.00           H  
ATOM   2444  HA1 GLY A 150      42.170  55.550  59.700  1.00  0.00           H  
ATOM   2445  HA2 GLY A 150      41.220  56.670  60.820  1.00  0.00           H  
ATOM   2446  N   GLU A 151      43.670  57.650  60.240  1.00  0.00           N  
ATOM   2447  CA  GLU A 151      44.900  58.280  59.740  1.00  0.00           C  
ATOM   2448  C   GLU A 151      46.170  57.370  59.950  1.00  0.00           C  
ATOM   2449  O   GLU A 151      46.300  56.580  60.920  1.00  0.00           O  
ATOM   2450  CB  GLU A 151      45.120  59.640  60.350  1.00  0.00           C  
ATOM   2451  CG  GLU A 151      46.280  60.560  59.870  1.00  0.00           C  
ATOM   2452  CD  GLU A 151      46.240  61.990  60.400  1.00  0.00           C  
ATOM   2453  OE1 GLU A 151      46.970  62.230  61.370  1.00  0.00           O  
ATOM   2454  OE2 GLU A 151      45.440  62.810  59.870  1.00  0.00           O1-
ATOM   2455  HN  GLU A 151      43.790  57.300  61.160  1.00  0.00           H  
ATOM   2456  HA  GLU A 151      44.790  58.510  58.690  1.00  0.00           H  
ATOM   2457  HB1 GLU A 151      45.140  59.490  61.450  1.00  0.00           H  
ATOM   2458  HB2 GLU A 151      44.180  60.180  60.090  1.00  0.00           H  
ATOM   2459  HG1 GLU A 151      46.090  60.580  58.780  1.00  0.00           H  
ATOM   2460  HG2 GLU A 151      47.220  59.990  60.070  1.00  0.00           H  
ATOM   2461  N   MET A 152      47.140  57.460  58.990  1.00  0.00           N  
ATOM   2462  CA  MET A 152      48.100  56.460  58.750  1.00  0.00           C  
ATOM   2463  C   MET A 152      49.450  57.090  59.240  1.00  0.00           C  
ATOM   2464  O   MET A 152      50.010  58.070  58.710  1.00  0.00           O  
ATOM   2465  CB  MET A 152      48.110  55.880  57.310  1.00  0.00           C  
ATOM   2466  CG  MET A 152      47.400  54.580  57.190  1.00  0.00           C  
ATOM   2467  SD  MET A 152      45.760  54.530  57.860  1.00  0.00           S  
ATOM   2468  CE  MET A 152      44.780  55.310  56.500  1.00  0.00           C  
ATOM   2469  HN  MET A 152      47.050  58.240  58.370  1.00  0.00           H  
ATOM   2470  HA  MET A 152      47.910  55.560  59.320  1.00  0.00           H  
ATOM   2471  HB1 MET A 152      49.160  55.770  56.970  1.00  0.00           H  
ATOM   2472  HB2 MET A 152      47.730  56.710  56.670  1.00  0.00           H  
ATOM   2473  HG1 MET A 152      48.000  53.770  57.650  1.00  0.00           H  
ATOM   2474  HG2 MET A 152      47.280  54.270  56.130  1.00  0.00           H  
ATOM   2475  HE1 MET A 152      44.980  54.880  55.490  1.00  0.00           H  
ATOM   2476  HE2 MET A 152      45.080  56.360  56.320  1.00  0.00           H  
ATOM   2477  HE3 MET A 152      43.690  55.160  56.600  1.00  0.00           H  
ATOM   2478  N   LEU A 153      49.940  56.510  60.330  1.00  0.00           N  
ATOM   2479  CA  LEU A 153      51.090  57.010  61.000  1.00  0.00           C  
ATOM   2480  C   LEU A 153      52.140  55.860  61.170  1.00  0.00           C  
ATOM   2481  O   LEU A 153      53.180  55.990  61.820  1.00  0.00           O  
ATOM   2482  CB  LEU A 153      50.770  57.520  62.420  1.00  0.00           C  
ATOM   2483  CG  LEU A 153      49.580  58.560  62.520  1.00  0.00           C  
ATOM   2484  CD1 LEU A 153      49.200  58.750  64.010  1.00  0.00           C  
ATOM   2485  CD2 LEU A 153      49.900  59.830  61.730  1.00  0.00           C  
ATOM   2486  HN  LEU A 153      49.210  56.120  60.880  1.00  0.00           H  
ATOM   2487  HA  LEU A 153      51.600  57.810  60.480  1.00  0.00           H  
ATOM   2488  HB1 LEU A 153      51.690  58.050  62.760  1.00  0.00           H  
ATOM   2489  HB2 LEU A 153      50.620  56.710  63.160  1.00  0.00           H  
ATOM   2490  HG  LEU A 153      48.650  58.090  62.160  1.00  0.00           H  
ATOM   2491 1HD1 LEU A 153      48.500  59.600  64.130  1.00  0.00           H  
ATOM   2492 2HD1 LEU A 153      50.150  58.850  64.590  1.00  0.00           H  
ATOM   2493 3HD1 LEU A 153      48.830  57.780  64.400  1.00  0.00           H  
ATOM   2494 1HD2 LEU A 153      49.800  59.750  60.620  1.00  0.00           H  
ATOM   2495 2HD2 LEU A 153      50.890  60.270  61.980  1.00  0.00           H  
ATOM   2496 3HD2 LEU A 153      49.160  60.630  61.980  1.00  0.00           H  
ATOM   2497  N   ASN A 154      51.810  54.720  60.580  1.00  0.00           N  
ATOM   2498  CA  ASN A 154      52.550  53.500  60.700  1.00  0.00           C  
ATOM   2499  C   ASN A 154      52.320  52.710  59.480  1.00  0.00           C  
ATOM   2500  O   ASN A 154      51.180  52.780  58.970  1.00  0.00           O  
ATOM   2501  CB  ASN A 154      51.920  52.810  61.970  1.00  0.00           C  
ATOM   2502  CG  ASN A 154      52.640  51.520  62.360  1.00  0.00           C  
ATOM   2503  ND2 ASN A 154      52.990  51.460  63.730  1.00  0.00           N  
ATOM   2504  OD1 ASN A 154      53.010  50.610  61.580  1.00  0.00           O  
ATOM   2505  HN  ASN A 154      50.990  54.620  60.010  1.00  0.00           H  
ATOM   2506  HA  ASN A 154      53.620  53.670  60.730  1.00  0.00           H  
ATOM   2507  HB1 ASN A 154      50.820  52.720  61.830  1.00  0.00           H  
ATOM   2508  HB2 ASN A 154      52.000  53.510  62.830  1.00  0.00           H  
ATOM   2509 1HD2 ASN A 154      53.530  50.680  64.020  1.00  0.00           H  
ATOM   2510 2HD2 ASN A 154      52.740  52.170  64.400  1.00  0.00           H  
ATOM   2511  N   THR A 155      53.270  51.920  59.010  1.00  0.00           N  
ATOM   2512  CA  THR A 155      53.250  51.180  57.750  1.00  0.00           C  
ATOM   2513  C   THR A 155      52.670  49.780  57.950  1.00  0.00           C  
ATOM   2514  O   THR A 155      52.100  49.190  57.040  1.00  0.00           O  
ATOM   2515  CB  THR A 155      54.570  51.020  57.020  1.00  0.00           C  
ATOM   2516  CG2 THR A 155      54.760  52.320  56.150  1.00  0.00           C  
ATOM   2517  OG1 THR A 155      55.630  50.850  57.970  1.00  0.00           O  
ATOM   2518  HN  THR A 155      54.160  52.050  59.450  1.00  0.00           H  
ATOM   2519  HA  THR A 155      52.670  51.690  56.980  1.00  0.00           H  
ATOM   2520  HB  THR A 155      54.560  50.110  56.380  1.00  0.00           H  
ATOM   2521  HG1 THR A 155      55.790  49.910  58.030  1.00  0.00           H  
ATOM   2522 1HG2 THR A 155      55.730  52.140  55.650  1.00  0.00           H  
ATOM   2523 2HG2 THR A 155      55.010  53.210  56.770  1.00  0.00           H  
ATOM   2524 3HG2 THR A 155      53.960  52.530  55.410  1.00  0.00           H  
ATOM   2525  N   ILE A 156      52.790  49.260  59.210  1.00  0.00           N  
ATOM   2526  CA  ILE A 156      52.630  47.840  59.600  1.00  0.00           C  
ATOM   2527  C   ILE A 156      51.310  47.650  60.320  1.00  0.00           C  
ATOM   2528  O   ILE A 156      50.550  46.700  60.030  1.00  0.00           O  
ATOM   2529  CB  ILE A 156      53.900  47.430  60.380  1.00  0.00           C  
ATOM   2530  CG1 ILE A 156      55.090  47.390  59.430  1.00  0.00           C  
ATOM   2531  CG2 ILE A 156      53.640  45.980  60.900  1.00  0.00           C  
ATOM   2532  CD  ILE A 156      56.510  47.200  60.070  1.00  0.00           C  
ATOM   2533  HN  ILE A 156      53.120  49.890  59.910  1.00  0.00           H  
ATOM   2534  HA  ILE A 156      52.510  47.270  58.690  1.00  0.00           H  
ATOM   2535  HB  ILE A 156      54.110  48.080  61.250  1.00  0.00           H  
ATOM   2536 1HG1 ILE A 156      55.220  48.340  58.880  1.00  0.00           H  
ATOM   2537 2HG1 ILE A 156      55.010  46.590  58.680  1.00  0.00           H  
ATOM   2538 1HG2 ILE A 156      52.870  46.020  61.700  1.00  0.00           H  
ATOM   2539 2HG2 ILE A 156      54.560  45.510  61.310  1.00  0.00           H  
ATOM   2540 3HG2 ILE A 156      53.160  45.350  60.120  1.00  0.00           H  
ATOM   2541  HD1 ILE A 156      56.880  48.150  60.510  1.00  0.00           H  
ATOM   2542  HD2 ILE A 156      57.350  46.790  59.480  1.00  0.00           H  
ATOM   2543  HD3 ILE A 156      56.300  46.540  60.940  1.00  0.00           H  
ATOM   2544  N   SER A 157      50.920  48.540  61.200  1.00  0.00           N  
ATOM   2545  CA  SER A 157      49.660  48.370  61.900  1.00  0.00           C  
ATOM   2546  C   SER A 157      48.420  48.540  60.980  1.00  0.00           C  
ATOM   2547  O   SER A 157      47.470  47.820  61.380  1.00  0.00           O  
ATOM   2548  CB  SER A 157      49.490  49.250  63.150  1.00  0.00           C  
ATOM   2549  OG  SER A 157      49.730  50.630  62.870  1.00  0.00           O  
ATOM   2550  HN  SER A 157      51.450  49.360  61.380  1.00  0.00           H  
ATOM   2551  HA  SER A 157      49.590  47.330  62.200  1.00  0.00           H  
ATOM   2552  HB1 SER A 157      50.220  48.820  63.870  1.00  0.00           H  
ATOM   2553  HB2 SER A 157      48.490  49.100  63.610  1.00  0.00           H  
ATOM   2554  HG1 SER A 157      49.660  51.120  63.690  1.00  0.00           H  
ATOM   2555  N   PRO A 158      48.190  49.360  59.930  1.00  0.00           N  
ATOM   2556  CA  PRO A 158      47.120  49.230  59.000  1.00  0.00           C  
ATOM   2557  C   PRO A 158      47.100  47.870  58.290  1.00  0.00           C  
ATOM   2558  O   PRO A 158      46.020  47.630  57.780  1.00  0.00           O  
ATOM   2559  CB  PRO A 158      47.300  50.490  58.010  1.00  0.00           C  
ATOM   2560  CG  PRO A 158      48.780  50.610  57.980  1.00  0.00           C  
ATOM   2561  CD  PRO A 158      49.100  50.370  59.480  1.00  0.00           C  
ATOM   2562  HA  PRO A 158      46.190  49.290  59.540  1.00  0.00           H  
ATOM   2563  HB1 PRO A 158      46.960  51.430  58.490  1.00  0.00           H  
ATOM   2564  HB2 PRO A 158      46.760  50.440  57.040  1.00  0.00           H  
ATOM   2565  HG1 PRO A 158      49.230  49.820  57.350  1.00  0.00           H  
ATOM   2566  HG2 PRO A 158      49.050  51.560  57.460  1.00  0.00           H  
ATOM   2567  HD1 PRO A 158      50.200  50.250  59.630  1.00  0.00           H  
ATOM   2568  HD2 PRO A 158      48.890  51.380  59.890  1.00  0.00           H  
ATOM   2569  N   GLN A 159      48.100  46.980  58.290  1.00  0.00           N  
ATOM   2570  CA  GLN A 159      48.090  45.640  57.640  1.00  0.00           C  
ATOM   2571  C   GLN A 159      47.210  44.680  58.420  1.00  0.00           C  
ATOM   2572  O   GLN A 159      46.750  43.620  57.940  1.00  0.00           O  
ATOM   2573  CB  GLN A 159      49.560  45.060  57.500  1.00  0.00           C  
ATOM   2574  CG  GLN A 159      49.770  43.790  56.610  1.00  0.00           C  
ATOM   2575  CD  GLN A 159      49.020  43.720  55.330  1.00  0.00           C  
ATOM   2576  NE2 GLN A 159      49.780  43.190  54.340  1.00  0.00           N  
ATOM   2577  OE1 GLN A 159      47.840  43.990  55.060  1.00  0.00           O  
ATOM   2578  HN  GLN A 159      48.930  47.290  58.750  1.00  0.00           H  
ATOM   2579  HA  GLN A 159      47.750  45.820  56.640  1.00  0.00           H  
ATOM   2580  HB1 GLN A 159      49.870  44.760  58.530  1.00  0.00           H  
ATOM   2581  HB2 GLN A 159      50.220  45.900  57.180  1.00  0.00           H  
ATOM   2582  HG1 GLN A 159      49.390  42.910  57.170  1.00  0.00           H  
ATOM   2583  HG2 GLN A 159      50.860  43.640  56.510  1.00  0.00           H  
ATOM   2584 1HE2 GLN A 159      49.320  43.090  53.470  1.00  0.00           H  
ATOM   2585 2HE2 GLN A 159      50.780  43.270  54.410  1.00  0.00           H  
ATOM   2586  N   PHE A 160      46.790  45.130  59.660  1.00  0.00           N  
ATOM   2587  CA  PHE A 160      45.830  44.340  60.400  1.00  0.00           C  
ATOM   2588  C   PHE A 160      44.450  44.830  60.210  1.00  0.00           C  
ATOM   2589  O   PHE A 160      43.510  44.130  60.550  1.00  0.00           O  
ATOM   2590  CB  PHE A 160      46.200  44.500  61.860  1.00  0.00           C  
ATOM   2591  CG  PHE A 160      47.480  43.780  62.170  1.00  0.00           C  
ATOM   2592  CD1 PHE A 160      47.440  42.530  62.850  1.00  0.00           C  
ATOM   2593  CD2 PHE A 160      48.740  44.350  61.910  1.00  0.00           C  
ATOM   2594  CE1 PHE A 160      48.650  42.020  63.430  1.00  0.00           C  
ATOM   2595  CE2 PHE A 160      49.900  43.910  62.560  1.00  0.00           C  
ATOM   2596  CZ  PHE A 160      49.850  42.730  63.340  1.00  0.00           C  
ATOM   2597  HN  PHE A 160      47.150  45.970  60.060  1.00  0.00           H  
ATOM   2598  HA  PHE A 160      45.880  43.280  60.160  1.00  0.00           H  
ATOM   2599  HB1 PHE A 160      45.430  44.060  62.520  1.00  0.00           H  
ATOM   2600  HB2 PHE A 160      46.300  45.580  62.110  1.00  0.00           H  
ATOM   2601  HD1 PHE A 160      46.500  42.050  63.070  1.00  0.00           H  
ATOM   2602  HD2 PHE A 160      48.810  45.200  61.250  1.00  0.00           H  
ATOM   2603  HE1 PHE A 160      48.760  41.120  64.010  1.00  0.00           H  
ATOM   2604  HE2 PHE A 160      50.810  44.430  62.310  1.00  0.00           H  
ATOM   2605  HZ  PHE A 160      50.720  42.370  63.880  1.00  0.00           H  
ATOM   2606  N   LEU A 161      44.330  46.090  59.670  1.00  0.00           N  
ATOM   2607  CA  LEU A 161      43.080  46.830  59.760  1.00  0.00           C  
ATOM   2608  C   LEU A 161      42.560  47.290  58.400  1.00  0.00           C  
ATOM   2609  O   LEU A 161      41.610  48.090  58.340  1.00  0.00           O  
ATOM   2610  CB  LEU A 161      43.340  48.050  60.640  1.00  0.00           C  
ATOM   2611  CG  LEU A 161      43.740  47.880  62.170  1.00  0.00           C  
ATOM   2612  CD1 LEU A 161      44.250  49.180  62.830  1.00  0.00           C  
ATOM   2613  CD2 LEU A 161      42.680  47.120  63.000  1.00  0.00           C  
ATOM   2614  HN  LEU A 161      45.080  46.520  59.160  1.00  0.00           H  
ATOM   2615  HA  LEU A 161      42.380  46.260  60.370  1.00  0.00           H  
ATOM   2616  HB1 LEU A 161      42.430  48.680  60.700  1.00  0.00           H  
ATOM   2617  HB2 LEU A 161      44.150  48.580  60.090  1.00  0.00           H  
ATOM   2618  HG  LEU A 161      44.700  47.330  62.180  1.00  0.00           H  
ATOM   2619 1HD1 LEU A 161      44.900  49.070  63.710  1.00  0.00           H  
ATOM   2620 2HD1 LEU A 161      43.460  49.920  63.080  1.00  0.00           H  
ATOM   2621 3HD1 LEU A 161      44.780  49.830  62.110  1.00  0.00           H  
ATOM   2622 1HD2 LEU A 161      42.390  46.100  62.660  1.00  0.00           H  
ATOM   2623 2HD2 LEU A 161      41.740  47.710  62.910  1.00  0.00           H  
ATOM   2624 3HD2 LEU A 161      42.770  47.030  64.100  1.00  0.00           H  
ATOM   2625  N   SER A 162      43.200  47.000  57.300  1.00  0.00           N  
ATOM   2626  CA  SER A 162      42.940  47.600  55.970  1.00  0.00           C  
ATOM   2627  C   SER A 162      41.660  47.230  55.330  1.00  0.00           C  
ATOM   2628  O   SER A 162      41.020  47.980  54.570  1.00  0.00           O  
ATOM   2629  CB  SER A 162      44.200  47.390  55.020  1.00  0.00           C  
ATOM   2630  OG  SER A 162      44.690  46.000  55.070  1.00  0.00           O  
ATOM   2631  HN  SER A 162      44.090  46.560  57.320  1.00  0.00           H  
ATOM   2632  HA  SER A 162      42.850  48.670  56.070  1.00  0.00           H  
ATOM   2633  HB1 SER A 162      45.000  48.010  55.480  1.00  0.00           H  
ATOM   2634  HB2 SER A 162      43.890  47.660  53.980  1.00  0.00           H  
ATOM   2635  HG1 SER A 162      43.970  45.410  54.820  1.00  0.00           H  
ATOM   2636  N   ASP A 163      41.070  46.060  55.660  1.00  0.00           N  
ATOM   2637  CA  ASP A 163      39.730  45.820  55.260  1.00  0.00           C  
ATOM   2638  C   ASP A 163      38.620  46.780  55.740  1.00  0.00           C  
ATOM   2639  O   ASP A 163      37.810  47.210  54.920  1.00  0.00           O  
ATOM   2640  CB  ASP A 163      39.520  44.310  55.540  1.00  0.00           C  
ATOM   2641  CG  ASP A 163      39.610  43.850  56.960  1.00  0.00           C  
ATOM   2642  OD1 ASP A 163      40.120  44.610  57.790  1.00  0.00           O  
ATOM   2643  OD2 ASP A 163      39.300  42.680  57.290  1.00  0.00           O1-
ATOM   2644  HN  ASP A 163      41.370  45.360  56.300  1.00  0.00           H  
ATOM   2645  HA  ASP A 163      39.640  45.950  54.200  1.00  0.00           H  
ATOM   2646  HB1 ASP A 163      40.250  43.760  54.920  1.00  0.00           H  
ATOM   2647  HB2 ASP A 163      38.510  44.020  55.180  1.00  0.00           H  
ATOM   2648  N   CYS A 164      38.630  47.220  57.020  1.00  0.00           N  
ATOM   2649  CA  CYS A 164      37.610  48.000  57.640  1.00  0.00           C  
ATOM   2650  C   CYS A 164      37.640  49.420  57.180  1.00  0.00           C  
ATOM   2651  O   CYS A 164      36.620  50.100  57.240  1.00  0.00           O  
ATOM   2652  CB  CYS A 164      37.870  48.030  59.230  1.00  0.00           C  
ATOM   2653  SG  CYS A 164      37.940  46.450  60.080  1.00  0.00           S  
ATOM   2654  HN  CYS A 164      39.430  46.830  57.450  1.00  0.00           H  
ATOM   2655  HA  CYS A 164      36.670  47.530  57.430  1.00  0.00           H  
ATOM   2656  HB1 CYS A 164      37.130  48.750  59.620  1.00  0.00           H  
ATOM   2657  HB2 CYS A 164      38.890  48.420  59.450  1.00  0.00           H  
ATOM   2658  HG1 CYS A 164      38.320  45.800  59.000  1.00  0.00           H  
ATOM   2659  N   PHE A 165      38.830  49.960  56.740  1.00  0.00           N  
ATOM   2660  CA  PHE A 165      38.890  51.380  56.280  1.00  0.00           C  
ATOM   2661  C   PHE A 165      38.200  51.700  54.940  1.00  0.00           C  
ATOM   2662  O   PHE A 165      38.520  51.130  53.950  1.00  0.00           O  
ATOM   2663  CB  PHE A 165      40.350  52.080  56.320  1.00  0.00           C  
ATOM   2664  CG  PHE A 165      41.080  52.030  57.700  1.00  0.00           C  
ATOM   2665  CD1 PHE A 165      40.460  52.620  58.780  1.00  0.00           C  
ATOM   2666  CD2 PHE A 165      42.490  51.700  57.810  1.00  0.00           C  
ATOM   2667  CE1 PHE A 165      41.100  52.850  60.000  1.00  0.00           C  
ATOM   2668  CE2 PHE A 165      43.160  51.890  59.020  1.00  0.00           C  
ATOM   2669  CZ  PHE A 165      42.470  52.410  60.160  1.00  0.00           C  
ATOM   2670  HN  PHE A 165      39.610  49.350  56.650  1.00  0.00           H  
ATOM   2671  HA  PHE A 165      38.350  51.920  57.040  1.00  0.00           H  
ATOM   2672  HB1 PHE A 165      40.350  53.080  55.840  1.00  0.00           H  
ATOM   2673  HB2 PHE A 165      40.920  51.430  55.640  1.00  0.00           H  
ATOM   2674  HD1 PHE A 165      39.440  52.950  58.680  1.00  0.00           H  
ATOM   2675  HD2 PHE A 165      43.000  51.210  56.990  1.00  0.00           H  
ATOM   2676  HE1 PHE A 165      40.520  53.320  60.790  1.00  0.00           H  
ATOM   2677  HE2 PHE A 165      44.170  51.520  59.080  1.00  0.00           H  
ATOM   2678  HZ  PHE A 165      43.080  52.650  61.030  1.00  0.00           H  
ATOM   2679  N   SER A 166      37.310  52.710  54.860  1.00  0.00           N  
ATOM   2680  CA  SER A 166      36.620  53.150  53.630  1.00  0.00           C  
ATOM   2681  C   SER A 166      37.210  54.510  53.140  1.00  0.00           C  
ATOM   2682  O   SER A 166      37.020  54.970  52.100  1.00  0.00           O  
ATOM   2683  CB  SER A 166      35.090  53.400  53.980  1.00  0.00           C  
ATOM   2684  OG  SER A 166      34.560  52.130  54.220  1.00  0.00           O  
ATOM   2685  HN  SER A 166      37.080  53.220  55.670  1.00  0.00           H  
ATOM   2686  HA  SER A 166      36.610  52.360  52.900  1.00  0.00           H  
ATOM   2687  HB1 SER A 166      34.430  53.730  53.160  1.00  0.00           H  
ATOM   2688  HB2 SER A 166      34.890  54.110  54.810  1.00  0.00           H  
ATOM   2689  HG1 SER A 166      35.150  51.670  54.820  1.00  0.00           H  
ATOM   2690  N   LEU A 167      38.060  55.160  54.020  1.00  0.00           N  
ATOM   2691  CA  LEU A 167      38.750  56.410  53.560  1.00  0.00           C  
ATOM   2692  C   LEU A 167      39.950  56.470  54.490  1.00  0.00           C  
ATOM   2693  O   LEU A 167      39.950  55.880  55.540  1.00  0.00           O  
ATOM   2694  CB  LEU A 167      37.800  57.660  53.670  1.00  0.00           C  
ATOM   2695  CG  LEU A 167      38.380  59.070  53.520  1.00  0.00           C  
ATOM   2696  CD1 LEU A 167      37.260  59.980  52.920  1.00  0.00           C  
ATOM   2697  CD2 LEU A 167      39.010  59.710  54.740  1.00  0.00           C  
ATOM   2698  HN  LEU A 167      38.430  54.790  54.870  1.00  0.00           H  
ATOM   2699  HA  LEU A 167      39.030  56.090  52.570  1.00  0.00           H  
ATOM   2700  HB1 LEU A 167      37.200  57.520  54.590  1.00  0.00           H  
ATOM   2701  HB2 LEU A 167      37.110  57.560  52.790  1.00  0.00           H  
ATOM   2702  HG  LEU A 167      39.170  58.980  52.760  1.00  0.00           H  
ATOM   2703 1HD1 LEU A 167      36.500  60.190  53.700  1.00  0.00           H  
ATOM   2704 2HD1 LEU A 167      36.810  59.530  52.030  1.00  0.00           H  
ATOM   2705 3HD1 LEU A 167      37.680  60.960  52.630  1.00  0.00           H  
ATOM   2706 1HD2 LEU A 167      39.910  59.120  55.020  1.00  0.00           H  
ATOM   2707 2HD2 LEU A 167      38.340  59.930  55.600  1.00  0.00           H  
ATOM   2708 3HD2 LEU A 167      39.230  60.730  54.370  1.00  0.00           H  
ATOM   2709  N   GLY A 168      41.070  57.040  54.010  1.00  0.00           N  
ATOM   2710  CA  GLY A 168      42.290  57.040  54.830  1.00  0.00           C  
ATOM   2711  C   GLY A 168      42.920  58.420  54.600  1.00  0.00           C  
ATOM   2712  O   GLY A 168      42.880  59.080  53.550  1.00  0.00           O  
ATOM   2713  HN  GLY A 168      41.180  57.390  53.090  1.00  0.00           H  
ATOM   2714  HA1 GLY A 168      42.960  56.300  54.420  1.00  0.00           H  
ATOM   2715  HA2 GLY A 168      42.160  57.000  55.910  1.00  0.00           H  
ATOM   2716  N   ALA A 169      43.720  58.870  55.530  1.00  0.00           N  
ATOM   2717  CA  ALA A 169      44.530  60.040  55.320  1.00  0.00           C  
ATOM   2718  C   ALA A 169      45.900  59.680  55.840  1.00  0.00           C  
ATOM   2719  O   ALA A 169      46.090  58.790  56.650  1.00  0.00           O  
ATOM   2720  CB  ALA A 169      43.870  61.170  56.120  1.00  0.00           C  
ATOM   2721  HN  ALA A 169      43.870  58.350  56.370  1.00  0.00           H  
ATOM   2722  HA  ALA A 169      44.600  60.340  54.280  1.00  0.00           H  
ATOM   2723  HB1 ALA A 169      43.910  61.080  57.220  1.00  0.00           H  
ATOM   2724  HB2 ALA A 169      42.840  61.290  55.720  1.00  0.00           H  
ATOM   2725  HB3 ALA A 169      44.370  62.150  55.950  1.00  0.00           H  
ATOM   2726  N   ILE A 170      46.860  60.450  55.260  1.00  0.00           N  
ATOM   2727  CA  ILE A 170      48.240  60.470  55.590  1.00  0.00           C  
ATOM   2728  C   ILE A 170      48.350  61.840  56.120  1.00  0.00           C  
ATOM   2729  O   ILE A 170      48.060  62.850  55.530  1.00  0.00           O  
ATOM   2730  CB  ILE A 170      49.160  60.310  54.400  1.00  0.00           C  
ATOM   2731  CG1 ILE A 170      49.010  58.910  53.710  1.00  0.00           C  
ATOM   2732  CG2 ILE A 170      50.610  60.730  54.810  1.00  0.00           C  
ATOM   2733  CD  ILE A 170      50.010  57.890  54.290  1.00  0.00           C  
ATOM   2734  HN  ILE A 170      46.630  61.070  54.530  1.00  0.00           H  
ATOM   2735  HA  ILE A 170      48.500  59.730  56.330  1.00  0.00           H  
ATOM   2736  HB  ILE A 170      48.890  60.970  53.550  1.00  0.00           H  
ATOM   2737 1HG1 ILE A 170      49.340  58.860  52.660  1.00  0.00           H  
ATOM   2738 2HG1 ILE A 170      47.990  58.490  53.850  1.00  0.00           H  
ATOM   2739 1HG2 ILE A 170      50.830  60.290  55.810  1.00  0.00           H  
ATOM   2740 2HG2 ILE A 170      50.810  61.820  54.920  1.00  0.00           H  
ATOM   2741 3HG2 ILE A 170      51.290  60.310  54.040  1.00  0.00           H  
ATOM   2742  HD1 ILE A 170      51.080  58.010  54.020  1.00  0.00           H  
ATOM   2743  HD2 ILE A 170      49.730  56.880  53.930  1.00  0.00           H  
ATOM   2744  HD3 ILE A 170      50.000  57.900  55.400  1.00  0.00           H  
ATOM   2745  N   GLY A 171      48.800  61.820  57.390  1.00  0.00           N  
ATOM   2746  CA  GLY A 171      48.990  63.010  58.160  1.00  0.00           C  
ATOM   2747  C   GLY A 171      49.860  64.020  57.750  1.00  0.00           C  
ATOM   2748  O   GLY A 171      50.690  63.820  56.840  1.00  0.00           O  
ATOM   2749  HN  GLY A 171      49.320  61.010  57.660  1.00  0.00           H  
ATOM   2750  HA1 GLY A 171      49.340  62.750  59.150  1.00  0.00           H  
ATOM   2751  HA2 GLY A 171      47.970  63.380  58.170  1.00  0.00           H  
ATOM   2752  N   ALA A 172      49.840  65.180  58.490  1.00  0.00           N  
ATOM   2753  CA  ALA A 172      50.800  66.300  58.350  1.00  0.00           C  
ATOM   2754  C   ALA A 172      52.220  65.880  58.510  1.00  0.00           C  
ATOM   2755  O   ALA A 172      53.160  66.190  57.760  1.00  0.00           O  
ATOM   2756  CB  ALA A 172      50.480  67.580  59.090  1.00  0.00           C  
ATOM   2757  HN  ALA A 172      49.170  65.140  59.230  1.00  0.00           H  
ATOM   2758  HA  ALA A 172      50.730  66.530  57.300  1.00  0.00           H  
ATOM   2759  HB1 ALA A 172      49.490  68.000  58.830  1.00  0.00           H  
ATOM   2760  HB2 ALA A 172      51.220  68.380  58.870  1.00  0.00           H  
ATOM   2761  HB3 ALA A 172      50.450  67.410  60.190  1.00  0.00           H  
ATOM   2762  N   ARG A 173      52.490  65.090  59.560  1.00  0.00           N  
ATOM   2763  CA  ARG A 173      53.800  64.480  59.870  1.00  0.00           C  
ATOM   2764  C   ARG A 173      54.360  63.530  58.890  1.00  0.00           C  
ATOM   2765  O   ARG A 173      55.600  63.490  58.740  1.00  0.00           O  
ATOM   2766  CB  ARG A 173      53.870  64.050  61.400  1.00  0.00           C  
ATOM   2767  CG  ARG A 173      53.990  65.300  62.390  1.00  0.00           C  
ATOM   2768  CD  ARG A 173      54.330  64.930  63.830  1.00  0.00           C  
ATOM   2769  NE  ARG A 173      54.800  66.190  64.430  1.00  0.00           N  
ATOM   2770  CZ  ARG A 173      54.070  66.920  65.290  1.00  0.00           C  
ATOM   2771  NH1 ARG A 173      53.150  66.480  66.100  1.00  0.00           N1+
ATOM   2772  NH2 ARG A 173      54.400  68.220  65.520  1.00  0.00           N  
ATOM   2773  HN  ARG A 173      51.740  64.770  60.130  1.00  0.00           H  
ATOM   2774  HA  ARG A 173      54.480  65.310  59.990  1.00  0.00           H  
ATOM   2775  HB1 ARG A 173      54.830  63.490  61.380  1.00  0.00           H  
ATOM   2776  HB2 ARG A 173      53.110  63.360  61.830  1.00  0.00           H  
ATOM   2777  HG1 ARG A 173      53.080  65.930  62.480  1.00  0.00           H  
ATOM   2778  HG2 ARG A 173      54.710  65.990  61.900  1.00  0.00           H  
ATOM   2779  HD1 ARG A 173      55.200  64.250  63.950  1.00  0.00           H  
ATOM   2780  HD2 ARG A 173      53.420  64.540  64.340  1.00  0.00           H  
ATOM   2781  HE  ARG A 173      55.550  66.570  63.890  1.00  0.00           H  
ATOM   2782 1HH1 ARG A 173      52.950  65.500  66.210  1.00  0.00           H  
ATOM   2783 2HH1 ARG A 173      52.720  67.100  66.750  1.00  0.00           H  
ATOM   2784 1HH2 ARG A 173      55.260  68.590  65.170  1.00  0.00           H  
ATOM   2785 2HH2 ARG A 173      54.040  68.760  66.290  1.00  0.00           H  
ATOM   2786  N   THR A 174      53.550  62.740  58.170  1.00  0.00           N  
ATOM   2787  CA  THR A 174      53.990  61.670  57.370  1.00  0.00           C  
ATOM   2788  C   THR A 174      53.850  61.800  55.860  1.00  0.00           C  
ATOM   2789  O   THR A 174      54.270  60.880  55.130  1.00  0.00           O  
ATOM   2790  CB  THR A 174      53.240  60.310  57.840  1.00  0.00           C  
ATOM   2791  CG2 THR A 174      54.030  59.850  59.110  1.00  0.00           C  
ATOM   2792  OG1 THR A 174      51.870  60.560  58.180  1.00  0.00           O  
ATOM   2793  HN  THR A 174      52.550  62.750  58.270  1.00  0.00           H  
ATOM   2794  HA  THR A 174      55.030  61.470  57.590  1.00  0.00           H  
ATOM   2795  HB  THR A 174      53.300  59.480  57.110  1.00  0.00           H  
ATOM   2796  HG1 THR A 174      51.370  59.740  58.080  1.00  0.00           H  
ATOM   2797 1HG2 THR A 174      54.020  60.660  59.870  1.00  0.00           H  
ATOM   2798 2HG2 THR A 174      55.090  59.670  58.830  1.00  0.00           H  
ATOM   2799 3HG2 THR A 174      53.600  58.890  59.470  1.00  0.00           H  
ATOM   2800  N   THR A 175      53.360  62.920  55.400  1.00  0.00           N  
ATOM   2801  CA  THR A 175      53.120  63.210  54.000  1.00  0.00           C  
ATOM   2802  C   THR A 175      54.330  63.070  53.090  1.00  0.00           C  
ATOM   2803  O   THR A 175      54.180  62.550  52.030  1.00  0.00           O  
ATOM   2804  CB  THR A 175      52.310  64.510  53.770  1.00  0.00           C  
ATOM   2805  CG2 THR A 175      52.970  65.750  54.310  1.00  0.00           C  
ATOM   2806  OG1 THR A 175      52.000  64.940  52.440  1.00  0.00           O  
ATOM   2807  HN  THR A 175      53.060  63.590  56.070  1.00  0.00           H  
ATOM   2808  HA  THR A 175      52.340  62.500  53.770  1.00  0.00           H  
ATOM   2809  HB  THR A 175      51.330  64.440  54.300  1.00  0.00           H  
ATOM   2810  HG1 THR A 175      51.730  65.840  52.590  1.00  0.00           H  
ATOM   2811 1HG2 THR A 175      53.780  66.100  53.630  1.00  0.00           H  
ATOM   2812 2HG2 THR A 175      53.490  65.650  55.280  1.00  0.00           H  
ATOM   2813 3HG2 THR A 175      52.250  66.590  54.420  1.00  0.00           H  
ATOM   2814  N   GLU A 176      55.510  63.500  53.520  1.00  0.00           N  
ATOM   2815  CA  GLU A 176      56.790  63.600  52.910  1.00  0.00           C  
ATOM   2816  C   GLU A 176      57.670  62.370  53.110  1.00  0.00           C  
ATOM   2817  O   GLU A 176      58.760  62.210  52.640  1.00  0.00           O  
ATOM   2818  CB  GLU A 176      57.510  64.990  53.240  1.00  0.00           C  
ATOM   2819  CG  GLU A 176      56.940  66.150  52.330  1.00  0.00           C  
ATOM   2820  CD  GLU A 176      57.880  66.600  51.190  1.00  0.00           C  
ATOM   2821  OE1 GLU A 176      58.510  67.690  51.300  1.00  0.00           O  
ATOM   2822  OE2 GLU A 176      58.030  65.880  50.200  1.00  0.00           O1-
ATOM   2823  HN  GLU A 176      55.600  63.840  54.460  1.00  0.00           H  
ATOM   2824  HA  GLU A 176      56.610  63.690  51.850  1.00  0.00           H  
ATOM   2825  HB1 GLU A 176      58.610  64.960  53.050  1.00  0.00           H  
ATOM   2826  HB2 GLU A 176      57.220  65.220  54.280  1.00  0.00           H  
ATOM   2827  HG1 GLU A 176      56.800  67.050  52.970  1.00  0.00           H  
ATOM   2828  HG2 GLU A 176      55.930  65.890  51.930  1.00  0.00           H  
ATOM   2829  N   SER A 177      57.190  61.410  53.890  1.00  0.00           N  
ATOM   2830  CA  SER A 177      57.820  60.120  54.090  1.00  0.00           C  
ATOM   2831  C   SER A 177      57.670  59.310  52.920  1.00  0.00           C  
ATOM   2832  O   SER A 177      56.580  59.090  52.370  1.00  0.00           O  
ATOM   2833  CB  SER A 177      57.250  59.440  55.410  1.00  0.00           C  
ATOM   2834  OG  SER A 177      57.670  58.060  55.610  1.00  0.00           O  
ATOM   2835  HN  SER A 177      56.230  61.470  54.170  1.00  0.00           H  
ATOM   2836  HA  SER A 177      58.870  60.320  54.280  1.00  0.00           H  
ATOM   2837  HB1 SER A 177      56.170  59.440  55.160  1.00  0.00           H  
ATOM   2838  HB2 SER A 177      57.440  60.110  56.280  1.00  0.00           H  
ATOM   2839  HG1 SER A 177      58.610  58.020  55.390  1.00  0.00           H  
ATOM   2840  N   GLN A 178      58.790  58.740  52.450  1.00  0.00           N  
ATOM   2841  CA  GLN A 178      58.860  57.910  51.280  1.00  0.00           C  
ATOM   2842  C   GLN A 178      58.020  56.660  51.350  1.00  0.00           C  
ATOM   2843  O   GLN A 178      57.250  56.340  50.450  1.00  0.00           O  
ATOM   2844  CB  GLN A 178      60.360  57.570  50.910  1.00  0.00           C  
ATOM   2845  CG  GLN A 178      60.610  56.610  49.670  1.00  0.00           C  
ATOM   2846  CD  GLN A 178      59.970  57.160  48.360  1.00  0.00           C  
ATOM   2847  NE2 GLN A 178      59.360  56.300  47.520  1.00  0.00           N  
ATOM   2848  OE1 GLN A 178      59.960  58.410  48.120  1.00  0.00           O  
ATOM   2849  HN  GLN A 178      59.700  58.900  52.840  1.00  0.00           H  
ATOM   2850  HA  GLN A 178      58.300  58.490  50.580  1.00  0.00           H  
ATOM   2851  HB1 GLN A 178      60.920  57.150  51.770  1.00  0.00           H  
ATOM   2852  HB2 GLN A 178      60.900  58.480  50.580  1.00  0.00           H  
ATOM   2853  HG1 GLN A 178      60.210  55.620  49.960  1.00  0.00           H  
ATOM   2854  HG2 GLN A 178      61.720  56.550  49.600  1.00  0.00           H  
ATOM   2855 1HE2 GLN A 178      59.370  55.340  47.780  1.00  0.00           H  
ATOM   2856 2HE2 GLN A 178      58.840  56.590  46.710  1.00  0.00           H  
ATOM   2857  N   LEU A 179      58.120  55.970  52.500  1.00  0.00           N  
ATOM   2858  CA  LEU A 179      57.380  54.760  52.690  1.00  0.00           C  
ATOM   2859  C   LEU A 179      55.890  55.010  52.890  1.00  0.00           C  
ATOM   2860  O   LEU A 179      55.110  54.160  52.560  1.00  0.00           O  
ATOM   2861  CB  LEU A 179      57.900  53.850  53.800  1.00  0.00           C  
ATOM   2862  CG  LEU A 179      59.380  53.450  53.810  1.00  0.00           C  
ATOM   2863  CD1 LEU A 179      59.610  52.330  54.850  1.00  0.00           C  
ATOM   2864  CD2 LEU A 179      59.800  53.020  52.360  1.00  0.00           C  
ATOM   2865  HN  LEU A 179      58.710  56.300  53.230  1.00  0.00           H  
ATOM   2866  HA  LEU A 179      57.400  54.160  51.780  1.00  0.00           H  
ATOM   2867  HB1 LEU A 179      57.210  52.970  53.830  1.00  0.00           H  
ATOM   2868  HB2 LEU A 179      57.770  54.490  54.690  1.00  0.00           H  
ATOM   2869  HG  LEU A 179      59.970  54.330  54.150  1.00  0.00           H  
ATOM   2870 1HD1 LEU A 179      59.400  52.600  55.910  1.00  0.00           H  
ATOM   2871 2HD1 LEU A 179      60.640  51.960  54.720  1.00  0.00           H  
ATOM   2872 3HD1 LEU A 179      58.920  51.480  54.630  1.00  0.00           H  
ATOM   2873 1HD2 LEU A 179      59.340  52.050  52.100  1.00  0.00           H  
ATOM   2874 2HD2 LEU A 179      60.900  52.870  52.250  1.00  0.00           H  
ATOM   2875 3HD2 LEU A 179      59.480  53.780  51.600  1.00  0.00           H  
ATOM   2876  N   HSD A 180      55.500  56.210  53.480  1.00  0.00           N  
ATOM   2877  CA  HSD A 180      54.130  56.420  53.700  1.00  0.00           C  
ATOM   2878  C   HSD A 180      53.440  56.910  52.390  1.00  0.00           C  
ATOM   2879  O   HSD A 180      52.200  56.810  52.300  1.00  0.00           O  
ATOM   2880  CB  HSD A 180      53.970  57.480  54.880  1.00  0.00           C  
ATOM   2881  CG  HSD A 180      54.330  56.880  56.310  1.00  0.00           C  
ATOM   2882  CD2 HSD A 180      53.530  56.470  57.300  1.00  0.00           C  
ATOM   2883  ND1 HSD A 180      55.600  56.640  56.740  1.00  0.00           N  
ATOM   2884  CE1 HSD A 180      55.470  56.080  58.010  1.00  0.00           C  
ATOM   2885  NE2 HSD A 180      54.210  55.980  58.410  1.00  0.00           N  
ATOM   2886  HN  HSD A 180      56.170  56.940  53.570  1.00  0.00           H  
ATOM   2887  HA  HSD A 180      53.660  55.500  54.010  1.00  0.00           H  
ATOM   2888  HB1 HSD A 180      52.920  57.830  54.810  1.00  0.00           H  
ATOM   2889  HB2 HSD A 180      54.480  58.430  54.610  1.00  0.00           H  
ATOM   2890  HD1 HSD A 180      56.420  56.890  56.250  1.00  0.00           H  
ATOM   2891  HD2 HSD A 180      52.450  56.580  57.370  1.00  0.00           H  
ATOM   2892  HE1 HSD A 180      56.360  56.010  58.630  1.00  0.00           H  
ATOM   2893  N   ARG A 181      54.170  57.330  51.280  1.00  0.00           N  
ATOM   2894  CA  ARG A 181      53.640  57.570  49.970  1.00  0.00           C  
ATOM   2895  C   ARG A 181      53.480  56.250  49.340  1.00  0.00           C  
ATOM   2896  O   ARG A 181      52.430  55.910  48.750  1.00  0.00           O  
ATOM   2897  CB  ARG A 181      54.550  58.590  49.180  1.00  0.00           C  
ATOM   2898  CG  ARG A 181      54.410  60.040  49.630  1.00  0.00           C  
ATOM   2899  CD  ARG A 181      55.520  60.820  49.050  1.00  0.00           C  
ATOM   2900  NE  ARG A 181      55.150  62.270  49.210  1.00  0.00           N  
ATOM   2901  CZ  ARG A 181      56.020  63.300  49.080  1.00  0.00           C  
ATOM   2902  NH1 ARG A 181      57.220  63.240  48.690  1.00  0.00           N1+
ATOM   2903  NH2 ARG A 181      55.580  64.500  49.510  1.00  0.00           N  
ATOM   2904  HN  ARG A 181      55.160  57.270  51.380  1.00  0.00           H  
ATOM   2905  HA  ARG A 181      52.690  58.040  50.130  1.00  0.00           H  
ATOM   2906  HB1 ARG A 181      54.140  58.670  48.160  1.00  0.00           H  
ATOM   2907  HB2 ARG A 181      55.600  58.250  49.270  1.00  0.00           H  
ATOM   2908  HG1 ARG A 181      54.450  60.170  50.730  1.00  0.00           H  
ATOM   2909  HG2 ARG A 181      53.410  60.330  49.240  1.00  0.00           H  
ATOM   2910  HD1 ARG A 181      55.700  60.630  47.970  1.00  0.00           H  
ATOM   2911  HD2 ARG A 181      56.410  60.660  49.690  1.00  0.00           H  
ATOM   2912  HE  ARG A 181      54.400  62.560  49.810  1.00  0.00           H  
ATOM   2913 1HH1 ARG A 181      57.630  62.360  48.440  1.00  0.00           H  
ATOM   2914 2HH1 ARG A 181      57.870  63.990  48.810  1.00  0.00           H  
ATOM   2915 1HH2 ARG A 181      54.610  64.720  49.630  1.00  0.00           H  
ATOM   2916 2HH2 ARG A 181      56.270  65.220  49.480  1.00  0.00           H  
ATOM   2917  N   GLU A 182      54.440  55.390  49.350  1.00  0.00           N  
ATOM   2918  CA  GLU A 182      54.460  54.020  48.880  1.00  0.00           C  
ATOM   2919  C   GLU A 182      53.430  53.140  49.470  1.00  0.00           C  
ATOM   2920  O   GLU A 182      52.710  52.440  48.780  1.00  0.00           O  
ATOM   2921  CB  GLU A 182      55.930  53.440  48.950  1.00  0.00           C  
ATOM   2922  CG  GLU A 182      56.910  54.240  48.040  1.00  0.00           C  
ATOM   2923  CD  GLU A 182      58.230  53.530  47.730  1.00  0.00           C  
ATOM   2924  OE1 GLU A 182      59.190  53.650  48.550  1.00  0.00           O  
ATOM   2925  OE2 GLU A 182      58.340  52.890  46.660  1.00  0.00           O1-
ATOM   2926  HN  GLU A 182      55.360  55.630  49.670  1.00  0.00           H  
ATOM   2927  HA  GLU A 182      54.240  54.030  47.830  1.00  0.00           H  
ATOM   2928  HB1 GLU A 182      55.940  52.360  48.690  1.00  0.00           H  
ATOM   2929  HB2 GLU A 182      56.200  53.440  50.020  1.00  0.00           H  
ATOM   2930  HG1 GLU A 182      57.030  55.270  48.430  1.00  0.00           H  
ATOM   2931  HG2 GLU A 182      56.470  54.420  47.040  1.00  0.00           H  
ATOM   2932  N   LEU A 183      53.210  53.210  50.780  1.00  0.00           N  
ATOM   2933  CA  LEU A 183      52.000  52.720  51.460  1.00  0.00           C  
ATOM   2934  C   LEU A 183      50.670  53.130  50.820  1.00  0.00           C  
ATOM   2935  O   LEU A 183      49.880  52.240  50.480  1.00  0.00           O  
ATOM   2936  CB  LEU A 183      51.920  53.310  52.980  1.00  0.00           C  
ATOM   2937  CG  LEU A 183      50.600  53.040  53.780  1.00  0.00           C  
ATOM   2938  CD1 LEU A 183      50.350  51.520  53.950  1.00  0.00           C  
ATOM   2939  CD2 LEU A 183      50.640  53.700  55.200  1.00  0.00           C  
ATOM   2940  HN  LEU A 183      53.910  53.670  51.320  1.00  0.00           H  
ATOM   2941  HA  LEU A 183      51.990  51.640  51.400  1.00  0.00           H  
ATOM   2942  HB1 LEU A 183      52.110  54.400  53.030  1.00  0.00           H  
ATOM   2943  HB2 LEU A 183      52.880  52.970  53.420  1.00  0.00           H  
ATOM   2944  HG  LEU A 183      49.700  53.420  53.270  1.00  0.00           H  
ATOM   2945 1HD1 LEU A 183      51.240  51.060  54.440  1.00  0.00           H  
ATOM   2946 2HD1 LEU A 183      50.220  51.050  52.960  1.00  0.00           H  
ATOM   2947 3HD1 LEU A 183      49.380  51.290  54.440  1.00  0.00           H  
ATOM   2948 1HD2 LEU A 183      49.740  53.390  55.780  1.00  0.00           H  
ATOM   2949 2HD2 LEU A 183      50.480  54.800  55.200  1.00  0.00           H  
ATOM   2950 3HD2 LEU A 183      51.550  53.540  55.810  1.00  0.00           H  
ATOM   2951  N   ALA A 184      50.510  54.380  50.460  1.00  0.00           N  
ATOM   2952  CA  ALA A 184      49.280  54.900  49.920  1.00  0.00           C  
ATOM   2953  C   ALA A 184      48.900  54.410  48.440  1.00  0.00           C  
ATOM   2954  O   ALA A 184      47.800  54.360  48.010  1.00  0.00           O  
ATOM   2955  CB  ALA A 184      49.360  56.460  49.870  1.00  0.00           C  
ATOM   2956  HN  ALA A 184      51.240  55.060  50.510  1.00  0.00           H  
ATOM   2957  HA  ALA A 184      48.440  54.700  50.560  1.00  0.00           H  
ATOM   2958  HB1 ALA A 184      50.250  56.840  49.340  1.00  0.00           H  
ATOM   2959  HB2 ALA A 184      49.350  56.820  50.920  1.00  0.00           H  
ATOM   2960  HB3 ALA A 184      48.440  56.910  49.460  1.00  0.00           H  
ATOM   2961  N   SER A 185      49.910  54.100  47.640  1.00  0.00           N  
ATOM   2962  CA  SER A 185      49.770  53.510  46.380  1.00  0.00           C  
ATOM   2963  C   SER A 185      49.300  52.030  46.380  1.00  0.00           C  
ATOM   2964  O   SER A 185      48.870  51.480  45.340  1.00  0.00           O  
ATOM   2965  CB  SER A 185      51.190  53.620  45.660  1.00  0.00           C  
ATOM   2966  OG  SER A 185      52.130  52.680  46.140  1.00  0.00           O  
ATOM   2967  HN  SER A 185      50.820  54.320  47.970  1.00  0.00           H  
ATOM   2968  HA  SER A 185      49.170  54.090  45.720  1.00  0.00           H  
ATOM   2969  HB1 SER A 185      51.630  54.620  45.860  1.00  0.00           H  
ATOM   2970  HB2 SER A 185      51.180  53.450  44.560  1.00  0.00           H  
ATOM   2971  HG1 SER A 185      52.090  52.770  47.110  1.00  0.00           H  
ATOM   2972  N   GLY A 186      49.270  51.500  47.590  1.00  0.00           N  
ATOM   2973  CA  GLY A 186      48.820  50.130  47.880  1.00  0.00           C  
ATOM   2974  C   GLY A 186      47.540  50.090  48.670  1.00  0.00           C  
ATOM   2975  O   GLY A 186      46.870  49.090  48.690  1.00  0.00           O  
ATOM   2976  HN  GLY A 186      49.680  51.890  48.420  1.00  0.00           H  
ATOM   2977  HA1 GLY A 186      49.530  49.750  48.610  1.00  0.00           H  
ATOM   2978  HA2 GLY A 186      48.740  49.530  46.980  1.00  0.00           H  
ATOM   2979  N   LEU A 187      47.200  51.230  49.280  1.00  0.00           N  
ATOM   2980  CA  LEU A 187      45.970  51.270  50.050  1.00  0.00           C  
ATOM   2981  C   LEU A 187      44.640  51.240  49.310  1.00  0.00           C  
ATOM   2982  O   LEU A 187      44.260  52.110  48.480  1.00  0.00           O  
ATOM   2983  CB  LEU A 187      45.970  52.380  51.070  1.00  0.00           C  
ATOM   2984  CG  LEU A 187      46.960  52.030  52.290  1.00  0.00           C  
ATOM   2985  CD1 LEU A 187      47.020  53.230  53.320  1.00  0.00           C  
ATOM   2986  CD2 LEU A 187      46.780  50.700  53.030  1.00  0.00           C  
ATOM   2987  HN  LEU A 187      47.760  52.050  49.180  1.00  0.00           H  
ATOM   2988  HA  LEU A 187      45.950  50.410  50.690  1.00  0.00           H  
ATOM   2989  HB1 LEU A 187      45.020  52.590  51.600  1.00  0.00           H  
ATOM   2990  HB2 LEU A 187      46.200  53.290  50.480  1.00  0.00           H  
ATOM   2991  HG  LEU A 187      47.980  52.000  51.840  1.00  0.00           H  
ATOM   2992 1HD1 LEU A 187      47.400  54.160  52.860  1.00  0.00           H  
ATOM   2993 2HD1 LEU A 187      47.780  53.030  54.110  1.00  0.00           H  
ATOM   2994 3HD1 LEU A 187      46.000  53.390  53.740  1.00  0.00           H  
ATOM   2995 1HD2 LEU A 187      45.770  50.550  53.450  1.00  0.00           H  
ATOM   2996 2HD2 LEU A 187      47.510  50.570  53.850  1.00  0.00           H  
ATOM   2997 3HD2 LEU A 187      46.980  49.840  52.360  1.00  0.00           H  
ATOM   2998  N   SER A 188      43.770  50.250  49.610  1.00  0.00           N  
ATOM   2999  CA  SER A 188      42.550  49.850  48.950  1.00  0.00           C  
ATOM   3000  C   SER A 188      41.440  50.790  49.180  1.00  0.00           C  
ATOM   3001  O   SER A 188      40.260  50.350  49.420  1.00  0.00           O  
ATOM   3002  CB  SER A 188      42.170  48.310  49.210  1.00  0.00           C  
ATOM   3003  OG  SER A 188      43.110  47.500  48.540  1.00  0.00           O  
ATOM   3004  HN  SER A 188      44.070  49.580  50.270  1.00  0.00           H  
ATOM   3005  HA  SER A 188      42.600  49.950  47.860  1.00  0.00           H  
ATOM   3006  HB1 SER A 188      41.130  48.060  48.930  1.00  0.00           H  
ATOM   3007  HB2 SER A 188      42.380  48.130  50.290  1.00  0.00           H  
ATOM   3008  HG1 SER A 188      43.870  47.400  49.110  1.00  0.00           H  
ATOM   3009  N   PHE A 189      41.650  52.050  49.240  1.00  0.00           N  
ATOM   3010  CA  PHE A 189      40.610  52.990  49.540  1.00  0.00           C  
ATOM   3011  C   PHE A 189      40.970  54.430  49.000  1.00  0.00           C  
ATOM   3012  O   PHE A 189      42.140  54.500  48.540  1.00  0.00           O  
ATOM   3013  CB  PHE A 189      40.100  52.940  51.020  1.00  0.00           C  
ATOM   3014  CG  PHE A 189      41.190  52.720  51.970  1.00  0.00           C  
ATOM   3015  CD1 PHE A 189      41.870  53.810  52.520  1.00  0.00           C  
ATOM   3016  CD2 PHE A 189      41.420  51.430  52.510  1.00  0.00           C  
ATOM   3017  CE1 PHE A 189      42.940  53.610  53.420  1.00  0.00           C  
ATOM   3018  CE2 PHE A 189      42.420  51.240  53.520  1.00  0.00           C  
ATOM   3019  CZ  PHE A 189      43.260  52.340  53.880  1.00  0.00           C  
ATOM   3020  HN  PHE A 189      42.570  52.400  49.040  1.00  0.00           H  
ATOM   3021  HA  PHE A 189      39.770  52.660  48.940  1.00  0.00           H  
ATOM   3022  HB1 PHE A 189      39.440  52.050  51.120  1.00  0.00           H  
ATOM   3023  HB2 PHE A 189      39.550  53.860  51.320  1.00  0.00           H  
ATOM   3024  HD1 PHE A 189      41.480  54.760  52.170  1.00  0.00           H  
ATOM   3025  HD2 PHE A 189      40.930  50.510  52.220  1.00  0.00           H  
ATOM   3026  HE1 PHE A 189      43.450  54.450  53.870  1.00  0.00           H  
ATOM   3027  HE2 PHE A 189      42.580  50.240  53.890  1.00  0.00           H  
ATOM   3028  HZ  PHE A 189      44.110  52.170  54.520  1.00  0.00           H  
ATOM   3029  N   PRO A 190      40.210  55.540  49.020  1.00  0.00           N  
ATOM   3030  CA  PRO A 190      40.600  56.930  48.820  1.00  0.00           C  
ATOM   3031  C   PRO A 190      41.690  57.300  49.810  1.00  0.00           C  
ATOM   3032  O   PRO A 190      41.600  57.010  51.010  1.00  0.00           O  
ATOM   3033  CB  PRO A 190      39.260  57.720  48.930  1.00  0.00           C  
ATOM   3034  CG  PRO A 190      38.160  56.740  48.690  1.00  0.00           C  
ATOM   3035  CD  PRO A 190      38.750  55.440  49.160  1.00  0.00           C  
ATOM   3036  HA  PRO A 190      41.010  57.080  47.830  1.00  0.00           H  
ATOM   3037  HB1 PRO A 190      39.220  58.600  48.240  1.00  0.00           H  
ATOM   3038  HB2 PRO A 190      39.100  58.010  49.990  1.00  0.00           H  
ATOM   3039  HG1 PRO A 190      37.180  56.920  49.170  1.00  0.00           H  
ATOM   3040  HG2 PRO A 190      38.020  56.570  47.600  1.00  0.00           H  
ATOM   3041  HD1 PRO A 190      38.610  55.310  50.260  1.00  0.00           H  
ATOM   3042  HD2 PRO A 190      38.190  54.660  48.610  1.00  0.00           H  
ATOM   3043  N   ILE A 191      42.740  57.980  49.340  1.00  0.00           N  
ATOM   3044  CA  ILE A 191      43.710  58.490  50.300  1.00  0.00           C  
ATOM   3045  C   ILE A 191      43.790  60.010  50.290  1.00  0.00           C  
ATOM   3046  O   ILE A 191      44.110  60.620  49.280  1.00  0.00           O  
ATOM   3047  CB  ILE A 191      45.050  57.760  50.030  1.00  0.00           C  
ATOM   3048  CG1 ILE A 191      44.980  56.220  50.330  1.00  0.00           C  
ATOM   3049  CG2 ILE A 191      46.250  58.370  50.860  1.00  0.00           C  
ATOM   3050  CD  ILE A 191      44.890  56.020  51.870  1.00  0.00           C  
ATOM   3051  HN  ILE A 191      42.670  58.330  48.410  1.00  0.00           H  
ATOM   3052  HA  ILE A 191      43.390  58.230  51.310  1.00  0.00           H  
ATOM   3053  HB  ILE A 191      45.190  57.830  48.940  1.00  0.00           H  
ATOM   3054 1HG1 ILE A 191      45.900  55.680  50.010  1.00  0.00           H  
ATOM   3055 2HG1 ILE A 191      44.110  55.730  49.840  1.00  0.00           H  
ATOM   3056 1HG2 ILE A 191      46.340  59.440  50.560  1.00  0.00           H  
ATOM   3057 2HG2 ILE A 191      47.240  57.890  50.720  1.00  0.00           H  
ATOM   3058 3HG2 ILE A 191      45.930  58.400  51.910  1.00  0.00           H  
ATOM   3059  HD1 ILE A 191      45.730  56.450  52.470  1.00  0.00           H  
ATOM   3060  HD2 ILE A 191      44.870  54.930  52.040  1.00  0.00           H  
ATOM   3061  HD3 ILE A 191      43.950  56.390  52.320  1.00  0.00           H  
ATOM   3062  N   GLY A 192      43.620  60.680  51.510  1.00  0.00           N  
ATOM   3063  CA  GLY A 192      44.050  62.070  51.650  1.00  0.00           C  
ATOM   3064  C   GLY A 192      45.490  62.290  52.040  1.00  0.00           C  
ATOM   3065  O   GLY A 192      46.160  61.420  52.580  1.00  0.00           O  
ATOM   3066  HN  GLY A 192      43.440  60.130  52.310  1.00  0.00           H  
ATOM   3067  HA1 GLY A 192      43.420  62.520  52.390  1.00  0.00           H  
ATOM   3068  HA2 GLY A 192      43.880  62.520  50.680  1.00  0.00           H  
ATOM   3069  N   PHE A 193      45.950  63.480  51.810  1.00  0.00           N  
ATOM   3070  CA  PHE A 193      47.350  63.850  52.250  1.00  0.00           C  
ATOM   3071  C   PHE A 193      47.220  65.280  52.720  1.00  0.00           C  
ATOM   3072  O   PHE A 193      46.850  66.130  51.910  1.00  0.00           O  
ATOM   3073  CB  PHE A 193      48.450  63.790  51.200  1.00  0.00           C  
ATOM   3074  CG  PHE A 193      48.700  62.480  50.670  1.00  0.00           C  
ATOM   3075  CD1 PHE A 193      49.670  61.730  51.390  1.00  0.00           C  
ATOM   3076  CD2 PHE A 193      48.300  62.060  49.410  1.00  0.00           C  
ATOM   3077  CE1 PHE A 193      50.130  60.510  50.870  1.00  0.00           C  
ATOM   3078  CE2 PHE A 193      48.640  60.830  48.910  1.00  0.00           C  
ATOM   3079  CZ  PHE A 193      49.600  60.100  49.620  1.00  0.00           C  
ATOM   3080  HN  PHE A 193      45.440  64.140  51.270  1.00  0.00           H  
ATOM   3081  HA  PHE A 193      47.640  63.250  53.100  1.00  0.00           H  
ATOM   3082  HB1 PHE A 193      49.400  64.180  51.640  1.00  0.00           H  
ATOM   3083  HB2 PHE A 193      48.230  64.460  50.340  1.00  0.00           H  
ATOM   3084  HD1 PHE A 193      50.060  62.190  52.290  1.00  0.00           H  
ATOM   3085  HD2 PHE A 193      47.600  62.630  48.820  1.00  0.00           H  
ATOM   3086  HE1 PHE A 193      50.790  59.890  51.460  1.00  0.00           H  
ATOM   3087  HE2 PHE A 193      48.300  60.430  47.960  1.00  0.00           H  
ATOM   3088  HZ  PHE A 193      50.080  59.250  49.150  1.00  0.00           H  
ATOM   3089  N   LYS A 194      47.670  65.620  54.000  1.00  0.00           N  
ATOM   3090  CA  LYS A 194      47.560  66.940  54.560  1.00  0.00           C  
ATOM   3091  C   LYS A 194      48.730  67.840  54.140  1.00  0.00           C  
ATOM   3092  O   LYS A 194      49.890  67.390  54.070  1.00  0.00           O  
ATOM   3093  CB  LYS A 194      47.430  66.940  56.120  1.00  0.00           C  
ATOM   3094  CG  LYS A 194      46.210  66.220  56.710  1.00  0.00           C  
ATOM   3095  CD  LYS A 194      46.090  66.290  58.190  1.00  0.00           C  
ATOM   3096  CE  LYS A 194      44.790  65.660  58.650  1.00  0.00           C  
ATOM   3097  NZ  LYS A 194      44.700  66.030  60.080  1.00  0.00           N1+
ATOM   3098  HN  LYS A 194      48.030  65.010  54.690  1.00  0.00           H  
ATOM   3099  HA  LYS A 194      46.780  67.480  54.060  1.00  0.00           H  
ATOM   3100  HB1 LYS A 194      47.580  67.950  56.560  1.00  0.00           H  
ATOM   3101  HB2 LYS A 194      48.290  66.360  56.510  1.00  0.00           H  
ATOM   3102  HG1 LYS A 194      46.110  65.140  56.450  1.00  0.00           H  
ATOM   3103  HG2 LYS A 194      45.320  66.790  56.340  1.00  0.00           H  
ATOM   3104  HD1 LYS A 194      46.010  67.370  58.420  1.00  0.00           H  
ATOM   3105  HD2 LYS A 194      46.910  65.780  58.750  1.00  0.00           H  
ATOM   3106  HE1 LYS A 194      44.860  64.560  58.640  1.00  0.00           H  
ATOM   3107  HE2 LYS A 194      43.830  65.960  58.180  1.00  0.00           H  
ATOM   3108  HZ1 LYS A 194      44.560  65.230  60.720  1.00  0.00           H  
ATOM   3109  HZ2 LYS A 194      43.980  66.760  60.270  1.00  0.00           H  
ATOM   3110  HZ3 LYS A 194      45.620  66.360  60.460  1.00  0.00           H  
ATOM   3111  N   ASN A 195      48.380  69.120  53.950  1.00  0.00           N  
ATOM   3112  CA  ASN A 195      49.340  70.210  53.690  1.00  0.00           C  
ATOM   3113  C   ASN A 195      50.540  70.370  54.600  1.00  0.00           C  
ATOM   3114  O   ASN A 195      50.540  69.930  55.750  1.00  0.00           O  
ATOM   3115  CB  ASN A 195      48.520  71.530  53.570  1.00  0.00           C  
ATOM   3116  CG  ASN A 195      48.070  72.170  54.800  1.00  0.00           C  
ATOM   3117  ND2 ASN A 195      48.970  72.490  55.790  1.00  0.00           N  
ATOM   3118  OD1 ASN A 195      46.870  72.460  54.820  1.00  0.00           O  
ATOM   3119  HN  ASN A 195      47.430  69.400  54.040  1.00  0.00           H  
ATOM   3120  HA  ASN A 195      49.750  70.070  52.700  1.00  0.00           H  
ATOM   3121  HB1 ASN A 195      47.590  71.270  53.020  1.00  0.00           H  
ATOM   3122  HB2 ASN A 195      49.070  72.330  53.030  1.00  0.00           H  
ATOM   3123 1HD2 ASN A 195      48.700  72.950  56.630  1.00  0.00           H  
ATOM   3124 2HD2 ASN A 195      49.950  72.290  55.750  1.00  0.00           H  
ATOM   3125  N   GLY A 196      51.610  71.020  54.210  1.00  0.00           N  
ATOM   3126  CA  GLY A 196      52.940  71.150  54.850  1.00  0.00           C  
ATOM   3127  C   GLY A 196      52.970  71.800  56.190  1.00  0.00           C  
ATOM   3128  O   GLY A 196      52.020  72.350  56.700  1.00  0.00           O  
ATOM   3129  HN  GLY A 196      51.640  71.560  53.360  1.00  0.00           H  
ATOM   3130  HA1 GLY A 196      53.550  71.820  54.240  1.00  0.00           H  
ATOM   3131  HA2 GLY A 196      53.380  70.180  55.000  1.00  0.00           H  
ATOM   3132  N   THR A 197      54.200  71.810  56.780  1.00  0.00           N  
ATOM   3133  CA  THR A 197      54.550  72.360  58.100  1.00  0.00           C  
ATOM   3134  C   THR A 197      54.230  73.790  58.370  1.00  0.00           C  
ATOM   3135  O   THR A 197      53.620  74.150  59.320  1.00  0.00           O  
ATOM   3136  CB  THR A 197      56.030  72.100  58.410  1.00  0.00           C  
ATOM   3137  CG2 THR A 197      56.170  70.560  58.670  1.00  0.00           C  
ATOM   3138  OG1 THR A 197      56.880  72.380  57.240  1.00  0.00           O  
ATOM   3139  HN  THR A 197      55.010  71.560  56.260  1.00  0.00           H  
ATOM   3140  HA  THR A 197      54.160  71.760  58.910  1.00  0.00           H  
ATOM   3141  HB  THR A 197      56.460  72.630  59.280  1.00  0.00           H  
ATOM   3142  HG1 THR A 197      57.450  73.080  57.560  1.00  0.00           H  
ATOM   3143 1HG2 THR A 197      55.650  70.390  59.630  1.00  0.00           H  
ATOM   3144 2HG2 THR A 197      57.220  70.180  58.700  1.00  0.00           H  
ATOM   3145 3HG2 THR A 197      55.650  69.910  57.920  1.00  0.00           H  
ATOM   3146  N   ASP A 198      54.730  74.670  57.440  1.00  0.00           N  
ATOM   3147  CA  ASP A 198      54.500  76.100  57.350  1.00  0.00           C  
ATOM   3148  C   ASP A 198      53.050  76.380  56.870  1.00  0.00           C  
ATOM   3149  O   ASP A 198      52.430  77.350  57.170  1.00  0.00           O  
ATOM   3150  CB  ASP A 198      55.600  76.860  56.470  1.00  0.00           C  
ATOM   3151  CG  ASP A 198      55.800  76.240  55.180  1.00  0.00           C  
ATOM   3152  OD1 ASP A 198      55.790  74.930  54.940  1.00  0.00           O  
ATOM   3153  OD2 ASP A 198      56.080  77.030  54.220  1.00  0.00           O1-
ATOM   3154  HN  ASP A 198      55.430  74.330  56.800  1.00  0.00           H  
ATOM   3155  HA  ASP A 198      54.710  76.470  58.350  1.00  0.00           H  
ATOM   3156  HB1 ASP A 198      56.480  76.790  57.150  1.00  0.00           H  
ATOM   3157  HB2 ASP A 198      55.200  77.890  56.370  1.00  0.00           H  
ATOM   3158  N   GLY A 199      52.530  75.350  56.170  1.00  0.00           N  
ATOM   3159  CA  GLY A 199      51.160  75.370  55.690  1.00  0.00           C  
ATOM   3160  C   GLY A 199      51.100  75.200  54.190  1.00  0.00           C  
ATOM   3161  O   GLY A 199      50.110  75.180  53.450  1.00  0.00           O  
ATOM   3162  HN  GLY A 199      52.960  74.470  55.950  1.00  0.00           H  
ATOM   3163  HA1 GLY A 199      50.600  76.230  56.020  1.00  0.00           H  
ATOM   3164  HA2 GLY A 199      50.730  74.510  56.190  1.00  0.00           H  
ATOM   3165  N   GLY A 200      52.280  74.870  53.640  1.00  0.00           N  
ATOM   3166  CA  GLY A 200      52.520  74.570  52.230  1.00  0.00           C  
ATOM   3167  C   GLY A 200      51.690  73.560  51.460  1.00  0.00           C  
ATOM   3168  O   GLY A 200      51.280  72.550  51.980  1.00  0.00           O  
ATOM   3169  HN  GLY A 200      53.010  74.920  54.310  1.00  0.00           H  
ATOM   3170  HA1 GLY A 200      53.490  74.120  52.070  1.00  0.00           H  
ATOM   3171  HA2 GLY A 200      52.280  75.520  51.780  1.00  0.00           H  
ATOM   3172  N   LEU A 201      51.460  73.850  50.220  1.00  0.00           N  
ATOM   3173  CA  LEU A 201      50.650  73.090  49.330  1.00  0.00           C  
ATOM   3174  C   LEU A 201      51.430  72.070  48.510  1.00  0.00           C  
ATOM   3175  O   LEU A 201      50.870  70.960  48.320  1.00  0.00           O  
ATOM   3176  CB  LEU A 201      49.960  74.030  48.220  1.00  0.00           C  
ATOM   3177  CG  LEU A 201      48.760  74.910  48.690  1.00  0.00           C  
ATOM   3178  CD1 LEU A 201      48.140  75.710  47.490  1.00  0.00           C  
ATOM   3179  CD2 LEU A 201      47.660  74.010  49.340  1.00  0.00           C  
ATOM   3180  HN  LEU A 201      51.910  74.660  49.870  1.00  0.00           H  
ATOM   3181  HA  LEU A 201      49.880  72.440  49.700  1.00  0.00           H  
ATOM   3182  HB1 LEU A 201      49.580  73.490  47.330  1.00  0.00           H  
ATOM   3183  HB2 LEU A 201      50.640  74.790  47.770  1.00  0.00           H  
ATOM   3184  HG  LEU A 201      49.050  75.650  49.470  1.00  0.00           H  
ATOM   3185 1HD1 LEU A 201      48.040  75.050  46.590  1.00  0.00           H  
ATOM   3186 2HD1 LEU A 201      48.710  76.640  47.260  1.00  0.00           H  
ATOM   3187 3HD1 LEU A 201      47.180  76.000  47.980  1.00  0.00           H  
ATOM   3188 1HD2 LEU A 201      46.710  74.580  49.470  1.00  0.00           H  
ATOM   3189 2HD2 LEU A 201      48.080  73.540  50.260  1.00  0.00           H  
ATOM   3190 3HD2 LEU A 201      47.580  73.200  48.570  1.00  0.00           H  
ATOM   3191  N   GLN A 202      52.720  72.350  48.180  1.00  0.00           N  
ATOM   3192  CA  GLN A 202      53.460  71.430  47.300  1.00  0.00           C  
ATOM   3193  C   GLN A 202      53.620  69.940  47.700  1.00  0.00           C  
ATOM   3194  O   GLN A 202      53.650  69.040  46.930  1.00  0.00           O  
ATOM   3195  CB  GLN A 202      54.860  72.040  47.000  1.00  0.00           C  
ATOM   3196  CG  GLN A 202      55.950  71.320  46.190  1.00  0.00           C  
ATOM   3197  CD  GLN A 202      55.480  71.030  44.740  1.00  0.00           C  
ATOM   3198  NE2 GLN A 202      55.780  69.830  44.250  1.00  0.00           N  
ATOM   3199  OE1 GLN A 202      54.840  71.890  44.070  1.00  0.00           O  
ATOM   3200  HN  GLN A 202      53.100  73.230  48.430  1.00  0.00           H  
ATOM   3201  HA  GLN A 202      52.960  71.290  46.350  1.00  0.00           H  
ATOM   3202  HB1 GLN A 202      55.310  72.200  48.010  1.00  0.00           H  
ATOM   3203  HB2 GLN A 202      54.680  73.090  46.680  1.00  0.00           H  
ATOM   3204  HG1 GLN A 202      56.340  70.410  46.680  1.00  0.00           H  
ATOM   3205  HG2 GLN A 202      56.780  72.050  46.090  1.00  0.00           H  
ATOM   3206 1HE2 GLN A 202      56.380  69.210  44.770  1.00  0.00           H  
ATOM   3207 2HE2 GLN A 202      55.450  69.490  43.370  1.00  0.00           H  
ATOM   3208  N   VAL A 203      53.910  69.750  49.030  1.00  0.00           N  
ATOM   3209  CA  VAL A 203      54.230  68.510  49.690  1.00  0.00           C  
ATOM   3210  C   VAL A 203      53.080  67.510  49.470  1.00  0.00           C  
ATOM   3211  O   VAL A 203      53.360  66.300  49.550  1.00  0.00           O  
ATOM   3212  CB  VAL A 203      54.600  68.660  51.100  1.00  0.00           C  
ATOM   3213  CG1 VAL A 203      55.770  69.670  51.170  1.00  0.00           C  
ATOM   3214  CG2 VAL A 203      53.480  68.970  52.060  1.00  0.00           C  
ATOM   3215  HN  VAL A 203      54.050  70.550  49.610  1.00  0.00           H  
ATOM   3216  HA  VAL A 203      55.070  68.070  49.180  1.00  0.00           H  
ATOM   3217  HB  VAL A 203      54.990  67.670  51.410  1.00  0.00           H  
ATOM   3218 1HG1 VAL A 203      55.540  70.700  50.800  1.00  0.00           H  
ATOM   3219 2HG1 VAL A 203      56.600  69.320  50.510  1.00  0.00           H  
ATOM   3220 3HG1 VAL A 203      56.300  69.720  52.130  1.00  0.00           H  
ATOM   3221 1HG2 VAL A 203      53.060  69.980  51.860  1.00  0.00           H  
ATOM   3222 2HG2 VAL A 203      53.890  68.980  53.090  1.00  0.00           H  
ATOM   3223 3HG2 VAL A 203      52.670  68.210  51.940  1.00  0.00           H  
ATOM   3224  N   ALA A 204      51.830  67.950  49.210  1.00  0.00           N  
ATOM   3225  CA  ALA A 204      50.660  67.190  49.210  1.00  0.00           C  
ATOM   3226  C   ALA A 204      50.420  66.900  47.750  1.00  0.00           C  
ATOM   3227  O   ALA A 204      50.010  65.830  47.360  1.00  0.00           O  
ATOM   3228  CB  ALA A 204      49.460  67.940  49.870  1.00  0.00           C  
ATOM   3229  HN  ALA A 204      51.720  68.940  49.180  1.00  0.00           H  
ATOM   3230  HA  ALA A 204      50.850  66.260  49.720  1.00  0.00           H  
ATOM   3231  HB1 ALA A 204      49.370  68.990  49.490  1.00  0.00           H  
ATOM   3232  HB2 ALA A 204      49.780  68.140  50.920  1.00  0.00           H  
ATOM   3233  HB3 ALA A 204      48.510  67.380  49.970  1.00  0.00           H  
ATOM   3234  N   ILE A 205      50.710  67.800  46.840  1.00  0.00           N  
ATOM   3235  CA  ILE A 205      50.830  67.660  45.390  1.00  0.00           C  
ATOM   3236  C   ILE A 205      51.830  66.610  44.940  1.00  0.00           C  
ATOM   3237  O   ILE A 205      51.320  65.710  44.210  1.00  0.00           O  
ATOM   3238  CB  ILE A 205      51.090  69.030  44.670  1.00  0.00           C  
ATOM   3239  CG1 ILE A 205      49.680  69.710  44.670  1.00  0.00           C  
ATOM   3240  CG2 ILE A 205      51.740  68.830  43.310  1.00  0.00           C  
ATOM   3241  CD  ILE A 205      49.570  71.130  43.950  1.00  0.00           C  
ATOM   3242  HN  ILE A 205      51.100  68.670  47.130  1.00  0.00           H  
ATOM   3243  HA  ILE A 205      49.860  67.370  45.000  1.00  0.00           H  
ATOM   3244  HB  ILE A 205      51.810  69.640  45.260  1.00  0.00           H  
ATOM   3245 1HG1 ILE A 205      49.200  69.710  45.660  1.00  0.00           H  
ATOM   3246 2HG1 ILE A 205      48.990  68.980  44.200  1.00  0.00           H  
ATOM   3247 1HG2 ILE A 205      51.160  68.370  42.500  1.00  0.00           H  
ATOM   3248 2HG2 ILE A 205      52.710  68.300  43.430  1.00  0.00           H  
ATOM   3249 3HG2 ILE A 205      51.920  69.850  42.910  1.00  0.00           H  
ATOM   3250  HD1 ILE A 205      50.000  71.070  42.930  1.00  0.00           H  
ATOM   3251  HD2 ILE A 205      50.190  71.800  44.570  1.00  0.00           H  
ATOM   3252  HD3 ILE A 205      48.530  71.520  43.880  1.00  0.00           H  
ATOM   3253  N   ASP A 206      53.060  66.620  45.460  1.00  0.00           N  
ATOM   3254  CA  ASP A 206      54.050  65.620  45.320  1.00  0.00           C  
ATOM   3255  C   ASP A 206      53.530  64.250  45.860  1.00  0.00           C  
ATOM   3256  O   ASP A 206      53.670  63.180  45.300  1.00  0.00           O  
ATOM   3257  CB  ASP A 206      55.340  66.040  46.050  1.00  0.00           C  
ATOM   3258  CG  ASP A 206      56.350  66.760  45.140  1.00  0.00           C  
ATOM   3259  OD1 ASP A 206      56.000  66.910  43.880  1.00  0.00           O  
ATOM   3260  OD2 ASP A 206      57.470  67.200  45.530  1.00  0.00           O1-
ATOM   3261  HN  ASP A 206      53.360  67.250  46.180  1.00  0.00           H  
ATOM   3262  HA  ASP A 206      54.280  65.330  44.300  1.00  0.00           H  
ATOM   3263  HB1 ASP A 206      55.710  65.070  46.440  1.00  0.00           H  
ATOM   3264  HB2 ASP A 206      55.210  66.730  46.910  1.00  0.00           H  
ATOM   3265  N   ALA A 207      52.880  64.300  47.070  1.00  0.00           N  
ATOM   3266  CA  ALA A 207      52.260  63.070  47.690  1.00  0.00           C  
ATOM   3267  C   ALA A 207      51.200  62.400  46.840  1.00  0.00           C  
ATOM   3268  O   ALA A 207      51.180  61.180  46.590  1.00  0.00           O  
ATOM   3269  CB  ALA A 207      51.680  63.420  49.030  1.00  0.00           C  
ATOM   3270  HN  ALA A 207      52.880  65.140  47.600  1.00  0.00           H  
ATOM   3271  HA  ALA A 207      53.020  62.310  47.800  1.00  0.00           H  
ATOM   3272  HB1 ALA A 207      50.820  64.110  48.930  1.00  0.00           H  
ATOM   3273  HB2 ALA A 207      52.400  63.930  49.720  1.00  0.00           H  
ATOM   3274  HB3 ALA A 207      51.350  62.490  49.550  1.00  0.00           H  
ATOM   3275  N   MET A 208      50.280  63.150  46.310  1.00  0.00           N  
ATOM   3276  CA  MET A 208      49.290  62.730  45.300  1.00  0.00           C  
ATOM   3277  C   MET A 208      49.910  62.230  44.010  1.00  0.00           C  
ATOM   3278  O   MET A 208      49.500  61.170  43.550  1.00  0.00           O  
ATOM   3279  CB  MET A 208      48.390  64.040  45.070  1.00  0.00           C  
ATOM   3280  CG  MET A 208      47.370  64.390  46.200  1.00  0.00           C  
ATOM   3281  SD  MET A 208      46.480  65.940  45.980  1.00  0.00           S  
ATOM   3282  CE  MET A 208      45.360  65.290  44.670  1.00  0.00           C  
ATOM   3283  HN  MET A 208      50.210  64.120  46.520  1.00  0.00           H  
ATOM   3284  HA  MET A 208      48.540  62.010  45.600  1.00  0.00           H  
ATOM   3285  HB1 MET A 208      47.840  63.970  44.100  1.00  0.00           H  
ATOM   3286  HB2 MET A 208      49.210  64.790  45.100  1.00  0.00           H  
ATOM   3287  HG1 MET A 208      47.930  64.460  47.170  1.00  0.00           H  
ATOM   3288  HG2 MET A 208      46.620  63.610  46.450  1.00  0.00           H  
ATOM   3289  HE1 MET A 208      44.470  65.950  44.540  1.00  0.00           H  
ATOM   3290  HE2 MET A 208      45.040  64.270  44.960  1.00  0.00           H  
ATOM   3291  HE3 MET A 208      45.950  65.290  43.740  1.00  0.00           H  
ATOM   3292  N   ARG A 209      50.930  62.920  43.390  1.00  0.00           N  
ATOM   3293  CA  ARG A 209      51.700  62.420  42.290  1.00  0.00           C  
ATOM   3294  C   ARG A 209      52.370  61.050  42.600  1.00  0.00           C  
ATOM   3295  O   ARG A 209      52.270  60.150  41.800  1.00  0.00           O  
ATOM   3296  CB  ARG A 209      52.680  63.490  41.730  1.00  0.00           C  
ATOM   3297  CG  ARG A 209      52.010  64.530  40.820  1.00  0.00           C  
ATOM   3298  CD  ARG A 209      52.900  65.730  40.410  1.00  0.00           C  
ATOM   3299  NE  ARG A 209      52.370  66.480  39.210  1.00  0.00           N  
ATOM   3300  CZ  ARG A 209      53.200  67.290  38.510  1.00  0.00           C  
ATOM   3301  NH1 ARG A 209      54.180  67.950  39.050  1.00  0.00           N1+
ATOM   3302  NH2 ARG A 209      52.930  67.600  37.270  1.00  0.00           N  
ATOM   3303  HN  ARG A 209      51.220  63.790  43.780  1.00  0.00           H  
ATOM   3304  HA  ARG A 209      50.920  62.300  41.550  1.00  0.00           H  
ATOM   3305  HB1 ARG A 209      53.340  62.990  41.000  1.00  0.00           H  
ATOM   3306  HB2 ARG A 209      53.210  63.960  42.590  1.00  0.00           H  
ATOM   3307  HG1 ARG A 209      51.100  64.860  41.350  1.00  0.00           H  
ATOM   3308  HG2 ARG A 209      51.650  64.040  39.890  1.00  0.00           H  
ATOM   3309  HD1 ARG A 209      53.880  65.290  40.140  1.00  0.00           H  
ATOM   3310  HD2 ARG A 209      53.050  66.440  41.250  1.00  0.00           H  
ATOM   3311  HE  ARG A 209      51.580  66.070  38.750  1.00  0.00           H  
ATOM   3312 1HH1 ARG A 209      54.250  67.900  40.040  1.00  0.00           H  
ATOM   3313 2HH1 ARG A 209      54.830  68.430  38.460  1.00  0.00           H  
ATOM   3314 1HH2 ARG A 209      53.650  68.090  36.760  1.00  0.00           H  
ATOM   3315 2HH2 ARG A 209      52.350  67.000  36.720  1.00  0.00           H  
ATOM   3316  N   ALA A 210      53.100  60.900  43.740  1.00  0.00           N  
ATOM   3317  CA  ALA A 210      53.810  59.670  44.050  1.00  0.00           C  
ATOM   3318  C   ALA A 210      52.900  58.530  44.280  1.00  0.00           C  
ATOM   3319  O   ALA A 210      53.110  57.370  43.880  1.00  0.00           O  
ATOM   3320  CB  ALA A 210      54.680  59.920  45.260  1.00  0.00           C  
ATOM   3321  HN  ALA A 210      53.220  61.680  44.350  1.00  0.00           H  
ATOM   3322  HA  ALA A 210      54.400  59.280  43.230  1.00  0.00           H  
ATOM   3323  HB1 ALA A 210      54.080  60.080  46.190  1.00  0.00           H  
ATOM   3324  HB2 ALA A 210      55.270  60.830  45.030  1.00  0.00           H  
ATOM   3325  HB3 ALA A 210      55.270  58.990  45.450  1.00  0.00           H  
ATOM   3326  N   ALA A 211      51.730  58.750  44.970  1.00  0.00           N  
ATOM   3327  CA  ALA A 211      50.700  57.710  45.260  1.00  0.00           C  
ATOM   3328  C   ALA A 211      50.070  57.110  44.010  1.00  0.00           C  
ATOM   3329  O   ALA A 211      49.780  55.960  43.850  1.00  0.00           O  
ATOM   3330  CB  ALA A 211      49.610  58.170  46.280  1.00  0.00           C  
ATOM   3331  HN  ALA A 211      51.520  59.650  45.360  1.00  0.00           H  
ATOM   3332  HA  ALA A 211      51.150  56.920  45.850  1.00  0.00           H  
ATOM   3333  HB1 ALA A 211      48.830  57.390  46.350  1.00  0.00           H  
ATOM   3334  HB2 ALA A 211      49.130  59.130  45.990  1.00  0.00           H  
ATOM   3335  HB3 ALA A 211      50.080  58.350  47.270  1.00  0.00           H  
ATOM   3336  N   ALA A 212      49.960  57.960  42.900  1.00  0.00           N  
ATOM   3337  CA  ALA A 212      49.350  57.470  41.610  1.00  0.00           C  
ATOM   3338  C   ALA A 212      50.170  56.570  40.810  1.00  0.00           C  
ATOM   3339  O   ALA A 212      49.790  55.980  39.790  1.00  0.00           O  
ATOM   3340  CB  ALA A 212      49.130  58.790  40.700  1.00  0.00           C  
ATOM   3341  HN  ALA A 212      50.210  58.930  42.960  1.00  0.00           H  
ATOM   3342  HA  ALA A 212      48.440  56.940  41.840  1.00  0.00           H  
ATOM   3343  HB1 ALA A 212      48.680  59.620  41.280  1.00  0.00           H  
ATOM   3344  HB2 ALA A 212      48.540  58.560  39.790  1.00  0.00           H  
ATOM   3345  HB3 ALA A 212      50.090  59.180  40.320  1.00  0.00           H  
ATOM   3346  N   HSD A 213      51.440  56.340  41.190  1.00  0.00           N  
ATOM   3347  CA  HSD A 213      52.400  55.430  40.540  1.00  0.00           C  
ATOM   3348  C   HSD A 213      52.370  53.980  41.080  1.00  0.00           C  
ATOM   3349  O   HSD A 213      52.260  53.840  42.300  1.00  0.00           O  
ATOM   3350  CB  HSD A 213      53.900  55.870  40.700  1.00  0.00           C  
ATOM   3351  CG  HSD A 213      54.310  57.040  39.760  1.00  0.00           C  
ATOM   3352  CD2 HSD A 213      55.040  57.150  38.570  1.00  0.00           C  
ATOM   3353  ND1 HSD A 213      54.050  58.370  40.140  1.00  0.00           N  
ATOM   3354  CE1 HSD A 213      54.630  59.160  39.220  1.00  0.00           C  
ATOM   3355  NE2 HSD A 213      55.200  58.470  38.230  1.00  0.00           N  
ATOM   3356  HN  HSD A 213      51.810  56.800  41.990  1.00  0.00           H  
ATOM   3357  HA  HSD A 213      52.270  55.320  39.470  1.00  0.00           H  
ATOM   3358  HB1 HSD A 213      54.620  55.020  40.620  1.00  0.00           H  
ATOM   3359  HB2 HSD A 213      54.070  56.170  41.770  1.00  0.00           H  
ATOM   3360  HD1 HSD A 213      53.450  58.740  40.850  1.00  0.00           H  
ATOM   3361  HD2 HSD A 213      55.560  56.410  37.960  1.00  0.00           H  
ATOM   3362  HE1 HSD A 213      54.700  60.240  39.370  1.00  0.00           H  
ATOM   3363  N   ASP A 214      52.570  52.990  40.220  1.00  0.00           N  
ATOM   3364  CA  ASP A 214      53.020  51.730  40.800  1.00  0.00           C  
ATOM   3365  C   ASP A 214      54.430  51.690  41.510  1.00  0.00           C  
ATOM   3366  O   ASP A 214      55.350  52.250  40.910  1.00  0.00           O  
ATOM   3367  CB  ASP A 214      52.970  50.600  39.680  1.00  0.00           C  
ATOM   3368  CG  ASP A 214      53.540  50.890  38.280  1.00  0.00           C  
ATOM   3369  OD1 ASP A 214      53.280  50.010  37.390  1.00  0.00           O  
ATOM   3370  OD2 ASP A 214      54.140  52.000  38.060  1.00  0.00           O1-
ATOM   3371  HN  ASP A 214      52.620  53.120  39.240  1.00  0.00           H  
ATOM   3372  HA  ASP A 214      52.310  51.380  41.540  1.00  0.00           H  
ATOM   3373  HB1 ASP A 214      51.890  50.410  39.450  1.00  0.00           H  
ATOM   3374  HB2 ASP A 214      53.310  49.660  40.170  1.00  0.00           H  
ATOM   3375  N   HSD A 215      54.530  51.020  42.750  1.00  0.00           N  
ATOM   3376  CA  HSD A 215      55.680  51.100  43.650  1.00  0.00           C  
ATOM   3377  C   HSD A 215      55.980  49.680  44.040  1.00  0.00           C  
ATOM   3378  O   HSD A 215      55.120  48.790  44.090  1.00  0.00           O  
ATOM   3379  CB  HSD A 215      55.530  52.100  44.800  1.00  0.00           C  
ATOM   3380  CG  HSD A 215      55.940  53.550  44.440  1.00  0.00           C  
ATOM   3381  CD2 HSD A 215      55.260  54.550  43.880  1.00  0.00           C  
ATOM   3382  ND1 HSD A 215      57.140  54.100  44.790  1.00  0.00           N  
ATOM   3383  CE1 HSD A 215      57.200  55.390  44.400  1.00  0.00           C  
ATOM   3384  NE2 HSD A 215      56.090  55.670  43.780  1.00  0.00           N  
ATOM   3385  HN  HSD A 215      53.700  50.540  43.020  1.00  0.00           H  
ATOM   3386  HA  HSD A 215      56.350  51.440  42.890  1.00  0.00           H  
ATOM   3387  HB1 HSD A 215      56.170  51.780  45.660  1.00  0.00           H  
ATOM   3388  HB2 HSD A 215      54.490  52.090  45.200  1.00  0.00           H  
ATOM   3389  HD1 HSD A 215      57.670  53.810  45.590  1.00  0.00           H  
ATOM   3390  HD2 HSD A 215      54.280  54.500  43.440  1.00  0.00           H  
ATOM   3391  HE1 HSD A 215      58.080  56.000  44.570  1.00  0.00           H  
ATOM   3392  N   TYR A 216      57.250  49.520  44.380  1.00  0.00           N  
ATOM   3393  CA  TYR A 216      57.740  48.200  44.840  1.00  0.00           C  
ATOM   3394  C   TYR A 216      58.610  48.330  45.990  1.00  0.00           C  
ATOM   3395  O   TYR A 216      59.680  48.900  45.840  1.00  0.00           O  
ATOM   3396  CB  TYR A 216      58.500  47.530  43.620  1.00  0.00           C  
ATOM   3397  CG  TYR A 216      57.570  47.010  42.560  1.00  0.00           C  
ATOM   3398  CD1 TYR A 216      57.410  47.810  41.440  1.00  0.00           C  
ATOM   3399  CD2 TYR A 216      56.930  45.720  42.640  1.00  0.00           C  
ATOM   3400  CE1 TYR A 216      56.470  47.440  40.430  1.00  0.00           C  
ATOM   3401  CE2 TYR A 216      56.160  45.310  41.580  1.00  0.00           C  
ATOM   3402  CZ  TYR A 216      55.870  46.190  40.550  1.00  0.00           C  
ATOM   3403  OH  TYR A 216      55.190  45.720  39.430  1.00  0.00           O  
ATOM   3404  HN  TYR A 216      57.880  50.290  44.460  1.00  0.00           H  
ATOM   3405  HA  TYR A 216      56.910  47.550  45.070  1.00  0.00           H  
ATOM   3406  HB1 TYR A 216      59.010  46.660  44.090  1.00  0.00           H  
ATOM   3407  HB2 TYR A 216      59.340  48.190  43.320  1.00  0.00           H  
ATOM   3408  HD1 TYR A 216      57.890  48.780  41.460  1.00  0.00           H  
ATOM   3409  HD2 TYR A 216      57.070  45.080  43.500  1.00  0.00           H  
ATOM   3410  HE1 TYR A 216      56.300  48.070  39.580  1.00  0.00           H  
ATOM   3411  HE2 TYR A 216      55.600  44.390  41.670  1.00  0.00           H  
ATOM   3412  HH  TYR A 216      55.050  46.470  38.860  1.00  0.00           H  
ATOM   3413  N   PHE A 217      58.190  47.720  47.170  1.00  0.00           N  
ATOM   3414  CA  PHE A 217      58.820  48.020  48.430  1.00  0.00           C  
ATOM   3415  C   PHE A 217      58.840  46.980  49.550  1.00  0.00           C  
ATOM   3416  O   PHE A 217      58.010  46.080  49.460  1.00  0.00           O  
ATOM   3417  CB  PHE A 217      58.280  49.280  49.080  1.00  0.00           C  
ATOM   3418  CG  PHE A 217      56.810  49.250  49.420  1.00  0.00           C  
ATOM   3419  CD1 PHE A 217      55.840  49.390  48.420  1.00  0.00           C  
ATOM   3420  CD2 PHE A 217      56.320  49.200  50.780  1.00  0.00           C  
ATOM   3421  CE1 PHE A 217      54.440  49.230  48.670  1.00  0.00           C  
ATOM   3422  CE2 PHE A 217      54.930  49.070  51.060  1.00  0.00           C  
ATOM   3423  CZ  PHE A 217      54.040  49.190  49.970  1.00  0.00           C  
ATOM   3424  HN  PHE A 217      57.310  47.250  47.260  1.00  0.00           H  
ATOM   3425  HA  PHE A 217      59.850  48.100  48.120  1.00  0.00           H  
ATOM   3426  HB1 PHE A 217      58.270  50.060  48.280  1.00  0.00           H  
ATOM   3427  HB2 PHE A 217      58.860  49.670  49.940  1.00  0.00           H  
ATOM   3428  HD1 PHE A 217      56.070  49.450  47.360  1.00  0.00           H  
ATOM   3429  HD2 PHE A 217      57.040  49.000  51.560  1.00  0.00           H  
ATOM   3430  HE1 PHE A 217      53.750  49.360  47.830  1.00  0.00           H  
ATOM   3431  HE2 PHE A 217      54.550  48.840  52.040  1.00  0.00           H  
ATOM   3432  HZ  PHE A 217      53.010  49.030  50.260  1.00  0.00           H  
ATOM   3433  N   LEU A 218      59.690  47.100  50.600  1.00  0.00           N  
ATOM   3434  CA  LEU A 218      59.710  46.210  51.760  1.00  0.00           C  
ATOM   3435  C   LEU A 218      58.500  46.520  52.750  1.00  0.00           C  
ATOM   3436  O   LEU A 218      58.390  47.550  53.360  1.00  0.00           O  
ATOM   3437  CB  LEU A 218      60.960  46.530  52.590  1.00  0.00           C  
ATOM   3438  CG  LEU A 218      62.260  46.330  51.920  1.00  0.00           C  
ATOM   3439  CD1 LEU A 218      63.360  46.630  52.910  1.00  0.00           C  
ATOM   3440  CD2 LEU A 218      62.380  44.970  51.270  1.00  0.00           C  
ATOM   3441  HN  LEU A 218      60.440  47.760  50.590  1.00  0.00           H  
ATOM   3442  HA  LEU A 218      59.640  45.170  51.460  1.00  0.00           H  
ATOM   3443  HB1 LEU A 218      61.000  45.790  53.420  1.00  0.00           H  
ATOM   3444  HB2 LEU A 218      60.880  47.540  53.050  1.00  0.00           H  
ATOM   3445  HG  LEU A 218      62.350  47.150  51.190  1.00  0.00           H  
ATOM   3446 1HD1 LEU A 218      63.100  47.430  53.620  1.00  0.00           H  
ATOM   3447 2HD1 LEU A 218      64.330  46.890  52.430  1.00  0.00           H  
ATOM   3448 3HD1 LEU A 218      63.570  45.750  53.550  1.00  0.00           H  
ATOM   3449 1HD2 LEU A 218      61.560  44.950  50.520  1.00  0.00           H  
ATOM   3450 2HD2 LEU A 218      62.260  44.150  52.000  1.00  0.00           H  
ATOM   3451 3HD2 LEU A 218      63.300  45.000  50.660  1.00  0.00           H  
ATOM   3452  N   SER A 219      57.540  45.600  52.960  1.00  0.00           N  
ATOM   3453  CA  SER A 219      56.490  45.810  53.980  1.00  0.00           C  
ATOM   3454  C   SER A 219      56.020  44.410  54.340  1.00  0.00           C  
ATOM   3455  O   SER A 219      56.570  43.410  53.880  1.00  0.00           O  
ATOM   3456  CB  SER A 219      55.400  46.770  53.600  1.00  0.00           C  
ATOM   3457  OG  SER A 219      54.460  46.920  54.650  1.00  0.00           O  
ATOM   3458  HN  SER A 219      57.670  44.720  52.510  1.00  0.00           H  
ATOM   3459  HA  SER A 219      56.970  46.240  54.860  1.00  0.00           H  
ATOM   3460  HB1 SER A 219      54.850  46.450  52.690  1.00  0.00           H  
ATOM   3461  HB2 SER A 219      55.790  47.770  53.320  1.00  0.00           H  
ATOM   3462  HG1 SER A 219      54.080  47.780  54.520  1.00  0.00           H  
ATOM   3463  N   VAL A 220      55.060  44.410  55.280  1.00  0.00           N  
ATOM   3464  CA  VAL A 220      54.590  43.210  55.900  1.00  0.00           C  
ATOM   3465  C   VAL A 220      53.420  42.490  55.140  1.00  0.00           C  
ATOM   3466  O   VAL A 220      52.570  43.090  54.540  1.00  0.00           O  
ATOM   3467  CB  VAL A 220      54.380  43.420  57.370  1.00  0.00           C  
ATOM   3468  CG1 VAL A 220      53.990  42.140  58.160  1.00  0.00           C  
ATOM   3469  CG2 VAL A 220      55.640  44.000  58.010  1.00  0.00           C  
ATOM   3470  HN  VAL A 220      54.690  45.300  55.540  1.00  0.00           H  
ATOM   3471  HA  VAL A 220      55.370  42.460  55.820  1.00  0.00           H  
ATOM   3472  HB  VAL A 220      53.540  44.130  57.500  1.00  0.00           H  
ATOM   3473 1HG1 VAL A 220      54.780  41.350  58.170  1.00  0.00           H  
ATOM   3474 2HG1 VAL A 220      53.050  41.730  57.740  1.00  0.00           H  
ATOM   3475 3HG1 VAL A 220      53.850  42.590  59.170  1.00  0.00           H  
ATOM   3476 1HG2 VAL A 220      56.000  44.930  57.510  1.00  0.00           H  
ATOM   3477 2HG2 VAL A 220      56.410  43.260  57.710  1.00  0.00           H  
ATOM   3478 3HG2 VAL A 220      55.520  44.130  59.100  1.00  0.00           H  
ATOM   3479  N   THR A 221      53.450  41.150  55.150  1.00  0.00           N  
ATOM   3480  CA  THR A 221      52.400  40.270  54.600  1.00  0.00           C  
ATOM   3481  C   THR A 221      51.390  39.860  55.650  1.00  0.00           C  
ATOM   3482  O   THR A 221      51.680  40.080  56.820  1.00  0.00           O  
ATOM   3483  CB  THR A 221      52.950  39.010  53.950  1.00  0.00           C  
ATOM   3484  CG2 THR A 221      53.980  39.300  52.860  1.00  0.00           C  
ATOM   3485  OG1 THR A 221      53.720  38.230  54.900  1.00  0.00           O  
ATOM   3486  HN  THR A 221      54.320  40.740  55.440  1.00  0.00           H  
ATOM   3487  HA  THR A 221      51.840  40.860  53.880  1.00  0.00           H  
ATOM   3488  HB  THR A 221      52.160  38.400  53.470  1.00  0.00           H  
ATOM   3489  HG1 THR A 221      54.430  38.800  55.190  1.00  0.00           H  
ATOM   3490 1HG2 THR A 221      54.280  38.320  52.420  1.00  0.00           H  
ATOM   3491 2HG2 THR A 221      54.860  39.870  53.230  1.00  0.00           H  
ATOM   3492 3HG2 THR A 221      53.480  39.770  51.990  1.00  0.00           H  
ATOM   3493  N   LYS A 222      50.300  39.270  55.200  1.00  0.00           N  
ATOM   3494  CA  LYS A 222      49.330  38.670  56.120  1.00  0.00           C  
ATOM   3495  C   LYS A 222      49.830  37.600  57.110  1.00  0.00           C  
ATOM   3496  O   LYS A 222      49.590  37.620  58.300  1.00  0.00           O  
ATOM   3497  CB  LYS A 222      48.030  38.230  55.450  1.00  0.00           C  
ATOM   3498  CG  LYS A 222      47.370  39.280  54.550  1.00  0.00           C  
ATOM   3499  CD  LYS A 222      46.940  40.500  55.320  1.00  0.00           C  
ATOM   3500  CE  LYS A 222      45.930  41.430  54.530  1.00  0.00           C  
ATOM   3501  NZ  LYS A 222      45.370  42.480  55.440  1.00  0.00           N1+
ATOM   3502  HN  LYS A 222      50.080  39.060  54.260  1.00  0.00           H  
ATOM   3503  HA  LYS A 222      49.060  39.560  56.670  1.00  0.00           H  
ATOM   3504  HB1 LYS A 222      47.380  37.900  56.280  1.00  0.00           H  
ATOM   3505  HB2 LYS A 222      48.270  37.430  54.720  1.00  0.00           H  
ATOM   3506  HG1 LYS A 222      46.450  38.770  54.200  1.00  0.00           H  
ATOM   3507  HG2 LYS A 222      47.970  39.620  53.690  1.00  0.00           H  
ATOM   3508  HD1 LYS A 222      47.870  41.070  55.550  1.00  0.00           H  
ATOM   3509  HD2 LYS A 222      46.510  40.260  56.320  1.00  0.00           H  
ATOM   3510  HE1 LYS A 222      45.110  40.820  54.090  1.00  0.00           H  
ATOM   3511  HE2 LYS A 222      46.460  41.970  53.710  1.00  0.00           H  
ATOM   3512  HZ1 LYS A 222      46.100  43.050  55.910  1.00  0.00           H  
ATOM   3513  HZ2 LYS A 222      44.800  42.050  56.190  1.00  0.00           H  
ATOM   3514  HZ3 LYS A 222      44.610  43.030  55.000  1.00  0.00           H  
ATOM   3515  N   PRO A 223      50.750  36.680  56.700  1.00  0.00           N  
ATOM   3516  CA  PRO A 223      51.430  35.900  57.760  1.00  0.00           C  
ATOM   3517  C   PRO A 223      52.450  36.650  58.650  1.00  0.00           C  
ATOM   3518  O   PRO A 223      53.250  35.980  59.340  1.00  0.00           O  
ATOM   3519  CB  PRO A 223      52.240  34.870  56.860  1.00  0.00           C  
ATOM   3520  CG  PRO A 223      51.450  34.740  55.530  1.00  0.00           C  
ATOM   3521  CD  PRO A 223      50.740  36.030  55.350  1.00  0.00           C  
ATOM   3522  HA  PRO A 223      50.720  35.390  58.380  1.00  0.00           H  
ATOM   3523  HB1 PRO A 223      52.400  33.870  57.300  1.00  0.00           H  
ATOM   3524  HB2 PRO A 223      53.300  35.200  56.800  1.00  0.00           H  
ATOM   3525  HG1 PRO A 223      52.020  34.490  54.610  1.00  0.00           H  
ATOM   3526  HG2 PRO A 223      50.650  33.980  55.660  1.00  0.00           H  
ATOM   3527  HD1 PRO A 223      51.170  36.750  54.610  1.00  0.00           H  
ATOM   3528  HD2 PRO A 223      49.680  35.910  55.060  1.00  0.00           H  
ATOM   3529  N   GLY A 224      52.550  37.960  58.650  1.00  0.00           N  
ATOM   3530  CA  GLY A 224      53.560  38.700  59.480  1.00  0.00           C  
ATOM   3531  C   GLY A 224      55.000  38.660  59.150  1.00  0.00           C  
ATOM   3532  O   GLY A 224      55.840  39.190  59.920  1.00  0.00           O  
ATOM   3533  HN  GLY A 224      51.950  38.540  58.100  1.00  0.00           H  
ATOM   3534  HA1 GLY A 224      53.410  38.410  60.510  1.00  0.00           H  
ATOM   3535  HA2 GLY A 224      53.300  39.710  59.210  1.00  0.00           H  
ATOM   3536  N   VAL A 225      55.370  38.170  57.910  1.00  0.00           N  
ATOM   3537  CA  VAL A 225      56.750  38.220  57.390  1.00  0.00           C  
ATOM   3538  C   VAL A 225      56.940  39.350  56.390  1.00  0.00           C  
ATOM   3539  O   VAL A 225      56.060  39.700  55.580  1.00  0.00           O  
ATOM   3540  CB  VAL A 225      57.190  36.920  56.690  1.00  0.00           C  
ATOM   3541  CG1 VAL A 225      57.020  35.670  57.620  1.00  0.00           C  
ATOM   3542  CG2 VAL A 225      56.380  36.800  55.360  1.00  0.00           C  
ATOM   3543  HN  VAL A 225      54.710  37.640  57.380  1.00  0.00           H  
ATOM   3544  HA  VAL A 225      57.400  38.370  58.250  1.00  0.00           H  
ATOM   3545  HB  VAL A 225      58.280  36.980  56.450  1.00  0.00           H  
ATOM   3546 1HG1 VAL A 225      57.790  35.770  58.410  1.00  0.00           H  
ATOM   3547 2HG1 VAL A 225      57.220  34.700  57.110  1.00  0.00           H  
ATOM   3548 3HG1 VAL A 225      56.010  35.500  58.070  1.00  0.00           H  
ATOM   3549 1HG2 VAL A 225      56.560  37.550  54.560  1.00  0.00           H  
ATOM   3550 2HG2 VAL A 225      55.300  36.660  55.540  1.00  0.00           H  
ATOM   3551 3HG2 VAL A 225      56.750  35.890  54.830  1.00  0.00           H  
ATOM   3552  N   THR A 226      58.070  40.000  56.410  1.00  0.00           N  
ATOM   3553  CA  THR A 226      58.500  40.920  55.380  1.00  0.00           C  
ATOM   3554  C   THR A 226      58.660  40.240  54.010  1.00  0.00           C  
ATOM   3555  O   THR A 226      59.150  39.140  53.780  1.00  0.00           O  
ATOM   3556  CB  THR A 226      59.670  41.760  55.670  1.00  0.00           C  
ATOM   3557  CG2 THR A 226      59.170  42.960  56.450  1.00  0.00           C  
ATOM   3558  OG1 THR A 226      60.520  41.000  56.590  1.00  0.00           O  
ATOM   3559  HN  THR A 226      58.820  39.780  57.040  1.00  0.00           H  
ATOM   3560  HA  THR A 226      57.730  41.660  55.210  1.00  0.00           H  
ATOM   3561  HB  THR A 226      60.210  42.050  54.740  1.00  0.00           H  
ATOM   3562  HG1 THR A 226      60.770  40.160  56.210  1.00  0.00           H  
ATOM   3563 1HG2 THR A 226      58.670  42.700  57.420  1.00  0.00           H  
ATOM   3564 2HG2 THR A 226      58.470  43.510  55.800  1.00  0.00           H  
ATOM   3565 3HG2 THR A 226      60.010  43.660  56.650  1.00  0.00           H  
ATOM   3566  N   ALA A 227      58.290  40.940  52.970  1.00  0.00           N  
ATOM   3567  CA  ALA A 227      58.340  40.480  51.590  1.00  0.00           C  
ATOM   3568  C   ALA A 227      58.240  41.730  50.800  1.00  0.00           C  
ATOM   3569  O   ALA A 227      58.010  42.840  51.370  1.00  0.00           O  
ATOM   3570  CB  ALA A 227      57.120  39.560  51.300  1.00  0.00           C  
ATOM   3571  HN  ALA A 227      57.800  41.800  53.090  1.00  0.00           H  
ATOM   3572  HA  ALA A 227      59.360  40.140  51.460  1.00  0.00           H  
ATOM   3573  HB1 ALA A 227      56.150  40.100  51.430  1.00  0.00           H  
ATOM   3574  HB2 ALA A 227      57.130  38.620  51.890  1.00  0.00           H  
ATOM   3575  HB3 ALA A 227      57.170  39.280  50.220  1.00  0.00           H  
ATOM   3576  N   ILE A 228      58.440  41.540  49.500  1.00  0.00           N  
ATOM   3577  CA  ILE A 228      58.400  42.680  48.620  1.00  0.00           C  
ATOM   3578  C   ILE A 228      57.020  42.860  48.020  1.00  0.00           C  
ATOM   3579  O   ILE A 228      56.380  41.930  47.570  1.00  0.00           O  
ATOM   3580  CB  ILE A 228      59.480  42.640  47.570  1.00  0.00           C  
ATOM   3581  CG1 ILE A 228      60.820  41.990  48.020  1.00  0.00           C  
ATOM   3582  CG2 ILE A 228      59.660  44.100  47.040  1.00  0.00           C  
ATOM   3583  CD  ILE A 228      61.750  41.780  46.810  1.00  0.00           C  
ATOM   3584  HN  ILE A 228      58.540  40.630  49.100  1.00  0.00           H  
ATOM   3585  HA  ILE A 228      58.630  43.570  49.170  1.00  0.00           H  
ATOM   3586  HB  ILE A 228      59.110  41.990  46.730  1.00  0.00           H  
ATOM   3587 1HG1 ILE A 228      60.490  40.990  48.370  1.00  0.00           H  
ATOM   3588 2HG1 ILE A 228      61.230  42.590  48.850  1.00  0.00           H  
ATOM   3589 1HG2 ILE A 228      60.010  44.130  45.980  1.00  0.00           H  
ATOM   3590 2HG2 ILE A 228      60.440  44.710  47.550  1.00  0.00           H  
ATOM   3591 3HG2 ILE A 228      58.670  44.590  47.010  1.00  0.00           H  
ATOM   3592  HD1 ILE A 228      61.780  42.700  46.200  1.00  0.00           H  
ATOM   3593  HD2 ILE A 228      61.490  40.970  46.110  1.00  0.00           H  
ATOM   3594  HD3 ILE A 228      62.770  41.510  47.170  1.00  0.00           H  
ATOM   3595  N   VAL A 229      56.420  44.060  48.180  1.00  0.00           N  
ATOM   3596  CA  VAL A 229      54.990  44.310  47.840  1.00  0.00           C  
ATOM   3597  C   VAL A 229      54.980  45.220  46.670  1.00  0.00           C  
ATOM   3598  O   VAL A 229      55.710  46.190  46.580  1.00  0.00           O  
ATOM   3599  CB  VAL A 229      54.310  45.080  48.980  1.00  0.00           C  
ATOM   3600  CG1 VAL A 229      53.020  45.880  48.470  1.00  0.00           C  
ATOM   3601  CG2 VAL A 229      53.940  44.230  50.200  1.00  0.00           C  
ATOM   3602  HN  VAL A 229      56.880  44.880  48.500  1.00  0.00           H  
ATOM   3603  HA  VAL A 229      54.410  43.430  47.580  1.00  0.00           H  
ATOM   3604  HB  VAL A 229      55.040  45.850  49.340  1.00  0.00           H  
ATOM   3605 1HG1 VAL A 229      52.450  45.130  47.880  1.00  0.00           H  
ATOM   3606 2HG1 VAL A 229      53.360  46.720  47.830  1.00  0.00           H  
ATOM   3607 3HG1 VAL A 229      52.440  46.280  49.330  1.00  0.00           H  
ATOM   3608 1HG2 VAL A 229      54.780  43.550  50.450  1.00  0.00           H  
ATOM   3609 2HG2 VAL A 229      52.970  43.720  49.990  1.00  0.00           H  
ATOM   3610 3HG2 VAL A 229      53.760  44.880  51.070  1.00  0.00           H  
ATOM   3611  N   GLY A 230      54.130  44.890  45.710  1.00  0.00           N  
ATOM   3612  CA  GLY A 230      54.050  45.580  44.430  1.00  0.00           C  
ATOM   3613  C   GLY A 230      52.640  46.070  44.290  1.00  0.00           C  
ATOM   3614  O   GLY A 230      51.730  45.350  44.710  1.00  0.00           O  
ATOM   3615  HN  GLY A 230      53.520  44.120  45.910  1.00  0.00           H  
ATOM   3616  HA1 GLY A 230      54.210  44.880  43.630  1.00  0.00           H  
ATOM   3617  HA2 GLY A 230      54.710  46.440  44.430  1.00  0.00           H  
ATOM   3618  N   THR A 231      52.490  47.310  43.760  1.00  0.00           N  
ATOM   3619  CA  THR A 231      51.210  48.040  43.780  1.00  0.00           C  
ATOM   3620  C   THR A 231      50.800  48.580  42.410  1.00  0.00           C  
ATOM   3621  O   THR A 231      51.550  48.610  41.460  1.00  0.00           O  
ATOM   3622  CB  THR A 231      51.210  49.320  44.760  1.00  0.00           C  
ATOM   3623  CG2 THR A 231      51.740  48.810  46.120  1.00  0.00           C  
ATOM   3624  OG1 THR A 231      52.130  50.360  44.210  1.00  0.00           O  
ATOM   3625  HN  THR A 231      53.290  47.750  43.360  1.00  0.00           H  
ATOM   3626  HA  THR A 231      50.390  47.450  44.160  1.00  0.00           H  
ATOM   3627  HB  THR A 231      50.150  49.630  44.890  1.00  0.00           H  
ATOM   3628  HG1 THR A 231      52.060  51.120  44.800  1.00  0.00           H  
ATOM   3629 1HG2 THR A 231      52.800  48.480  46.110  1.00  0.00           H  
ATOM   3630 2HG2 THR A 231      51.180  47.930  46.520  1.00  0.00           H  
ATOM   3631 3HG2 THR A 231      51.570  49.640  46.840  1.00  0.00           H  
ATOM   3632  N   GLU A 232      49.540  48.840  42.270  1.00  0.00           N  
ATOM   3633  CA  GLU A 232      48.850  49.360  41.110  1.00  0.00           C  
ATOM   3634  C   GLU A 232      48.870  50.890  41.130  1.00  0.00           C  
ATOM   3635  O   GLU A 232      48.300  51.530  40.290  1.00  0.00           O  
ATOM   3636  CB  GLU A 232      47.440  48.790  41.000  1.00  0.00           C  
ATOM   3637  CG  GLU A 232      47.310  47.280  40.720  1.00  0.00           C  
ATOM   3638  CD  GLU A 232      47.130  46.990  39.230  1.00  0.00           C  
ATOM   3639  OE1 GLU A 232      47.900  46.200  38.630  1.00  0.00           O  
ATOM   3640  OE2 GLU A 232      46.160  47.610  38.630  1.00  0.00           O1-
ATOM   3641  HN  GLU A 232      48.920  48.740  43.040  1.00  0.00           H  
ATOM   3642  HA  GLU A 232      49.320  49.140  40.150  1.00  0.00           H  
ATOM   3643  HB1 GLU A 232      46.920  49.280  40.150  1.00  0.00           H  
ATOM   3644  HB2 GLU A 232      46.870  49.100  41.910  1.00  0.00           H  
ATOM   3645  HG1 GLU A 232      46.350  46.950  41.180  1.00  0.00           H  
ATOM   3646  HG2 GLU A 232      48.060  46.590  41.180  1.00  0.00           H  
ATOM   3647  N   GLY A 233      49.460  51.560  42.230  1.00  0.00           N  
ATOM   3648  CA  GLY A 233      49.160  53.000  42.430  1.00  0.00           C  
ATOM   3649  C   GLY A 233      47.790  53.290  42.910  1.00  0.00           C  
ATOM   3650  O   GLY A 233      46.840  52.430  42.840  1.00  0.00           O  
ATOM   3651  HN  GLY A 233      50.040  51.050  42.850  1.00  0.00           H  
ATOM   3652  HA1 GLY A 233      49.330  53.580  41.530  1.00  0.00           H  
ATOM   3653  HA2 GLY A 233      49.790  53.130  43.290  1.00  0.00           H  
ATOM   3654  N   ASN A 234      47.570  54.490  43.430  1.00  0.00           N  
ATOM   3655  CA  ASN A 234      46.260  54.910  43.920  1.00  0.00           C  
ATOM   3656  C   ASN A 234      45.960  56.250  43.290  1.00  0.00           C  
ATOM   3657  O   ASN A 234      46.700  57.230  43.490  1.00  0.00           O  
ATOM   3658  CB  ASN A 234      46.330  55.000  45.450  1.00  0.00           C  
ATOM   3659  CG  ASN A 234      44.990  55.440  46.110  1.00  0.00           C  
ATOM   3660  ND2 ASN A 234      44.910  55.310  47.440  1.00  0.00           N  
ATOM   3661  OD1 ASN A 234      44.080  55.990  45.490  1.00  0.00           O  
ATOM   3662  HN  ASN A 234      48.250  55.180  43.660  1.00  0.00           H  
ATOM   3663  HA  ASN A 234      45.530  54.150  43.700  1.00  0.00           H  
ATOM   3664  HB1 ASN A 234      47.180  55.640  45.730  1.00  0.00           H  
ATOM   3665  HB2 ASN A 234      46.600  53.960  45.730  1.00  0.00           H  
ATOM   3666 1HD2 ASN A 234      44.000  55.300  47.850  1.00  0.00           H  
ATOM   3667 2HD2 ASN A 234      45.780  54.960  47.770  1.00  0.00           H  
ATOM   3668  N   LYS A 235      44.980  56.340  42.400  1.00  0.00           N  
ATOM   3669  CA  LYS A 235      44.630  57.520  41.730  1.00  0.00           C  
ATOM   3670  C   LYS A 235      43.370  58.200  42.340  1.00  0.00           C  
ATOM   3671  O   LYS A 235      42.940  59.250  41.850  1.00  0.00           O  
ATOM   3672  CB  LYS A 235      44.360  57.240  40.230  1.00  0.00           C  
ATOM   3673  CG  LYS A 235      45.600  57.070  39.400  1.00  0.00           C  
ATOM   3674  CD  LYS A 235      45.270  56.580  37.970  1.00  0.00           C  
ATOM   3675  CE  LYS A 235      46.610  56.510  37.190  1.00  0.00           C  
ATOM   3676  NZ  LYS A 235      46.410  56.330  35.750  1.00  0.00           N1+
ATOM   3677  HN  LYS A 235      44.450  55.570  42.040  1.00  0.00           H  
ATOM   3678  HA  LYS A 235      45.460  58.220  41.770  1.00  0.00           H  
ATOM   3679  HB1 LYS A 235      43.600  57.950  39.820  1.00  0.00           H  
ATOM   3680  HB2 LYS A 235      43.900  56.230  40.260  1.00  0.00           H  
ATOM   3681  HG1 LYS A 235      46.370  56.460  39.930  1.00  0.00           H  
ATOM   3682  HG2 LYS A 235      46.040  58.070  39.250  1.00  0.00           H  
ATOM   3683  HD1 LYS A 235      44.680  57.410  37.510  1.00  0.00           H  
ATOM   3684  HD2 LYS A 235      44.660  55.650  37.950  1.00  0.00           H  
ATOM   3685  HE1 LYS A 235      47.130  55.640  37.650  1.00  0.00           H  
ATOM   3686  HE2 LYS A 235      47.240  57.410  37.310  1.00  0.00           H  
ATOM   3687  HZ1 LYS A 235      46.860  55.450  35.430  1.00  0.00           H  
ATOM   3688  HZ2 LYS A 235      46.700  57.180  35.220  1.00  0.00           H  
ATOM   3689  HZ3 LYS A 235      45.450  56.060  35.480  1.00  0.00           H  
ATOM   3690  N   ASP A 236      42.910  57.690  43.520  1.00  0.00           N  
ATOM   3691  CA  ASP A 236      41.720  58.070  44.230  1.00  0.00           C  
ATOM   3692  C   ASP A 236      42.100  59.050  45.360  1.00  0.00           C  
ATOM   3693  O   ASP A 236      41.570  59.040  46.450  1.00  0.00           O  
ATOM   3694  CB  ASP A 236      40.820  56.910  44.690  1.00  0.00           C  
ATOM   3695  CG  ASP A 236      40.420  56.100  43.540  1.00  0.00           C  
ATOM   3696  OD1 ASP A 236      40.270  54.880  43.640  1.00  0.00           O  
ATOM   3697  OD2 ASP A 236      40.180  56.660  42.410  1.00  0.00           O1-
ATOM   3698  HN  ASP A 236      43.410  57.030  44.080  1.00  0.00           H  
ATOM   3699  HA  ASP A 236      41.150  58.710  43.570  1.00  0.00           H  
ATOM   3700  HB1 ASP A 236      39.920  57.380  45.150  1.00  0.00           H  
ATOM   3701  HB2 ASP A 236      41.380  56.420  45.520  1.00  0.00           H  
ATOM   3702  N   THR A 237      43.130  59.860  45.080  1.00  0.00           N  
ATOM   3703  CA  THR A 237      43.770  60.760  46.040  1.00  0.00           C  
ATOM   3704  C   THR A 237      43.090  62.200  46.090  1.00  0.00           C  
ATOM   3705  O   THR A 237      42.470  62.680  45.150  1.00  0.00           O  
ATOM   3706  CB  THR A 237      45.290  60.930  46.050  1.00  0.00           C  
ATOM   3707  CG2 THR A 237      46.000  59.570  46.190  1.00  0.00           C  
ATOM   3708  OG1 THR A 237      45.840  61.610  44.820  1.00  0.00           O  
ATOM   3709  HN  THR A 237      43.650  59.910  44.240  1.00  0.00           H  
ATOM   3710  HA  THR A 237      43.490  60.320  46.970  1.00  0.00           H  
ATOM   3711  HB  THR A 237      45.500  61.590  46.910  1.00  0.00           H  
ATOM   3712  HG1 THR A 237      45.840  61.000  44.080  1.00  0.00           H  
ATOM   3713 1HG2 THR A 237      45.570  58.810  45.500  1.00  0.00           H  
ATOM   3714 2HG2 THR A 237      45.760  59.280  47.240  1.00  0.00           H  
ATOM   3715 3HG2 THR A 237      47.060  59.740  45.920  1.00  0.00           H  
ATOM   3716  N   PHE A 238      43.270  62.930  47.240  1.00  0.00           N  
ATOM   3717  CA  PHE A 238      42.810  64.280  47.520  1.00  0.00           C  
ATOM   3718  C   PHE A 238      43.750  64.990  48.480  1.00  0.00           C  
ATOM   3719  O   PHE A 238      44.430  64.400  49.300  1.00  0.00           O  
ATOM   3720  CB  PHE A 238      41.290  64.270  47.860  1.00  0.00           C  
ATOM   3721  CG  PHE A 238      40.990  63.400  49.050  1.00  0.00           C  
ATOM   3722  CD1 PHE A 238      40.840  62.060  48.900  1.00  0.00           C  
ATOM   3723  CD2 PHE A 238      41.040  64.040  50.280  1.00  0.00           C  
ATOM   3724  CE1 PHE A 238      40.550  61.250  50.010  1.00  0.00           C  
ATOM   3725  CE2 PHE A 238      40.800  63.290  51.410  1.00  0.00           C  
ATOM   3726  CZ  PHE A 238      40.430  61.910  51.280  1.00  0.00           C  
ATOM   3727  HN  PHE A 238      43.830  62.590  47.990  1.00  0.00           H  
ATOM   3728  HA  PHE A 238      42.720  64.890  46.640  1.00  0.00           H  
ATOM   3729  HB1 PHE A 238      40.800  63.870  46.960  1.00  0.00           H  
ATOM   3730  HB2 PHE A 238      40.930  65.280  48.130  1.00  0.00           H  
ATOM   3731  HD1 PHE A 238      40.870  61.640  47.910  1.00  0.00           H  
ATOM   3732  HD2 PHE A 238      41.370  65.060  50.330  1.00  0.00           H  
ATOM   3733  HE1 PHE A 238      40.500  60.190  49.800  1.00  0.00           H  
ATOM   3734  HE2 PHE A 238      41.050  63.740  52.370  1.00  0.00           H  
ATOM   3735  HZ  PHE A 238      40.240  61.360  52.190  1.00  0.00           H  
ATOM   3736  N   LEU A 239      43.900  66.320  48.280  1.00  0.00           N  
ATOM   3737  CA  LEU A 239      44.620  67.210  49.150  1.00  0.00           C  
ATOM   3738  C   LEU A 239      43.770  67.680  50.350  1.00  0.00           C  
ATOM   3739  O   LEU A 239      42.620  68.110  50.210  1.00  0.00           O  
ATOM   3740  CB  LEU A 239      45.100  68.530  48.430  1.00  0.00           C  
ATOM   3741  CG  LEU A 239      46.120  69.390  49.240  1.00  0.00           C  
ATOM   3742  CD1 LEU A 239      47.050  70.190  48.240  1.00  0.00           C  
ATOM   3743  CD2 LEU A 239      45.450  70.500  50.090  1.00  0.00           C  
ATOM   3744  HN  LEU A 239      43.300  66.820  47.650  1.00  0.00           H  
ATOM   3745  HA  LEU A 239      45.450  66.620  49.500  1.00  0.00           H  
ATOM   3746  HB1 LEU A 239      44.310  69.260  48.170  1.00  0.00           H  
ATOM   3747  HB2 LEU A 239      45.470  68.150  47.450  1.00  0.00           H  
ATOM   3748  HG  LEU A 239      46.760  68.700  49.830  1.00  0.00           H  
ATOM   3749 1HD1 LEU A 239      47.900  70.720  48.740  1.00  0.00           H  
ATOM   3750 2HD1 LEU A 239      46.520  70.910  47.570  1.00  0.00           H  
ATOM   3751 3HD1 LEU A 239      47.550  69.460  47.570  1.00  0.00           H  
ATOM   3752 1HD2 LEU A 239      45.140  70.100  51.080  1.00  0.00           H  
ATOM   3753 2HD2 LEU A 239      44.580  70.930  49.550  1.00  0.00           H  
ATOM   3754 3HD2 LEU A 239      46.270  71.200  50.380  1.00  0.00           H  
ATOM   3755  N   ILE A 240      44.320  67.600  51.570  1.00  0.00           N  
ATOM   3756  CA  ILE A 240      43.650  68.080  52.760  1.00  0.00           C  
ATOM   3757  C   ILE A 240      44.190  69.350  53.350  1.00  0.00           C  
ATOM   3758  O   ILE A 240      45.370  69.420  53.700  1.00  0.00           O  
ATOM   3759  CB  ILE A 240      43.610  66.960  53.890  1.00  0.00           C  
ATOM   3760  CG1 ILE A 240      42.830  65.770  53.550  1.00  0.00           C  
ATOM   3761  CG2 ILE A 240      42.940  67.570  55.130  1.00  0.00           C  
ATOM   3762  CD  ILE A 240      43.270  64.580  54.360  1.00  0.00           C  
ATOM   3763  HN  ILE A 240      45.300  67.400  51.610  1.00  0.00           H  
ATOM   3764  HA  ILE A 240      42.600  68.170  52.550  1.00  0.00           H  
ATOM   3765  HB  ILE A 240      44.650  66.720  54.220  1.00  0.00           H  
ATOM   3766 1HG1 ILE A 240      43.030  65.290  52.570  1.00  0.00           H  
ATOM   3767 2HG1 ILE A 240      41.750  66.040  53.520  1.00  0.00           H  
ATOM   3768 1HG2 ILE A 240      41.960  68.000  54.820  1.00  0.00           H  
ATOM   3769 2HG2 ILE A 240      43.460  68.340  55.740  1.00  0.00           H  
ATOM   3770 3HG2 ILE A 240      42.870  66.780  55.920  1.00  0.00           H  
ATOM   3771  HD1 ILE A 240      42.690  63.650  54.200  1.00  0.00           H  
ATOM   3772  HD2 ILE A 240      43.150  64.860  55.440  1.00  0.00           H  
ATOM   3773  HD3 ILE A 240      44.370  64.380  54.300  1.00  0.00           H  
ATOM   3774  N   LEU A 241      43.320  70.320  53.440  1.00  0.00           N  
ATOM   3775  CA  LEU A 241      43.740  71.530  54.010  1.00  0.00           C  
ATOM   3776  C   LEU A 241      43.510  71.630  55.530  1.00  0.00           C  
ATOM   3777  O   LEU A 241      42.560  71.040  56.000  1.00  0.00           O  
ATOM   3778  CB  LEU A 241      42.940  72.760  53.480  1.00  0.00           C  
ATOM   3779  CG  LEU A 241      42.980  72.990  51.920  1.00  0.00           C  
ATOM   3780  CD1 LEU A 241      41.760  73.740  51.430  1.00  0.00           C  
ATOM   3781  CD2 LEU A 241      44.260  73.840  51.580  1.00  0.00           C  
ATOM   3782  HN  LEU A 241      42.390  70.250  53.080  1.00  0.00           H  
ATOM   3783  HA  LEU A 241      44.790  71.640  53.760  1.00  0.00           H  
ATOM   3784  HB1 LEU A 241      43.460  73.670  53.840  1.00  0.00           H  
ATOM   3785  HB2 LEU A 241      41.880  72.670  53.800  1.00  0.00           H  
ATOM   3786  HG  LEU A 241      42.950  72.020  51.390  1.00  0.00           H  
ATOM   3787 1HD1 LEU A 241      41.620  74.600  52.110  1.00  0.00           H  
ATOM   3788 2HD1 LEU A 241      40.820  73.160  51.370  1.00  0.00           H  
ATOM   3789 3HD1 LEU A 241      42.040  73.950  50.360  1.00  0.00           H  
ATOM   3790 1HD2 LEU A 241      44.210  74.840  52.090  1.00  0.00           H  
ATOM   3791 2HD2 LEU A 241      44.250  73.960  50.480  1.00  0.00           H  
ATOM   3792 3HD2 LEU A 241      45.270  73.490  51.870  1.00  0.00           H  
ATOM   3793  N   ARG A 242      44.380  72.200  56.310  1.00  0.00           N  
ATOM   3794  CA  ARG A 242      44.400  71.980  57.760  1.00  0.00           C  
ATOM   3795  C   ARG A 242      45.000  73.110  58.450  1.00  0.00           C  
ATOM   3796  O   ARG A 242      45.320  73.040  59.620  1.00  0.00           O  
ATOM   3797  CB  ARG A 242      45.140  70.660  58.110  1.00  0.00           C  
ATOM   3798  CG  ARG A 242      46.670  70.790  57.840  1.00  0.00           C  
ATOM   3799  CD  ARG A 242      47.630  71.110  59.010  1.00  0.00           C  
ATOM   3800  NE  ARG A 242      49.040  70.920  58.700  1.00  0.00           N  
ATOM   3801  CZ  ARG A 242      49.980  71.260  59.600  1.00  0.00           C  
ATOM   3802  NH1 ARG A 242      49.810  71.260  60.870  1.00  0.00           N1+
ATOM   3803  NH2 ARG A 242      51.220  71.430  59.150  1.00  0.00           N  
ATOM   3804  HN  ARG A 242      45.260  72.560  56.010  1.00  0.00           H  
ATOM   3805  HA  ARG A 242      43.380  71.800  58.080  1.00  0.00           H  
ATOM   3806  HB1 ARG A 242      44.740  69.820  57.500  1.00  0.00           H  
ATOM   3807  HB2 ARG A 242      44.870  70.440  59.160  1.00  0.00           H  
ATOM   3808  HG1 ARG A 242      46.780  71.540  57.040  1.00  0.00           H  
ATOM   3809  HG2 ARG A 242      46.930  69.780  57.440  1.00  0.00           H  
ATOM   3810  HD1 ARG A 242      47.380  70.570  59.940  1.00  0.00           H  
ATOM   3811  HD2 ARG A 242      47.480  72.140  59.400  1.00  0.00           H  
ATOM   3812  HE  ARG A 242      49.370  70.890  57.760  1.00  0.00           H  
ATOM   3813 1HH1 ARG A 242      48.930  70.960  61.250  1.00  0.00           H  
ATOM   3814 2HH1 ARG A 242      50.660  71.210  61.400  1.00  0.00           H  
ATOM   3815 1HH2 ARG A 242      51.430  71.650  58.210  1.00  0.00           H  
ATOM   3816 2HH2 ARG A 242      51.790  71.520  59.960  1.00  0.00           H  
ATOM   3817  N   GLY A 243      45.180  74.250  57.760  1.00  0.00           N  
ATOM   3818  CA  GLY A 243      45.970  75.380  58.280  1.00  0.00           C  
ATOM   3819  C   GLY A 243      47.450  75.050  58.410  1.00  0.00           C  
ATOM   3820  O   GLY A 243      47.940  74.000  57.950  1.00  0.00           O  
ATOM   3821  HN  GLY A 243      44.790  74.360  56.850  1.00  0.00           H  
ATOM   3822  HA1 GLY A 243      45.550  75.660  59.220  1.00  0.00           H  
ATOM   3823  HA2 GLY A 243      45.790  76.200  57.590  1.00  0.00           H  
ATOM   3824  N   GLY A 244      48.160  75.900  59.080  1.00  0.00           N  
ATOM   3825  CA  GLY A 244      49.580  75.630  59.390  1.00  0.00           C  
ATOM   3826  C   GLY A 244      50.190  76.680  60.260  1.00  0.00           C  
ATOM   3827  O   GLY A 244      49.390  77.460  60.790  1.00  0.00           O  
ATOM   3828  HN  GLY A 244      47.810  76.760  59.430  1.00  0.00           H  
ATOM   3829  HA1 GLY A 244      50.200  75.660  58.490  1.00  0.00           H  
ATOM   3830  HA2 GLY A 244      49.630  74.670  59.870  1.00  0.00           H  
ATOM   3831  N   LYS A 245      51.550  76.640  60.410  1.00  0.00           N  
ATOM   3832  CA  LYS A 245      52.350  77.670  61.200  1.00  0.00           C  
ATOM   3833  C   LYS A 245      52.010  79.080  60.790  1.00  0.00           C  
ATOM   3834  O   LYS A 245      52.070  79.910  61.670  1.00  0.00           O  
ATOM   3835  CB  LYS A 245      53.810  77.420  61.160  1.00  0.00           C  
ATOM   3836  CG  LYS A 245      54.210  76.150  61.870  1.00  0.00           C  
ATOM   3837  CD  LYS A 245      55.760  75.980  62.030  1.00  0.00           C  
ATOM   3838  CE  LYS A 245      56.380  75.680  60.700  1.00  0.00           C  
ATOM   3839  NZ  LYS A 245      57.840  75.600  60.770  1.00  0.00           N1+
ATOM   3840  HN  LYS A 245      52.130  76.000  59.930  1.00  0.00           H  
ATOM   3841  HA  LYS A 245      51.940  77.700  62.190  1.00  0.00           H  
ATOM   3842  HB1 LYS A 245      54.450  78.230  61.560  1.00  0.00           H  
ATOM   3843  HB2 LYS A 245      54.100  77.190  60.110  1.00  0.00           H  
ATOM   3844  HG1 LYS A 245      53.710  75.200  61.580  1.00  0.00           H  
ATOM   3845  HG2 LYS A 245      53.880  76.250  62.940  1.00  0.00           H  
ATOM   3846  HD1 LYS A 245      55.930  75.210  62.810  1.00  0.00           H  
ATOM   3847  HD2 LYS A 245      56.130  76.950  62.420  1.00  0.00           H  
ATOM   3848  HE1 LYS A 245      56.240  76.560  60.030  1.00  0.00           H  
ATOM   3849  HE2 LYS A 245      56.050  74.770  60.160  1.00  0.00           H  
ATOM   3850  HZ1 LYS A 245      58.280  75.360  59.860  1.00  0.00           H  
ATOM   3851  HZ2 LYS A 245      58.070  74.820  61.410  1.00  0.00           H  
ATOM   3852  HZ3 LYS A 245      58.190  76.500  61.140  1.00  0.00           H  
ATOM   3853  N   ASN A 246      51.800  79.420  59.430  1.00  0.00           N  
ATOM   3854  CA  ASN A 246      51.660  80.790  59.030  1.00  0.00           C  
ATOM   3855  C   ASN A 246      50.170  81.190  59.040  1.00  0.00           C  
ATOM   3856  O   ASN A 246      49.790  82.370  58.700  1.00  0.00           O  
ATOM   3857  CB  ASN A 246      52.130  81.120  57.520  1.00  0.00           C  
ATOM   3858  CG  ASN A 246      53.660  80.930  57.370  1.00  0.00           C  
ATOM   3859  ND2 ASN A 246      54.250  81.100  56.150  1.00  0.00           N  
ATOM   3860  OD1 ASN A 246      54.380  80.760  58.370  1.00  0.00           O  
ATOM   3861  HN  ASN A 246      51.930  78.670  58.780  1.00  0.00           H  
ATOM   3862  HA  ASN A 246      52.220  81.460  59.680  1.00  0.00           H  
ATOM   3863  HB1 ASN A 246      51.850  82.180  57.310  1.00  0.00           H  
ATOM   3864  HB2 ASN A 246      51.670  80.320  56.910  1.00  0.00           H  
ATOM   3865 1HD2 ASN A 246      55.240  81.210  56.150  1.00  0.00           H  
ATOM   3866 2HD2 ASN A 246      53.760  81.560  55.410  1.00  0.00           H  
ATOM   3867  N   GLY A 247      49.280  80.310  59.530  1.00  0.00           N  
ATOM   3868  CA  GLY A 247      47.810  80.600  59.610  1.00  0.00           C  
ATOM   3869  C   GLY A 247      46.970  79.670  58.820  1.00  0.00           C  
ATOM   3870  O   GLY A 247      47.420  78.740  58.190  1.00  0.00           O  
ATOM   3871  HN  GLY A 247      49.520  79.420  59.920  1.00  0.00           H  
ATOM   3872  HA1 GLY A 247      47.530  81.590  59.280  1.00  0.00           H  
ATOM   3873  HA2 GLY A 247      47.640  80.490  60.660  1.00  0.00           H  
ATOM   3874  N   THR A 248      45.590  79.930  58.860  1.00  0.00           N  
ATOM   3875  CA  THR A 248      44.560  79.180  58.210  1.00  0.00           C  
ATOM   3876  C   THR A 248      44.690  79.190  56.710  1.00  0.00           C  
ATOM   3877  O   THR A 248      45.490  79.870  56.070  1.00  0.00           O  
ATOM   3878  CB  THR A 248      43.140  79.590  58.680  1.00  0.00           C  
ATOM   3879  CG2 THR A 248      43.130  79.660  60.200  1.00  0.00           C  
ATOM   3880  OG1 THR A 248      42.750  80.920  58.280  1.00  0.00           O  
ATOM   3881  HN  THR A 248      45.190  80.680  59.370  1.00  0.00           H  
ATOM   3882  HA  THR A 248      44.760  78.150  58.420  1.00  0.00           H  
ATOM   3883  HB  THR A 248      42.390  78.830  58.350  1.00  0.00           H  
ATOM   3884  HG1 THR A 248      42.420  80.810  57.380  1.00  0.00           H  
ATOM   3885 1HG2 THR A 248      43.620  80.540  60.650  1.00  0.00           H  
ATOM   3886 2HG2 THR A 248      43.790  78.800  60.440  1.00  0.00           H  
ATOM   3887 3HG2 THR A 248      42.120  79.570  60.660  1.00  0.00           H  
ATOM   3888  N   ASN A 249      43.820  78.390  56.010  1.00  0.00           N  
ATOM   3889  CA  ASN A 249      43.820  78.160  54.590  1.00  0.00           C  
ATOM   3890  C   ASN A 249      42.460  77.630  54.070  1.00  0.00           C  
ATOM   3891  O   ASN A 249      42.360  76.950  53.030  1.00  0.00           O  
ATOM   3892  CB  ASN A 249      45.100  77.340  54.150  1.00  0.00           C  
ATOM   3893  CG  ASN A 249      45.090  75.890  54.730  1.00  0.00           C  
ATOM   3894  ND2 ASN A 249      46.110  75.070  54.490  1.00  0.00           N  
ATOM   3895  OD1 ASN A 249      44.050  75.470  55.310  1.00  0.00           O  
ATOM   3896  HN  ASN A 249      43.310  77.770  56.600  1.00  0.00           H  
ATOM   3897  HA  ASN A 249      44.030  79.150  54.200  1.00  0.00           H  
ATOM   3898  HB1 ASN A 249      45.980  77.820  54.630  1.00  0.00           H  
ATOM   3899  HB2 ASN A 249      45.210  77.270  53.040  1.00  0.00           H  
ATOM   3900 1HD2 ASN A 249      46.090  74.120  54.800  1.00  0.00           H  
ATOM   3901 2HD2 ASN A 249      46.870  75.390  53.930  1.00  0.00           H  
ATOM   3902  N   PHE A 250      41.320  77.940  54.740  1.00  0.00           N  
ATOM   3903  CA  PHE A 250      40.000  77.480  54.440  1.00  0.00           C  
ATOM   3904  C   PHE A 250      39.340  78.470  53.550  1.00  0.00           C  
ATOM   3905  O   PHE A 250      38.310  78.150  52.920  1.00  0.00           O  
ATOM   3906  CB  PHE A 250      39.190  77.240  55.720  1.00  0.00           C  
ATOM   3907  CG  PHE A 250      38.910  78.400  56.540  1.00  0.00           C  
ATOM   3908  CD1 PHE A 250      37.870  79.210  56.250  1.00  0.00           C  
ATOM   3909  CD2 PHE A 250      39.720  78.690  57.630  1.00  0.00           C  
ATOM   3910  CE1 PHE A 250      37.680  80.360  56.990  1.00  0.00           C  
ATOM   3911  CE2 PHE A 250      39.500  79.790  58.490  1.00  0.00           C  
ATOM   3912  CZ  PHE A 250      38.410  80.620  58.180  1.00  0.00           C  
ATOM   3913  HN  PHE A 250      41.520  78.550  55.510  1.00  0.00           H  
ATOM   3914  HA  PHE A 250      40.080  76.520  53.950  1.00  0.00           H  
ATOM   3915  HB1 PHE A 250      39.740  76.420  56.240  1.00  0.00           H  
ATOM   3916  HB2 PHE A 250      38.200  76.790  55.490  1.00  0.00           H  
ATOM   3917  HD1 PHE A 250      37.250  79.060  55.380  1.00  0.00           H  
ATOM   3918  HD2 PHE A 250      40.550  78.020  57.790  1.00  0.00           H  
ATOM   3919  HE1 PHE A 250      36.870  81.040  56.780  1.00  0.00           H  
ATOM   3920  HE2 PHE A 250      40.210  80.020  59.280  1.00  0.00           H  
ATOM   3921  HZ  PHE A 250      38.210  81.410  58.890  1.00  0.00           H  
ATOM   3922  N   ASP A 251      39.820  79.740  53.490  1.00  0.00           N  
ATOM   3923  CA  ASP A 251      39.180  80.930  52.850  1.00  0.00           C  
ATOM   3924  C   ASP A 251      39.020  80.820  51.330  1.00  0.00           C  
ATOM   3925  O   ASP A 251      39.730  80.070  50.640  1.00  0.00           O  
ATOM   3926  CB  ASP A 251      40.030  82.240  53.210  1.00  0.00           C  
ATOM   3927  CG  ASP A 251      41.470  82.180  52.750  1.00  0.00           C  
ATOM   3928  OD1 ASP A 251      41.720  82.580  51.570  1.00  0.00           O  
ATOM   3929  OD2 ASP A 251      42.340  81.630  53.420  1.00  0.00           O1-
ATOM   3930  HN  ASP A 251      40.700  79.890  53.930  1.00  0.00           H  
ATOM   3931  HA  ASP A 251      38.200  81.040  53.290  1.00  0.00           H  
ATOM   3932  HB1 ASP A 251      40.040  82.300  54.310  1.00  0.00           H  
ATOM   3933  HB2 ASP A 251      39.600  83.210  52.860  1.00  0.00           H  
ATOM   3934  N   LYS A 252      38.100  81.710  50.840  1.00  0.00           N  
ATOM   3935  CA  LYS A 252      37.740  81.980  49.410  1.00  0.00           C  
ATOM   3936  C   LYS A 252      38.880  81.940  48.410  1.00  0.00           C  
ATOM   3937  O   LYS A 252      38.890  81.140  47.440  1.00  0.00           O  
ATOM   3938  CB  LYS A 252      36.960  83.300  49.210  1.00  0.00           C  
ATOM   3939  CG  LYS A 252      36.660  83.800  47.800  1.00  0.00           C  
ATOM   3940  CD  LYS A 252      35.830  82.920  46.880  1.00  0.00           C  
ATOM   3941  CE  LYS A 252      34.360  83.130  47.010  1.00  0.00           C  
ATOM   3942  NZ  LYS A 252      33.880  84.490  46.800  1.00  0.00           N1+
ATOM   3943  HN  LYS A 252      37.560  82.310  51.410  1.00  0.00           H  
ATOM   3944  HA  LYS A 252      37.050  81.190  49.150  1.00  0.00           H  
ATOM   3945  HB1 LYS A 252      37.520  84.140  49.670  1.00  0.00           H  
ATOM   3946  HB2 LYS A 252      35.960  83.180  49.670  1.00  0.00           H  
ATOM   3947  HG1 LYS A 252      37.600  84.010  47.240  1.00  0.00           H  
ATOM   3948  HG2 LYS A 252      36.220  84.820  47.830  1.00  0.00           H  
ATOM   3949  HD1 LYS A 252      36.150  81.860  47.050  1.00  0.00           H  
ATOM   3950  HD2 LYS A 252      36.190  83.070  45.850  1.00  0.00           H  
ATOM   3951  HE1 LYS A 252      34.070  82.840  48.040  1.00  0.00           H  
ATOM   3952  HE2 LYS A 252      33.890  82.400  46.320  1.00  0.00           H  
ATOM   3953  HZ1 LYS A 252      34.250  84.740  45.860  1.00  0.00           H  
ATOM   3954  HZ2 LYS A 252      34.230  85.160  47.510  1.00  0.00           H  
ATOM   3955  HZ3 LYS A 252      32.840  84.470  46.770  1.00  0.00           H  
ATOM   3956  N   GLU A 253      39.940  82.720  48.700  1.00  0.00           N  
ATOM   3957  CA  GLU A 253      41.200  82.780  47.950  1.00  0.00           C  
ATOM   3958  C   GLU A 253      42.100  81.600  48.150  1.00  0.00           C  
ATOM   3959  O   GLU A 253      42.710  81.090  47.170  1.00  0.00           O  
ATOM   3960  CB  GLU A 253      41.890  84.100  48.420  1.00  0.00           C  
ATOM   3961  CG  GLU A 253      43.080  84.670  47.590  1.00  0.00           C  
ATOM   3962  CD  GLU A 253      44.070  85.530  48.350  1.00  0.00           C  
ATOM   3963  OE1 GLU A 253      43.910  86.800  48.370  1.00  0.00           O  
ATOM   3964  OE2 GLU A 253      44.930  84.920  49.030  1.00  0.00           O1-
ATOM   3965  HN  GLU A 253      39.860  83.240  49.550  1.00  0.00           H  
ATOM   3966  HA  GLU A 253      41.000  82.910  46.880  1.00  0.00           H  
ATOM   3967  HB1 GLU A 253      42.280  83.970  49.440  1.00  0.00           H  
ATOM   3968  HB2 GLU A 253      41.110  84.890  48.450  1.00  0.00           H  
ATOM   3969  HG1 GLU A 253      42.770  85.240  46.680  1.00  0.00           H  
ATOM   3970  HG2 GLU A 253      43.660  83.800  47.240  1.00  0.00           H  
ATOM   3971  N   SER A 254      42.310  81.080  49.300  1.00  0.00           N  
ATOM   3972  CA  SER A 254      42.990  79.830  49.420  1.00  0.00           C  
ATOM   3973  C   SER A 254      42.390  78.610  48.750  1.00  0.00           C  
ATOM   3974  O   SER A 254      43.110  77.830  48.180  1.00  0.00           O  
ATOM   3975  CB  SER A 254      43.080  79.300  50.860  1.00  0.00           C  
ATOM   3976  OG  SER A 254      43.960  80.050  51.710  1.00  0.00           O  
ATOM   3977  HN  SER A 254      41.960  81.510  50.130  1.00  0.00           H  
ATOM   3978  HA  SER A 254      43.960  80.020  48.980  1.00  0.00           H  
ATOM   3979  HB1 SER A 254      43.520  78.290  51.050  1.00  0.00           H  
ATOM   3980  HB2 SER A 254      42.070  79.260  51.320  1.00  0.00           H  
ATOM   3981  HG1 SER A 254      43.410  80.790  51.970  1.00  0.00           H  
ATOM   3982  N   VAL A 255      41.050  78.360  48.770  1.00  0.00           N  
ATOM   3983  CA  VAL A 255      40.420  77.390  47.840  1.00  0.00           C  
ATOM   3984  C   VAL A 255      40.780  77.640  46.340  1.00  0.00           C  
ATOM   3985  O   VAL A 255      41.080  76.660  45.660  1.00  0.00           O  
ATOM   3986  CB  VAL A 255      38.920  77.350  48.040  1.00  0.00           C  
ATOM   3987  CG1 VAL A 255      38.120  76.510  46.990  1.00  0.00           C  
ATOM   3988  CG2 VAL A 255      38.660  76.750  49.500  1.00  0.00           C  
ATOM   3989  HN  VAL A 255      40.440  78.920  49.340  1.00  0.00           H  
ATOM   3990  HA  VAL A 255      40.720  76.390  48.150  1.00  0.00           H  
ATOM   3991  HB  VAL A 255      38.460  78.360  48.020  1.00  0.00           H  
ATOM   3992 1HG1 VAL A 255      38.490  75.470  47.110  1.00  0.00           H  
ATOM   3993 2HG1 VAL A 255      38.100  77.000  45.990  1.00  0.00           H  
ATOM   3994 3HG1 VAL A 255      37.060  76.350  47.270  1.00  0.00           H  
ATOM   3995 1HG2 VAL A 255      39.210  77.390  50.230  1.00  0.00           H  
ATOM   3996 2HG2 VAL A 255      39.030  75.710  49.530  1.00  0.00           H  
ATOM   3997 3HG2 VAL A 255      37.580  76.730  49.760  1.00  0.00           H  
ATOM   3998  N   GLN A 256      40.680  78.840  45.790  1.00  0.00           N  
ATOM   3999  CA  GLN A 256      41.070  79.170  44.410  1.00  0.00           C  
ATOM   4000  C   GLN A 256      42.540  78.920  44.230  1.00  0.00           C  
ATOM   4001  O   GLN A 256      42.830  78.190  43.310  1.00  0.00           O  
ATOM   4002  CB  GLN A 256      40.700  80.620  44.070  1.00  0.00           C  
ATOM   4003  CG  GLN A 256      39.170  80.930  43.950  1.00  0.00           C  
ATOM   4004  CD  GLN A 256      38.200  79.750  43.910  1.00  0.00           C  
ATOM   4005  NE2 GLN A 256      37.590  79.340  45.070  1.00  0.00           N  
ATOM   4006  OE1 GLN A 256      37.770  79.350  42.800  1.00  0.00           O  
ATOM   4007  HN  GLN A 256      40.500  79.660  46.320  1.00  0.00           H  
ATOM   4008  HA  GLN A 256      40.630  78.390  43.790  1.00  0.00           H  
ATOM   4009  HB1 GLN A 256      41.040  80.840  43.030  1.00  0.00           H  
ATOM   4010  HB2 GLN A 256      41.270  81.280  44.750  1.00  0.00           H  
ATOM   4011  HG1 GLN A 256      39.110  81.610  43.080  1.00  0.00           H  
ATOM   4012  HG2 GLN A 256      38.800  81.480  44.840  1.00  0.00           H  
ATOM   4013 1HE2 GLN A 256      37.690  79.890  45.910  1.00  0.00           H  
ATOM   4014 2HE2 GLN A 256      36.810  78.720  45.010  1.00  0.00           H  
ATOM   4015  N   ASN A 257      43.460  79.350  45.120  1.00  0.00           N  
ATOM   4016  CA  ASN A 257      44.920  79.080  45.080  1.00  0.00           C  
ATOM   4017  C   ASN A 257      45.180  77.530  45.000  1.00  0.00           C  
ATOM   4018  O   ASN A 257      45.810  77.060  44.040  1.00  0.00           O  
ATOM   4019  CB  ASN A 257      45.560  79.740  46.380  1.00  0.00           C  
ATOM   4020  CG  ASN A 257      47.050  79.450  46.570  1.00  0.00           C  
ATOM   4021  ND2 ASN A 257      47.540  79.580  47.780  1.00  0.00           N  
ATOM   4022  OD1 ASN A 257      47.690  79.050  45.610  1.00  0.00           O  
ATOM   4023  HN  ASN A 257      43.280  80.160  45.670  1.00  0.00           H  
ATOM   4024  HA  ASN A 257      45.300  79.540  44.180  1.00  0.00           H  
ATOM   4025  HB1 ASN A 257      45.050  79.290  47.250  1.00  0.00           H  
ATOM   4026  HB2 ASN A 257      45.450  80.840  46.380  1.00  0.00           H  
ATOM   4027 1HD2 ASN A 257      48.420  79.140  47.930  1.00  0.00           H  
ATOM   4028 2HD2 ASN A 257      46.950  79.980  48.490  1.00  0.00           H  
ATOM   4029  N   THR A 258      44.540  76.730  45.920  1.00  0.00           N  
ATOM   4030  CA  THR A 258      44.700  75.250  45.990  1.00  0.00           C  
ATOM   4031  C   THR A 258      44.180  74.570  44.730  1.00  0.00           C  
ATOM   4032  O   THR A 258      44.850  73.770  44.120  1.00  0.00           O  
ATOM   4033  CB  THR A 258      43.950  74.680  47.160  1.00  0.00           C  
ATOM   4034  CG2 THR A 258      44.530  73.280  47.420  1.00  0.00           C  
ATOM   4035  OG1 THR A 258      44.370  75.320  48.350  1.00  0.00           O  
ATOM   4036  HN  THR A 258      43.990  77.180  46.630  1.00  0.00           H  
ATOM   4037  HA  THR A 258      45.740  74.980  46.060  1.00  0.00           H  
ATOM   4038  HB  THR A 258      42.840  74.690  47.040  1.00  0.00           H  
ATOM   4039  HG1 THR A 258      44.140  76.240  48.230  1.00  0.00           H  
ATOM   4040 1HG2 THR A 258      45.630  73.250  47.570  1.00  0.00           H  
ATOM   4041 2HG2 THR A 258      44.300  72.540  46.610  1.00  0.00           H  
ATOM   4042 3HG2 THR A 258      44.010  72.910  48.310  1.00  0.00           H  
ATOM   4043  N   LYS A 259      42.980  74.920  44.240  1.00  0.00           N  
ATOM   4044  CA  LYS A 259      42.410  74.460  43.030  1.00  0.00           C  
ATOM   4045  C   LYS A 259      43.330  74.670  41.790  1.00  0.00           C  
ATOM   4046  O   LYS A 259      43.600  73.700  41.020  1.00  0.00           O  
ATOM   4047  CB  LYS A 259      41.150  75.230  42.770  1.00  0.00           C  
ATOM   4048  CG  LYS A 259      40.120  74.470  41.800  1.00  0.00           C  
ATOM   4049  CD  LYS A 259      40.240  74.860  40.310  1.00  0.00           C  
ATOM   4050  CE  LYS A 259      39.020  74.630  39.490  1.00  0.00           C  
ATOM   4051  NZ  LYS A 259      39.340  75.130  38.120  1.00  0.00           N1+
ATOM   4052  HN  LYS A 259      42.420  75.680  44.550  1.00  0.00           H  
ATOM   4053  HA  LYS A 259      42.240  73.400  43.160  1.00  0.00           H  
ATOM   4054  HB1 LYS A 259      41.300  76.300  42.510  1.00  0.00           H  
ATOM   4055  HB2 LYS A 259      40.530  75.240  43.690  1.00  0.00           H  
ATOM   4056  HG1 LYS A 259      39.110  74.770  42.140  1.00  0.00           H  
ATOM   4057  HG2 LYS A 259      40.220  73.370  41.880  1.00  0.00           H  
ATOM   4058  HD1 LYS A 259      41.110  74.360  39.850  1.00  0.00           H  
ATOM   4059  HD2 LYS A 259      40.460  75.950  40.330  1.00  0.00           H  
ATOM   4060  HE1 LYS A 259      38.120  75.180  39.850  1.00  0.00           H  
ATOM   4061  HE2 LYS A 259      38.850  73.560  39.280  1.00  0.00           H  
ATOM   4062  HZ1 LYS A 259      39.140  76.140  37.990  1.00  0.00           H  
ATOM   4063  HZ2 LYS A 259      38.700  74.620  37.470  1.00  0.00           H  
ATOM   4064  HZ3 LYS A 259      40.270  74.920  37.700  1.00  0.00           H  
ATOM   4065  N   LYS A 260      43.820  75.910  41.570  1.00  0.00           N  
ATOM   4066  CA  LYS A 260      44.720  76.370  40.580  1.00  0.00           C  
ATOM   4067  C   LYS A 260      46.050  75.570  40.670  1.00  0.00           C  
ATOM   4068  O   LYS A 260      46.570  75.080  39.670  1.00  0.00           O  
ATOM   4069  CB  LYS A 260      44.960  77.870  40.660  1.00  0.00           C  
ATOM   4070  CG  LYS A 260      43.730  78.730  40.310  1.00  0.00           C  
ATOM   4071  CD  LYS A 260      44.030  80.160  40.050  1.00  0.00           C  
ATOM   4072  CE  LYS A 260      44.780  80.830  41.180  1.00  0.00           C  
ATOM   4073  NZ  LYS A 260      45.130  82.200  40.990  1.00  0.00           N1+
ATOM   4074  HN  LYS A 260      43.640  76.610  42.250  1.00  0.00           H  
ATOM   4075  HA  LYS A 260      44.210  76.140  39.660  1.00  0.00           H  
ATOM   4076  HB1 LYS A 260      45.750  78.100  39.910  1.00  0.00           H  
ATOM   4077  HB2 LYS A 260      45.440  78.090  41.640  1.00  0.00           H  
ATOM   4078  HG1 LYS A 260      42.950  78.580  41.080  1.00  0.00           H  
ATOM   4079  HG2 LYS A 260      43.300  78.220  39.410  1.00  0.00           H  
ATOM   4080  HD1 LYS A 260      43.060  80.690  39.950  1.00  0.00           H  
ATOM   4081  HD2 LYS A 260      44.490  80.220  39.040  1.00  0.00           H  
ATOM   4082  HE1 LYS A 260      45.660  80.170  41.280  1.00  0.00           H  
ATOM   4083  HE2 LYS A 260      44.290  80.700  42.170  1.00  0.00           H  
ATOM   4084  HZ1 LYS A 260      45.710  82.190  40.130  1.00  0.00           H  
ATOM   4085  HZ2 LYS A 260      45.750  82.540  41.740  1.00  0.00           H  
ATOM   4086  HZ3 LYS A 260      44.290  82.790  40.810  1.00  0.00           H  
ATOM   4087  N   GLN A 261      46.700  75.450  41.840  1.00  0.00           N  
ATOM   4088  CA  GLN A 261      47.830  74.580  42.080  1.00  0.00           C  
ATOM   4089  C   GLN A 261      47.680  73.100  41.600  1.00  0.00           C  
ATOM   4090  O   GLN A 261      48.620  72.520  41.070  1.00  0.00           O  
ATOM   4091  CB  GLN A 261      48.460  74.770  43.540  1.00  0.00           C  
ATOM   4092  CG  GLN A 261      49.100  76.100  43.810  1.00  0.00           C  
ATOM   4093  CD  GLN A 261      50.180  76.420  42.760  1.00  0.00           C  
ATOM   4094  NE2 GLN A 261      50.260  77.670  42.360  1.00  0.00           N  
ATOM   4095  OE1 GLN A 261      50.970  75.560  42.380  1.00  0.00           O  
ATOM   4096  HN  GLN A 261      46.440  76.050  42.590  1.00  0.00           H  
ATOM   4097  HA  GLN A 261      48.620  74.940  41.450  1.00  0.00           H  
ATOM   4098  HB1 GLN A 261      49.140  73.910  43.720  1.00  0.00           H  
ATOM   4099  HB2 GLN A 261      47.580  74.590  44.180  1.00  0.00           H  
ATOM   4100  HG1 GLN A 261      49.710  76.120  44.740  1.00  0.00           H  
ATOM   4101  HG2 GLN A 261      48.350  76.910  43.910  1.00  0.00           H  
ATOM   4102 1HE2 GLN A 261      49.570  78.340  42.630  1.00  0.00           H  
ATOM   4103 2HE2 GLN A 261      51.050  77.940  41.790  1.00  0.00           H  
ATOM   4104  N   LEU A 262      46.520  72.530  41.840  1.00  0.00           N  
ATOM   4105  CA  LEU A 262      46.200  71.090  41.510  1.00  0.00           C  
ATOM   4106  C   LEU A 262      45.920  70.990  40.050  1.00  0.00           C  
ATOM   4107  O   LEU A 262      46.360  70.050  39.410  1.00  0.00           O  
ATOM   4108  CB  LEU A 262      44.920  70.610  42.240  1.00  0.00           C  
ATOM   4109  CG  LEU A 262      45.230  70.360  43.710  1.00  0.00           C  
ATOM   4110  CD1 LEU A 262      43.900  69.950  44.410  1.00  0.00           C  
ATOM   4111  CD2 LEU A 262      46.210  69.220  44.080  1.00  0.00           C  
ATOM   4112  HN  LEU A 262      45.750  73.030  42.230  1.00  0.00           H  
ATOM   4113  HA  LEU A 262      47.080  70.490  41.680  1.00  0.00           H  
ATOM   4114  HB1 LEU A 262      44.520  69.660  41.840  1.00  0.00           H  
ATOM   4115  HB2 LEU A 262      44.120  71.380  42.290  1.00  0.00           H  
ATOM   4116  HG  LEU A 262      45.580  71.290  44.210  1.00  0.00           H  
ATOM   4117 1HD1 LEU A 262      43.440  69.050  43.950  1.00  0.00           H  
ATOM   4118 2HD1 LEU A 262      43.090  70.700  44.310  1.00  0.00           H  
ATOM   4119 3HD1 LEU A 262      44.010  69.750  45.500  1.00  0.00           H  
ATOM   4120 1HD2 LEU A 262      46.360  69.140  45.170  1.00  0.00           H  
ATOM   4121 2HD2 LEU A 262      47.250  69.370  43.720  1.00  0.00           H  
ATOM   4122 3HD2 LEU A 262      45.820  68.240  43.720  1.00  0.00           H  
ATOM   4123  N   GLU A 263      45.320  72.010  39.440  1.00  0.00           N  
ATOM   4124  CA  GLU A 263      45.400  72.200  37.960  1.00  0.00           C  
ATOM   4125  C   GLU A 263      46.810  72.300  37.400  1.00  0.00           C  
ATOM   4126  O   GLU A 263      47.120  71.660  36.390  1.00  0.00           O  
ATOM   4127  CB  GLU A 263      44.540  73.360  37.440  1.00  0.00           C  
ATOM   4128  CG  GLU A 263      43.030  73.060  37.500  1.00  0.00           C  
ATOM   4129  CD  GLU A 263      42.330  73.920  36.440  1.00  0.00           C  
ATOM   4130  OE1 GLU A 263      41.550  74.800  36.730  1.00  0.00           O  
ATOM   4131  OE2 GLU A 263      42.550  73.690  35.220  1.00  0.00           O1-
ATOM   4132  HN  GLU A 263      44.790  72.670  39.970  1.00  0.00           H  
ATOM   4133  HA  GLU A 263      44.850  71.370  37.530  1.00  0.00           H  
ATOM   4134  HB1 GLU A 263      44.980  73.730  36.490  1.00  0.00           H  
ATOM   4135  HB2 GLU A 263      44.670  74.230  38.110  1.00  0.00           H  
ATOM   4136  HG1 GLU A 263      42.660  73.200  38.540  1.00  0.00           H  
ATOM   4137  HG2 GLU A 263      42.790  72.000  37.270  1.00  0.00           H  
ATOM   4138  N   LYS A 264      47.710  73.130  37.890  1.00  0.00           N  
ATOM   4139  CA  LYS A 264      49.020  73.320  37.320  1.00  0.00           C  
ATOM   4140  C   LYS A 264      49.890  72.060  37.410  1.00  0.00           C  
ATOM   4141  O   LYS A 264      50.730  71.850  36.530  1.00  0.00           O  
ATOM   4142  CB  LYS A 264      49.700  74.470  38.090  1.00  0.00           C  
ATOM   4143  CG  LYS A 264      51.060  74.900  37.510  1.00  0.00           C  
ATOM   4144  CD  LYS A 264      51.720  76.010  38.330  1.00  0.00           C  
ATOM   4145  CE  LYS A 264      53.110  76.380  37.820  1.00  0.00           C  
ATOM   4146  NZ  LYS A 264      53.680  77.400  38.750  1.00  0.00           N1+
ATOM   4147  HN  LYS A 264      47.490  73.780  38.610  1.00  0.00           H  
ATOM   4148  HA  LYS A 264      48.840  73.660  36.310  1.00  0.00           H  
ATOM   4149  HB1 LYS A 264      50.000  74.000  39.050  1.00  0.00           H  
ATOM   4150  HB2 LYS A 264      48.980  75.290  38.270  1.00  0.00           H  
ATOM   4151  HG1 LYS A 264      50.950  75.170  36.440  1.00  0.00           H  
ATOM   4152  HG2 LYS A 264      51.710  74.040  37.770  1.00  0.00           H  
ATOM   4153  HD1 LYS A 264      51.840  75.690  39.380  1.00  0.00           H  
ATOM   4154  HD2 LYS A 264      50.940  76.800  38.410  1.00  0.00           H  
ATOM   4155  HE1 LYS A 264      53.050  76.800  36.790  1.00  0.00           H  
ATOM   4156  HE2 LYS A 264      53.780  75.490  37.900  1.00  0.00           H  
ATOM   4157  HZ1 LYS A 264      53.930  76.930  39.640  1.00  0.00           H  
ATOM   4158  HZ2 LYS A 264      52.930  78.070  39.000  1.00  0.00           H  
ATOM   4159  HZ3 LYS A 264      54.550  77.860  38.430  1.00  0.00           H  
ATOM   4160  N   ALA A 265      49.560  71.180  38.380  1.00  0.00           N  
ATOM   4161  CA  ALA A 265      50.150  69.820  38.630  1.00  0.00           C  
ATOM   4162  C   ALA A 265      49.340  68.760  37.910  1.00  0.00           C  
ATOM   4163  O   ALA A 265      49.680  67.600  38.070  1.00  0.00           O  
ATOM   4164  CB  ALA A 265      50.350  69.550  40.120  1.00  0.00           C  
ATOM   4165  HN  ALA A 265      48.810  71.570  38.910  1.00  0.00           H  
ATOM   4166  HA  ALA A 265      51.120  69.860  38.170  1.00  0.00           H  
ATOM   4167  HB1 ALA A 265      49.330  69.470  40.550  1.00  0.00           H  
ATOM   4168  HB2 ALA A 265      50.900  70.360  40.630  1.00  0.00           H  
ATOM   4169  HB3 ALA A 265      50.720  68.520  40.300  1.00  0.00           H  
ATOM   4170  N   GLY A 266      48.300  69.130  37.120  1.00  0.00           N  
ATOM   4171  CA  GLY A 266      47.360  68.220  36.390  1.00  0.00           C  
ATOM   4172  C   GLY A 266      46.780  67.060  37.180  1.00  0.00           C  
ATOM   4173  O   GLY A 266      46.520  65.940  36.760  1.00  0.00           O  
ATOM   4174  HN  GLY A 266      47.990  70.080  37.080  1.00  0.00           H  
ATOM   4175  HA1 GLY A 266      48.040  67.730  35.710  1.00  0.00           H  
ATOM   4176  HA2 GLY A 266      46.590  68.880  36.030  1.00  0.00           H  
ATOM   4177  N   LEU A 267      46.360  67.430  38.430  1.00  0.00           N  
ATOM   4178  CA  LEU A 267      45.700  66.550  39.390  1.00  0.00           C  
ATOM   4179  C   LEU A 267      44.170  66.730  39.430  1.00  0.00           C  
ATOM   4180  O   LEU A 267      43.420  65.950  40.120  1.00  0.00           O  
ATOM   4181  CB  LEU A 267      46.270  66.720  40.840  1.00  0.00           C  
ATOM   4182  CG  LEU A 267      47.750  66.270  40.910  1.00  0.00           C  
ATOM   4183  CD1 LEU A 267      48.440  66.770  42.210  1.00  0.00           C  
ATOM   4184  CD2 LEU A 267      47.910  64.750  40.730  1.00  0.00           C  
ATOM   4185  HN  LEU A 267      46.520  68.390  38.660  1.00  0.00           H  
ATOM   4186  HA  LEU A 267      45.930  65.510  39.220  1.00  0.00           H  
ATOM   4187  HB1 LEU A 267      45.650  66.140  41.570  1.00  0.00           H  
ATOM   4188  HB2 LEU A 267      46.340  67.770  41.190  1.00  0.00           H  
ATOM   4189  HG  LEU A 267      48.320  66.600  40.020  1.00  0.00           H  
ATOM   4190 1HD1 LEU A 267      48.320  67.880  42.240  1.00  0.00           H  
ATOM   4191 2HD1 LEU A 267      49.530  66.570  42.250  1.00  0.00           H  
ATOM   4192 3HD1 LEU A 267      47.960  66.500  43.180  1.00  0.00           H  
ATOM   4193 1HD2 LEU A 267      47.420  64.310  39.840  1.00  0.00           H  
ATOM   4194 2HD2 LEU A 267      47.590  64.170  41.620  1.00  0.00           H  
ATOM   4195 3HD2 LEU A 267      49.020  64.660  40.610  1.00  0.00           H  
ATOM   4196  N   THR A 268      43.580  67.750  38.770  1.00  0.00           N  
ATOM   4197  CA  THR A 268      42.200  68.060  38.740  1.00  0.00           C  
ATOM   4198  C   THR A 268      41.940  68.740  37.390  1.00  0.00           C  
ATOM   4199  O   THR A 268      42.750  69.490  36.890  1.00  0.00           O  
ATOM   4200  CB  THR A 268      41.710  68.920  39.950  1.00  0.00           C  
ATOM   4201  CG2 THR A 268      41.910  70.420  39.980  1.00  0.00           C  
ATOM   4202  OG1 THR A 268      40.320  68.680  40.150  1.00  0.00           O  
ATOM   4203  HN  THR A 268      44.090  68.450  38.270  1.00  0.00           H  
ATOM   4204  HA  THR A 268      41.640  67.150  38.580  1.00  0.00           H  
ATOM   4205  HB  THR A 268      42.350  68.550  40.780  1.00  0.00           H  
ATOM   4206  HG1 THR A 268      39.880  69.210  39.480  1.00  0.00           H  
ATOM   4207 1HG2 THR A 268      41.190  70.960  39.320  1.00  0.00           H  
ATOM   4208 2HG2 THR A 268      42.930  70.700  39.630  1.00  0.00           H  
ATOM   4209 3HG2 THR A 268      41.920  70.840  41.010  1.00  0.00           H  
ATOM   4210  N   ASP A 269      40.670  68.500  36.910  1.00  0.00           N  
ATOM   4211  CA  ASP A 269      40.040  69.430  35.990  1.00  0.00           C  
ATOM   4212  C   ASP A 269      38.930  70.130  36.770  1.00  0.00           C  
ATOM   4213  O   ASP A 269      38.970  70.230  37.980  1.00  0.00           O  
ATOM   4214  CB  ASP A 269      39.550  68.650  34.690  1.00  0.00           C  
ATOM   4215  CG  ASP A 269      38.360  67.690  34.870  1.00  0.00           C  
ATOM   4216  OD1 ASP A 269      38.090  67.240  36.010  1.00  0.00           O  
ATOM   4217  OD2 ASP A 269      37.680  67.340  33.900  1.00  0.00           O1-
ATOM   4218  HN  ASP A 269      40.060  67.800  37.280  1.00  0.00           H  
ATOM   4219  HA  ASP A 269      40.790  70.120  35.640  1.00  0.00           H  
ATOM   4220  HB1 ASP A 269      40.400  68.130  34.200  1.00  0.00           H  
ATOM   4221  HB2 ASP A 269      39.250  69.400  33.920  1.00  0.00           H  
ATOM   4222  N   ASP A 270      37.840  70.570  36.060  1.00  0.00           N  
ATOM   4223  CA  ASP A 270      36.720  71.280  36.640  1.00  0.00           C  
ATOM   4224  C   ASP A 270      35.540  70.280  37.010  1.00  0.00           C  
ATOM   4225  O   ASP A 270      34.670  70.490  37.830  1.00  0.00           O  
ATOM   4226  CB  ASP A 270      36.140  72.340  35.590  1.00  0.00           C  
ATOM   4227  CG  ASP A 270      37.200  73.370  35.220  1.00  0.00           C  
ATOM   4228  OD1 ASP A 270      37.350  73.660  34.040  1.00  0.00           O  
ATOM   4229  OD2 ASP A 270      37.790  73.920  36.220  1.00  0.00           O1-
ATOM   4230  HN  ASP A 270      37.830  70.540  35.070  1.00  0.00           H  
ATOM   4231  HA  ASP A 270      37.120  71.790  37.500  1.00  0.00           H  
ATOM   4232  HB1 ASP A 270      35.270  72.850  36.040  1.00  0.00           H  
ATOM   4233  HB2 ASP A 270      35.910  71.780  34.660  1.00  0.00           H  
ATOM   4234  N   SER A 271      35.520  69.030  36.390  1.00  0.00           N  
ATOM   4235  CA  SER A 271      34.670  67.920  36.770  1.00  0.00           C  
ATOM   4236  C   SER A 271      35.070  67.350  38.160  1.00  0.00           C  
ATOM   4237  O   SER A 271      34.320  67.130  39.090  1.00  0.00           O  
ATOM   4238  CB  SER A 271      34.490  66.730  35.760  1.00  0.00           C  
ATOM   4239  OG  SER A 271      35.640  65.960  35.540  1.00  0.00           O  
ATOM   4240  HN  SER A 271      36.130  68.780  35.640  1.00  0.00           H  
ATOM   4241  HA  SER A 271      33.640  68.260  36.770  1.00  0.00           H  
ATOM   4242  HB1 SER A 271      34.230  67.160  34.770  1.00  0.00           H  
ATOM   4243  HB2 SER A 271      33.660  66.090  36.100  1.00  0.00           H  
ATOM   4244  HG1 SER A 271      36.380  66.570  35.560  1.00  0.00           H  
ATOM   4245  N   GLN A 272      36.360  67.090  38.380  1.00  0.00           N  
ATOM   4246  CA  GLN A 272      36.930  66.590  39.600  1.00  0.00           C  
ATOM   4247  C   GLN A 272      36.720  67.500  40.880  1.00  0.00           C  
ATOM   4248  O   GLN A 272      36.610  68.710  40.750  1.00  0.00           O  
ATOM   4249  CB  GLN A 272      38.380  66.160  39.380  1.00  0.00           C  
ATOM   4250  CG  GLN A 272      38.560  64.950  38.460  1.00  0.00           C  
ATOM   4251  CD  GLN A 272      40.060  64.800  38.190  1.00  0.00           C  
ATOM   4252  NE2 GLN A 272      40.400  65.100  36.950  1.00  0.00           N  
ATOM   4253  OE1 GLN A 272      40.810  64.350  39.050  1.00  0.00           O  
ATOM   4254  HN  GLN A 272      37.080  67.450  37.790  1.00  0.00           H  
ATOM   4255  HA  GLN A 272      36.390  65.680  39.830  1.00  0.00           H  
ATOM   4256  HB1 GLN A 272      38.870  65.860  40.330  1.00  0.00           H  
ATOM   4257  HB2 GLN A 272      38.870  67.090  39.020  1.00  0.00           H  
ATOM   4258  HG1 GLN A 272      37.990  65.070  37.510  1.00  0.00           H  
ATOM   4259  HG2 GLN A 272      38.200  64.030  38.960  1.00  0.00           H  
ATOM   4260 1HE2 GLN A 272      39.670  65.450  36.360  1.00  0.00           H  
ATOM   4261 2HE2 GLN A 272      41.340  64.880  36.680  1.00  0.00           H  
ATOM   4262  N   LYS A 273      36.630  66.850  42.040  1.00  0.00           N  
ATOM   4263  CA  LYS A 273      36.750  67.540  43.360  1.00  0.00           C  
ATOM   4264  C   LYS A 273      37.920  66.840  44.040  1.00  0.00           C  
ATOM   4265  O   LYS A 273      37.880  65.640  44.340  1.00  0.00           O  
ATOM   4266  CB  LYS A 273      35.440  67.280  44.150  1.00  0.00           C  
ATOM   4267  CG  LYS A 273      34.200  67.310  43.330  1.00  0.00           C  
ATOM   4268  CD  LYS A 273      32.910  67.290  44.180  1.00  0.00           C  
ATOM   4269  CE  LYS A 273      31.650  66.850  43.420  1.00  0.00           C  
ATOM   4270  NZ  LYS A 273      31.260  67.840  42.430  1.00  0.00           N1+
ATOM   4271  HN  LYS A 273      36.490  65.870  42.050  1.00  0.00           H  
ATOM   4272  HA  LYS A 273      37.030  68.570  43.230  1.00  0.00           H  
ATOM   4273  HB1 LYS A 273      35.310  68.030  44.960  1.00  0.00           H  
ATOM   4274  HB2 LYS A 273      35.510  66.230  44.500  1.00  0.00           H  
ATOM   4275  HG1 LYS A 273      34.200  66.350  42.770  1.00  0.00           H  
ATOM   4276  HG2 LYS A 273      34.080  68.160  42.630  1.00  0.00           H  
ATOM   4277  HD1 LYS A 273      32.780  68.310  44.610  1.00  0.00           H  
ATOM   4278  HD2 LYS A 273      33.000  66.510  44.960  1.00  0.00           H  
ATOM   4279  HE1 LYS A 273      30.830  66.740  44.150  1.00  0.00           H  
ATOM   4280  HE2 LYS A 273      31.930  65.890  42.930  1.00  0.00           H  
ATOM   4281  HZ1 LYS A 273      30.780  68.700  42.730  1.00  0.00           H  
ATOM   4282  HZ2 LYS A 273      30.690  67.490  41.620  1.00  0.00           H  
ATOM   4283  HZ3 LYS A 273      32.140  68.130  41.950  1.00  0.00           H  
ATOM   4284  N   ARG A 274      39.060  67.590  44.300  1.00  0.00           N  
ATOM   4285  CA  ARG A 274      40.250  67.080  45.000  1.00  0.00           C  
ATOM   4286  C   ARG A 274      40.660  67.850  46.260  1.00  0.00           C  
ATOM   4287  O   ARG A 274      41.710  67.660  46.870  1.00  0.00           O  
ATOM   4288  CB  ARG A 274      41.420  66.980  44.010  1.00  0.00           C  
ATOM   4289  CG  ARG A 274      41.260  66.160  42.710  1.00  0.00           C  
ATOM   4290  CD  ARG A 274      41.330  64.740  43.050  1.00  0.00           C  
ATOM   4291  NE  ARG A 274      41.230  63.970  41.740  1.00  0.00           N  
ATOM   4292  CZ  ARG A 274      40.930  62.680  41.650  1.00  0.00           C  
ATOM   4293  NH1 ARG A 274      40.930  61.970  42.730  1.00  0.00           N1+
ATOM   4294  NH2 ARG A 274      40.480  62.180  40.500  1.00  0.00           N  
ATOM   4295  HN  ARG A 274      39.080  68.560  44.070  1.00  0.00           H  
ATOM   4296  HA  ARG A 274      40.050  66.080  45.340  1.00  0.00           H  
ATOM   4297  HB1 ARG A 274      42.320  66.680  44.570  1.00  0.00           H  
ATOM   4298  HB2 ARG A 274      41.600  68.030  43.690  1.00  0.00           H  
ATOM   4299  HG1 ARG A 274      42.210  66.260  42.130  1.00  0.00           H  
ATOM   4300  HG2 ARG A 274      40.350  66.430  42.140  1.00  0.00           H  
ATOM   4301  HD1 ARG A 274      40.550  64.440  43.770  1.00  0.00           H  
ATOM   4302  HD2 ARG A 274      42.340  64.510  43.450  1.00  0.00           H  
ATOM   4303  HE  ARG A 274      41.230  64.510  40.910  1.00  0.00           H  
ATOM   4304 1HH1 ARG A 274      41.550  62.360  43.410  1.00  0.00           H  
ATOM   4305 2HH1 ARG A 274      40.690  61.000  42.620  1.00  0.00           H  
ATOM   4306 1HH2 ARG A 274      40.770  62.650  39.670  1.00  0.00           H  
ATOM   4307 2HH2 ARG A 274      40.210  61.220  40.390  1.00  0.00           H  
ATOM   4308  N   ILE A 275      39.810  68.740  46.710  1.00  0.00           N  
ATOM   4309  CA  ILE A 275      40.070  69.550  47.900  1.00  0.00           C  
ATOM   4310  C   ILE A 275      39.170  69.110  49.040  1.00  0.00           C  
ATOM   4311  O   ILE A 275      37.910  69.230  49.040  1.00  0.00           O  
ATOM   4312  CB  ILE A 275      40.020  71.100  47.650  1.00  0.00           C  
ATOM   4313  CG1 ILE A 275      40.880  71.500  46.440  1.00  0.00           C  
ATOM   4314  CG2 ILE A 275      40.490  71.880  48.830  1.00  0.00           C  
ATOM   4315  CD  ILE A 275      40.470  72.770  45.780  1.00  0.00           C  
ATOM   4316  HN  ILE A 275      38.870  68.840  46.380  1.00  0.00           H  
ATOM   4317  HA  ILE A 275      41.050  69.330  48.310  1.00  0.00           H  
ATOM   4318  HB  ILE A 275      39.000  71.380  47.300  1.00  0.00           H  
ATOM   4319 1HG1 ILE A 275      40.800  70.670  45.690  1.00  0.00           H  
ATOM   4320 2HG1 ILE A 275      41.960  71.620  46.660  1.00  0.00           H  
ATOM   4321 1HG2 ILE A 275      41.510  71.570  49.170  1.00  0.00           H  
ATOM   4322 2HG2 ILE A 275      39.730  71.810  49.640  1.00  0.00           H  
ATOM   4323 3HG2 ILE A 275      40.550  72.940  48.510  1.00  0.00           H  
ATOM   4324  HD1 ILE A 275      39.360  72.800  45.730  1.00  0.00           H  
ATOM   4325  HD2 ILE A 275      40.850  72.750  44.740  1.00  0.00           H  
ATOM   4326  HD3 ILE A 275      40.890  73.590  46.390  1.00  0.00           H  
ATOM   4327  N   MET A 276      39.750  68.640  50.200  1.00  0.00           N  
ATOM   4328  CA  MET A 276      39.060  68.380  51.500  1.00  0.00           C  
ATOM   4329  C   MET A 276      39.570  69.370  52.560  1.00  0.00           C  
ATOM   4330  O   MET A 276      40.790  69.580  52.700  1.00  0.00           O  
ATOM   4331  CB  MET A 276      39.030  66.850  51.850  1.00  0.00           C  
ATOM   4332  CG  MET A 276      38.720  66.490  53.390  1.00  0.00           C  
ATOM   4333  SD  MET A 276      38.910  64.640  53.690  1.00  0.00           S  
ATOM   4334  CE  MET A 276      37.110  64.480  53.840  1.00  0.00           C  
ATOM   4335  HN  MET A 276      40.730  68.470  50.270  1.00  0.00           H  
ATOM   4336  HA  MET A 276      38.000  68.570  51.350  1.00  0.00           H  
ATOM   4337  HB1 MET A 276      40.060  66.470  51.710  1.00  0.00           H  
ATOM   4338  HB2 MET A 276      38.380  66.230  51.190  1.00  0.00           H  
ATOM   4339  HG1 MET A 276      37.760  66.930  53.750  1.00  0.00           H  
ATOM   4340  HG2 MET A 276      39.410  67.130  53.970  1.00  0.00           H  
ATOM   4341  HE1 MET A 276      36.540  65.210  54.470  1.00  0.00           H  
ATOM   4342  HE2 MET A 276      36.770  63.470  54.150  1.00  0.00           H  
ATOM   4343  HE3 MET A 276      36.640  64.660  52.850  1.00  0.00           H  
ATOM   4344  N   ILE A 277      38.690  69.940  53.380  1.00  0.00           N  
ATOM   4345  CA  ILE A 277      39.150  70.810  54.520  1.00  0.00           C  
ATOM   4346  C   ILE A 277      38.960  70.130  55.800  1.00  0.00           C  
ATOM   4347  O   ILE A 277      37.900  69.610  56.190  1.00  0.00           O  
ATOM   4348  CB  ILE A 277      38.370  72.110  54.490  1.00  0.00           C  
ATOM   4349  CG1 ILE A 277      38.250  72.800  53.080  1.00  0.00           C  
ATOM   4350  CG2 ILE A 277      39.090  73.110  55.410  1.00  0.00           C  
ATOM   4351  CD  ILE A 277      37.840  74.240  52.890  1.00  0.00           C  
ATOM   4352  HN  ILE A 277      37.730  69.830  53.150  1.00  0.00           H  
ATOM   4353  HA  ILE A 277      40.190  71.050  54.370  1.00  0.00           H  
ATOM   4354  HB  ILE A 277      37.320  72.100  54.860  1.00  0.00           H  
ATOM   4355 1HG1 ILE A 277      37.610  72.150  52.440  1.00  0.00           H  
ATOM   4356 2HG1 ILE A 277      39.270  72.640  52.660  1.00  0.00           H  
ATOM   4357 1HG2 ILE A 277      40.100  73.360  55.010  1.00  0.00           H  
ATOM   4358 2HG2 ILE A 277      39.250  72.630  56.400  1.00  0.00           H  
ATOM   4359 3HG2 ILE A 277      38.770  74.160  55.590  1.00  0.00           H  
ATOM   4360  HD1 ILE A 277      36.760  74.340  53.140  1.00  0.00           H  
ATOM   4361  HD2 ILE A 277      38.020  74.650  51.860  1.00  0.00           H  
ATOM   4362  HD3 ILE A 277      38.450  74.910  53.550  1.00  0.00           H  
ATOM   4363  N   ASP A 278      40.010  70.000  56.590  1.00  0.00           N  
ATOM   4364  CA  ASP A 278      39.920  69.680  58.030  1.00  0.00           C  
ATOM   4365  C   ASP A 278      39.690  70.970  58.890  1.00  0.00           C  
ATOM   4366  O   ASP A 278      40.450  71.940  58.780  1.00  0.00           O  
ATOM   4367  CB  ASP A 278      41.280  69.000  58.550  1.00  0.00           C  
ATOM   4368  CG  ASP A 278      41.270  68.100  59.830  1.00  0.00           C  
ATOM   4369  OD1 ASP A 278      40.310  68.030  60.650  1.00  0.00           O  
ATOM   4370  OD2 ASP A 278      42.250  67.380  60.010  1.00  0.00           O1-
ATOM   4371  HN  ASP A 278      40.840  70.370  56.190  1.00  0.00           H  
ATOM   4372  HA  ASP A 278      39.100  68.990  58.170  1.00  0.00           H  
ATOM   4373  HB1 ASP A 278      42.040  69.800  58.650  1.00  0.00           H  
ATOM   4374  HB2 ASP A 278      41.730  68.390  57.750  1.00  0.00           H  
ATOM   4375  N   CYS A 279      38.620  71.090  59.700  1.00  0.00           N  
ATOM   4376  CA  CYS A 279      38.220  72.380  60.260  1.00  0.00           C  
ATOM   4377  C   CYS A 279      38.920  72.540  61.600  1.00  0.00           C  
ATOM   4378  O   CYS A 279      38.980  73.620  62.110  1.00  0.00           O  
ATOM   4379  CB  CYS A 279      36.660  72.470  60.460  1.00  0.00           C  
ATOM   4380  SG  CYS A 279      35.810  72.270  58.880  1.00  0.00           S  
ATOM   4381  HN  CYS A 279      37.980  70.350  59.920  1.00  0.00           H  
ATOM   4382  HA  CYS A 279      38.590  73.160  59.610  1.00  0.00           H  
ATOM   4383  HB1 CYS A 279      36.400  73.480  60.860  1.00  0.00           H  
ATOM   4384  HB2 CYS A 279      36.290  71.820  61.280  1.00  0.00           H  
ATOM   4385  HG1 CYS A 279      36.060  70.980  58.710  1.00  0.00           H  
ATOM   4386  N   SER A 280      39.470  71.460  62.170  1.00  0.00           N  
ATOM   4387  CA  SER A 280      40.180  71.440  63.430  1.00  0.00           C  
ATOM   4388  C   SER A 280      41.620  71.780  63.210  1.00  0.00           C  
ATOM   4389  O   SER A 280      41.960  72.470  62.250  1.00  0.00           O  
ATOM   4390  CB  SER A 280      40.040  70.000  64.120  1.00  0.00           C  
ATOM   4391  OG  SER A 280      40.240  70.120  65.530  1.00  0.00           O  
ATOM   4392  HN  SER A 280      39.200  70.620  61.710  1.00  0.00           H  
ATOM   4393  HA  SER A 280      39.770  72.210  64.080  1.00  0.00           H  
ATOM   4394  HB1 SER A 280      40.700  69.220  63.690  1.00  0.00           H  
ATOM   4395  HB2 SER A 280      39.030  69.580  63.890  1.00  0.00           H  
ATOM   4396  HG1 SER A 280      40.520  69.230  65.780  1.00  0.00           H  
ATOM   4397  N   HSD A 281      42.510  71.370  64.090  1.00  0.00           N  
ATOM   4398  CA  HSD A 281      43.950  71.620  63.990  1.00  0.00           C  
ATOM   4399  C   HSD A 281      44.370  73.150  63.870  1.00  0.00           C  
ATOM   4400  O   HSD A 281      44.190  74.070  64.670  1.00  0.00           O  
ATOM   4401  CB  HSD A 281      44.550  70.730  62.820  1.00  0.00           C  
ATOM   4402  CG  HSD A 281      44.440  69.250  63.100  1.00  0.00           C  
ATOM   4403  CD2 HSD A 281      45.270  68.410  63.830  1.00  0.00           C  
ATOM   4404  ND1 HSD A 281      43.330  68.460  62.820  1.00  0.00           N  
ATOM   4405  CE1 HSD A 281      43.530  67.210  63.310  1.00  0.00           C  
ATOM   4406  NE2 HSD A 281      44.630  67.110  63.950  1.00  0.00           N  
ATOM   4407  HN  HSD A 281      42.040  71.040  64.910  1.00  0.00           H  
ATOM   4408  HA  HSD A 281      44.310  71.330  64.960  1.00  0.00           H  
ATOM   4409  HB1 HSD A 281      45.640  70.930  62.720  1.00  0.00           H  
ATOM   4410  HB2 HSD A 281      44.100  70.960  61.830  1.00  0.00           H  
ATOM   4411  HD1 HSD A 281      42.520  68.640  62.250  1.00  0.00           H  
ATOM   4412  HD2 HSD A 281      46.090  68.420  64.540  1.00  0.00           H  
ATOM   4413  HE1 HSD A 281      42.690  66.530  63.470  1.00  0.00           H  
ATOM   4414  N   GLY A 282      45.090  73.450  62.720  1.00  0.00           N  
ATOM   4415  CA  GLY A 282      45.530  74.790  62.300  1.00  0.00           C  
ATOM   4416  C   GLY A 282      44.450  75.710  61.780  1.00  0.00           C  
ATOM   4417  O   GLY A 282      44.530  76.900  61.930  1.00  0.00           O  
ATOM   4418  HN  GLY A 282      45.330  72.700  62.110  1.00  0.00           H  
ATOM   4419  HA1 GLY A 282      46.260  74.630  61.520  1.00  0.00           H  
ATOM   4420  HA2 GLY A 282      45.970  75.280  63.160  1.00  0.00           H  
ATOM   4421  N   ASN A 283      43.370  75.120  61.250  1.00  0.00           N  
ATOM   4422  CA  ASN A 283      42.220  75.930  60.730  1.00  0.00           C  
ATOM   4423  C   ASN A 283      41.420  76.350  61.900  1.00  0.00           C  
ATOM   4424  O   ASN A 283      40.770  77.440  61.930  1.00  0.00           O  
ATOM   4425  CB  ASN A 283      41.260  75.180  59.800  1.00  0.00           C  
ATOM   4426  CG  ASN A 283      41.920  75.220  58.420  1.00  0.00           C  
ATOM   4427  ND2 ASN A 283      41.650  74.170  57.630  1.00  0.00           N  
ATOM   4428  OD1 ASN A 283      42.610  76.180  58.030  1.00  0.00           O  
ATOM   4429  HN  ASN A 283      43.370  74.130  61.130  1.00  0.00           H  
ATOM   4430  HA  ASN A 283      42.440  76.890  60.290  1.00  0.00           H  
ATOM   4431  HB1 ASN A 283      40.320  75.750  59.650  1.00  0.00           H  
ATOM   4432  HB2 ASN A 283      41.120  74.140  60.180  1.00  0.00           H  
ATOM   4433 1HD2 ASN A 283      41.060  73.450  57.970  1.00  0.00           H  
ATOM   4434 2HD2 ASN A 283      41.990  74.250  56.690  1.00  0.00           H  
ATOM   4435  N   SER A 284      41.500  75.650  63.020  1.00  0.00           N  
ATOM   4436  CA  SER A 284      40.720  76.090  64.260  1.00  0.00           C  
ATOM   4437  C   SER A 284      41.570  76.800  65.260  1.00  0.00           C  
ATOM   4438  O   SER A 284      41.210  77.160  66.330  1.00  0.00           O  
ATOM   4439  CB  SER A 284      40.050  74.930  64.950  1.00  0.00           C  
ATOM   4440  OG  SER A 284      40.970  73.970  65.440  1.00  0.00           O  
ATOM   4441  HN  SER A 284      42.000  74.790  62.980  1.00  0.00           H  
ATOM   4442  HA  SER A 284      39.970  76.820  63.970  1.00  0.00           H  
ATOM   4443  HB1 SER A 284      39.450  74.430  64.160  1.00  0.00           H  
ATOM   4444  HB2 SER A 284      39.350  75.210  65.770  1.00  0.00           H  
ATOM   4445  HG1 SER A 284      40.630  73.740  66.310  1.00  0.00           H  
ATOM   4446  N   ASN A 285      42.860  77.100  64.890  1.00  0.00           N  
ATOM   4447  CA  ASN A 285      43.860  77.640  65.730  1.00  0.00           C  
ATOM   4448  C   ASN A 285      44.050  76.840  67.030  1.00  0.00           C  
ATOM   4449  O   ASN A 285      44.550  77.340  67.980  1.00  0.00           O  
ATOM   4450  CB  ASN A 285      43.600  79.120  66.190  1.00  0.00           C  
ATOM   4451  CG  ASN A 285      43.370  79.970  65.060  1.00  0.00           C  
ATOM   4452  ND2 ASN A 285      42.650  81.130  65.200  1.00  0.00           N  
ATOM   4453  OD1 ASN A 285      43.820  79.700  63.930  1.00  0.00           O  
ATOM   4454  HN  ASN A 285      43.160  76.940  63.950  1.00  0.00           H  
ATOM   4455  HA  ASN A 285      44.760  77.620  65.140  1.00  0.00           H  
ATOM   4456  HB1 ASN A 285      44.480  79.540  66.750  1.00  0.00           H  
ATOM   4457  HB2 ASN A 285      42.810  79.210  66.970  1.00  0.00           H  
ATOM   4458 1HD2 ASN A 285      42.310  81.580  64.370  1.00  0.00           H  
ATOM   4459 2HD2 ASN A 285      42.730  81.550  66.110  1.00  0.00           H  
ATOM   4460  N   LYS A 286      43.660  75.570  67.040  1.00  0.00           N  
ATOM   4461  CA  LYS A 286      43.520  74.830  68.260  1.00  0.00           C  
ATOM   4462  C   LYS A 286      42.500  75.310  69.330  1.00  0.00           C  
ATOM   4463  O   LYS A 286      42.600  74.920  70.430  1.00  0.00           O  
ATOM   4464  CB  LYS A 286      44.820  74.460  68.960  1.00  0.00           C  
ATOM   4465  CG  LYS A 286      45.900  73.830  68.160  1.00  0.00           C  
ATOM   4466  CD  LYS A 286      47.270  73.670  68.960  1.00  0.00           C  
ATOM   4467  CE  LYS A 286      48.100  74.910  69.280  1.00  0.00           C  
ATOM   4468  NZ  LYS A 286      49.260  74.430  70.040  1.00  0.00           N1+
ATOM   4469  HN  LYS A 286      43.400  75.070  66.210  1.00  0.00           H  
ATOM   4470  HA  LYS A 286      43.120  73.870  67.970  1.00  0.00           H  
ATOM   4471  HB1 LYS A 286      44.600  73.730  69.760  1.00  0.00           H  
ATOM   4472  HB2 LYS A 286      45.360  75.290  69.470  1.00  0.00           H  
ATOM   4473  HG1 LYS A 286      46.210  74.550  67.370  1.00  0.00           H  
ATOM   4474  HG2 LYS A 286      45.480  72.850  67.830  1.00  0.00           H  
ATOM   4475  HD1 LYS A 286      47.930  72.970  68.420  1.00  0.00           H  
ATOM   4476  HD2 LYS A 286      47.000  73.230  69.940  1.00  0.00           H  
ATOM   4477  HE1 LYS A 286      47.530  75.570  69.980  1.00  0.00           H  
ATOM   4478  HE2 LYS A 286      48.550  75.460  68.420  1.00  0.00           H  
ATOM   4479  HZ1 LYS A 286      49.020  74.390  71.050  1.00  0.00           H  
ATOM   4480  HZ2 LYS A 286      50.020  75.140  70.010  1.00  0.00           H  
ATOM   4481  HZ3 LYS A 286      49.710  73.580  69.650  1.00  0.00           H  
ATOM   4482  N   ASP A 287      41.430  76.030  68.970  1.00  0.00           N  
ATOM   4483  CA  ASP A 287      40.350  76.420  69.870  1.00  0.00           C  
ATOM   4484  C   ASP A 287      39.060  75.890  69.210  1.00  0.00           C  
ATOM   4485  O   ASP A 287      38.700  76.170  68.030  1.00  0.00           O  
ATOM   4486  CB  ASP A 287      40.300  77.910  70.200  1.00  0.00           C  
ATOM   4487  CG  ASP A 287      39.470  78.180  71.440  1.00  0.00           C  
ATOM   4488  OD1 ASP A 287      39.090  77.190  72.110  1.00  0.00           O  
ATOM   4489  OD2 ASP A 287      39.290  79.320  71.900  1.00  0.00           O1-
ATOM   4490  HN  ASP A 287      41.270  76.410  68.070  1.00  0.00           H  
ATOM   4491  HA  ASP A 287      40.380  75.850  70.790  1.00  0.00           H  
ATOM   4492  HB1 ASP A 287      39.800  78.520  69.420  1.00  0.00           H  
ATOM   4493  HB2 ASP A 287      41.320  78.260  70.460  1.00  0.00           H  
ATOM   4494  N   PHE A 288      38.440  74.970  69.950  1.00  0.00           N  
ATOM   4495  CA  PHE A 288      37.340  74.120  69.320  1.00  0.00           C  
ATOM   4496  C   PHE A 288      36.130  74.970  68.770  1.00  0.00           C  
ATOM   4497  O   PHE A 288      35.590  74.670  67.720  1.00  0.00           O  
ATOM   4498  CB  PHE A 288      36.850  73.050  70.270  1.00  0.00           C  
ATOM   4499  CG  PHE A 288      36.410  73.590  71.650  1.00  0.00           C  
ATOM   4500  CD1 PHE A 288      37.360  73.960  72.650  1.00  0.00           C  
ATOM   4501  CD2 PHE A 288      35.070  73.610  72.040  1.00  0.00           C  
ATOM   4502  CE1 PHE A 288      36.970  74.380  73.930  1.00  0.00           C  
ATOM   4503  CE2 PHE A 288      34.690  74.010  73.290  1.00  0.00           C  
ATOM   4504  CZ  PHE A 288      35.570  74.450  74.210  1.00  0.00           C  
ATOM   4505  HN  PHE A 288      38.850  74.700  70.830  1.00  0.00           H  
ATOM   4506  HA  PHE A 288      37.790  73.790  68.400  1.00  0.00           H  
ATOM   4507  HB1 PHE A 288      37.630  72.310  70.580  1.00  0.00           H  
ATOM   4508  HB2 PHE A 288      35.980  72.560  69.790  1.00  0.00           H  
ATOM   4509  HD1 PHE A 288      38.410  73.830  72.420  1.00  0.00           H  
ATOM   4510  HD2 PHE A 288      34.290  73.200  71.400  1.00  0.00           H  
ATOM   4511  HE1 PHE A 288      37.770  74.760  74.540  1.00  0.00           H  
ATOM   4512  HE2 PHE A 288      33.630  74.020  73.480  1.00  0.00           H  
ATOM   4513  HZ  PHE A 288      35.230  74.840  75.150  1.00  0.00           H  
ATOM   4514  N   LYS A 289      35.650  76.060  69.510  1.00  0.00           N  
ATOM   4515  CA  LYS A 289      34.540  76.870  69.070  1.00  0.00           C  
ATOM   4516  C   LYS A 289      34.900  77.740  67.840  1.00  0.00           C  
ATOM   4517  O   LYS A 289      34.060  78.460  67.260  1.00  0.00           O  
ATOM   4518  CB  LYS A 289      33.930  77.720  70.260  1.00  0.00           C  
ATOM   4519  CG  LYS A 289      33.010  76.860  71.170  1.00  0.00           C  
ATOM   4520  CD  LYS A 289      32.360  77.620  72.360  1.00  0.00           C  
ATOM   4521  CE  LYS A 289      31.320  76.780  73.110  1.00  0.00           C  
ATOM   4522  NZ  LYS A 289      31.130  77.360  74.480  1.00  0.00           N1+
ATOM   4523  HN  LYS A 289      36.140  76.210  70.370  1.00  0.00           H  
ATOM   4524  HA  LYS A 289      33.760  76.220  68.700  1.00  0.00           H  
ATOM   4525  HB1 LYS A 289      33.250  78.440  69.750  1.00  0.00           H  
ATOM   4526  HB2 LYS A 289      34.690  78.310  70.830  1.00  0.00           H  
ATOM   4527  HG1 LYS A 289      33.580  75.960  71.450  1.00  0.00           H  
ATOM   4528  HG2 LYS A 289      32.160  76.460  70.580  1.00  0.00           H  
ATOM   4529  HD1 LYS A 289      31.940  78.600  72.040  1.00  0.00           H  
ATOM   4530  HD2 LYS A 289      33.190  77.880  73.040  1.00  0.00           H  
ATOM   4531  HE1 LYS A 289      31.730  75.760  73.280  1.00  0.00           H  
ATOM   4532  HE2 LYS A 289      30.320  76.730  72.650  1.00  0.00           H  
ATOM   4533  HZ1 LYS A 289      30.530  76.830  75.140  1.00  0.00           H  
ATOM   4534  HZ2 LYS A 289      30.690  78.300  74.380  1.00  0.00           H  
ATOM   4535  HZ3 LYS A 289      32.060  77.430  74.940  1.00  0.00           H  
ATOM   4536  N   ASN A 290      36.070  77.600  67.240  1.00  0.00           N  
ATOM   4537  CA  ASN A 290      36.390  78.260  65.970  1.00  0.00           C  
ATOM   4538  C   ASN A 290      35.960  77.400  64.760  1.00  0.00           C  
ATOM   4539  O   ASN A 290      35.580  77.990  63.740  1.00  0.00           O  
ATOM   4540  CB  ASN A 290      37.950  78.480  65.860  1.00  0.00           C  
ATOM   4541  CG  ASN A 290      38.490  79.610  66.760  1.00  0.00           C  
ATOM   4542  ND2 ASN A 290      39.810  79.990  66.370  1.00  0.00           N  
ATOM   4543  OD1 ASN A 290      37.890  80.150  67.640  1.00  0.00           O  
ATOM   4544  HN  ASN A 290      36.780  77.110  67.750  1.00  0.00           H  
ATOM   4545  HA  ASN A 290      35.910  79.230  65.930  1.00  0.00           H  
ATOM   4546  HB1 ASN A 290      38.270  78.710  64.820  1.00  0.00           H  
ATOM   4547  HB2 ASN A 290      38.540  77.550  66.050  1.00  0.00           H  
ATOM   4548 1HD2 ASN A 290      40.220  80.730  66.890  1.00  0.00           H  
ATOM   4549 2HD2 ASN A 290      40.380  79.500  65.710  1.00  0.00           H  
ATOM   4550  N   GLN A 291      35.720  76.010  64.980  1.00  0.00           N  
ATOM   4551  CA  GLN A 291      35.180  75.120  64.010  1.00  0.00           C  
ATOM   4552  C   GLN A 291      33.790  75.350  63.300  1.00  0.00           C  
ATOM   4553  O   GLN A 291      33.710  75.100  62.080  1.00  0.00           O  
ATOM   4554  CB  GLN A 291      35.210  73.690  64.500  1.00  0.00           C  
ATOM   4555  CG  GLN A 291      36.620  73.080  64.610  1.00  0.00           C  
ATOM   4556  CD  GLN A 291      36.470  71.550  64.810  1.00  0.00           C  
ATOM   4557  NE2 GLN A 291      36.520  71.020  66.060  1.00  0.00           N  
ATOM   4558  OE1 GLN A 291      36.130  70.840  63.870  1.00  0.00           O  
ATOM   4559  HN  GLN A 291      35.940  75.580  65.850  1.00  0.00           H  
ATOM   4560  HA  GLN A 291      35.920  75.170  63.220  1.00  0.00           H  
ATOM   4561  HB1 GLN A 291      34.640  72.920  63.940  1.00  0.00           H  
ATOM   4562  HB2 GLN A 291      34.780  73.630  65.530  1.00  0.00           H  
ATOM   4563  HG1 GLN A 291      37.190  73.400  65.530  1.00  0.00           H  
ATOM   4564  HG2 GLN A 291      37.170  73.330  63.690  1.00  0.00           H  
ATOM   4565 1HE2 GLN A 291      36.200  70.070  66.070  1.00  0.00           H  
ATOM   4566 2HE2 GLN A 291      36.810  71.550  66.860  1.00  0.00           H  
ATOM   4567  N   PRO A 292      32.780  75.840  64.010  1.00  0.00           N  
ATOM   4568  CA  PRO A 292      31.540  76.200  63.330  1.00  0.00           C  
ATOM   4569  C   PRO A 292      31.630  77.530  62.560  1.00  0.00           C  
ATOM   4570  O   PRO A 292      30.850  77.720  61.640  1.00  0.00           O  
ATOM   4571  CB  PRO A 292      30.510  76.360  64.410  1.00  0.00           C  
ATOM   4572  CG  PRO A 292      31.080  75.590  65.630  1.00  0.00           C  
ATOM   4573  CD  PRO A 292      32.580  75.890  65.500  1.00  0.00           C  
ATOM   4574  HA  PRO A 292      31.320  75.430  62.610  1.00  0.00           H  
ATOM   4575  HB1 PRO A 292      29.500  75.940  64.190  1.00  0.00           H  
ATOM   4576  HB2 PRO A 292      30.470  77.440  64.660  1.00  0.00           H  
ATOM   4577  HG1 PRO A 292      30.640  75.990  66.570  1.00  0.00           H  
ATOM   4578  HG2 PRO A 292      30.820  74.520  65.460  1.00  0.00           H  
ATOM   4579  HD1 PRO A 292      32.770  76.920  65.860  1.00  0.00           H  
ATOM   4580  HD2 PRO A 292      33.150  75.070  65.990  1.00  0.00           H  
ATOM   4581  N   LYS A 293      32.610  78.380  62.900  1.00  0.00           N  
ATOM   4582  CA  LYS A 293      32.810  79.630  62.170  1.00  0.00           C  
ATOM   4583  C   LYS A 293      33.450  79.310  60.860  1.00  0.00           C  
ATOM   4584  O   LYS A 293      33.090  79.770  59.740  1.00  0.00           O  
ATOM   4585  CB  LYS A 293      33.630  80.570  63.120  1.00  0.00           C  
ATOM   4586  CG  LYS A 293      33.030  80.890  64.490  1.00  0.00           C  
ATOM   4587  CD  LYS A 293      33.830  81.860  65.390  1.00  0.00           C  
ATOM   4588  CE  LYS A 293      33.740  83.310  64.850  1.00  0.00           C  
ATOM   4589  NZ  LYS A 293      34.340  84.180  65.860  1.00  0.00           N1+
ATOM   4590  HN  LYS A 293      33.240  78.190  63.660  1.00  0.00           H  
ATOM   4591  HA  LYS A 293      31.960  80.250  61.950  1.00  0.00           H  
ATOM   4592  HB1 LYS A 293      33.730  81.560  62.630  1.00  0.00           H  
ATOM   4593  HB2 LYS A 293      34.640  80.100  63.220  1.00  0.00           H  
ATOM   4594  HG1 LYS A 293      32.920  79.920  65.040  1.00  0.00           H  
ATOM   4595  HG2 LYS A 293      32.000  81.280  64.400  1.00  0.00           H  
ATOM   4596  HD1 LYS A 293      34.870  81.480  65.340  1.00  0.00           H  
ATOM   4597  HD2 LYS A 293      33.570  81.880  66.460  1.00  0.00           H  
ATOM   4598  HE1 LYS A 293      32.670  83.610  64.810  1.00  0.00           H  
ATOM   4599  HE2 LYS A 293      34.220  83.470  63.860  1.00  0.00           H  
ATOM   4600  HZ1 LYS A 293      35.280  83.790  66.050  1.00  0.00           H  
ATOM   4601  HZ2 LYS A 293      33.780  84.030  66.720  1.00  0.00           H  
ATOM   4602  HZ3 LYS A 293      34.330  85.210  65.740  1.00  0.00           H  
ATOM   4603  N   VAL A 294      34.390  78.320  60.950  1.00  0.00           N  
ATOM   4604  CA  VAL A 294      35.010  77.640  59.800  1.00  0.00           C  
ATOM   4605  C   VAL A 294      34.020  76.990  58.880  1.00  0.00           C  
ATOM   4606  O   VAL A 294      34.010  77.140  57.640  1.00  0.00           O  
ATOM   4607  CB  VAL A 294      36.200  76.730  60.160  1.00  0.00           C  
ATOM   4608  CG1 VAL A 294      36.660  76.050  58.890  1.00  0.00           C  
ATOM   4609  CG2 VAL A 294      37.350  77.500  60.850  1.00  0.00           C  
ATOM   4610  HN  VAL A 294      34.750  78.190  61.870  1.00  0.00           H  
ATOM   4611  HA  VAL A 294      35.310  78.430  59.130  1.00  0.00           H  
ATOM   4612  HB  VAL A 294      35.910  75.920  60.880  1.00  0.00           H  
ATOM   4613 1HG1 VAL A 294      37.590  75.490  59.130  1.00  0.00           H  
ATOM   4614 2HG1 VAL A 294      37.020  76.750  58.110  1.00  0.00           H  
ATOM   4615 3HG1 VAL A 294      35.890  75.310  58.570  1.00  0.00           H  
ATOM   4616 1HG2 VAL A 294      37.070  77.770  61.890  1.00  0.00           H  
ATOM   4617 2HG2 VAL A 294      37.660  78.410  60.270  1.00  0.00           H  
ATOM   4618 3HG2 VAL A 294      38.220  76.810  60.820  1.00  0.00           H  
ATOM   4619  N   ALA A 295      33.040  76.230  59.420  1.00  0.00           N  
ATOM   4620  CA  ALA A 295      31.980  75.620  58.670  1.00  0.00           C  
ATOM   4621  C   ALA A 295      31.110  76.620  57.960  1.00  0.00           C  
ATOM   4622  O   ALA A 295      30.720  76.460  56.780  1.00  0.00           O  
ATOM   4623  CB  ALA A 295      31.120  74.800  59.610  1.00  0.00           C  
ATOM   4624  HN  ALA A 295      33.110  76.010  60.400  1.00  0.00           H  
ATOM   4625  HA  ALA A 295      32.430  74.950  57.950  1.00  0.00           H  
ATOM   4626  HB1 ALA A 295      30.560  75.280  60.420  1.00  0.00           H  
ATOM   4627  HB2 ALA A 295      31.810  74.000  59.960  1.00  0.00           H  
ATOM   4628  HB3 ALA A 295      30.360  74.300  58.960  1.00  0.00           H  
ATOM   4629  N   LYS A 296      30.760  77.740  58.600  1.00  0.00           N  
ATOM   4630  CA  LYS A 296      30.010  78.840  57.990  1.00  0.00           C  
ATOM   4631  C   LYS A 296      30.690  79.400  56.840  1.00  0.00           C  
ATOM   4632  O   LYS A 296      30.020  79.710  55.900  1.00  0.00           O  
ATOM   4633  CB  LYS A 296      29.730  79.880  59.040  1.00  0.00           C  
ATOM   4634  CG  LYS A 296      28.960  81.180  58.500  1.00  0.00           C  
ATOM   4635  CD  LYS A 296      27.670  80.810  57.830  1.00  0.00           C  
ATOM   4636  CE  LYS A 296      26.760  82.110  57.530  1.00  0.00           C  
ATOM   4637  NZ  LYS A 296      27.380  83.170  56.730  1.00  0.00           N1+
ATOM   4638  HN  LYS A 296      31.120  77.840  59.520  1.00  0.00           H  
ATOM   4639  HA  LYS A 296      29.090  78.390  57.640  1.00  0.00           H  
ATOM   4640  HB1 LYS A 296      30.680  80.220  59.500  1.00  0.00           H  
ATOM   4641  HB2 LYS A 296      29.190  79.350  59.870  1.00  0.00           H  
ATOM   4642  HG1 LYS A 296      29.610  81.700  57.760  1.00  0.00           H  
ATOM   4643  HG2 LYS A 296      28.750  81.810  59.400  1.00  0.00           H  
ATOM   4644  HD1 LYS A 296      27.080  80.180  58.540  1.00  0.00           H  
ATOM   4645  HD2 LYS A 296      27.870  80.270  56.890  1.00  0.00           H  
ATOM   4646  HE1 LYS A 296      26.480  82.460  58.550  1.00  0.00           H  
ATOM   4647  HE2 LYS A 296      25.820  81.880  57.000  1.00  0.00           H  
ATOM   4648  HZ1 LYS A 296      28.310  83.470  57.100  1.00  0.00           H  
ATOM   4649  HZ2 LYS A 296      26.850  84.050  56.650  1.00  0.00           H  
ATOM   4650  HZ3 LYS A 296      27.650  82.840  55.790  1.00  0.00           H  
ATOM   4651  N   CYS A 297      32.080  79.570  56.850  1.00  0.00           N  
ATOM   4652  CA  CYS A 297      32.800  79.970  55.600  1.00  0.00           C  
ATOM   4653  C   CYS A 297      32.680  78.920  54.470  1.00  0.00           C  
ATOM   4654  O   CYS A 297      32.650  79.290  53.290  1.00  0.00           O  
ATOM   4655  CB  CYS A 297      34.210  80.380  55.860  1.00  0.00           C  
ATOM   4656  SG  CYS A 297      35.090  81.010  54.370  1.00  0.00           S  
ATOM   4657  HN  CYS A 297      32.620  79.330  57.650  1.00  0.00           H  
ATOM   4658  HA  CYS A 297      32.270  80.790  55.140  1.00  0.00           H  
ATOM   4659  HB1 CYS A 297      34.710  79.560  56.430  1.00  0.00           H  
ATOM   4660  HB2 CYS A 297      34.140  81.170  56.650  1.00  0.00           H  
ATOM   4661  HG1 CYS A 297      34.240  81.970  54.040  1.00  0.00           H  
ATOM   4662  N   ILE A 298      32.720  77.670  54.820  1.00  0.00           N  
ATOM   4663  CA  ILE A 298      32.500  76.500  53.930  1.00  0.00           C  
ATOM   4664  C   ILE A 298      31.040  76.550  53.320  1.00  0.00           C  
ATOM   4665  O   ILE A 298      30.870  76.510  52.070  1.00  0.00           O  
ATOM   4666  CB  ILE A 298      32.730  75.070  54.540  1.00  0.00           C  
ATOM   4667  CG1 ILE A 298      34.170  74.820  54.960  1.00  0.00           C  
ATOM   4668  CG2 ILE A 298      32.390  74.060  53.420  1.00  0.00           C  
ATOM   4669  CD  ILE A 298      34.270  73.730  55.990  1.00  0.00           C  
ATOM   4670  HN  ILE A 298      33.000  77.520  55.780  1.00  0.00           H  
ATOM   4671  HA  ILE A 298      33.070  76.660  53.030  1.00  0.00           H  
ATOM   4672  HB  ILE A 298      32.150  74.970  55.470  1.00  0.00           H  
ATOM   4673 1HG1 ILE A 298      34.580  75.700  55.510  1.00  0.00           H  
ATOM   4674 2HG1 ILE A 298      34.710  74.530  54.040  1.00  0.00           H  
ATOM   4675 1HG2 ILE A 298      32.920  74.360  52.500  1.00  0.00           H  
ATOM   4676 2HG2 ILE A 298      31.290  73.990  53.240  1.00  0.00           H  
ATOM   4677 3HG2 ILE A 298      32.730  73.060  53.750  1.00  0.00           H  
ATOM   4678  HD1 ILE A 298      35.330  73.400  56.050  1.00  0.00           H  
ATOM   4679  HD2 ILE A 298      33.690  72.820  55.730  1.00  0.00           H  
ATOM   4680  HD3 ILE A 298      34.110  74.170  56.990  1.00  0.00           H  
ATOM   4681  N   TYR A 299      29.970  76.760  54.170  1.00  0.00           N  
ATOM   4682  CA  TYR A 299      28.650  76.970  53.750  1.00  0.00           C  
ATOM   4683  C   TYR A 299      28.380  78.130  52.750  1.00  0.00           C  
ATOM   4684  O   TYR A 299      27.870  77.970  51.640  1.00  0.00           O  
ATOM   4685  CB  TYR A 299      27.660  76.930  54.930  1.00  0.00           C  
ATOM   4686  CG  TYR A 299      26.290  77.570  54.740  1.00  0.00           C  
ATOM   4687  CD1 TYR A 299      25.160  76.850  54.530  1.00  0.00           C  
ATOM   4688  CD2 TYR A 299      26.190  78.940  55.010  1.00  0.00           C  
ATOM   4689  CE1 TYR A 299      23.890  77.480  54.550  1.00  0.00           C  
ATOM   4690  CE2 TYR A 299      24.970  79.600  54.890  1.00  0.00           C  
ATOM   4691  CZ  TYR A 299      23.790  78.860  54.670  1.00  0.00           C  
ATOM   4692  OH  TYR A 299      22.610  79.570  54.360  1.00  0.00           O  
ATOM   4693  HN  TYR A 299      30.140  76.710  55.150  1.00  0.00           H  
ATOM   4694  HA  TYR A 299      28.550  76.140  53.080  1.00  0.00           H  
ATOM   4695  HB1 TYR A 299      28.100  77.410  55.840  1.00  0.00           H  
ATOM   4696  HB2 TYR A 299      27.570  75.870  55.210  1.00  0.00           H  
ATOM   4697  HD1 TYR A 299      25.240  75.790  54.360  1.00  0.00           H  
ATOM   4698  HD2 TYR A 299      27.110  79.480  55.130  1.00  0.00           H  
ATOM   4699  HE1 TYR A 299      23.010  76.940  54.270  1.00  0.00           H  
ATOM   4700  HE2 TYR A 299      24.990  80.670  55.000  1.00  0.00           H  
ATOM   4701  HH  TYR A 299      21.920  78.910  54.410  1.00  0.00           H  
ATOM   4702  N   ASP A 300      28.910  79.290  53.060  1.00  0.00           N  
ATOM   4703  CA  ASP A 300      29.010  80.420  52.090  1.00  0.00           C  
ATOM   4704  C   ASP A 300      29.780  80.130  50.730  1.00  0.00           C  
ATOM   4705  O   ASP A 300      29.220  80.600  49.690  1.00  0.00           O  
ATOM   4706  CB  ASP A 300      29.600  81.690  52.790  1.00  0.00           C  
ATOM   4707  CG  ASP A 300      28.770  82.270  53.880  1.00  0.00           C  
ATOM   4708  OD1 ASP A 300      27.560  81.920  54.040  1.00  0.00           O  
ATOM   4709  OD2 ASP A 300      29.360  83.090  54.630  1.00  0.00           O1-
ATOM   4710  HN  ASP A 300      29.450  79.490  53.880  1.00  0.00           H  
ATOM   4711  HA  ASP A 300      28.020  80.710  51.740  1.00  0.00           H  
ATOM   4712  HB1 ASP A 300      29.870  82.490  52.070  1.00  0.00           H  
ATOM   4713  HB2 ASP A 300      30.540  81.300  53.230  1.00  0.00           H  
ATOM   4714  N   GLN A 301      30.940  79.470  50.610  1.00  0.00           N  
ATOM   4715  CA  GLN A 301      31.630  79.100  49.410  1.00  0.00           C  
ATOM   4716  C   GLN A 301      30.760  78.190  48.560  1.00  0.00           C  
ATOM   4717  O   GLN A 301      30.580  78.370  47.340  1.00  0.00           O  
ATOM   4718  CB  GLN A 301      33.010  78.530  49.730  1.00  0.00           C  
ATOM   4719  CG  GLN A 301      34.100  79.600  50.190  1.00  0.00           C  
ATOM   4720  CD  GLN A 301      35.510  79.060  49.960  1.00  0.00           C  
ATOM   4721  NE2 GLN A 301      36.290  78.810  50.990  1.00  0.00           N  
ATOM   4722  OE1 GLN A 301      36.050  78.940  48.890  1.00  0.00           O  
ATOM   4723  HN  GLN A 301      31.410  79.220  51.450  1.00  0.00           H  
ATOM   4724  HA  GLN A 301      31.760  79.920  48.720  1.00  0.00           H  
ATOM   4725  HB1 GLN A 301      33.490  78.100  48.820  1.00  0.00           H  
ATOM   4726  HB2 GLN A 301      32.860  77.660  50.400  1.00  0.00           H  
ATOM   4727  HG1 GLN A 301      34.070  79.940  51.240  1.00  0.00           H  
ATOM   4728  HG2 GLN A 301      33.910  80.420  49.470  1.00  0.00           H  
ATOM   4729 1HE2 GLN A 301      37.260  78.640  50.840  1.00  0.00           H  
ATOM   4730 2HE2 GLN A 301      36.030  79.080  51.920  1.00  0.00           H  
ATOM   4731  N   LEU A 302      30.180  77.150  49.200  1.00  0.00           N  
ATOM   4732  CA  LEU A 302      29.280  76.180  48.560  1.00  0.00           C  
ATOM   4733  C   LEU A 302      28.070  76.940  47.990  1.00  0.00           C  
ATOM   4734  O   LEU A 302      27.490  76.530  46.990  1.00  0.00           O  
ATOM   4735  CB  LEU A 302      28.750  75.210  49.610  1.00  0.00           C  
ATOM   4736  CG  LEU A 302      29.760  74.180  50.230  1.00  0.00           C  
ATOM   4737  CD1 LEU A 302      29.120  73.320  51.380  1.00  0.00           C  
ATOM   4738  CD2 LEU A 302      30.420  73.310  49.110  1.00  0.00           C  
ATOM   4739  HN  LEU A 302      30.510  76.870  50.090  1.00  0.00           H  
ATOM   4740  HA  LEU A 302      29.680  75.820  47.630  1.00  0.00           H  
ATOM   4741  HB1 LEU A 302      27.990  74.560  49.140  1.00  0.00           H  
ATOM   4742  HB2 LEU A 302      28.360  75.840  50.450  1.00  0.00           H  
ATOM   4743  HG  LEU A 302      30.560  74.830  50.640  1.00  0.00           H  
ATOM   4744 1HD1 LEU A 302      28.300  72.700  50.950  1.00  0.00           H  
ATOM   4745 2HD1 LEU A 302      28.580  73.940  52.120  1.00  0.00           H  
ATOM   4746 3HD1 LEU A 302      29.820  72.630  51.890  1.00  0.00           H  
ATOM   4747 1HD2 LEU A 302      30.840  73.860  48.250  1.00  0.00           H  
ATOM   4748 2HD2 LEU A 302      29.770  72.480  48.750  1.00  0.00           H  
ATOM   4749 3HD2 LEU A 302      31.310  72.810  49.560  1.00  0.00           H  
ATOM   4750  N   THR A 303      27.620  77.970  48.690  1.00  0.00           N  
ATOM   4751  CA  THR A 303      26.460  78.770  48.300  1.00  0.00           C  
ATOM   4752  C   THR A 303      26.750  79.630  47.160  1.00  0.00           C  
ATOM   4753  O   THR A 303      25.880  79.960  46.290  1.00  0.00           O  
ATOM   4754  CB  THR A 303      25.850  79.550  49.410  1.00  0.00           C  
ATOM   4755  CG2 THR A 303      24.490  80.320  49.160  1.00  0.00           C  
ATOM   4756  OG1 THR A 303      25.480  78.590  50.400  1.00  0.00           O  
ATOM   4757  HN  THR A 303      28.010  78.220  49.590  1.00  0.00           H  
ATOM   4758  HA  THR A 303      25.680  78.120  47.930  1.00  0.00           H  
ATOM   4759  HB  THR A 303      26.610  80.180  49.900  1.00  0.00           H  
ATOM   4760  HG1 THR A 303      26.260  78.210  50.800  1.00  0.00           H  
ATOM   4761 1HG2 THR A 303      23.640  79.630  48.950  1.00  0.00           H  
ATOM   4762 2HG2 THR A 303      24.660  81.030  48.320  1.00  0.00           H  
ATOM   4763 3HG2 THR A 303      24.180  80.890  50.070  1.00  0.00           H  
ATOM   4764  N   GLU A 304      28.000  79.980  46.900  1.00  0.00           N  
ATOM   4765  CA  GLU A 304      28.320  80.540  45.630  1.00  0.00           C  
ATOM   4766  C   GLU A 304      28.630  79.500  44.500  1.00  0.00           C  
ATOM   4767  O   GLU A 304      29.320  79.790  43.490  1.00  0.00           O  
ATOM   4768  CB  GLU A 304      29.570  81.410  45.860  1.00  0.00           C  
ATOM   4769  CG  GLU A 304      29.250  82.630  46.740  1.00  0.00           C  
ATOM   4770  CD  GLU A 304      30.530  83.400  47.090  1.00  0.00           C  
ATOM   4771  OE1 GLU A 304      31.220  83.870  46.120  1.00  0.00           O  
ATOM   4772  OE2 GLU A 304      30.840  83.640  48.280  1.00  0.00           O1-
ATOM   4773  HN  GLU A 304      28.720  79.990  47.590  1.00  0.00           H  
ATOM   4774  HA  GLU A 304      27.500  81.150  45.270  1.00  0.00           H  
ATOM   4775  HB1 GLU A 304      29.930  81.780  44.870  1.00  0.00           H  
ATOM   4776  HB2 GLU A 304      30.360  80.780  46.320  1.00  0.00           H  
ATOM   4777  HG1 GLU A 304      28.810  82.260  47.700  1.00  0.00           H  
ATOM   4778  HG2 GLU A 304      28.530  83.340  46.290  1.00  0.00           H  
ATOM   4779  N   GLY A 305      28.300  78.230  44.710  1.00  0.00           N  
ATOM   4780  CA  GLY A 305      28.470  77.170  43.700  1.00  0.00           C  
ATOM   4781  C   GLY A 305      29.750  76.360  43.750  1.00  0.00           C  
ATOM   4782  O   GLY A 305      30.050  75.600  42.820  1.00  0.00           O  
ATOM   4783  HN  GLY A 305      27.800  78.060  45.560  1.00  0.00           H  
ATOM   4784  HA1 GLY A 305      28.260  77.500  42.700  1.00  0.00           H  
ATOM   4785  HA2 GLY A 305      27.750  76.410  43.980  1.00  0.00           H  
ATOM   4786  N   GLU A 306      30.520  76.530  44.900  1.00  0.00           N  
ATOM   4787  CA  GLU A 306      31.830  75.900  44.840  1.00  0.00           C  
ATOM   4788  C   GLU A 306      31.990  74.360  44.770  1.00  0.00           C  
ATOM   4789  O   GLU A 306      31.820  73.550  45.710  1.00  0.00           O  
ATOM   4790  CB  GLU A 306      32.560  76.390  46.040  1.00  0.00           C  
ATOM   4791  CG  GLU A 306      34.100  76.130  46.240  1.00  0.00           C  
ATOM   4792  CD  GLU A 306      34.870  76.500  45.010  1.00  0.00           C  
ATOM   4793  OE1 GLU A 306      35.210  77.680  44.800  1.00  0.00           O  
ATOM   4794  OE2 GLU A 306      35.050  75.610  44.110  1.00  0.00           O1-
ATOM   4795  HN  GLU A 306      30.410  77.260  45.580  1.00  0.00           H  
ATOM   4796  HA  GLU A 306      32.320  76.300  43.970  1.00  0.00           H  
ATOM   4797  HB1 GLU A 306      31.990  75.960  46.880  1.00  0.00           H  
ATOM   4798  HB2 GLU A 306      32.480  77.490  46.050  1.00  0.00           H  
ATOM   4799  HG1 GLU A 306      34.360  75.090  46.510  1.00  0.00           H  
ATOM   4800  HG2 GLU A 306      34.390  76.770  47.100  1.00  0.00           H  
ATOM   4801  N   ASN A 307      32.480  73.820  43.630  1.00  0.00           N  
ATOM   4802  CA  ASN A 307      32.440  72.440  43.320  1.00  0.00           C  
ATOM   4803  C   ASN A 307      33.870  71.780  43.490  1.00  0.00           C  
ATOM   4804  O   ASN A 307      34.060  70.570  43.330  1.00  0.00           O  
ATOM   4805  CB  ASN A 307      32.030  72.280  41.800  1.00  0.00           C  
ATOM   4806  CG  ASN A 307      30.900  71.250  41.730  1.00  0.00           C  
ATOM   4807  ND2 ASN A 307      30.220  71.060  40.570  1.00  0.00           N  
ATOM   4808  OD1 ASN A 307      30.560  70.580  42.700  1.00  0.00           O  
ATOM   4809  HN  ASN A 307      32.860  74.400  42.920  1.00  0.00           H  
ATOM   4810  HA  ASN A 307      31.810  71.850  43.970  1.00  0.00           H  
ATOM   4811  HB1 ASN A 307      32.800  71.930  41.090  1.00  0.00           H  
ATOM   4812  HB2 ASN A 307      31.630  73.290  41.550  1.00  0.00           H  
ATOM   4813 1HD2 ASN A 307      30.670  71.490  39.780  1.00  0.00           H  
ATOM   4814 2HD2 ASN A 307      29.320  70.630  40.500  1.00  0.00           H  
ATOM   4815  N   SER A 308      34.950  72.520  43.820  1.00  0.00           N  
ATOM   4816  CA  SER A 308      36.230  71.900  44.030  1.00  0.00           C  
ATOM   4817  C   SER A 308      36.290  71.200  45.360  1.00  0.00           C  
ATOM   4818  O   SER A 308      36.980  70.200  45.410  1.00  0.00           O  
ATOM   4819  CB  SER A 308      37.370  72.900  43.750  1.00  0.00           C  
ATOM   4820  OG  SER A 308      37.370  74.030  44.670  1.00  0.00           O  
ATOM   4821  HN  SER A 308      34.830  73.510  43.870  1.00  0.00           H  
ATOM   4822  HA  SER A 308      36.420  71.140  43.290  1.00  0.00           H  
ATOM   4823  HB1 SER A 308      37.200  73.120  42.670  1.00  0.00           H  
ATOM   4824  HB2 SER A 308      38.350  72.440  43.970  1.00  0.00           H  
ATOM   4825  HG1 SER A 308      36.670  74.650  44.430  1.00  0.00           H  
ATOM   4826  N   LEU A 309      35.540  71.640  46.440  1.00  0.00           N  
ATOM   4827  CA  LEU A 309      35.470  70.910  47.650  1.00  0.00           C  
ATOM   4828  C   LEU A 309      34.730  69.590  47.600  1.00  0.00           C  
ATOM   4829  O   LEU A 309      33.570  69.450  47.290  1.00  0.00           O  
ATOM   4830  CB  LEU A 309      34.800  71.780  48.780  1.00  0.00           C  
ATOM   4831  CG  LEU A 309      35.130  73.250  48.870  1.00  0.00           C  
ATOM   4832  CD1 LEU A 309      34.340  73.900  50.070  1.00  0.00           C  
ATOM   4833  CD2 LEU A 309      36.590  73.540  49.050  1.00  0.00           C  
ATOM   4834  HN  LEU A 309      35.080  72.520  46.420  1.00  0.00           H  
ATOM   4835  HA  LEU A 309      36.480  70.720  47.970  1.00  0.00           H  
ATOM   4836  HB1 LEU A 309      35.110  71.350  49.760  1.00  0.00           H  
ATOM   4837  HB2 LEU A 309      33.710  71.570  48.740  1.00  0.00           H  
ATOM   4838  HG  LEU A 309      34.720  73.740  47.960  1.00  0.00           H  
ATOM   4839 1HD1 LEU A 309      34.460  73.230  50.930  1.00  0.00           H  
ATOM   4840 2HD1 LEU A 309      33.230  73.930  49.950  1.00  0.00           H  
ATOM   4841 3HD1 LEU A 309      34.760  74.900  50.320  1.00  0.00           H  
ATOM   4842 1HD2 LEU A 309      36.910  72.890  49.900  1.00  0.00           H  
ATOM   4843 2HD2 LEU A 309      36.830  74.600  49.280  1.00  0.00           H  
ATOM   4844 3HD2 LEU A 309      37.220  73.330  48.160  1.00  0.00           H  
ATOM   4845  N   CYS A 310      35.500  68.540  47.960  1.00  0.00           N  
ATOM   4846  CA  CYS A 310      35.050  67.220  47.950  1.00  0.00           C  
ATOM   4847  C   CYS A 310      34.560  66.850  49.300  1.00  0.00           C  
ATOM   4848  O   CYS A 310      33.690  65.970  49.470  1.00  0.00           O  
ATOM   4849  CB  CYS A 310      36.120  66.270  47.420  1.00  0.00           C  
ATOM   4850  SG  CYS A 310      37.440  65.670  48.490  1.00  0.00           S  
ATOM   4851  HN  CYS A 310      36.460  68.760  48.160  1.00  0.00           H  
ATOM   4852  HA  CYS A 310      34.270  67.280  47.200  1.00  0.00           H  
ATOM   4853  HB1 CYS A 310      36.610  66.730  46.530  1.00  0.00           H  
ATOM   4854  HB2 CYS A 310      35.570  65.370  47.050  1.00  0.00           H  
ATOM   4855  HG1 CYS A 310      38.250  66.710  48.590  1.00  0.00           H  
ATOM   4856  N   GLY A 311      35.110  67.500  50.330  1.00  0.00           N  
ATOM   4857  CA  GLY A 311      34.670  67.140  51.730  1.00  0.00           C  
ATOM   4858  C   GLY A 311      35.290  68.090  52.850  1.00  0.00           C  
ATOM   4859  O   GLY A 311      36.010  69.030  52.560  1.00  0.00           O  
ATOM   4860  HN  GLY A 311      35.610  68.350  50.200  1.00  0.00           H  
ATOM   4861  HA1 GLY A 311      35.040  66.170  52.040  1.00  0.00           H  
ATOM   4862  HA2 GLY A 311      33.600  67.240  51.800  1.00  0.00           H  
ATOM   4863  N   VAL A 312      34.840  67.720  54.100  1.00  0.00           N  
ATOM   4864  CA  VAL A 312      35.000  68.400  55.340  1.00  0.00           C  
ATOM   4865  C   VAL A 312      35.360  67.380  56.360  1.00  0.00           C  
ATOM   4866  O   VAL A 312      34.710  66.330  56.470  1.00  0.00           O  
ATOM   4867  CB  VAL A 312      33.740  69.050  55.920  1.00  0.00           C  
ATOM   4868  CG1 VAL A 312      34.130  69.930  57.110  1.00  0.00           C  
ATOM   4869  CG2 VAL A 312      33.050  70.030  54.850  1.00  0.00           C  
ATOM   4870  HN  VAL A 312      34.340  66.850  54.090  1.00  0.00           H  
ATOM   4871  HA  VAL A 312      35.800  69.130  55.330  1.00  0.00           H  
ATOM   4872  HB  VAL A 312      32.960  68.330  56.230  1.00  0.00           H  
ATOM   4873 1HG1 VAL A 312      34.920  70.640  56.780  1.00  0.00           H  
ATOM   4874 2HG1 VAL A 312      34.340  69.320  58.030  1.00  0.00           H  
ATOM   4875 3HG1 VAL A 312      33.370  70.680  57.440  1.00  0.00           H  
ATOM   4876 1HG2 VAL A 312      32.850  69.490  53.890  1.00  0.00           H  
ATOM   4877 2HG2 VAL A 312      33.600  70.990  54.790  1.00  0.00           H  
ATOM   4878 3HG2 VAL A 312      32.040  70.290  55.220  1.00  0.00           H  
ATOM   4879  N   MET A 313      36.450  67.550  57.160  1.00  0.00           N  
ATOM   4880  CA  MET A 313      36.900  66.710  58.220  1.00  0.00           C  
ATOM   4881  C   MET A 313      36.690  67.590  59.530  1.00  0.00           C  
ATOM   4882  O   MET A 313      36.860  68.770  59.570  1.00  0.00           O  
ATOM   4883  CB  MET A 313      38.390  66.270  58.270  1.00  0.00           C  
ATOM   4884  CG  MET A 313      39.010  65.910  56.800  1.00  0.00           C  
ATOM   4885  SD  MET A 313      40.710  65.230  56.970  1.00  0.00           S  
ATOM   4886  CE  MET A 313      40.100  63.570  57.570  1.00  0.00           C  
ATOM   4887  HN  MET A 313      37.020  68.340  56.970  1.00  0.00           H  
ATOM   4888  HA  MET A 313      36.200  65.890  58.150  1.00  0.00           H  
ATOM   4889  HB1 MET A 313      38.320  65.290  58.780  1.00  0.00           H  
ATOM   4890  HB2 MET A 313      39.090  67.010  58.710  1.00  0.00           H  
ATOM   4891  HG1 MET A 313      39.080  66.880  56.260  1.00  0.00           H  
ATOM   4892  HG2 MET A 313      38.290  65.260  56.270  1.00  0.00           H  
ATOM   4893  HE1 MET A 313      40.990  62.910  57.500  1.00  0.00           H  
ATOM   4894  HE2 MET A 313      39.230  63.180  56.990  1.00  0.00           H  
ATOM   4895  HE3 MET A 313      39.750  63.680  58.620  1.00  0.00           H  
ATOM   4896  N   ILE A 314      36.180  66.960  60.600  1.00  0.00           N  
ATOM   4897  CA  ILE A 314      35.800  67.580  61.890  1.00  0.00           C  
ATOM   4898  C   ILE A 314      36.200  66.670  63.010  1.00  0.00           C  
ATOM   4899  O   ILE A 314      36.130  65.460  62.830  1.00  0.00           O  
ATOM   4900  CB  ILE A 314      34.240  67.750  61.950  1.00  0.00           C  
ATOM   4901  CG1 ILE A 314      33.800  68.860  61.000  1.00  0.00           C  
ATOM   4902  CG2 ILE A 314      33.700  68.020  63.360  1.00  0.00           C  
ATOM   4903  CD  ILE A 314      32.370  68.900  60.530  1.00  0.00           C  
ATOM   4904  HN  ILE A 314      35.830  66.050  60.400  1.00  0.00           H  
ATOM   4905  HA  ILE A 314      36.220  68.570  61.950  1.00  0.00           H  
ATOM   4906  HB  ILE A 314      33.770  66.840  61.510  1.00  0.00           H  
ATOM   4907 1HG1 ILE A 314      34.280  68.920  60.000  1.00  0.00           H  
ATOM   4908 2HG1 ILE A 314      34.120  69.770  61.560  1.00  0.00           H  
ATOM   4909 1HG2 ILE A 314      34.230  68.940  63.670  1.00  0.00           H  
ATOM   4910 2HG2 ILE A 314      33.990  67.210  64.060  1.00  0.00           H  
ATOM   4911 3HG2 ILE A 314      32.590  68.130  63.280  1.00  0.00           H  
ATOM   4912  HD1 ILE A 314      31.730  68.680  61.410  1.00  0.00           H  
ATOM   4913  HD2 ILE A 314      32.310  68.160  59.720  1.00  0.00           H  
ATOM   4914  HD3 ILE A 314      32.050  69.860  60.070  1.00  0.00           H  
ATOM   4915  N   GLU A 315      36.750  67.250  64.130  1.00  0.00           N  
ATOM   4916  CA  GLU A 315      36.890  66.430  65.260  1.00  0.00           C  
ATOM   4917  C   GLU A 315      35.710  66.790  66.190  1.00  0.00           C  
ATOM   4918  O   GLU A 315      35.280  67.900  66.460  1.00  0.00           O  
ATOM   4919  CB  GLU A 315      38.230  66.550  66.040  1.00  0.00           C  
ATOM   4920  CG  GLU A 315      39.430  66.110  65.190  1.00  0.00           C  
ATOM   4921  CD  GLU A 315      40.780  66.590  65.640  1.00  0.00           C  
ATOM   4922  OE1 GLU A 315      40.900  67.740  66.090  1.00  0.00           O  
ATOM   4923  OE2 GLU A 315      41.770  65.830  65.530  1.00  0.00           O1-
ATOM   4924  HN  GLU A 315      36.890  68.230  64.210  1.00  0.00           H  
ATOM   4925  HA  GLU A 315      36.750  65.400  64.980  1.00  0.00           H  
ATOM   4926  HB1 GLU A 315      38.220  65.870  66.910  1.00  0.00           H  
ATOM   4927  HB2 GLU A 315      38.330  67.580  66.440  1.00  0.00           H  
ATOM   4928  HG1 GLU A 315      39.360  66.440  64.130  1.00  0.00           H  
ATOM   4929  HG2 GLU A 315      39.380  65.000  65.120  1.00  0.00           H  
ATOM   4930  N   SER A 316      34.980  65.770  66.620  1.00  0.00           N  
ATOM   4931  CA  SER A 316      33.640  65.910  67.180  1.00  0.00           C  
ATOM   4932  C   SER A 316      33.590  64.850  68.170  1.00  0.00           C  
ATOM   4933  O   SER A 316      34.220  63.770  68.030  1.00  0.00           O  
ATOM   4934  CB  SER A 316      32.500  65.550  66.210  1.00  0.00           C  
ATOM   4935  OG  SER A 316      31.190  65.500  66.770  1.00  0.00           O  
ATOM   4936  HN  SER A 316      35.360  64.860  66.470  1.00  0.00           H  
ATOM   4937  HA  SER A 316      33.440  66.830  67.720  1.00  0.00           H
[truncated: 541,680 more chars]
