# Supplementary material for: Mechanistic investigation of a D to N mutation in DAHP synthase that dictates carbon flux into the shikimate pathway in yeast
Source: Commun Chem. 2023 Jul 15;6:152. doi: 10.1038/s42004-023-00946-x (PMC10349828; doi:10.1038/s42004-023-00946-x)
Supplement: Supplementary file 4 — Supplementary Data 2 [file 42004_2023_946_MOESM4_ESM.zip › Supplementary Data 2/WT_final.pdb]

CRYST1  114.225  114.225  114.225  90.00  90.00  90.00 P 1           0
ATOM      1  N   MET A   1      43.820  45.470  80.810  1.00  0.00           N  
ATOM      2  CA  MET A   1      43.060  44.510  79.990  1.00  0.00           C  
ATOM      3  C   MET A   1      42.360  45.280  78.850  1.00  0.00           C  
ATOM      4  O   MET A   1      42.260  46.480  78.860  1.00  0.00           O  
ATOM      5  CB  MET A   1      42.120  43.760  81.020  1.00  0.00           C  
ATOM      6  CG  MET A   1      40.640  44.170  81.020  1.00  0.00           C  
ATOM      7  SD  MET A   1      40.270  45.750  81.920  1.00  0.00           S  
ATOM      8  CE  MET A   1      38.430  45.550  81.910  1.00  0.00           C  
ATOM      9  HA  MET A   1      43.830  43.940  79.510  1.00  0.00           H  
ATOM     10  HB1 MET A   1      42.430  43.630  82.080  1.00  0.00           H  
ATOM     11  HB2 MET A   1      42.310  42.700  80.760  1.00  0.00           H  
ATOM     12  HG1 MET A   1      40.110  43.320  81.500  1.00  0.00           H  
ATOM     13  HG2 MET A   1      40.170  44.130  80.010  1.00  0.00           H  
ATOM     14  HE1 MET A   1      38.100  45.270  80.890  1.00  0.00           H  
ATOM     15  HE2 MET A   1      37.990  46.540  82.180  1.00  0.00           H  
ATOM     16  HE3 MET A   1      38.140  44.800  82.670  1.00  0.00           H  
ATOM     17  HT1 MET A   1      44.320  44.990  81.580  1.00  0.00           H  
ATOM     18  HT2 MET A   1      43.380  46.290  81.280  1.00  0.00           H  
ATOM     19  HT3 MET A   1      44.530  45.920  80.200  1.00  0.00           H  
ATOM     20  N   PHE A   2      41.930  44.590  77.720  1.00  0.00           N  
ATOM     21  CA  PHE A   2      41.160  45.120  76.650  1.00  0.00           C  
ATOM     22  C   PHE A   2      39.620  45.000  76.840  1.00  0.00           C  
ATOM     23  O   PHE A   2      39.200  43.870  76.960  1.00  0.00           O  
ATOM     24  CB  PHE A   2      41.650  44.720  75.230  1.00  0.00           C  
ATOM     25  CG  PHE A   2      43.120  44.990  75.190  1.00  0.00           C  
ATOM     26  CD1 PHE A   2      43.530  46.280  74.850  1.00  0.00           C  
ATOM     27  CD2 PHE A   2      44.040  43.990  75.360  1.00  0.00           C  
ATOM     28  CE1 PHE A   2      44.920  46.550  74.730  1.00  0.00           C  
ATOM     29  CE2 PHE A   2      45.420  44.260  75.300  1.00  0.00           C  
ATOM     30  CZ  PHE A   2      45.840  45.570  74.990  1.00  0.00           C  
ATOM     31  HN  PHE A   2      42.100  43.610  77.660  1.00  0.00           H  
ATOM     32  HA  PHE A   2      41.310  46.190  76.670  1.00  0.00           H  
ATOM     33  HB1 PHE A   2      41.170  45.250  74.380  1.00  0.00           H  
ATOM     34  HB2 PHE A   2      41.620  43.640  74.970  1.00  0.00           H  
ATOM     35  HD1 PHE A   2      42.840  47.080  74.680  1.00  0.00           H  
ATOM     36  HD2 PHE A   2      43.810  42.940  75.470  1.00  0.00           H  
ATOM     37  HE1 PHE A   2      45.210  47.580  74.590  1.00  0.00           H  
ATOM     38  HE2 PHE A   2      46.200  43.550  75.520  1.00  0.00           H  
ATOM     39  HZ  PHE A   2      46.880  45.880  74.910  1.00  0.00           H  
ATOM     40  N   ILE A   3      38.820  46.070  76.950  1.00  0.00           N  
ATOM     41  CA  ILE A   3      37.410  46.090  76.930  1.00  0.00           C  
ATOM     42  C   ILE A   3      36.910  46.920  75.780  1.00  0.00           C  
ATOM     43  O   ILE A   3      37.410  47.990  75.430  1.00  0.00           O  
ATOM     44  CB  ILE A   3      36.960  46.600  78.290  1.00  0.00           C  
ATOM     45  CG1 ILE A   3      35.380  46.680  78.470  1.00  0.00           C  
ATOM     46  CG2 ILE A   3      37.490  48.060  78.590  1.00  0.00           C  
ATOM     47  CD  ILE A   3      34.680  45.340  78.700  1.00  0.00           C  
ATOM     48  HN  ILE A   3      39.210  46.980  77.020  1.00  0.00           H  
ATOM     49  HA  ILE A   3      37.040  45.090  76.770  1.00  0.00           H  
ATOM     50  HB  ILE A   3      37.350  45.960  79.110  1.00  0.00           H  
ATOM     51 1HG1 ILE A   3      34.850  47.250  77.670  1.00  0.00           H  
ATOM     52 2HG1 ILE A   3      35.240  47.360  79.330  1.00  0.00           H  
ATOM     53 1HG2 ILE A   3      37.100  48.870  77.950  1.00  0.00           H  
ATOM     54 2HG2 ILE A   3      38.600  48.130  78.510  1.00  0.00           H  
ATOM     55 3HG2 ILE A   3      37.110  48.270  79.610  1.00  0.00           H  
ATOM     56  HD1 ILE A   3      35.160  44.870  79.580  1.00  0.00           H  
ATOM     57  HD2 ILE A   3      35.010  44.640  77.900  1.00  0.00           H  
ATOM     58  HD3 ILE A   3      33.610  45.540  78.920  1.00  0.00           H  
ATOM     59  N   LYS A   4      35.920  46.400  75.120  1.00  0.00           N  
ATOM     60  CA  LYS A   4      35.270  47.050  73.980  1.00  0.00           C  
ATOM     61  C   LYS A   4      34.210  48.020  74.460  1.00  0.00           C  
ATOM     62  O   LYS A   4      33.600  47.750  75.480  1.00  0.00           O  
ATOM     63  CB  LYS A   4      34.780  45.980  72.980  1.00  0.00           C  
ATOM     64  CG  LYS A   4      35.740  45.010  72.420  1.00  0.00           C  
ATOM     65  CD  LYS A   4      35.340  43.990  71.430  1.00  0.00           C  
ATOM     66  CE  LYS A   4      34.850  44.760  70.170  1.00  0.00           C  
ATOM     67  NZ  LYS A   4      34.950  44.010  68.890  1.00  0.00           N1+
ATOM     68  HN  LYS A   4      35.530  45.500  75.310  1.00  0.00           H  
ATOM     69  HA  LYS A   4      36.040  47.630  73.490  1.00  0.00           H  
ATOM     70  HB1 LYS A   4      34.190  46.440  72.160  1.00  0.00           H  
ATOM     71  HB2 LYS A   4      33.950  45.340  73.360  1.00  0.00           H  
ATOM     72  HG1 LYS A   4      36.270  44.540  73.270  1.00  0.00           H  
ATOM     73  HG2 LYS A   4      36.480  45.690  71.940  1.00  0.00           H  
ATOM     74  HD1 LYS A   4      34.620  43.190  71.720  1.00  0.00           H  
ATOM     75  HD2 LYS A   4      36.280  43.490  71.110  1.00  0.00           H  
ATOM     76  HE1 LYS A   4      35.280  45.770  69.980  1.00  0.00           H  
ATOM     77  HE2 LYS A   4      33.770  45.000  70.280  1.00  0.00           H  
ATOM     78  HZ1 LYS A   4      34.350  43.180  69.050  1.00  0.00           H  
ATOM     79  HZ2 LYS A   4      35.960  43.820  68.740  1.00  0.00           H  
ATOM     80  HZ3 LYS A   4      34.610  44.540  68.050  1.00  0.00           H  
ATOM     81  N   ASN A   5      34.000  49.230  73.840  1.00  0.00           N  
ATOM     82  CA  ASN A   5      33.010  50.210  74.240  1.00  0.00           C  
ATOM     83  C   ASN A   5      31.560  49.570  74.160  1.00  0.00           C  
ATOM     84  O   ASN A   5      31.180  48.960  73.210  1.00  0.00           O  
ATOM     85  CB  ASN A   5      33.020  51.460  73.380  1.00  0.00           C  
ATOM     86  CG  ASN A   5      34.390  52.120  73.320  1.00  0.00           C  
ATOM     87  ND2 ASN A   5      34.620  52.810  72.160  1.00  0.00           N  
ATOM     88  OD1 ASN A   5      35.190  51.970  74.240  1.00  0.00           O  
ATOM     89  HN  ASN A   5      34.460  49.470  72.990  1.00  0.00           H  
ATOM     90  HA  ASN A   5      33.190  50.560  75.250  1.00  0.00           H  
ATOM     91  HB1 ASN A   5      32.280  52.240  73.660  1.00  0.00           H  
ATOM     92  HB2 ASN A   5      32.710  51.130  72.370  1.00  0.00           H  
ATOM     93 1HD2 ASN A   5      33.950  52.710  71.420  1.00  0.00           H  
ATOM     94 2HD2 ASN A   5      35.500  53.250  72.000  1.00  0.00           H  
ATOM     95  N   ASP A   6      30.730  49.730  75.190  1.00  0.00           N  
ATOM     96  CA  ASP A   6      29.400  49.280  75.350  1.00  0.00           C  
ATOM     97  C   ASP A   6      28.490  49.850  74.290  1.00  0.00           C  
ATOM     98  O   ASP A   6      28.580  50.960  73.810  1.00  0.00           O  
ATOM     99  CB  ASP A   6      28.740  49.680  76.750  1.00  0.00           C  
ATOM    100  CG  ASP A   6      29.350  48.970  77.980  1.00  0.00           C  
ATOM    101  OD1 ASP A   6      30.230  48.140  77.940  1.00  0.00           O  
ATOM    102  OD2 ASP A   6      28.830  49.320  79.080  1.00  0.00           O1-
ATOM    103  HN  ASP A   6      30.940  50.360  75.940  1.00  0.00           H  
ATOM    104  HA  ASP A   6      29.510  48.200  75.330  1.00  0.00           H  
ATOM    105  HB1 ASP A   6      27.640  49.560  76.820  1.00  0.00           H  
ATOM    106  HB2 ASP A   6      28.950  50.760  76.900  1.00  0.00           H  
ATOM    107  N   HSD A   7      27.480  49.070  73.760  1.00  0.00           N  
ATOM    108  CA  HSD A   7      26.750  49.520  72.520  1.00  0.00           C  
ATOM    109  C   HSD A   7      25.410  50.140  72.850  1.00  0.00           C  
ATOM    110  O   HSD A   7      24.400  49.640  72.540  1.00  0.00           O  
ATOM    111  CB  HSD A   7      26.530  48.360  71.460  1.00  0.00           C  
ATOM    112  CG  HSD A   7      27.800  47.590  71.340  1.00  0.00           C  
ATOM    113  CD2 HSD A   7      28.120  46.260  71.400  1.00  0.00           C  
ATOM    114  ND1 HSD A   7      28.910  48.230  70.950  1.00  0.00           N  
ATOM    115  CE1 HSD A   7      29.900  47.290  70.660  1.00  0.00           C  
ATOM    116  NE2 HSD A   7      29.470  46.080  70.970  1.00  0.00           N  
ATOM    117  HN  HSD A   7      27.320  48.180  74.190  1.00  0.00           H  
ATOM    118  HA  HSD A   7      27.330  50.260  72.000  1.00  0.00           H  
ATOM    119  HB1 HSD A   7      26.220  48.750  70.470  1.00  0.00           H  
ATOM    120  HB2 HSD A   7      25.730  47.660  71.760  1.00  0.00           H  
ATOM    121  HD1 HSD A   7      29.020  49.210  70.800  1.00  0.00           H  
ATOM    122  HD2 HSD A   7      27.500  45.430  71.720  1.00  0.00           H  
ATOM    123  HE1 HSD A   7      30.920  47.480  70.300  1.00  0.00           H  
ATOM    124  N   ALA A   8      25.280  51.250  73.560  1.00  0.00           N  
ATOM    125  CA  ALA A   8      23.960  51.880  73.750  1.00  0.00           C  
ATOM    126  C   ALA A   8      23.610  52.940  72.780  1.00  0.00           C  
ATOM    127  O   ALA A   8      24.440  53.330  71.920  1.00  0.00           O  
ATOM    128  CB  ALA A   8      23.880  52.530  75.140  1.00  0.00           C  
ATOM    129  HN  ALA A   8      26.020  51.870  73.770  1.00  0.00           H  
ATOM    130  HA  ALA A   8      23.150  51.160  73.730  1.00  0.00           H  
ATOM    131  HB1 ALA A   8      24.360  51.860  75.870  1.00  0.00           H  
ATOM    132  HB2 ALA A   8      22.810  52.710  75.410  1.00  0.00           H  
ATOM    133  HB3 ALA A   8      24.180  53.600  75.110  1.00  0.00           H  
ATOM    134  N   GLY A   9      22.350  53.450  72.930  1.00  0.00           N  
ATOM    135  CA  GLY A   9      21.790  54.450  71.970  1.00  0.00           C  
ATOM    136  C   GLY A   9      21.530  53.990  70.560  1.00  0.00           C  
ATOM    137  O   GLY A   9      21.050  52.900  70.280  1.00  0.00           O  
ATOM    138  HN  GLY A   9      21.850  53.100  73.720  1.00  0.00           H  
ATOM    139  HA1 GLY A   9      22.530  55.220  71.830  1.00  0.00           H  
ATOM    140  HA2 GLY A   9      20.830  54.780  72.340  1.00  0.00           H  
ATOM    141  N   ASP A  10      21.820  54.970  69.640  1.00  0.00           N  
ATOM    142  CA  ASP A  10      21.660  54.680  68.250  1.00  0.00           C  
ATOM    143  C   ASP A  10      22.610  55.480  67.380  1.00  0.00           C  
ATOM    144  O   ASP A  10      22.180  56.100  66.370  1.00  0.00           O  
ATOM    145  CB  ASP A  10      20.130  54.760  67.840  1.00  0.00           C  
ATOM    146  CG  ASP A  10      19.850  54.150  66.480  1.00  0.00           C  
ATOM    147  OD1 ASP A  10      18.810  54.500  65.920  1.00  0.00           O  
ATOM    148  OD2 ASP A  10      20.680  53.420  65.930  1.00  0.00           O1-
ATOM    149  HN  ASP A  10      21.990  55.890  69.980  1.00  0.00           H  
ATOM    150  HA  ASP A  10      22.040  53.700  68.020  1.00  0.00           H  
ATOM    151  HB1 ASP A  10      19.820  55.820  67.950  1.00  0.00           H  
ATOM    152  HB2 ASP A  10      19.490  54.210  68.570  1.00  0.00           H  
ATOM    153  N   ARG A  11      23.970  55.440  67.630  1.00  0.00           N  
ATOM    154  CA  ARG A  11      25.010  55.910  66.760  1.00  0.00           C  
ATOM    155  C   ARG A  11      25.500  54.870  65.810  1.00  0.00           C  
ATOM    156  O   ARG A  11      26.530  55.110  65.180  1.00  0.00           O  
ATOM    157  CB  ARG A  11      26.230  56.440  67.710  1.00  0.00           C  
ATOM    158  CG  ARG A  11      25.920  57.690  68.620  1.00  0.00           C  
ATOM    159  CD  ARG A  11      25.570  57.380  70.060  1.00  0.00           C  
ATOM    160  NE  ARG A  11      26.850  57.100  70.690  1.00  0.00           N  
ATOM    161  CZ  ARG A  11      27.040  56.840  71.960  1.00  0.00           C  
ATOM    162  NH1 ARG A  11      26.100  56.580  72.800  1.00  0.00           N1+
ATOM    163  NH2 ARG A  11      28.260  56.870  72.410  1.00  0.00           N  
ATOM    164  HN  ARG A  11      24.260  54.930  68.440  1.00  0.00           H  
ATOM    165  HA  ARG A  11      24.620  56.630  66.050  1.00  0.00           H  
ATOM    166  HB1 ARG A  11      27.140  56.570  67.080  1.00  0.00           H  
ATOM    167  HB2 ARG A  11      26.510  55.660  68.440  1.00  0.00           H  
ATOM    168  HG1 ARG A  11      24.930  57.910  68.170  1.00  0.00           H  
ATOM    169  HG2 ARG A  11      26.620  58.540  68.510  1.00  0.00           H  
ATOM    170  HD1 ARG A  11      24.840  56.560  70.220  1.00  0.00           H  
ATOM    171  HD2 ARG A  11      25.090  58.250  70.550  1.00  0.00           H  
ATOM    172  HE  ARG A  11      27.660  57.100  70.100  1.00  0.00           H  
ATOM    173 1HH1 ARG A  11      25.160  56.770  72.530  1.00  0.00           H  
ATOM    174 2HH1 ARG A  11      26.260  56.090  73.650  1.00  0.00           H  
ATOM    175 1HH2 ARG A  11      28.950  57.250  71.800  1.00  0.00           H  
ATOM    176 2HH2 ARG A  11      28.390  57.090  73.380  1.00  0.00           H  
ATOM    177  N   LYS A  12      24.810  53.700  65.700  1.00  0.00           N  
ATOM    178  CA  LYS A  12      25.050  52.670  64.680  1.00  0.00           C  
ATOM    179  C   LYS A  12      26.230  51.760  65.160  1.00  0.00           C  
ATOM    180  O   LYS A  12      27.200  52.270  65.720  1.00  0.00           O  
ATOM    181  CB  LYS A  12      25.190  53.200  63.190  1.00  0.00           C  
ATOM    182  CG  LYS A  12      24.140  54.240  62.780  1.00  0.00           C  
ATOM    183  CD  LYS A  12      22.740  53.620  62.990  1.00  0.00           C  
ATOM    184  CE  LYS A  12      21.660  54.630  63.000  1.00  0.00           C  
ATOM    185  NZ  LYS A  12      20.310  54.020  63.280  1.00  0.00           N1+
ATOM    186  HN  LYS A  12      23.880  53.710  66.070  1.00  0.00           H  
ATOM    187  HA  LYS A  12      24.140  52.110  64.830  1.00  0.00           H  
ATOM    188  HB1 LYS A  12      25.220  52.350  62.470  1.00  0.00           H  
ATOM    189  HB2 LYS A  12      26.120  53.810  63.230  1.00  0.00           H  
ATOM    190  HG1 LYS A  12      24.310  54.560  61.740  1.00  0.00           H  
ATOM    191  HG2 LYS A  12      24.140  55.120  63.460  1.00  0.00           H  
ATOM    192  HD1 LYS A  12      22.680  53.050  63.940  1.00  0.00           H  
ATOM    193  HD2 LYS A  12      22.550  52.890  62.170  1.00  0.00           H  
ATOM    194  HE1 LYS A  12      21.590  55.110  62.000  1.00  0.00           H  
ATOM    195  HE2 LYS A  12      21.900  55.330  63.830  1.00  0.00           H  
ATOM    196  HZ1 LYS A  12      19.540  54.700  63.100  1.00  0.00           H  
ATOM    197  HZ2 LYS A  12      20.370  53.690  64.270  1.00  0.00           H  
ATOM    198  HZ3 LYS A  12      20.120  53.280  62.570  1.00  0.00           H  
ATOM    199  N   ARG A  13      26.020  50.460  64.950  1.00  0.00           N  
ATOM    200  CA  ARG A  13      26.860  49.430  65.450  1.00  0.00           C  
ATOM    201  C   ARG A  13      27.940  48.750  64.510  1.00  0.00           C  
ATOM    202  O   ARG A  13      28.340  47.600  64.510  1.00  0.00           O  
ATOM    203  CB  ARG A  13      25.980  48.230  65.990  1.00  0.00           C  
ATOM    204  CG  ARG A  13      24.980  48.700  67.090  1.00  0.00           C  
ATOM    205  CD  ARG A  13      24.330  47.420  67.760  1.00  0.00           C  
ATOM    206  NE  ARG A  13      23.530  47.850  68.920  1.00  0.00           N  
ATOM    207  CZ  ARG A  13      23.410  47.130  70.000  1.00  0.00           C  
ATOM    208  NH1 ARG A  13      23.900  45.890  69.990  1.00  0.00           N1+
ATOM    209  NH2 ARG A  13      22.840  47.590  71.050  1.00  0.00           N  
ATOM    210  HN  ARG A  13      25.230  50.210  64.380  1.00  0.00           H  
ATOM    211  HA  ARG A  13      27.430  49.850  66.260  1.00  0.00           H  
ATOM    212  HB1 ARG A  13      26.660  47.440  66.360  1.00  0.00           H  
ATOM    213  HB2 ARG A  13      25.380  47.790  65.160  1.00  0.00           H  
ATOM    214  HG1 ARG A  13      24.130  49.260  66.650  1.00  0.00           H  
ATOM    215  HG2 ARG A  13      25.540  49.330  67.810  1.00  0.00           H  
ATOM    216  HD1 ARG A  13      25.110  46.670  67.980  1.00  0.00           H  
ATOM    217  HD2 ARG A  13      23.730  46.970  66.930  1.00  0.00           H  
ATOM    218  HE  ARG A  13      23.180  48.780  68.980  1.00  0.00           H  
ATOM    219 1HH1 ARG A  13      23.920  45.630  69.020  1.00  0.00           H  
ATOM    220 2HH1 ARG A  13      23.750  45.330  70.800  1.00  0.00           H  
ATOM    221 1HH2 ARG A  13      22.430  48.500  71.050  1.00  0.00           H  
ATOM    222 2HH2 ARG A  13      23.200  47.270  71.930  1.00  0.00           H  
ATOM    223  N   LEU A  14      28.320  49.540  63.490  1.00  0.00           N  
ATOM    224  CA  LEU A  14      29.270  49.200  62.360  1.00  0.00           C  
ATOM    225  C   LEU A  14      30.700  49.120  62.710  1.00  0.00           C  
ATOM    226  O   LEU A  14      31.270  48.300  62.010  1.00  0.00           O  
ATOM    227  CB  LEU A  14      29.140  50.270  61.270  1.00  0.00           C  
ATOM    228  CG  LEU A  14      27.700  50.510  60.730  1.00  0.00           C  
ATOM    229  CD1 LEU A  14      27.630  51.900  60.070  1.00  0.00           C  
ATOM    230  CD2 LEU A  14      27.110  49.360  59.800  1.00  0.00           C  
ATOM    231  HN  LEU A  14      27.730  50.340  63.380  1.00  0.00           H  
ATOM    232  HA  LEU A  14      28.990  48.240  61.940  1.00  0.00           H  
ATOM    233  HB1 LEU A  14      29.840  50.060  60.440  1.00  0.00           H  
ATOM    234  HB2 LEU A  14      29.530  51.280  61.500  1.00  0.00           H  
ATOM    235  HG  LEU A  14      26.960  50.630  61.550  1.00  0.00           H  
ATOM    236 1HD1 LEU A  14      28.260  51.870  59.150  1.00  0.00           H  
ATOM    237 2HD1 LEU A  14      27.820  52.730  60.780  1.00  0.00           H  
ATOM    238 3HD1 LEU A  14      26.570  52.020  59.780  1.00  0.00           H  
ATOM    239 1HD2 LEU A  14      26.690  48.540  60.410  1.00  0.00           H  
ATOM    240 2HD2 LEU A  14      27.800  48.950  59.030  1.00  0.00           H  
ATOM    241 3HD2 LEU A  14      26.280  49.740  59.170  1.00  0.00           H  
ATOM    242  N   GLU A  15      31.220  49.860  63.680  1.00  0.00           N  
ATOM    243  CA  GLU A  15      32.600  50.000  64.020  1.00  0.00           C  
ATOM    244  C   GLU A  15      33.220  48.840  64.760  1.00  0.00           C  
ATOM    245  O   GLU A  15      32.530  48.020  65.260  1.00  0.00           O  
ATOM    246  CB  GLU A  15      32.960  51.350  64.660  1.00  0.00           C  
ATOM    247  CG  GLU A  15      32.790  52.570  63.690  1.00  0.00           C  
ATOM    248  CD  GLU A  15      32.920  53.820  64.470  1.00  0.00           C  
ATOM    249  OE1 GLU A  15      32.090  53.920  65.400  1.00  0.00           O  
ATOM    250  OE2 GLU A  15      33.820  54.690  64.280  1.00  0.00           O1-
ATOM    251  HN  GLU A  15      30.610  50.510  64.130  1.00  0.00           H  
ATOM    252  HA  GLU A  15      33.250  49.870  63.170  1.00  0.00           H  
ATOM    253  HB1 GLU A  15      33.970  51.350  65.120  1.00  0.00           H  
ATOM    254  HB2 GLU A  15      32.290  51.510  65.540  1.00  0.00           H  
ATOM    255  HG1 GLU A  15      31.820  52.470  63.160  1.00  0.00           H  
ATOM    256  HG2 GLU A  15      33.620  52.590  62.950  1.00  0.00           H  
ATOM    257  N   ASP A  16      34.620  48.820  64.790  1.00  0.00           N  
ATOM    258  CA  ASP A  16      35.390  48.040  65.830  1.00  0.00           C  
ATOM    259  C   ASP A  16      35.270  46.510  65.700  1.00  0.00           C  
ATOM    260  O   ASP A  16      35.280  45.730  66.650  1.00  0.00           O  
ATOM    261  CB  ASP A  16      35.080  48.450  67.330  1.00  0.00           C  
ATOM    262  CG  ASP A  16      35.630  49.840  67.600  1.00  0.00           C  
ATOM    263  OD1 ASP A  16      36.220  50.450  66.690  1.00  0.00           O  
ATOM    264  OD2 ASP A  16      35.580  50.260  68.780  1.00  0.00           O1-
ATOM    265  HN  ASP A  16      35.110  49.560  64.330  1.00  0.00           H  
ATOM    266  HA  ASP A  16      36.440  48.270  65.780  1.00  0.00           H  
ATOM    267  HB1 ASP A  16      35.630  47.790  68.030  1.00  0.00           H  
ATOM    268  HB2 ASP A  16      34.010  48.470  67.610  1.00  0.00           H  
ATOM    269  N   TRP A  17      35.280  46.080  64.380  1.00  0.00           N  
ATOM    270  CA  TRP A  17      35.090  44.720  63.930  1.00  0.00           C  
ATOM    271  C   TRP A  17      36.140  43.740  64.390  1.00  0.00           C  
ATOM    272  O   TRP A  17      35.750  42.720  64.950  1.00  0.00           O  
ATOM    273  CB  TRP A  17      34.950  44.720  62.380  1.00  0.00           C  
ATOM    274  CG  TRP A  17      34.940  43.430  61.600  1.00  0.00           C  
ATOM    275  CD1 TRP A  17      35.900  42.900  60.720  1.00  0.00           C  
ATOM    276  CD2 TRP A  17      33.810  42.480  61.570  1.00  0.00           C  
ATOM    277  CE2 TRP A  17      34.220  41.430  60.620  1.00  0.00           C  
ATOM    278  CE3 TRP A  17      32.470  42.550  62.070  1.00  0.00           C  
ATOM    279  NE1 TRP A  17      35.440  41.700  60.110  1.00  0.00           N  
ATOM    280  CZ2 TRP A  17      33.390  40.310  60.550  1.00  0.00           C  
ATOM    281  CZ3 TRP A  17      31.690  41.450  61.910  1.00  0.00           C  
ATOM    282  CH2 TRP A  17      32.120  40.350  61.190  1.00  0.00           C  
ATOM    283  HN  TRP A  17      35.220  46.740  63.640  1.00  0.00           H  
ATOM    284  HA  TRP A  17      34.140  44.370  64.320  1.00  0.00           H  
ATOM    285  HB1 TRP A  17      35.860  45.250  62.040  1.00  0.00           H  
ATOM    286  HB2 TRP A  17      34.060  45.320  62.110  1.00  0.00           H  
ATOM    287  HD1 TRP A  17      36.900  43.310  60.710  1.00  0.00           H  
ATOM    288  HE1 TRP A  17      35.660  41.310  59.240  1.00  0.00           H  
ATOM    289  HE3 TRP A  17      32.120  43.330  62.730  1.00  0.00           H  
ATOM    290  HZ2 TRP A  17      33.780  39.440  60.040  1.00  0.00           H  
ATOM    291  HZ3 TRP A  17      30.770  41.430  62.470  1.00  0.00           H  
ATOM    292  HH2 TRP A  17      31.430  39.530  61.060  1.00  0.00           H  
ATOM    293  N   ARG A  18      37.470  43.970  64.290  1.00  0.00           N  
ATOM    294  CA  ARG A  18      38.410  42.990  64.690  1.00  0.00           C  
ATOM    295  C   ARG A  18      39.200  43.500  65.910  1.00  0.00           C  
ATOM    296  O   ARG A  18      40.120  42.840  66.470  1.00  0.00           O  
ATOM    297  CB  ARG A  18      39.380  42.680  63.570  1.00  0.00           C  
ATOM    298  CG  ARG A  18      39.760  43.960  62.760  1.00  0.00           C  
ATOM    299  CD  ARG A  18      40.910  43.750  61.730  1.00  0.00           C  
ATOM    300  NE  ARG A  18      40.610  42.600  60.840  1.00  0.00           N  
ATOM    301  CZ  ARG A  18      39.710  42.620  59.890  1.00  0.00           C  
ATOM    302  NH1 ARG A  18      39.060  43.680  59.460  1.00  0.00           N1+
ATOM    303  NH2 ARG A  18      39.410  41.430  59.390  1.00  0.00           N  
ATOM    304  HN  ARG A  18      37.770  44.790  63.810  1.00  0.00           H  
ATOM    305  HA  ARG A  18      37.920  42.060  64.960  1.00  0.00           H  
ATOM    306  HB1 ARG A  18      38.830  42.000  62.880  1.00  0.00           H  
ATOM    307  HB2 ARG A  18      40.250  42.130  63.980  1.00  0.00           H  
ATOM    308  HG1 ARG A  18      40.050  44.700  63.530  1.00  0.00           H  
ATOM    309  HG2 ARG A  18      38.970  44.420  62.130  1.00  0.00           H  
ATOM    310  HD1 ARG A  18      41.750  43.410  62.360  1.00  0.00           H  
ATOM    311  HD2 ARG A  18      41.260  44.600  61.100  1.00  0.00           H  
ATOM    312  HE  ARG A  18      40.860  41.710  61.230  1.00  0.00           H  
ATOM    313 1HH1 ARG A  18      39.390  44.570  59.770  1.00  0.00           H  
ATOM    314 2HH1 ARG A  18      38.350  43.530  58.770  1.00  0.00           H  
ATOM    315 1HH2 ARG A  18      39.850  40.610  59.750  1.00  0.00           H  
ATOM    316 2HH2 ARG A  18      38.880  41.380  58.540  1.00  0.00           H  
ATOM    317  N   ILE A  19      38.760  44.630  66.430  1.00  0.00           N  
ATOM    318  CA  ILE A  19      39.230  45.180  67.620  1.00  0.00           C  
ATOM    319  C   ILE A  19      38.930  44.470  68.960  1.00  0.00           C  
ATOM    320  O   ILE A  19      37.790  44.060  69.250  1.00  0.00           O  
ATOM    321  CB  ILE A  19      38.670  46.650  67.710  1.00  0.00           C  
ATOM    322  CG1 ILE A  19      39.240  47.600  66.610  1.00  0.00           C  
ATOM    323  CG2 ILE A  19      38.850  47.360  69.090  1.00  0.00           C  
ATOM    324  CD  ILE A  19      40.760  47.520  66.340  1.00  0.00           C  
ATOM    325  HN  ILE A  19      37.990  45.110  66.020  1.00  0.00           H  
ATOM    326  HA  ILE A  19      40.300  45.280  67.490  1.00  0.00           H  
ATOM    327  HB  ILE A  19      37.580  46.580  67.520  1.00  0.00           H  
ATOM    328 1HG1 ILE A  19      38.920  48.630  66.890  1.00  0.00           H  
ATOM    329 2HG1 ILE A  19      38.790  47.370  65.620  1.00  0.00           H  
ATOM    330 1HG2 ILE A  19      38.140  47.050  69.890  1.00  0.00           H  
ATOM    331 2HG2 ILE A  19      38.630  48.430  68.890  1.00  0.00           H  
ATOM    332 3HG2 ILE A  19      39.860  47.270  69.550  1.00  0.00           H  
ATOM    333  HD1 ILE A  19      41.110  46.490  66.110  1.00  0.00           H  
ATOM    334  HD2 ILE A  19      41.210  47.880  67.290  1.00  0.00           H  
ATOM    335  HD3 ILE A  19      40.990  48.190  65.490  1.00  0.00           H  
ATOM    336  N   LYS A  20      39.920  44.240  69.830  1.00  0.00           N  
ATOM    337  CA  LYS A  20      39.880  43.510  71.080  1.00  0.00           C  
ATOM    338  C   LYS A  20      39.560  44.470  72.200  1.00  0.00           C  
ATOM    339  O   LYS A  20      39.520  44.020  73.320  1.00  0.00           O  
ATOM    340  CB  LYS A  20      41.270  42.930  71.400  1.00  0.00           C  
ATOM    341  CG  LYS A  20      41.840  42.000  70.310  1.00  0.00           C  
ATOM    342  CD  LYS A  20      40.840  40.810  69.990  1.00  0.00           C  
ATOM    343  CE  LYS A  20      41.710  39.630  69.600  1.00  0.00           C  
ATOM    344  NZ  LYS A  20      40.890  38.670  68.840  1.00  0.00           N1+
ATOM    345  HN  LYS A  20      40.800  44.650  69.610  1.00  0.00           H  
ATOM    346  HA  LYS A  20      39.190  42.690  70.930  1.00  0.00           H  
ATOM    347  HB1 LYS A  20      41.210  42.330  72.330  1.00  0.00           H  
ATOM    348  HB2 LYS A  20      41.950  43.790  71.570  1.00  0.00           H  
ATOM    349  HG1 LYS A  20      42.840  41.590  70.580  1.00  0.00           H  
ATOM    350  HG2 LYS A  20      42.030  42.440  69.310  1.00  0.00           H  
ATOM    351  HD1 LYS A  20      40.150  41.260  69.240  1.00  0.00           H  
ATOM    352  HD2 LYS A  20      40.210  40.500  70.850  1.00  0.00           H  
ATOM    353  HE1 LYS A  20      42.220  39.130  70.450  1.00  0.00           H  
ATOM    354  HE2 LYS A  20      42.550  40.010  68.970  1.00  0.00           H  
ATOM    355  HZ1 LYS A  20      41.520  37.960  68.430  1.00  0.00           H  
ATOM    356  HZ2 LYS A  20      40.390  39.280  68.170  1.00  0.00           H  
ATOM    357  HZ3 LYS A  20      40.120  38.330  69.460  1.00  0.00           H  
ATOM    358  N   GLY A  21      39.270  45.750  72.020  1.00  0.00           N  
ATOM    359  CA  GLY A  21      39.100  46.650  73.130  1.00  0.00           C  
ATOM    360  C   GLY A  21      40.210  47.670  73.430  1.00  0.00           C  
ATOM    361  O   GLY A  21      41.120  47.780  72.670  1.00  0.00           O  
ATOM    362  HN  GLY A  21      39.150  46.070  71.090  1.00  0.00           H  
ATOM    363  HA1 GLY A  21      39.020  46.060  74.030  1.00  0.00           H  
ATOM    364  HA2 GLY A  21      38.250  47.260  72.860  1.00  0.00           H  
ATOM    365  N   TYR A  22      40.080  48.520  74.490  1.00  0.00           N  
ATOM    366  CA  TYR A  22      40.900  49.690  74.650  1.00  0.00           C  
ATOM    367  C   TYR A  22      41.340  49.640  76.060  1.00  0.00           C  
ATOM    368  O   TYR A  22      40.560  49.390  76.990  1.00  0.00           O  
ATOM    369  CB  TYR A  22      40.080  51.000  74.390  1.00  0.00           C  
ATOM    370  CG  TYR A  22      39.450  51.080  73.030  1.00  0.00           C  
ATOM    371  CD1 TYR A  22      40.280  51.460  71.950  1.00  0.00           C  
ATOM    372  CD2 TYR A  22      38.110  50.720  72.800  1.00  0.00           C  
ATOM    373  CE1 TYR A  22      39.740  51.540  70.650  1.00  0.00           C  
ATOM    374  CE2 TYR A  22      37.600  50.700  71.490  1.00  0.00           C  
ATOM    375  CZ  TYR A  22      38.400  51.250  70.470  1.00  0.00           C  
ATOM    376  OH  TYR A  22      37.860  51.450  69.230  1.00  0.00           O  
ATOM    377  HN  TYR A  22      39.290  48.510  75.090  1.00  0.00           H  
ATOM    378  HA  TYR A  22      41.770  49.710  74.020  1.00  0.00           H  
ATOM    379  HB1 TYR A  22      40.720  51.890  74.560  1.00  0.00           H  
ATOM    380  HB2 TYR A  22      39.190  50.990  75.050  1.00  0.00           H  
ATOM    381  HD1 TYR A  22      41.330  51.630  72.110  1.00  0.00           H  
ATOM    382  HD2 TYR A  22      37.370  50.460  73.550  1.00  0.00           H  
ATOM    383  HE1 TYR A  22      40.330  51.920  69.840  1.00  0.00           H  
ATOM    384  HE2 TYR A  22      36.580  50.420  71.260  1.00  0.00           H  
ATOM    385  HH  TYR A  22      37.040  50.960  69.150  1.00  0.00           H  
ATOM    386  N   ASP A  23      42.660  49.910  76.280  1.00  0.00           N  
ATOM    387  CA  ASP A  23      43.310  50.020  77.520  1.00  0.00           C  
ATOM    388  C   ASP A  23      43.860  51.420  77.780  1.00  0.00           C  
ATOM    389  O   ASP A  23      44.570  51.950  76.960  1.00  0.00           O  
ATOM    390  CB  ASP A  23      44.560  49.000  77.490  1.00  0.00           C  
ATOM    391  CG  ASP A  23      45.420  48.610  78.740  1.00  0.00           C  
ATOM    392  OD1 ASP A  23      44.910  48.680  79.870  1.00  0.00           O  
ATOM    393  OD2 ASP A  23      46.620  48.270  78.580  1.00  0.00           O1-
ATOM    394  HN  ASP A  23      43.230  50.120  75.490  1.00  0.00           H  
ATOM    395  HA  ASP A  23      42.700  49.650  78.330  1.00  0.00           H  
ATOM    396  HB1 ASP A  23      45.200  49.450  76.700  1.00  0.00           H  
ATOM    397  HB2 ASP A  23      44.300  48.010  77.060  1.00  0.00           H  
ATOM    398  N   PRO A  24      43.480  52.010  78.960  1.00  0.00           N  
ATOM    399  CA  PRO A  24      43.990  53.350  79.300  1.00  0.00           C  
ATOM    400  C   PRO A  24      45.550  53.480  79.310  1.00  0.00           C  
ATOM    401  O   PRO A  24      46.310  52.520  79.650  1.00  0.00           O  
ATOM    402  CB  PRO A  24      43.290  53.600  80.720  1.00  0.00           C  
ATOM    403  CG  PRO A  24      41.990  52.800  80.640  1.00  0.00           C  
ATOM    404  CD  PRO A  24      42.380  51.600  79.880  1.00  0.00           C  
ATOM    405  HA  PRO A  24      43.590  53.990  78.530  1.00  0.00           H  
ATOM    406  HB1 PRO A  24      43.170  54.680  80.960  1.00  0.00           H  
ATOM    407  HB2 PRO A  24      44.010  53.170  81.450  1.00  0.00           H  
ATOM    408  HG1 PRO A  24      41.650  52.520  81.660  1.00  0.00           H  
ATOM    409  HG2 PRO A  24      41.220  53.440  80.150  1.00  0.00           H  
ATOM    410  HD1 PRO A  24      42.740  50.740  80.490  1.00  0.00           H  
ATOM    411  HD2 PRO A  24      41.600  51.200  79.200  1.00  0.00           H  
ATOM    412  N   LEU A  25      46.010  54.640  78.940  1.00  0.00           N  
ATOM    413  CA  LEU A  25      47.430  55.030  79.080  1.00  0.00           C  
ATOM    414  C   LEU A  25      47.460  56.200  80.020  1.00  0.00           C  
ATOM    415  O   LEU A  25      46.560  57.040  80.070  1.00  0.00           O  
ATOM    416  CB  LEU A  25      47.840  55.510  77.650  1.00  0.00           C  
ATOM    417  CG  LEU A  25      49.370  55.880  77.470  1.00  0.00           C  
ATOM    418  CD1 LEU A  25      50.180  54.570  77.610  1.00  0.00           C  
ATOM    419  CD2 LEU A  25      49.560  56.450  76.040  1.00  0.00           C  
ATOM    420  HN  LEU A  25      45.490  55.340  78.450  1.00  0.00           H  
ATOM    421  HA  LEU A  25      48.100  54.350  79.590  1.00  0.00           H  
ATOM    422  HB1 LEU A  25      47.110  56.270  77.280  1.00  0.00           H  
ATOM    423  HB2 LEU A  25      47.690  54.620  77.010  1.00  0.00           H  
ATOM    424  HG  LEU A  25      49.640  56.700  78.170  1.00  0.00           H  
ATOM    425 1HD1 LEU A  25      51.260  54.670  77.390  1.00  0.00           H  
ATOM    426 2HD1 LEU A  25      49.770  53.750  76.990  1.00  0.00           H  
ATOM    427 3HD1 LEU A  25      50.160  54.240  78.670  1.00  0.00           H  
ATOM    428 1HD2 LEU A  25      50.610  56.780  75.930  1.00  0.00           H  
ATOM    429 2HD2 LEU A  25      48.810  57.240  75.820  1.00  0.00           H  
ATOM    430 3HD2 LEU A  25      49.530  55.610  75.310  1.00  0.00           H  
ATOM    431  N   THR A  26      48.580  56.320  80.850  1.00  0.00           N  
ATOM    432  CA  THR A  26      48.880  57.510  81.620  1.00  0.00           C  
ATOM    433  C   THR A  26      48.930  58.830  80.850  1.00  0.00           C  
ATOM    434  O   THR A  26      49.780  58.870  79.980  1.00  0.00           O  
ATOM    435  CB  THR A  26      50.210  57.360  82.360  1.00  0.00           C  
ATOM    436  CG2 THR A  26      50.490  58.630  83.140  1.00  0.00           C  
ATOM    437  OG1 THR A  26      50.100  56.270  83.270  1.00  0.00           O  
ATOM    438  HN  THR A  26      49.230  55.570  80.840  1.00  0.00           H  
ATOM    439  HA  THR A  26      48.170  57.690  82.420  1.00  0.00           H  
ATOM    440  HB  THR A  26      51.030  57.170  81.630  1.00  0.00           H  
ATOM    441  HG1 THR A  26      49.840  55.510  82.750  1.00  0.00           H  
ATOM    442 1HG2 THR A  26      50.550  59.510  82.460  1.00  0.00           H  
ATOM    443 2HG2 THR A  26      51.530  58.560  83.530  1.00  0.00           H  
ATOM    444 3HG2 THR A  26      49.770  58.800  83.960  1.00  0.00           H  
ATOM    445  N   PRO A  27      48.150  59.860  81.080  1.00  0.00           N  
ATOM    446  CA  PRO A  27      48.230  61.060  80.190  1.00  0.00           C  
ATOM    447  C   PRO A  27      49.490  61.920  80.570  1.00  0.00           C  
ATOM    448  O   PRO A  27      49.840  61.860  81.740  1.00  0.00           O  
ATOM    449  CB  PRO A  27      46.920  61.760  80.520  1.00  0.00           C  
ATOM    450  CG  PRO A  27      46.670  61.420  81.990  1.00  0.00           C  
ATOM    451  CD  PRO A  27      47.170  60.010  82.090  1.00  0.00           C  
ATOM    452  HA  PRO A  27      48.210  60.750  79.160  1.00  0.00           H  
ATOM    453  HB1 PRO A  27      46.080  61.450  79.870  1.00  0.00           H  
ATOM    454  HB2 PRO A  27      46.940  62.870  80.400  1.00  0.00           H  
ATOM    455  HG1 PRO A  27      47.280  61.910  82.770  1.00  0.00           H  
ATOM    456  HG2 PRO A  27      45.600  61.530  82.250  1.00  0.00           H  
ATOM    457  HD1 PRO A  27      47.530  59.800  83.120  1.00  0.00           H  
ATOM    458  HD2 PRO A  27      46.390  59.250  81.860  1.00  0.00           H  
ATOM    459  N   PRO A  28      50.250  62.620  79.680  1.00  0.00           N  
ATOM    460  CA  PRO A  28      51.470  63.320  80.040  1.00  0.00           C  
ATOM    461  C   PRO A  28      51.460  64.160  81.300  1.00  0.00           C  
ATOM    462  O   PRO A  28      52.410  64.010  82.090  1.00  0.00           O  
ATOM    463  CB  PRO A  28      51.760  64.120  78.720  1.00  0.00           C  
ATOM    464  CG  PRO A  28      51.170  63.280  77.600  1.00  0.00           C  
ATOM    465  CD  PRO A  28      49.880  62.790  78.280  1.00  0.00           C  
ATOM    466  HA  PRO A  28      52.190  62.560  80.300  1.00  0.00           H  
ATOM    467  HB1 PRO A  28      52.810  64.440  78.560  1.00  0.00           H  
ATOM    468  HB2 PRO A  28      51.120  65.020  78.730  1.00  0.00           H  
ATOM    469  HG1 PRO A  28      51.050  63.810  76.630  1.00  0.00           H  
ATOM    470  HG2 PRO A  28      51.850  62.420  77.440  1.00  0.00           H  
ATOM    471  HD1 PRO A  28      49.060  63.540  78.210  1.00  0.00           H  
ATOM    472  HD2 PRO A  28      49.500  61.850  77.840  1.00  0.00           H  
ATOM    473  N   ASP A  29      50.400  64.970  81.540  1.00  0.00           N  
ATOM    474  CA  ASP A  29      50.160  65.620  82.770  1.00  0.00           C  
ATOM    475  C   ASP A  29      50.360  64.760  84.020  1.00  0.00           C  
ATOM    476  O   ASP A  29      50.960  65.200  84.950  1.00  0.00           O  
ATOM    477  CB  ASP A  29      48.580  66.140  82.740  1.00  0.00           C  
ATOM    478  CG  ASP A  29      48.340  67.330  83.660  1.00  0.00           C  
ATOM    479  OD1 ASP A  29      49.260  67.670  84.420  1.00  0.00           O  
ATOM    480  OD2 ASP A  29      47.150  67.820  83.690  1.00  0.00           O1-
ATOM    481  HN  ASP A  29      49.890  65.270  80.740  1.00  0.00           H  
ATOM    482  HA  ASP A  29      50.870  66.420  82.870  1.00  0.00           H  
ATOM    483  HB1 ASP A  29      47.850  65.310  82.860  1.00  0.00           H  
ATOM    484  HB2 ASP A  29      48.390  66.590  81.740  1.00  0.00           H  
ATOM    485  N   LEU A  30      49.960  63.460  84.080  1.00  0.00           N  
ATOM    486  CA  LEU A  30      50.200  62.700  85.250  1.00  0.00           C  
ATOM    487  C   LEU A  30      51.660  62.050  85.390  1.00  0.00           C  
ATOM    488  O   LEU A  30      52.100  61.840  86.550  1.00  0.00           O  
ATOM    489  CB  LEU A  30      49.080  61.610  85.220  1.00  0.00           C  
ATOM    490  CG  LEU A  30      48.860  60.610  86.290  1.00  0.00           C  
ATOM    491  CD1 LEU A  30      48.890  61.290  87.670  1.00  0.00           C  
ATOM    492  CD2 LEU A  30      47.530  59.850  86.120  1.00  0.00           C  
ATOM    493  HN  LEU A  30      49.540  63.050  83.280  1.00  0.00           H  
ATOM    494  HA  LEU A  30      50.160  63.280  86.160  1.00  0.00           H  
ATOM    495  HB1 LEU A  30      49.160  61.100  84.230  1.00  0.00           H  
ATOM    496  HB2 LEU A  30      48.140  62.190  85.230  1.00  0.00           H  
ATOM    497  HG  LEU A  30      49.680  59.870  86.250  1.00  0.00           H  
ATOM    498 1HD1 LEU A  30      48.100  62.050  87.850  1.00  0.00           H  
ATOM    499 2HD1 LEU A  30      49.860  61.830  87.650  1.00  0.00           H  
ATOM    500 3HD1 LEU A  30      48.870  60.560  88.510  1.00  0.00           H  
ATOM    501 1HD2 LEU A  30      47.430  59.470  85.070  1.00  0.00           H  
ATOM    502 2HD2 LEU A  30      46.760  60.630  86.310  1.00  0.00           H  
ATOM    503 3HD2 LEU A  30      47.330  58.970  86.770  1.00  0.00           H  
ATOM    504  N   LEU A  31      52.410  61.800  84.260  1.00  0.00           N  
ATOM    505  CA  LEU A  31      53.810  61.660  84.310  1.00  0.00           C  
ATOM    506  C   LEU A  31      54.560  62.790  84.920  1.00  0.00           C  
ATOM    507  O   LEU A  31      55.350  62.560  85.820  1.00  0.00           O  
ATOM    508  CB  LEU A  31      54.420  61.450  82.890  1.00  0.00           C  
ATOM    509  CG  LEU A  31      53.860  60.320  82.050  1.00  0.00           C  
ATOM    510  CD1 LEU A  31      54.470  60.180  80.620  1.00  0.00           C  
ATOM    511  CD2 LEU A  31      53.940  58.930  82.670  1.00  0.00           C  
ATOM    512  HN  LEU A  31      51.990  61.990  83.380  1.00  0.00           H  
ATOM    513  HA  LEU A  31      54.060  60.780  84.880  1.00  0.00           H  
ATOM    514  HB1 LEU A  31      55.530  61.430  82.950  1.00  0.00           H  
ATOM    515  HB2 LEU A  31      54.340  62.440  82.380  1.00  0.00           H  
ATOM    516  HG  LEU A  31      52.800  60.590  81.820  1.00  0.00           H  
ATOM    517 1HD1 LEU A  31      54.290  61.090  80.010  1.00  0.00           H  
ATOM    518 2HD1 LEU A  31      54.090  59.320  80.020  1.00  0.00           H  
ATOM    519 3HD1 LEU A  31      55.580  60.110  80.650  1.00  0.00           H  
ATOM    520 1HD2 LEU A  31      53.060  58.320  82.350  1.00  0.00           H  
ATOM    521 2HD2 LEU A  31      53.730  58.950  83.760  1.00  0.00           H  
ATOM    522 3HD2 LEU A  31      54.900  58.500  82.310  1.00  0.00           H  
ATOM    523  N   GLN A  32      54.260  63.990  84.440  1.00  0.00           N  
ATOM    524  CA  GLN A  32      54.690  65.170  85.110  1.00  0.00           C  
ATOM    525  C   GLN A  32      54.300  65.310  86.570  1.00  0.00           C  
ATOM    526  O   GLN A  32      55.030  65.790  87.450  1.00  0.00           O  
ATOM    527  CB  GLN A  32      54.240  66.390  84.270  1.00  0.00           C  
ATOM    528  CG  GLN A  32      54.440  67.830  84.850  1.00  0.00           C  
ATOM    529  CD  GLN A  32      55.870  68.230  85.220  1.00  0.00           C  
ATOM    530  NE2 GLN A  32      55.930  69.220  86.170  1.00  0.00           N  
ATOM    531  OE1 GLN A  32      56.930  67.850  84.640  1.00  0.00           O  
ATOM    532  HN  GLN A  32      53.610  64.100  83.690  1.00  0.00           H  
ATOM    533  HA  GLN A  32      55.750  65.070  85.270  1.00  0.00           H  
ATOM    534  HB1 GLN A  32      53.200  66.120  83.980  1.00  0.00           H  
ATOM    535  HB2 GLN A  32      54.860  66.350  83.350  1.00  0.00           H  
ATOM    536  HG1 GLN A  32      53.930  67.810  85.840  1.00  0.00           H  
ATOM    537  HG2 GLN A  32      53.910  68.550  84.190  1.00  0.00           H  
ATOM    538 1HE2 GLN A  32      55.050  69.480  86.560  1.00  0.00           H  
ATOM    539 2HE2 GLN A  32      56.850  69.420  86.500  1.00  0.00           H  
ATOM    540  N   HSD A  33      53.080  64.860  86.940  1.00  0.00           N  
ATOM    541  CA  HSD A  33      52.690  64.850  88.400  1.00  0.00           C  
ATOM    542  C   HSD A  33      53.420  63.870  89.300  1.00  0.00           C  
ATOM    543  O   HSD A  33      53.750  64.240  90.450  1.00  0.00           O  
ATOM    544  CB  HSD A  33      51.100  64.690  88.480  1.00  0.00           C  
ATOM    545  CG  HSD A  33      50.770  64.830  89.930  1.00  0.00           C  
ATOM    546  CD2 HSD A  33      50.600  63.860  90.890  1.00  0.00           C  
ATOM    547  ND1 HSD A  33      50.560  66.020  90.600  1.00  0.00           N  
ATOM    548  CE1 HSD A  33      50.320  65.760  91.950  1.00  0.00           C  
ATOM    549  NE2 HSD A  33      50.180  64.440  92.130  1.00  0.00           N  
ATOM    550  HN  HSD A  33      52.450  64.640  86.190  1.00  0.00           H  
ATOM    551  HA  HSD A  33      52.850  65.840  88.800  1.00  0.00           H  
ATOM    552  HB1 HSD A  33      50.880  63.680  88.070  1.00  0.00           H  
ATOM    553  HB2 HSD A  33      50.470  65.420  87.930  1.00  0.00           H  
ATOM    554  HD1 HSD A  33      50.640  66.880  90.080  1.00  0.00           H  
ATOM    555  HD2 HSD A  33      50.530  62.790  90.740  1.00  0.00           H  
ATOM    556  HE1 HSD A  33      50.240  66.490  92.760  1.00  0.00           H  
ATOM    557  N   GLU A  34      53.660  62.640  88.860  1.00  0.00           N  
ATOM    558  CA  GLU A  34      54.400  61.670  89.590  1.00  0.00           C  
ATOM    559  C   GLU A  34      55.870  61.830  89.460  1.00  0.00           C  
ATOM    560  O   GLU A  34      56.510  61.510  90.450  1.00  0.00           O  
ATOM    561  CB  GLU A  34      53.880  60.200  89.180  1.00  0.00           C  
ATOM    562  CG  GLU A  34      52.540  59.900  89.720  1.00  0.00           C  
ATOM    563  CD  GLU A  34      52.160  58.470  89.300  1.00  0.00           C  
ATOM    564  OE1 GLU A  34      52.810  57.470  89.640  1.00  0.00           O  
ATOM    565  OE2 GLU A  34      51.100  58.290  88.710  1.00  0.00           O1-
ATOM    566  HN  GLU A  34      53.390  62.510  87.910  1.00  0.00           H  
ATOM    567  HA  GLU A  34      54.310  61.880  90.650  1.00  0.00           H  
ATOM    568  HB1 GLU A  34      54.720  59.520  89.440  1.00  0.00           H  
ATOM    569  HB2 GLU A  34      53.890  60.150  88.070  1.00  0.00           H  
ATOM    570  HG1 GLU A  34      51.710  60.530  89.350  1.00  0.00           H  
ATOM    571  HG2 GLU A  34      52.620  59.990  90.830  1.00  0.00           H  
ATOM    572  N   PHE A  35      56.400  62.390  88.350  1.00  0.00           N  
ATOM    573  CA  PHE A  35      57.890  62.560  88.270  1.00  0.00           C  
ATOM    574  C   PHE A  35      58.100  63.970  87.730  1.00  0.00           C  
ATOM    575  O   PHE A  35      58.420  64.120  86.520  1.00  0.00           O  
ATOM    576  CB  PHE A  35      58.510  61.590  87.220  1.00  0.00           C  
ATOM    577  CG  PHE A  35      58.240  60.140  87.430  1.00  0.00           C  
ATOM    578  CD1 PHE A  35      59.200  59.410  88.120  1.00  0.00           C  
ATOM    579  CD2 PHE A  35      57.110  59.430  87.000  1.00  0.00           C  
ATOM    580  CE1 PHE A  35      59.130  58.000  88.300  1.00  0.00           C  
ATOM    581  CE2 PHE A  35      56.990  58.040  87.170  1.00  0.00           C  
ATOM    582  CZ  PHE A  35      58.030  57.320  87.790  1.00  0.00           C  
ATOM    583  HN  PHE A  35      55.910  62.650  87.520  1.00  0.00           H  
ATOM    584  HA  PHE A  35      58.440  62.390  89.180  1.00  0.00           H  
ATOM    585  HB1 PHE A  35      59.600  61.760  87.100  1.00  0.00           H  
ATOM    586  HB2 PHE A  35      58.060  61.800  86.230  1.00  0.00           H  
ATOM    587  HD1 PHE A  35      60.140  59.760  88.530  1.00  0.00           H  
ATOM    588  HD2 PHE A  35      56.370  59.940  86.400  1.00  0.00           H  
ATOM    589  HE1 PHE A  35      59.880  57.430  88.820  1.00  0.00           H  
ATOM    590  HE2 PHE A  35      56.100  57.560  86.800  1.00  0.00           H  
ATOM    591  HZ  PHE A  35      57.870  56.260  87.930  1.00  0.00           H  
ATOM    592  N   PRO A  36      57.860  65.030  88.450  1.00  0.00           N  
ATOM    593  CA  PRO A  36      58.290  66.380  88.000  1.00  0.00           C  
ATOM    594  C   PRO A  36      59.740  66.630  87.590  1.00  0.00           C  
ATOM    595  O   PRO A  36      60.690  66.060  88.160  1.00  0.00           O  
ATOM    596  CB  PRO A  36      57.810  67.320  89.190  1.00  0.00           C  
ATOM    597  CG  PRO A  36      57.990  66.330  90.380  1.00  0.00           C  
ATOM    598  CD  PRO A  36      57.480  65.010  89.870  1.00  0.00           C  
ATOM    599  HA  PRO A  36      57.650  66.550  87.150  1.00  0.00           H  
ATOM    600  HB1 PRO A  36      56.740  67.610  89.200  1.00  0.00           H  
ATOM    601  HB2 PRO A  36      58.400  68.260  89.230  1.00  0.00           H  
ATOM    602  HG1 PRO A  36      59.080  66.210  90.540  1.00  0.00           H  
ATOM    603  HG2 PRO A  36      57.520  66.640  91.340  1.00  0.00           H  
ATOM    604  HD1 PRO A  36      58.020  64.230  90.450  1.00  0.00           H  
ATOM    605  HD2 PRO A  36      56.380  64.800  89.830  1.00  0.00           H  
ATOM    606  N   ILE A  37      59.940  67.410  86.490  1.00  0.00           N  
ATOM    607  CA  ILE A  37      61.140  68.090  86.110  1.00  0.00           C  
ATOM    608  C   ILE A  37      61.870  68.970  87.240  1.00  0.00           C  
ATOM    609  O   ILE A  37      61.340  70.000  87.700  1.00  0.00           O  
ATOM    610  CB  ILE A  37      61.220  68.830  84.750  1.00  0.00           C  
ATOM    611  CG1 ILE A  37      60.640  68.140  83.500  1.00  0.00           C  
ATOM    612  CG2 ILE A  37      62.630  69.310  84.330  1.00  0.00           C  
ATOM    613  CD  ILE A  37      61.180  66.720  83.250  1.00  0.00           C  
ATOM    614  HN  ILE A  37      59.080  67.620  86.030  1.00  0.00           H  
ATOM    615  HA  ILE A  37      61.840  67.270  86.040  1.00  0.00           H  
ATOM    616  HB  ILE A  37      60.640  69.780  84.800  1.00  0.00           H  
ATOM    617 1HG1 ILE A  37      60.680  68.800  82.610  1.00  0.00           H  
ATOM    618 2HG1 ILE A  37      59.530  68.080  83.570  1.00  0.00           H  
ATOM    619 1HG2 ILE A  37      62.930  70.120  85.030  1.00  0.00           H  
ATOM    620 2HG2 ILE A  37      62.570  69.780  83.330  1.00  0.00           H  
ATOM    621 3HG2 ILE A  37      63.460  68.570  84.300  1.00  0.00           H  
ATOM    622  HD1 ILE A  37      60.570  66.240  82.450  1.00  0.00           H  
ATOM    623  HD2 ILE A  37      61.110  66.090  84.160  1.00  0.00           H  
ATOM    624  HD3 ILE A  37      62.210  66.770  82.830  1.00  0.00           H  
ATOM    625  N   SER A  38      63.100  68.530  87.570  1.00  0.00           N  
ATOM    626  CA  SER A  38      63.870  69.040  88.680  1.00  0.00           C  
ATOM    627  C   SER A  38      64.610  70.240  88.350  1.00  0.00           C  
ATOM    628  O   SER A  38      64.700  70.550  87.170  1.00  0.00           O  
ATOM    629  CB  SER A  38      64.850  67.950  89.190  1.00  0.00           C  
ATOM    630  OG  SER A  38      65.810  67.610  88.230  1.00  0.00           O  
ATOM    631  HN  SER A  38      63.420  67.680  87.150  1.00  0.00           H  
ATOM    632  HA  SER A  38      63.090  69.300  89.380  1.00  0.00           H  
ATOM    633  HB1 SER A  38      64.310  67.010  89.430  1.00  0.00           H  
ATOM    634  HB2 SER A  38      65.350  68.340  90.100  1.00  0.00           H  
ATOM    635  HG1 SER A  38      66.330  66.930  88.660  1.00  0.00           H  
ATOM    636  N   ALA A  39      65.130  70.960  89.300  1.00  0.00           N  
ATOM    637  CA  ALA A  39      65.770  72.240  89.040  1.00  0.00           C  
ATOM    638  C   ALA A  39      67.000  72.070  88.120  1.00  0.00           C  
ATOM    639  O   ALA A  39      67.150  72.850  87.130  1.00  0.00           O  
ATOM    640  CB  ALA A  39      66.100  72.780  90.510  1.00  0.00           C  
ATOM    641  HN  ALA A  39      65.110  70.530  90.200  1.00  0.00           H  
ATOM    642  HA  ALA A  39      65.140  72.970  88.560  1.00  0.00           H  
ATOM    643  HB1 ALA A  39      66.860  72.170  91.040  1.00  0.00           H  
ATOM    644  HB2 ALA A  39      65.120  72.830  91.030  1.00  0.00           H  
ATOM    645  HB3 ALA A  39      66.550  73.780  90.340  1.00  0.00           H  
ATOM    646  N   LYS A  40      67.840  71.100  88.500  1.00  0.00           N  
ATOM    647  CA  LYS A  40      68.930  70.820  87.690  1.00  0.00           C  
ATOM    648  C   LYS A  40      68.610  70.400  86.210  1.00  0.00           C  
ATOM    649  O   LYS A  40      69.180  70.930  85.270  1.00  0.00           O  
ATOM    650  CB  LYS A  40      69.870  69.730  88.310  1.00  0.00           C  
ATOM    651  CG  LYS A  40      71.260  69.520  87.690  1.00  0.00           C  
ATOM    652  CD  LYS A  40      72.140  70.760  87.620  1.00  0.00           C  
ATOM    653  CE  LYS A  40      72.310  71.530  88.960  1.00  0.00           C  
ATOM    654  NZ  LYS A  40      73.270  72.640  88.800  1.00  0.00           N1+
ATOM    655  HN  LYS A  40      67.790  70.690  89.410  1.00  0.00           H  
ATOM    656  HA  LYS A  40      69.550  71.690  87.540  1.00  0.00           H  
ATOM    657  HB1 LYS A  40      69.250  68.810  88.270  1.00  0.00           H  
ATOM    658  HB2 LYS A  40      70.090  70.200  89.300  1.00  0.00           H  
ATOM    659  HG1 LYS A  40      71.140  69.120  86.660  1.00  0.00           H  
ATOM    660  HG2 LYS A  40      71.760  68.790  88.360  1.00  0.00           H  
ATOM    661  HD1 LYS A  40      71.720  71.460  86.860  1.00  0.00           H  
ATOM    662  HD2 LYS A  40      73.070  70.370  87.160  1.00  0.00           H  
ATOM    663  HE1 LYS A  40      72.800  70.870  89.710  1.00  0.00           H  
ATOM    664  HE2 LYS A  40      71.350  71.970  89.300  1.00  0.00           H  
ATOM    665  HZ1 LYS A  40      73.210  73.020  87.840  1.00  0.00           H  
ATOM    666  HZ2 LYS A  40      74.220  72.210  88.850  1.00  0.00           H  
ATOM    667  HZ3 LYS A  40      73.240  73.350  89.560  1.00  0.00           H  
ATOM    668  N   GLY A  41      67.540  69.550  86.000  1.00  0.00           N  
ATOM    669  CA  GLY A  41      67.080  69.220  84.600  1.00  0.00           C  
ATOM    670  C   GLY A  41      66.520  70.350  83.870  1.00  0.00           C  
ATOM    671  O   GLY A  41      66.810  70.610  82.680  1.00  0.00           O  
ATOM    672  HN  GLY A  41      67.070  69.170  86.790  1.00  0.00           H  
ATOM    673  HA1 GLY A  41      66.280  68.500  84.690  1.00  0.00           H  
ATOM    674  HA2 GLY A  41      67.970  69.000  84.020  1.00  0.00           H  
ATOM    675  N   GLU A  42      65.740  71.200  84.590  1.00  0.00           N  
ATOM    676  CA  GLU A  42      65.290  72.430  84.010  1.00  0.00           C  
ATOM    677  C   GLU A  42      66.420  73.350  83.590  1.00  0.00           C  
ATOM    678  O   GLU A  42      66.490  73.870  82.480  1.00  0.00           O  
ATOM    679  CB  GLU A  42      64.380  73.080  85.030  1.00  0.00           C  
ATOM    680  CG  GLU A  42      63.870  74.520  84.650  1.00  0.00           C  
ATOM    681  CD  GLU A  42      63.290  75.290  85.780  1.00  0.00           C  
ATOM    682  OE1 GLU A  42      62.330  74.800  86.450  1.00  0.00           O  
ATOM    683  OE2 GLU A  42      63.660  76.440  86.090  1.00  0.00           O1-
ATOM    684  HN  GLU A  42      65.540  71.100  85.560  1.00  0.00           H  
ATOM    685  HA  GLU A  42      64.830  72.250  83.050  1.00  0.00           H  
ATOM    686  HB1 GLU A  42      64.930  73.020  86.000  1.00  0.00           H  
ATOM    687  HB2 GLU A  42      63.590  72.330  85.270  1.00  0.00           H  
ATOM    688  HG1 GLU A  42      63.030  74.480  83.940  1.00  0.00           H  
ATOM    689  HG2 GLU A  42      64.620  75.220  84.220  1.00  0.00           H  
ATOM    690  N   GLU A  43      67.500  73.480  84.390  1.00  0.00           N  
ATOM    691  CA  GLU A  43      68.730  74.180  84.200  1.00  0.00           C  
ATOM    692  C   GLU A  43      69.500  73.740  82.950  1.00  0.00           C  
ATOM    693  O   GLU A  43      69.780  74.560  82.070  1.00  0.00           O  
ATOM    694  CB  GLU A  43      69.690  74.210  85.470  1.00  0.00           C  
ATOM    695  CG  GLU A  43      71.170  74.560  85.240  1.00  0.00           C  
ATOM    696  CD  GLU A  43      72.050  74.460  86.500  1.00  0.00           C  
ATOM    697  OE1 GLU A  43      73.190  73.960  86.380  1.00  0.00           O  
ATOM    698  OE2 GLU A  43      71.640  74.930  87.610  1.00  0.00           O1-
ATOM    699  HN  GLU A  43      67.500  72.980  85.260  1.00  0.00           H  
ATOM    700  HA  GLU A  43      68.380  75.190  84.070  1.00  0.00           H  
ATOM    701  HB1 GLU A  43      69.590  73.220  85.970  1.00  0.00           H  
ATOM    702  HB2 GLU A  43      69.260  74.930  86.190  1.00  0.00           H  
ATOM    703  HG1 GLU A  43      71.330  75.580  84.830  1.00  0.00           H  
ATOM    704  HG2 GLU A  43      71.500  73.700  84.610  1.00  0.00           H  
ATOM    705  N   ASN A  44      69.670  72.390  82.830  1.00  0.00           N  
ATOM    706  CA  ASN A  44      70.170  71.720  81.680  1.00  0.00           C  
ATOM    707  C   ASN A  44      69.350  71.860  80.360  1.00  0.00           C  
ATOM    708  O   ASN A  44      69.880  72.230  79.290  1.00  0.00           O  
ATOM    709  CB  ASN A  44      70.410  70.170  81.950  1.00  0.00           C  
ATOM    710  CG  ASN A  44      71.700  69.920  82.700  1.00  0.00           C  
ATOM    711  ND2 ASN A  44      71.770  68.700  83.340  1.00  0.00           N  
ATOM    712  OD1 ASN A  44      72.600  70.790  82.850  1.00  0.00           O  
ATOM    713  HN  ASN A  44      69.350  71.880  83.630  1.00  0.00           H  
ATOM    714  HA  ASN A  44      71.080  72.250  81.470  1.00  0.00           H  
ATOM    715  HB1 ASN A  44      70.510  69.600  81.000  1.00  0.00           H  
ATOM    716  HB2 ASN A  44      69.560  69.750  82.540  1.00  0.00           H  
ATOM    717 1HD2 ASN A  44      71.060  68.010  83.220  1.00  0.00           H  
ATOM    718 2HD2 ASN A  44      72.350  68.760  84.150  1.00  0.00           H  
ATOM    719  N   ILE A  45      68.010  71.760  80.370  1.00  0.00           N  
ATOM    720  CA  ILE A  45      67.160  72.120  79.200  1.00  0.00           C  
ATOM    721  C   ILE A  45      67.080  73.520  78.750  1.00  0.00           C  
ATOM    722  O   ILE A  45      67.410  73.850  77.630  1.00  0.00           O  
ATOM    723  CB  ILE A  45      65.680  71.710  79.550  1.00  0.00           C  
ATOM    724  CG1 ILE A  45      65.530  70.180  79.820  1.00  0.00           C  
ATOM    725  CG2 ILE A  45      64.790  72.070  78.260  1.00  0.00           C  
ATOM    726  CD  ILE A  45      64.350  69.880  80.760  1.00  0.00           C  
ATOM    727  HN  ILE A  45      67.480  71.500  81.170  1.00  0.00           H  
ATOM    728  HA  ILE A  45      67.600  71.520  78.420  1.00  0.00           H  
ATOM    729  HB  ILE A  45      65.350  72.270  80.450  1.00  0.00           H  
ATOM    730 1HG1 ILE A  45      66.510  69.810  80.210  1.00  0.00           H  
ATOM    731 2HG1 ILE A  45      65.460  69.680  78.830  1.00  0.00           H  
ATOM    732 1HG2 ILE A  45      63.730  71.750  78.310  1.00  0.00           H  
ATOM    733 2HG2 ILE A  45      65.210  71.540  77.380  1.00  0.00           H  
ATOM    734 3HG2 ILE A  45      64.710  73.170  78.110  1.00  0.00           H  
ATOM    735  HD1 ILE A  45      64.590  70.170  81.810  1.00  0.00           H  
ATOM    736  HD2 ILE A  45      64.080  68.800  80.750  1.00  0.00           H  
ATOM    737  HD3 ILE A  45      63.440  70.400  80.420  1.00  0.00           H  
ATOM    738  N   ILE A  46      66.950  74.470  79.750  1.00  0.00           N  
ATOM    739  CA  ILE A  46      66.930  75.920  79.410  1.00  0.00           C  
ATOM    740  C   ILE A  46      68.320  76.440  79.010  1.00  0.00           C  
ATOM    741  O   ILE A  46      68.470  77.340  78.200  1.00  0.00           O  
ATOM    742  CB  ILE A  46      66.270  76.650  80.540  1.00  0.00           C  
ATOM    743  CG1 ILE A  46      64.790  76.180  80.770  1.00  0.00           C  
ATOM    744  CG2 ILE A  46      66.260  78.160  80.270  1.00  0.00           C  
ATOM    745  CD  ILE A  46      63.880  76.400  79.590  1.00  0.00           C  
ATOM    746  HN  ILE A  46      66.730  74.230  80.690  1.00  0.00           H  
ATOM    747  HA  ILE A  46      66.300  76.070  78.540  1.00  0.00           H  
ATOM    748  HB  ILE A  46      66.880  76.510  81.460  1.00  0.00           H  
ATOM    749 1HG1 ILE A  46      64.460  76.770  81.660  1.00  0.00           H  
ATOM    750 2HG1 ILE A  46      64.680  75.110  81.060  1.00  0.00           H  
ATOM    751 1HG2 ILE A  46      67.220  78.720  80.130  1.00  0.00           H  
ATOM    752 2HG2 ILE A  46      65.960  78.660  81.210  1.00  0.00           H  
ATOM    753 3HG2 ILE A  46      65.700  78.510  79.370  1.00  0.00           H  
ATOM    754  HD1 ILE A  46      63.650  77.480  79.490  1.00  0.00           H  
ATOM    755  HD2 ILE A  46      62.960  75.790  79.690  1.00  0.00           H  
ATOM    756  HD3 ILE A  46      64.380  75.980  78.690  1.00  0.00           H  
ATOM    757  N   LYS A  47      69.400  75.810  79.540  1.00  0.00           N  
ATOM    758  CA  LYS A  47      70.670  76.240  79.120  1.00  0.00           C  
ATOM    759  C   LYS A  47      71.230  75.620  77.840  1.00  0.00           C  
ATOM    760  O   LYS A  47      71.950  76.300  77.150  1.00  0.00           O  
ATOM    761  CB  LYS A  47      71.750  76.070  80.260  1.00  0.00           C  
ATOM    762  CG  LYS A  47      73.040  76.830  80.100  1.00  0.00           C  
ATOM    763  CD  LYS A  47      74.010  76.480  81.210  1.00  0.00           C  
ATOM    764  CE  LYS A  47      75.490  76.910  81.060  1.00  0.00           C  
ATOM    765  NZ  LYS A  47      75.650  78.340  80.840  1.00  0.00           N1+
ATOM    766  HN  LYS A  47      69.340  75.120  80.260  1.00  0.00           H  
ATOM    767  HA  LYS A  47      70.560  77.310  79.000  1.00  0.00           H  
ATOM    768  HB1 LYS A  47      71.890  74.970  80.230  1.00  0.00           H  
ATOM    769  HB2 LYS A  47      71.200  76.420  81.160  1.00  0.00           H  
ATOM    770  HG1 LYS A  47      72.810  77.910  80.170  1.00  0.00           H  
ATOM    771  HG2 LYS A  47      73.460  76.650  79.080  1.00  0.00           H  
ATOM    772  HD1 LYS A  47      74.080  75.400  81.430  1.00  0.00           H  
ATOM    773  HD2 LYS A  47      73.590  76.910  82.140  1.00  0.00           H  
ATOM    774  HE1 LYS A  47      75.770  76.410  80.120  1.00  0.00           H  
ATOM    775  HE2 LYS A  47      76.020  76.560  81.970  1.00  0.00           H  
ATOM    776  HZ1 LYS A  47      76.630  78.570  81.090  1.00  0.00           H  
ATOM    777  HZ2 LYS A  47      75.030  78.870  81.500  1.00  0.00           H  
ATOM    778  HZ3 LYS A  47      75.410  78.660  79.880  1.00  0.00           H  
ATOM    779  N   ALA A  48      70.930  74.340  77.490  1.00  0.00           N  
ATOM    780  CA  ALA A  48      71.320  73.690  76.310  1.00  0.00           C  
ATOM    781  C   ALA A  48      70.580  74.170  75.010  1.00  0.00           C  
ATOM    782  O   ALA A  48      71.200  74.160  73.980  1.00  0.00           O  
ATOM    783  CB  ALA A  48      71.120  72.150  76.520  1.00  0.00           C  
ATOM    784  HN  ALA A  48      70.370  73.700  78.020  1.00  0.00           H  
ATOM    785  HA  ALA A  48      72.370  73.880  76.140  1.00  0.00           H  
ATOM    786  HB1 ALA A  48      71.660  71.920  77.460  1.00  0.00           H  
ATOM    787  HB2 ALA A  48      71.590  71.520  75.740  1.00  0.00           H  
ATOM    788  HB3 ALA A  48      70.080  71.790  76.690  1.00  0.00           H  
ATOM    789  N   ARG A  49      69.330  74.620  75.100  1.00  0.00           N  
ATOM    790  CA  ARG A  49      68.560  75.100  73.940  1.00  0.00           C  
ATOM    791  C   ARG A  49      69.080  76.460  73.400  1.00  0.00           C  
ATOM    792  O   ARG A  49      69.300  76.670  72.230  1.00  0.00           O  
ATOM    793  CB  ARG A  49      67.050  75.380  74.310  1.00  0.00           C  
ATOM    794  CG  ARG A  49      66.270  74.120  74.340  1.00  0.00           C  
ATOM    795  CD  ARG A  49      64.830  74.380  74.920  1.00  0.00           C  
ATOM    796  NE  ARG A  49      64.060  73.140  74.940  1.00  0.00           N  
ATOM    797  CZ  ARG A  49      62.810  72.930  75.310  1.00  0.00           C  
ATOM    798  NH1 ARG A  49      62.100  73.980  75.600  1.00  0.00           N1+
ATOM    799  NH2 ARG A  49      62.210  71.750  75.350  1.00  0.00           N  
ATOM    800  HN  ARG A  49      68.770  74.540  75.920  1.00  0.00           H  
ATOM    801  HA  ARG A  49      68.640  74.340  73.180  1.00  0.00           H  
ATOM    802  HB1 ARG A  49      66.730  75.910  73.390  1.00  0.00           H  
ATOM    803  HB2 ARG A  49      67.000  76.010  75.230  1.00  0.00           H  
ATOM    804  HG1 ARG A  49      66.850  73.330  74.870  1.00  0.00           H  
ATOM    805  HG2 ARG A  49      66.100  73.620  73.370  1.00  0.00           H  
ATOM    806  HD1 ARG A  49      64.380  75.240  74.380  1.00  0.00           H  
ATOM    807  HD2 ARG A  49      65.040  74.700  75.970  1.00  0.00           H  
ATOM    808  HE  ARG A  49      64.530  72.320  74.620  1.00  0.00           H  
ATOM    809 1HH1 ARG A  49      62.550  74.870  75.680  1.00  0.00           H  
ATOM    810 2HH1 ARG A  49      61.200  73.910  76.030  1.00  0.00           H  
ATOM    811 1HH2 ARG A  49      62.810  70.980  75.120  1.00  0.00           H  
ATOM    812 2HH2 ARG A  49      61.220  71.650  75.440  1.00  0.00           H  
ATOM    813  N   ASP A  50      69.400  77.330  74.330  1.00  0.00           N  
ATOM    814  CA  ASP A  50      70.080  78.580  74.120  1.00  0.00           C  
ATOM    815  C   ASP A  50      71.540  78.450  73.680  1.00  0.00           C  
ATOM    816  O   ASP A  50      72.010  79.190  72.840  1.00  0.00           O  
ATOM    817  CB  ASP A  50      70.130  79.410  75.400  1.00  0.00           C  
ATOM    818  CG  ASP A  50      68.800  80.040  75.520  1.00  0.00           C  
ATOM    819  OD1 ASP A  50      68.030  79.980  74.550  1.00  0.00           O  
ATOM    820  OD2 ASP A  50      68.580  80.750  76.520  1.00  0.00           O1-
ATOM    821  HN  ASP A  50      69.040  77.150  75.250  1.00  0.00           H  
ATOM    822  HA  ASP A  50      69.610  79.130  73.320  1.00  0.00           H  
ATOM    823  HB1 ASP A  50      70.900  80.200  75.500  1.00  0.00           H  
ATOM    824  HB2 ASP A  50      70.230  78.700  76.250  1.00  0.00           H  
ATOM    825  N   SER A  51      72.340  77.410  74.190  1.00  0.00           N  
ATOM    826  CA  SER A  51      73.630  77.000  73.700  1.00  0.00           C  
ATOM    827  C   SER A  51      73.660  76.400  72.350  1.00  0.00           C  
ATOM    828  O   SER A  51      74.500  76.830  71.600  1.00  0.00           O  
ATOM    829  CB  SER A  51      74.440  76.160  74.780  1.00  0.00           C  
ATOM    830  OG  SER A  51      74.610  76.840  76.060  1.00  0.00           O  
ATOM    831  HN  SER A  51      72.030  76.790  74.910  1.00  0.00           H  
ATOM    832  HA  SER A  51      74.240  77.890  73.680  1.00  0.00           H  
ATOM    833  HB1 SER A  51      75.400  75.850  74.320  1.00  0.00           H  
ATOM    834  HB2 SER A  51      73.830  75.250  74.960  1.00  0.00           H  
ATOM    835  HG1 SER A  51      73.760  76.920  76.500  1.00  0.00           H  
ATOM    836  N   VAL A  52      72.740  75.570  71.910  1.00  0.00           N  
ATOM    837  CA  VAL A  52      72.750  75.120  70.520  1.00  0.00           C  
ATOM    838  C   VAL A  52      72.460  76.290  69.580  1.00  0.00           C  
ATOM    839  O   VAL A  52      73.090  76.500  68.570  1.00  0.00           O  
ATOM    840  CB  VAL A  52      71.580  74.040  70.340  1.00  0.00           C  
ATOM    841  CG1 VAL A  52      71.390  73.730  68.820  1.00  0.00           C  
ATOM    842  CG2 VAL A  52      72.050  72.760  71.140  1.00  0.00           C  
ATOM    843  HN  VAL A  52      71.980  75.250  72.470  1.00  0.00           H  
ATOM    844  HA  VAL A  52      73.770  74.870  70.270  1.00  0.00           H  
ATOM    845  HB  VAL A  52      70.610  74.370  70.770  1.00  0.00           H  
ATOM    846 1HG1 VAL A  52      70.790  74.490  68.260  1.00  0.00           H  
ATOM    847 2HG1 VAL A  52      70.840  72.770  68.750  1.00  0.00           H  
ATOM    848 3HG1 VAL A  52      72.330  73.660  68.240  1.00  0.00           H  
ATOM    849 1HG2 VAL A  52      72.250  72.920  72.220  1.00  0.00           H  
ATOM    850 2HG2 VAL A  52      72.960  72.410  70.610  1.00  0.00           H  
ATOM    851 3HG2 VAL A  52      71.270  71.970  70.980  1.00  0.00           H  
ATOM    852  N   CYS A  53      71.400  77.180  69.900  1.00  0.00           N  
ATOM    853  CA  CYS A  53      71.050  78.350  69.060  1.00  0.00           C  
ATOM    854  C   CYS A  53      72.200  79.360  69.000  1.00  0.00           C  
ATOM    855  O   CYS A  53      72.330  79.990  67.980  1.00  0.00           O  
ATOM    856  CB  CYS A  53      69.790  79.130  69.600  1.00  0.00           C  
ATOM    857  SG  CYS A  53      68.250  78.040  69.500  1.00  0.00           S  
ATOM    858  HN  CYS A  53      70.980  77.120  70.800  1.00  0.00           H  
ATOM    859  HA  CYS A  53      70.820  78.070  68.040  1.00  0.00           H  
ATOM    860  HB1 CYS A  53      69.550  80.070  69.060  1.00  0.00           H  
ATOM    861  HB2 CYS A  53      69.920  79.470  70.650  1.00  0.00           H  
ATOM    862  HG1 CYS A  53      68.580  77.000  70.260  1.00  0.00           H  
ATOM    863  N   ASP A  54      72.990  79.630  70.100  1.00  0.00           N  
ATOM    864  CA  ASP A  54      74.150  80.460  70.000  1.00  0.00           C  
ATOM    865  C   ASP A  54      75.220  79.850  69.090  1.00  0.00           C  
ATOM    866  O   ASP A  54      75.670  80.600  68.150  1.00  0.00           O  
ATOM    867  CB  ASP A  54      74.720  80.620  71.440  1.00  0.00           C  
ATOM    868  CG  ASP A  54      74.350  81.960  72.020  1.00  0.00           C  
ATOM    869  OD1 ASP A  54      74.830  82.280  73.150  1.00  0.00           O  
ATOM    870  OD2 ASP A  54      73.600  82.790  71.390  1.00  0.00           O1-
ATOM    871  HN  ASP A  54      72.770  79.280  71.010  1.00  0.00           H  
ATOM    872  HA  ASP A  54      73.850  81.430  69.640  1.00  0.00           H  
ATOM    873  HB1 ASP A  54      75.830  80.580  71.520  1.00  0.00           H  
ATOM    874  HB2 ASP A  54      74.250  79.860  72.100  1.00  0.00           H  
ATOM    875  N   ILE A  55      75.580  78.510  69.150  1.00  0.00           N  
ATOM    876  CA  ILE A  55      76.410  77.840  68.140  1.00  0.00           C  
ATOM    877  C   ILE A  55      75.850  77.990  66.710  1.00  0.00           C  
ATOM    878  O   ILE A  55      76.570  78.500  65.810  1.00  0.00           O  
ATOM    879  CB  ILE A  55      76.540  76.340  68.500  1.00  0.00           C  
ATOM    880  CG1 ILE A  55      77.350  76.140  69.800  1.00  0.00           C  
ATOM    881  CG2 ILE A  55      77.190  75.530  67.340  1.00  0.00           C  
ATOM    882  CD  ILE A  55      77.290  74.740  70.440  1.00  0.00           C  
ATOM    883  HN  ILE A  55      75.330  77.900  69.890  1.00  0.00           H  
ATOM    884  HA  ILE A  55      77.410  78.250  68.140  1.00  0.00           H  
ATOM    885  HB  ILE A  55      75.520  75.950  68.710  1.00  0.00           H  
ATOM    886 1HG1 ILE A  55      76.970  76.880  70.540  1.00  0.00           H  
ATOM    887 2HG1 ILE A  55      78.420  76.360  69.590  1.00  0.00           H  
ATOM    888 1HG2 ILE A  55      76.390  75.580  66.570  1.00  0.00           H  
ATOM    889 2HG2 ILE A  55      77.450  74.510  67.690  1.00  0.00           H  
ATOM    890 3HG2 ILE A  55      78.080  76.030  66.910  1.00  0.00           H  
ATOM    891  HD1 ILE A  55      77.880  74.610  71.380  1.00  0.00           H  
ATOM    892  HD2 ILE A  55      77.630  73.960  69.720  1.00  0.00           H  
ATOM    893  HD3 ILE A  55      76.230  74.520  70.690  1.00  0.00           H  
ATOM    894  N   LEU A  56      74.550  77.760  66.560  1.00  0.00           N  
ATOM    895  CA  LEU A  56      73.870  78.040  65.260  1.00  0.00           C  
ATOM    896  C   LEU A  56      73.910  79.530  64.760  1.00  0.00           C  
ATOM    897  O   LEU A  56      73.780  79.770  63.540  1.00  0.00           O  
ATOM    898  CB  LEU A  56      72.370  77.670  65.420  1.00  0.00           C  
ATOM    899  CG  LEU A  56      72.120  76.260  65.500  1.00  0.00           C  
ATOM    900  CD1 LEU A  56      70.650  75.980  65.710  1.00  0.00           C  
ATOM    901  CD2 LEU A  56      72.430  75.450  64.220  1.00  0.00           C  
ATOM    902  HN  LEU A  56      74.060  77.280  67.290  1.00  0.00           H  
ATOM    903  HA  LEU A  56      74.250  77.410  64.470  1.00  0.00           H  
ATOM    904  HB1 LEU A  56      71.700  77.960  64.580  1.00  0.00           H  
ATOM    905  HB2 LEU A  56      72.090  78.210  66.350  1.00  0.00           H  
ATOM    906  HG  LEU A  56      72.640  75.730  66.340  1.00  0.00           H  
ATOM    907 1HD1 LEU A  56      70.420  74.900  65.720  1.00  0.00           H  
ATOM    908 2HD1 LEU A  56      70.040  76.430  64.890  1.00  0.00           H  
ATOM    909 3HD1 LEU A  56      70.480  76.440  66.710  1.00  0.00           H  
ATOM    910 1HD2 LEU A  56      72.120  74.390  64.250  1.00  0.00           H  
ATOM    911 2HD2 LEU A  56      73.530  75.420  64.090  1.00  0.00           H  
ATOM    912 3HD2 LEU A  56      71.980  75.850  63.280  1.00  0.00           H  
ATOM    913  N   ASN A  57      73.960  80.530  65.690  1.00  0.00           N  
ATOM    914  CA  ASN A  57      73.860  81.910  65.240  1.00  0.00           C  
ATOM    915  C   ASN A  57      75.220  82.460  65.030  1.00  0.00           C  
ATOM    916  O   ASN A  57      75.470  83.640  64.810  1.00  0.00           O  
ATOM    917  CB  ASN A  57      72.960  82.660  66.250  1.00  0.00           C  
ATOM    918  CG  ASN A  57      72.690  84.120  65.750  1.00  0.00           C  
ATOM    919  ND2 ASN A  57      72.070  84.320  64.520  1.00  0.00           N  
ATOM    920  OD1 ASN A  57      72.950  84.980  66.610  1.00  0.00           O  
ATOM    921  HN  ASN A  57      73.830  80.420  66.670  1.00  0.00           H  
ATOM    922  HA  ASN A  57      73.310  81.990  64.310  1.00  0.00           H  
ATOM    923  HB1 ASN A  57      73.510  82.830  67.200  1.00  0.00           H  
ATOM    924  HB2 ASN A  57      71.960  82.230  66.430  1.00  0.00           H  
ATOM    925 1HD2 ASN A  57      71.790  85.280  64.430  1.00  0.00           H  
ATOM    926 2HD2 ASN A  57      71.860  83.660  63.790  1.00  0.00           H  
ATOM    927  N   GLY A  58      76.290  81.610  65.250  1.00  0.00           N  
ATOM    928  CA  GLY A  58      77.660  82.010  65.000  1.00  0.00           C  
ATOM    929  C   GLY A  58      78.080  82.850  66.240  1.00  0.00           C  
ATOM    930  O   GLY A  58      79.010  83.670  66.170  1.00  0.00           O  
ATOM    931  HN  GLY A  58      76.120  80.630  65.370  1.00  0.00           H  
ATOM    932  HA1 GLY A  58      77.700  82.640  64.130  1.00  0.00           H  
ATOM    933  HA2 GLY A  58      78.270  81.130  64.970  1.00  0.00           H  
ATOM    934  N   LYS A  59      77.510  82.630  67.380  1.00  0.00           N  
ATOM    935  CA  LYS A  59      77.880  83.270  68.650  1.00  0.00           C  
ATOM    936  C   LYS A  59      78.810  82.380  69.590  1.00  0.00           C  
ATOM    937  O   LYS A  59      79.050  82.800  70.700  1.00  0.00           O  
ATOM    938  CB  LYS A  59      76.560  83.720  69.320  1.00  0.00           C  
ATOM    939  CG  LYS A  59      75.680  84.620  68.470  1.00  0.00           C  
ATOM    940  CD  LYS A  59      76.140  86.060  68.370  1.00  0.00           C  
ATOM    941  CE  LYS A  59      75.240  86.950  67.420  1.00  0.00           C  
ATOM    942  NZ  LYS A  59      75.050  86.500  65.990  1.00  0.00           N1+
ATOM    943  HN  LYS A  59      76.800  81.960  67.580  1.00  0.00           H  
ATOM    944  HA  LYS A  59      78.520  84.130  68.540  1.00  0.00           H  
ATOM    945  HB1 LYS A  59      76.780  84.190  70.300  1.00  0.00           H  
ATOM    946  HB2 LYS A  59      76.000  82.840  69.700  1.00  0.00           H  
ATOM    947  HG1 LYS A  59      74.660  84.680  68.910  1.00  0.00           H  
ATOM    948  HG2 LYS A  59      75.680  84.290  67.410  1.00  0.00           H  
ATOM    949  HD1 LYS A  59      77.230  86.160  68.200  1.00  0.00           H  
ATOM    950  HD2 LYS A  59      75.880  86.520  69.350  1.00  0.00           H  
ATOM    951  HE1 LYS A  59      75.690  87.960  67.370  1.00  0.00           H  
ATOM    952  HE2 LYS A  59      74.220  86.920  67.860  1.00  0.00           H  
ATOM    953  HZ1 LYS A  59      74.540  87.210  65.430  1.00  0.00           H  
ATOM    954  HZ2 LYS A  59      74.490  85.630  65.920  1.00  0.00           H  
ATOM    955  HZ3 LYS A  59      75.990  86.310  65.570  1.00  0.00           H  
ATOM    956  N   ASP A  60      79.130  81.220  69.140  1.00  0.00           N  
ATOM    957  CA  ASP A  60      79.990  80.260  69.790  1.00  0.00           C  
ATOM    958  C   ASP A  60      80.440  79.420  68.620  1.00  0.00           C  
ATOM    959  O   ASP A  60      79.870  79.470  67.590  1.00  0.00           O  
ATOM    960  CB  ASP A  60      79.200  79.450  70.840  1.00  0.00           C  
ATOM    961  CG  ASP A  60      80.120  78.590  71.690  1.00  0.00           C  
ATOM    962  OD1 ASP A  60      81.370  78.840  71.650  1.00  0.00           O  
ATOM    963  OD2 ASP A  60      79.690  77.710  72.440  1.00  0.00           O1-
ATOM    964  HN  ASP A  60      78.780  80.930  68.250  1.00  0.00           H  
ATOM    965  HA  ASP A  60      80.810  80.720  70.320  1.00  0.00           H  
ATOM    966  HB1 ASP A  60      78.470  78.700  70.450  1.00  0.00           H  
ATOM    967  HB2 ASP A  60      78.680  80.180  71.500  1.00  0.00           H  
ATOM    968  N   ASP A  61      81.530  78.590  68.830  1.00  0.00           N  
ATOM    969  CA  ASP A  61      82.190  77.860  67.830  1.00  0.00           C  
ATOM    970  C   ASP A  61      82.460  76.420  68.350  1.00  0.00           C  
ATOM    971  O   ASP A  61      83.230  75.690  67.710  1.00  0.00           O  
ATOM    972  CB  ASP A  61      83.430  78.480  67.130  1.00  0.00           C  
ATOM    973  CG  ASP A  61      84.550  78.800  68.100  1.00  0.00           C  
ATOM    974  OD1 ASP A  61      85.690  78.610  67.600  1.00  0.00           O  
ATOM    975  OD2 ASP A  61      84.410  79.290  69.240  1.00  0.00           O1-
ATOM    976  HN  ASP A  61      82.010  78.630  69.700  1.00  0.00           H  
ATOM    977  HA  ASP A  61      81.470  77.610  67.060  1.00  0.00           H  
ATOM    978  HB1 ASP A  61      83.020  79.410  66.690  1.00  0.00           H  
ATOM    979  HB2 ASP A  61      83.780  77.860  66.270  1.00  0.00           H  
ATOM    980  N   ARG A  62      81.780  76.000  69.400  1.00  0.00           N  
ATOM    981  CA  ARG A  62      81.710  74.690  69.860  1.00  0.00           C  
ATOM    982  C   ARG A  62      80.880  73.850  68.930  1.00  0.00           C  
ATOM    983  O   ARG A  62      80.040  74.400  68.230  1.00  0.00           O  
ATOM    984  CB  ARG A  62      81.170  74.520  71.300  1.00  0.00           C  
ATOM    985  CG  ARG A  62      81.910  75.480  72.340  1.00  0.00           C  
ATOM    986  CD  ARG A  62      81.750  75.050  73.750  1.00  0.00           C  
ATOM    987  NE  ARG A  62      80.330  75.300  74.070  1.00  0.00           N  
ATOM    988  CZ  ARG A  62      79.750  74.930  75.190  1.00  0.00           C  
ATOM    989  NH1 ARG A  62      80.330  74.230  76.150  1.00  0.00           N1+
ATOM    990  NH2 ARG A  62      78.570  75.410  75.420  1.00  0.00           N  
ATOM    991  HN  ARG A  62      81.130  76.530  69.930  1.00  0.00           H  
ATOM    992  HA  ARG A  62      82.700  74.260  69.750  1.00  0.00           H  
ATOM    993  HB1 ARG A  62      81.260  73.460  71.590  1.00  0.00           H  
ATOM    994  HB2 ARG A  62      80.110  74.840  71.220  1.00  0.00           H  
ATOM    995  HG1 ARG A  62      81.650  76.550  72.180  1.00  0.00           H  
ATOM    996  HG2 ARG A  62      83.000  75.430  72.130  1.00  0.00           H  
ATOM    997  HD1 ARG A  62      82.470  75.560  74.420  1.00  0.00           H  
ATOM    998  HD2 ARG A  62      81.980  73.970  73.870  1.00  0.00           H  
ATOM    999  HE  ARG A  62      79.830  75.920  73.470  1.00  0.00           H  
ATOM   1000 1HH1 ARG A  62      81.310  74.040  76.110  1.00  0.00           H  
ATOM   1001 2HH1 ARG A  62      79.800  74.100  76.990  1.00  0.00           H  
ATOM   1002 1HH2 ARG A  62      78.110  75.900  74.680  1.00  0.00           H  
ATOM   1003 2HH2 ARG A  62      77.990  74.850  76.010  1.00  0.00           H  
ATOM   1004  N   LEU A  63      81.110  72.560  68.820  1.00  0.00           N  
ATOM   1005  CA  LEU A  63      80.320  71.730  67.940  1.00  0.00           C  
ATOM   1006  C   LEU A  63      79.240  71.110  68.850  1.00  0.00           C  
ATOM   1007  O   LEU A  63      79.430  70.830  70.050  1.00  0.00           O  
ATOM   1008  CB  LEU A  63      81.140  70.650  67.240  1.00  0.00           C  
ATOM   1009  CG  LEU A  63      82.220  71.290  66.290  1.00  0.00           C  
ATOM   1010  CD1 LEU A  63      83.040  70.220  65.690  1.00  0.00           C  
ATOM   1011  CD2 LEU A  63      81.740  72.280  65.150  1.00  0.00           C  
ATOM   1012  HN  LEU A  63      81.750  72.140  69.460  1.00  0.00           H  
ATOM   1013  HA  LEU A  63      79.700  72.320  67.290  1.00  0.00           H  
ATOM   1014  HB1 LEU A  63      80.490  70.100  66.530  1.00  0.00           H  
ATOM   1015  HB2 LEU A  63      81.620  69.910  67.910  1.00  0.00           H  
ATOM   1016  HG  LEU A  63      82.960  71.870  66.890  1.00  0.00           H  
ATOM   1017 1HD1 LEU A  63      83.730  69.840  66.470  1.00  0.00           H  
ATOM   1018 2HD1 LEU A  63      83.680  70.640  64.870  1.00  0.00           H  
ATOM   1019 3HD1 LEU A  63      82.350  69.450  65.300  1.00  0.00           H  
ATOM   1020 1HD2 LEU A  63      81.310  73.220  65.550  1.00  0.00           H  
ATOM   1021 2HD2 LEU A  63      81.050  71.830  64.400  1.00  0.00           H  
ATOM   1022 3HD2 LEU A  63      82.670  72.640  64.660  1.00  0.00           H  
ATOM   1023  N   VAL A  64      78.030  71.030  68.350  1.00  0.00           N  
ATOM   1024  CA  VAL A  64      77.040  70.240  69.060  1.00  0.00           C  
ATOM   1025  C   VAL A  64      77.380  68.750  68.820  1.00  0.00           C  
ATOM   1026  O   VAL A  64      77.570  68.280  67.710  1.00  0.00           O  
ATOM   1027  CB  VAL A  64      75.660  70.540  68.420  1.00  0.00           C  
ATOM   1028  CG1 VAL A  64      74.650  69.640  69.230  1.00  0.00           C  
ATOM   1029  CG2 VAL A  64      75.300  72.070  68.620  1.00  0.00           C  
ATOM   1030  HN  VAL A  64      77.680  71.580  67.590  1.00  0.00           H  
ATOM   1031  HA  VAL A  64      77.060  70.450  70.120  1.00  0.00           H  
ATOM   1032  HB  VAL A  64      75.680  70.290  67.340  1.00  0.00           H  
ATOM   1033 1HG1 VAL A  64      74.920  68.560  69.220  1.00  0.00           H  
ATOM   1034 2HG1 VAL A  64      73.600  69.770  68.880  1.00  0.00           H  
ATOM   1035 3HG1 VAL A  64      74.660  70.070  70.260  1.00  0.00           H  
ATOM   1036 1HG2 VAL A  64      75.590  72.480  69.610  1.00  0.00           H  
ATOM   1037 2HG2 VAL A  64      74.210  72.270  68.510  1.00  0.00           H  
ATOM   1038 3HG2 VAL A  64      75.860  72.590  67.820  1.00  0.00           H  
ATOM   1039  N   ILE A  65      77.450  67.870  69.880  1.00  0.00           N  
ATOM   1040  CA  ILE A  65      77.830  66.470  69.730  1.00  0.00           C  
ATOM   1041  C   ILE A  65      76.590  65.740  70.200  1.00  0.00           C  
ATOM   1042  O   ILE A  65      76.110  66.000  71.320  1.00  0.00           O  
ATOM   1043  CB  ILE A  65      79.140  66.020  70.420  1.00  0.00           C  
ATOM   1044  CG1 ILE A  65      80.440  66.820  70.030  1.00  0.00           C  
ATOM   1045  CG2 ILE A  65      79.320  64.500  70.340  1.00  0.00           C  
ATOM   1046  CD  ILE A  65      80.780  66.830  68.480  1.00  0.00           C  
ATOM   1047  HN  ILE A  65      77.340  68.200  70.810  1.00  0.00           H  
ATOM   1048  HA  ILE A  65      77.970  66.180  68.700  1.00  0.00           H  
ATOM   1049  HB  ILE A  65      78.930  66.250  71.490  1.00  0.00           H  
ATOM   1050 1HG1 ILE A  65      81.230  66.390  70.680  1.00  0.00           H  
ATOM   1051 2HG1 ILE A  65      80.280  67.850  70.410  1.00  0.00           H  
ATOM   1052 1HG2 ILE A  65      78.370  63.930  70.460  1.00  0.00           H  
ATOM   1053 2HG2 ILE A  65      80.070  64.090  71.050  1.00  0.00           H  
ATOM   1054 3HG2 ILE A  65      79.830  64.240  69.390  1.00  0.00           H  
ATOM   1055  HD1 ILE A  65      79.820  67.120  68.010  1.00  0.00           H  
ATOM   1056  HD2 ILE A  65      80.970  65.810  68.070  1.00  0.00           H  
ATOM   1057  HD3 ILE A  65      81.550  67.540  68.110  1.00  0.00           H  
ATOM   1058  N   VAL A  66      75.950  65.000  69.270  1.00  0.00           N  
ATOM   1059  CA  VAL A  66      74.740  64.310  69.650  1.00  0.00           C  
ATOM   1060  C   VAL A  66      75.170  62.920  69.780  1.00  0.00           C  
ATOM   1061  O   VAL A  66      75.400  62.230  68.820  1.00  0.00           O  
ATOM   1062  CB  VAL A  66      73.680  64.530  68.540  1.00  0.00           C  
ATOM   1063  CG1 VAL A  66      72.420  63.690  68.940  1.00  0.00           C  
ATOM   1064  CG2 VAL A  66      73.310  66.020  68.360  1.00  0.00           C  
ATOM   1065  HN  VAL A  66      76.180  65.140  68.310  1.00  0.00           H  
ATOM   1066  HA  VAL A  66      74.350  64.610  70.610  1.00  0.00           H  
ATOM   1067  HB  VAL A  66      74.040  64.190  67.550  1.00  0.00           H  
ATOM   1068 1HG1 VAL A  66      72.130  63.940  69.980  1.00  0.00           H  
ATOM   1069 2HG1 VAL A  66      72.650  62.610  68.940  1.00  0.00           H  
ATOM   1070 3HG1 VAL A  66      71.550  63.850  68.270  1.00  0.00           H  
ATOM   1071 1HG2 VAL A  66      72.520  66.100  67.590  1.00  0.00           H  
ATOM   1072 2HG2 VAL A  66      74.140  66.640  67.950  1.00  0.00           H  
ATOM   1073 3HG2 VAL A  66      73.020  66.560  69.290  1.00  0.00           H  
ATOM   1074  N   ILE A  67      75.260  62.400  71.060  1.00  0.00           N  
ATOM   1075  CA  ILE A  67      76.010  61.120  71.290  1.00  0.00           C  
ATOM   1076  C   ILE A  67      75.390  60.240  72.320  1.00  0.00           C  
ATOM   1077  O   ILE A  67      74.810  60.580  73.310  1.00  0.00           O  
ATOM   1078  CB  ILE A  67      77.420  61.420  71.610  1.00  0.00           C  
ATOM   1079  CG1 ILE A  67      78.310  60.150  71.900  1.00  0.00           C  
ATOM   1080  CG2 ILE A  67      77.580  62.410  72.770  1.00  0.00           C  
ATOM   1081  CD  ILE A  67      79.750  60.490  71.620  1.00  0.00           C  
ATOM   1082  HN  ILE A  67      75.140  63.010  71.840  1.00  0.00           H  
ATOM   1083  HA  ILE A  67      76.180  60.460  70.460  1.00  0.00           H  
ATOM   1084  HB  ILE A  67      77.880  61.960  70.760  1.00  0.00           H  
ATOM   1085 1HG1 ILE A  67      77.980  59.350  71.200  1.00  0.00           H  
ATOM   1086 2HG1 ILE A  67      78.140  59.960  72.990  1.00  0.00           H  
ATOM   1087 1HG2 ILE A  67      78.630  62.710  72.960  1.00  0.00           H  
ATOM   1088 2HG2 ILE A  67      77.220  61.870  73.670  1.00  0.00           H  
ATOM   1089 3HG2 ILE A  67      77.070  63.390  72.620  1.00  0.00           H  
ATOM   1090  HD1 ILE A  67      79.780  61.240  70.810  1.00  0.00           H  
ATOM   1091  HD2 ILE A  67      80.360  59.570  71.470  1.00  0.00           H  
ATOM   1092  HD3 ILE A  67      80.030  61.170  72.460  1.00  0.00           H  
ATOM   1093  N   GLY A  68      75.500  58.880  72.080  1.00  0.00           N  
ATOM   1094  CA  GLY A  68      74.760  57.820  72.740  1.00  0.00           C  
ATOM   1095  C   GLY A  68      74.610  56.640  71.810  1.00  0.00           C  
ATOM   1096  O   GLY A  68      75.110  56.740  70.650  1.00  0.00           O  
ATOM   1097  HN  GLY A  68      76.220  58.600  71.450  1.00  0.00           H  
ATOM   1098  HA1 GLY A  68      73.810  58.120  73.140  1.00  0.00           H  
ATOM   1099  HA2 GLY A  68      75.490  57.540  73.480  1.00  0.00           H  
ATOM   1100  N   PRO A  69      74.030  55.530  72.290  1.00  0.00           N  
ATOM   1101  CA  PRO A  69      73.540  54.450  71.540  1.00  0.00           C  
ATOM   1102  C   PRO A  69      72.530  54.900  70.520  1.00  0.00           C  
ATOM   1103  O   PRO A  69      71.940  55.970  70.650  1.00  0.00           O  
ATOM   1104  CB  PRO A  69      72.830  53.460  72.550  1.00  0.00           C  
ATOM   1105  CG  PRO A  69      73.420  53.870  73.930  1.00  0.00           C  
ATOM   1106  CD  PRO A  69      73.740  55.350  73.730  1.00  0.00           C  
ATOM   1107  HA  PRO A  69      74.350  54.040  70.950  1.00  0.00           H  
ATOM   1108  HB1 PRO A  69      73.080  52.460  72.150  1.00  0.00           H  
ATOM   1109  HB2 PRO A  69      71.730  53.610  72.550  1.00  0.00           H  
ATOM   1110  HG1 PRO A  69      72.740  53.680  74.790  1.00  0.00           H  
ATOM   1111  HG2 PRO A  69      74.280  53.210  74.200  1.00  0.00           H  
ATOM   1112  HD1 PRO A  69      72.900  56.000  74.050  1.00  0.00           H  
ATOM   1113  HD2 PRO A  69      74.620  55.710  74.300  1.00  0.00           H  
ATOM   1114  N   CYS A  70      72.150  54.120  69.480  1.00  0.00           N  
ATOM   1115  CA  CYS A  70      71.070  54.380  68.590  1.00  0.00           C  
ATOM   1116  C   CYS A  70      69.680  53.960  69.080  1.00  0.00           C  
ATOM   1117  O   CYS A  70      68.610  54.200  68.470  1.00  0.00           O  
ATOM   1118  CB  CYS A  70      71.450  53.800  67.210  1.00  0.00           C  
ATOM   1119  SG  CYS A  70      70.410  54.330  65.830  1.00  0.00           S  
ATOM   1120  HN  CYS A  70      72.570  53.220  69.450  1.00  0.00           H  
ATOM   1121  HA  CYS A  70      70.980  55.450  68.470  1.00  0.00           H  
ATOM   1122  HB1 CYS A  70      71.600  52.700  67.320  1.00  0.00           H  
ATOM   1123  HB2 CYS A  70      72.490  54.140  67.010  1.00  0.00           H  
ATOM   1124  HG1 CYS A  70      69.290  53.970  66.440  1.00  0.00           H  
ATOM   1125  N   SER A  71      69.630  53.410  70.330  1.00  0.00           N  
ATOM   1126  CA  SER A  71      68.410  53.350  71.060  1.00  0.00           C  
ATOM   1127  C   SER A  71      68.660  52.890  72.500  1.00  0.00           C  
ATOM   1128  O   SER A  71      69.540  52.080  72.650  1.00  0.00           O  
ATOM   1129  CB  SER A  71      67.130  52.680  70.400  1.00  0.00           C  
ATOM   1130  OG  SER A  71      67.530  51.350  69.960  1.00  0.00           O  
ATOM   1131  HN  SER A  71      70.460  53.050  70.740  1.00  0.00           H  
ATOM   1132  HA  SER A  71      68.200  54.410  71.170  1.00  0.00           H  
ATOM   1133  HB1 SER A  71      66.760  53.300  69.540  1.00  0.00           H  
ATOM   1134  HB2 SER A  71      66.190  52.580  70.990  1.00  0.00           H  
ATOM   1135  HG1 SER A  71      68.170  51.460  69.250  1.00  0.00           H  
ATOM   1136  N   LEU A  72      68.060  53.450  73.560  1.00  0.00           N  
ATOM   1137  CA  LEU A  72      68.250  52.930  74.940  1.00  0.00           C  
ATOM   1138  C   LEU A  72      67.360  51.740  75.320  1.00  0.00           C  
ATOM   1139  O   LEU A  72      66.260  51.530  74.710  1.00  0.00           O  
ATOM   1140  CB  LEU A  72      67.930  54.040  76.060  1.00  0.00           C  
ATOM   1141  CG  LEU A  72      68.790  55.310  75.820  1.00  0.00           C  
ATOM   1142  CD1 LEU A  72      68.540  56.270  76.980  1.00  0.00           C  
ATOM   1143  CD2 LEU A  72      70.320  55.070  75.670  1.00  0.00           C  
ATOM   1144  HN  LEU A  72      67.400  54.200  73.470  1.00  0.00           H  
ATOM   1145  HA  LEU A  72      69.280  52.610  75.040  1.00  0.00           H  
ATOM   1146  HB1 LEU A  72      68.150  53.610  77.060  1.00  0.00           H  
ATOM   1147  HB2 LEU A  72      66.850  54.320  76.030  1.00  0.00           H  
ATOM   1148  HG  LEU A  72      68.580  55.870  74.890  1.00  0.00           H  
ATOM   1149 1HD1 LEU A  72      69.100  57.190  76.710  1.00  0.00           H  
ATOM   1150 2HD1 LEU A  72      68.950  55.960  77.960  1.00  0.00           H  
ATOM   1151 3HD1 LEU A  72      67.430  56.420  77.010  1.00  0.00           H  
ATOM   1152 1HD2 LEU A  72      70.740  54.440  76.480  1.00  0.00           H  
ATOM   1153 2HD2 LEU A  72      70.850  56.050  75.630  1.00  0.00           H  
ATOM   1154 3HD2 LEU A  72      70.510  54.660  74.660  1.00  0.00           H  
ATOM   1155  N   HSD A  73      67.900  50.880  76.160  1.00  0.00           N  
ATOM   1156  CA  HSD A  73      67.400  49.530  76.190  1.00  0.00           C  
ATOM   1157  C   HSD A  73      67.750  48.840  77.460  1.00  0.00           C  
ATOM   1158  O   HSD A  73      67.110  47.900  77.900  1.00  0.00           O  
ATOM   1159  CB  HSD A  73      67.820  48.830  74.930  1.00  0.00           C  
ATOM   1160  CG  HSD A  73      69.300  48.320  75.000  1.00  0.00           C  
ATOM   1161  CD2 HSD A  73      70.340  48.900  74.400  1.00  0.00           C  
ATOM   1162  ND1 HSD A  73      69.780  47.170  75.640  1.00  0.00           N  
ATOM   1163  CE1 HSD A  73      71.120  47.180  75.420  1.00  0.00           C  
ATOM   1164  NE2 HSD A  73      71.510  48.190  74.620  1.00  0.00           N  
ATOM   1165  HN  HSD A  73      68.740  51.190  76.590  1.00  0.00           H  
ATOM   1166  HA  HSD A  73      66.330  49.560  76.330  1.00  0.00           H  
ATOM   1167  HB1 HSD A  73      67.610  49.460  74.040  1.00  0.00           H  
ATOM   1168  HB2 HSD A  73      67.250  47.900  74.740  1.00  0.00           H  
ATOM   1169  HD1 HSD A  73      69.190  46.420  75.930  1.00  0.00           H  
ATOM   1170  HD2 HSD A  73      70.330  49.790  73.790  1.00  0.00           H  
ATOM   1171  HE1 HSD A  73      71.770  46.360  75.740  1.00  0.00           H  
ATOM   1172  N   ASP A  74      68.680  49.390  78.300  1.00  0.00           N  
ATOM   1173  CA  ASP A  74      68.760  49.040  79.730  1.00  0.00           C  
ATOM   1174  C   ASP A  74      68.990  50.320  80.380  1.00  0.00           C  
ATOM   1175  O   ASP A  74      70.030  50.940  80.080  1.00  0.00           O  
ATOM   1176  CB  ASP A  74      69.940  48.030  79.960  1.00  0.00           C  
ATOM   1177  CG  ASP A  74      70.410  47.950  81.400  1.00  0.00           C  
ATOM   1178  OD1 ASP A  74      69.550  48.150  82.330  1.00  0.00           O  
ATOM   1179  OD2 ASP A  74      71.570  47.640  81.700  1.00  0.00           O1-
ATOM   1180  HN  ASP A  74      69.320  50.100  78.020  1.00  0.00           H  
ATOM   1181  HA  ASP A  74      67.860  48.550  80.090  1.00  0.00           H  
ATOM   1182  HB1 ASP A  74      70.800  48.170  79.270  1.00  0.00           H  
ATOM   1183  HB2 ASP A  74      69.630  47.000  79.680  1.00  0.00           H  
ATOM   1184  N   PRO A  75      68.080  50.770  81.240  1.00  0.00           N  
ATOM   1185  CA  PRO A  75      68.350  51.810  82.220  1.00  0.00           C  
ATOM   1186  C   PRO A  75      69.630  51.790  82.960  1.00  0.00           C  
ATOM   1187  O   PRO A  75      70.320  52.850  83.000  1.00  0.00           O  
ATOM   1188  CB  PRO A  75      67.060  51.820  83.050  1.00  0.00           C  
ATOM   1189  CG  PRO A  75      65.940  51.260  82.260  1.00  0.00           C  
ATOM   1190  CD  PRO A  75      66.650  50.320  81.310  1.00  0.00           C  
ATOM   1191  HA  PRO A  75      68.410  52.750  81.690  1.00  0.00           H  
ATOM   1192  HB1 PRO A  75      66.850  52.890  83.250  1.00  0.00           H  
ATOM   1193  HB2 PRO A  75      67.270  51.190  83.940  1.00  0.00           H  
ATOM   1194  HG1 PRO A  75      65.160  50.660  82.780  1.00  0.00           H  
ATOM   1195  HG2 PRO A  75      65.340  52.060  81.770  1.00  0.00           H  
ATOM   1196  HD1 PRO A  75      66.680  49.340  81.830  1.00  0.00           H  
ATOM   1197  HD2 PRO A  75      66.040  50.310  80.380  1.00  0.00           H  
ATOM   1198  N   LYS A  76      69.990  50.630  83.640  1.00  0.00           N  
ATOM   1199  CA  LYS A  76      71.180  50.570  84.530  1.00  0.00           C  
ATOM   1200  C   LYS A  76      72.480  50.830  83.800  1.00  0.00           C  
ATOM   1201  O   LYS A  76      73.290  51.650  84.180  1.00  0.00           O  
ATOM   1202  CB  LYS A  76      71.320  49.210  85.260  1.00  0.00           C  
ATOM   1203  CG  LYS A  76      70.280  48.960  86.380  1.00  0.00           C  
ATOM   1204  CD  LYS A  76      70.490  49.860  87.600  1.00  0.00           C  
ATOM   1205  CE  LYS A  76      69.440  49.630  88.630  1.00  0.00           C  
ATOM   1206  NZ  LYS A  76      69.690  50.310  89.920  1.00  0.00           N1+
ATOM   1207  HN  LYS A  76      69.540  49.740  83.520  1.00  0.00           H  
ATOM   1208  HA  LYS A  76      71.080  51.400  85.200  1.00  0.00           H  
ATOM   1209  HB1 LYS A  76      72.340  49.050  85.660  1.00  0.00           H  
ATOM   1210  HB2 LYS A  76      71.100  48.440  84.490  1.00  0.00           H  
ATOM   1211  HG1 LYS A  76      70.370  47.920  86.760  1.00  0.00           H  
ATOM   1212  HG2 LYS A  76      69.240  49.030  85.990  1.00  0.00           H  
ATOM   1213  HD1 LYS A  76      70.270  50.920  87.350  1.00  0.00           H  
ATOM   1214  HD2 LYS A  76      71.460  49.730  88.130  1.00  0.00           H  
ATOM   1215  HE1 LYS A  76      69.450  48.580  88.980  1.00  0.00           H  
ATOM   1216  HE2 LYS A  76      68.370  49.720  88.310  1.00  0.00           H  
ATOM   1217  HZ1 LYS A  76      70.630  50.120  90.330  1.00  0.00           H  
ATOM   1218  HZ2 LYS A  76      69.050  49.980  90.680  1.00  0.00           H  
ATOM   1219  HZ3 LYS A  76      69.320  51.280  89.890  1.00  0.00           H  
ATOM   1220  N   ALA A  77      72.610  50.190  82.610  1.00  0.00           N  
ATOM   1221  CA  ALA A  77      73.730  50.640  81.780  1.00  0.00           C  
ATOM   1222  C   ALA A  77      73.630  52.060  81.210  1.00  0.00           C  
ATOM   1223  O   ALA A  77      74.590  52.790  81.190  1.00  0.00           O  
ATOM   1224  CB  ALA A  77      73.990  49.600  80.680  1.00  0.00           C  
ATOM   1225  HN  ALA A  77      72.080  49.390  82.360  1.00  0.00           H  
ATOM   1226  HA  ALA A  77      74.680  50.690  82.290  1.00  0.00           H  
ATOM   1227  HB1 ALA A  77      73.030  49.400  80.140  1.00  0.00           H  
ATOM   1228  HB2 ALA A  77      74.300  48.690  81.240  1.00  0.00           H  
ATOM   1229  HB3 ALA A  77      74.670  49.970  79.880  1.00  0.00           H  
ATOM   1230  N   ALA A  78      72.440  52.570  80.870  1.00  0.00           N  
ATOM   1231  CA  ALA A  78      72.350  53.990  80.370  1.00  0.00           C  
ATOM   1232  C   ALA A  78      72.860  55.070  81.420  1.00  0.00           C  
ATOM   1233  O   ALA A  78      73.560  56.040  81.080  1.00  0.00           O  
ATOM   1234  CB  ALA A  78      70.890  54.330  79.880  1.00  0.00           C  
ATOM   1235  HN  ALA A  78      71.620  52.010  80.860  1.00  0.00           H  
ATOM   1236  HA  ALA A  78      72.960  53.930  79.480  1.00  0.00           H  
ATOM   1237  HB1 ALA A  78      70.180  54.140  80.710  1.00  0.00           H  
ATOM   1238  HB2 ALA A  78      70.600  53.730  78.990  1.00  0.00           H  
ATOM   1239  HB3 ALA A  78      70.950  55.410  79.660  1.00  0.00           H  
ATOM   1240  N   TYR A  79      72.500  54.810  82.720  1.00  0.00           N  
ATOM   1241  CA  TYR A  79      72.910  55.610  83.890  1.00  0.00           C  
ATOM   1242  C   TYR A  79      74.480  55.680  83.980  1.00  0.00           C  
ATOM   1243  O   TYR A  79      75.030  56.780  84.090  1.00  0.00           O  
ATOM   1244  CB  TYR A  79      72.300  54.980  85.190  1.00  0.00           C  
ATOM   1245  CG  TYR A  79      70.770  55.020  85.290  1.00  0.00           C  
ATOM   1246  CD1 TYR A  79      69.910  55.940  84.650  1.00  0.00           C  
ATOM   1247  CD2 TYR A  79      70.180  54.010  86.060  1.00  0.00           C  
ATOM   1248  CE1 TYR A  79      68.570  55.910  84.870  1.00  0.00           C  
ATOM   1249  CE2 TYR A  79      68.810  53.970  86.380  1.00  0.00           C  
ATOM   1250  CZ  TYR A  79      68.010  54.940  85.750  1.00  0.00           C  
ATOM   1251  OH  TYR A  79      66.610  55.110  85.960  1.00  0.00           O  
ATOM   1252  HN  TYR A  79      71.980  53.960  82.850  1.00  0.00           H  
ATOM   1253  HA  TYR A  79      72.510  56.590  83.720  1.00  0.00           H  
ATOM   1254  HB1 TYR A  79      72.700  55.580  86.040  1.00  0.00           H  
ATOM   1255  HB2 TYR A  79      72.780  53.990  85.360  1.00  0.00           H  
ATOM   1256  HD1 TYR A  79      70.290  56.700  83.970  1.00  0.00           H  
ATOM   1257  HD2 TYR A  79      70.780  53.300  86.610  1.00  0.00           H  
ATOM   1258  HE1 TYR A  79      67.930  56.690  84.480  1.00  0.00           H  
ATOM   1259  HE2 TYR A  79      68.340  53.270  87.050  1.00  0.00           H  
ATOM   1260  HH  TYR A  79      66.210  54.250  86.100  1.00  0.00           H  
ATOM   1261  N   ASP A  80      75.140  54.570  83.900  1.00  0.00           N  
ATOM   1262  CA  ASP A  80      76.590  54.400  83.960  1.00  0.00           C  
ATOM   1263  C   ASP A  80      77.280  55.030  82.770  1.00  0.00           C  
ATOM   1264  O   ASP A  80      78.230  55.860  82.910  1.00  0.00           O  
ATOM   1265  CB  ASP A  80      76.910  52.890  83.910  1.00  0.00           C  
ATOM   1266  CG  ASP A  80      78.400  52.610  84.240  1.00  0.00           C  
ATOM   1267  OD1 ASP A  80      78.900  53.550  84.900  1.00  0.00           O  
ATOM   1268  OD2 ASP A  80      78.980  51.530  84.040  1.00  0.00           O1-
ATOM   1269  HN  ASP A  80      74.560  53.760  83.960  1.00  0.00           H  
ATOM   1270  HA  ASP A  80      76.920  54.980  84.800  1.00  0.00           H  
ATOM   1271  HB1 ASP A  80      76.630  52.540  82.890  1.00  0.00           H  
ATOM   1272  HB2 ASP A  80      76.280  52.370  84.650  1.00  0.00           H  
ATOM   1273  N   TYR A  81      76.690  54.870  81.570  1.00  0.00           N  
ATOM   1274  CA  TYR A  81      77.140  55.480  80.370  1.00  0.00           C  
ATOM   1275  C   TYR A  81      77.240  57.070  80.510  1.00  0.00           C  
ATOM   1276  O   TYR A  81      78.200  57.730  80.170  1.00  0.00           O  
ATOM   1277  CB  TYR A  81      76.340  54.940  79.140  1.00  0.00           C  
ATOM   1278  CG  TYR A  81      76.710  55.720  77.890  1.00  0.00           C  
ATOM   1279  CD1 TYR A  81      75.910  56.690  77.340  1.00  0.00           C  
ATOM   1280  CD2 TYR A  81      77.960  55.400  77.260  1.00  0.00           C  
ATOM   1281  CE1 TYR A  81      76.350  57.400  76.180  1.00  0.00           C  
ATOM   1282  CE2 TYR A  81      78.370  56.020  76.080  1.00  0.00           C  
ATOM   1283  CZ  TYR A  81      77.540  57.020  75.550  1.00  0.00           C  
ATOM   1284  OH  TYR A  81      77.890  57.700  74.330  1.00  0.00           O  
ATOM   1285  HN  TYR A  81      75.970  54.190  81.460  1.00  0.00           H  
ATOM   1286  HA  TYR A  81      78.150  55.110  80.260  1.00  0.00           H  
ATOM   1287  HB1 TYR A  81      75.250  55.040  79.330  1.00  0.00           H  
ATOM   1288  HB2 TYR A  81      76.600  53.860  79.050  1.00  0.00           H  
ATOM   1289  HD1 TYR A  81      74.890  56.940  77.610  1.00  0.00           H  
ATOM   1290  HD2 TYR A  81      78.480  54.580  77.730  1.00  0.00           H  
ATOM   1291  HE1 TYR A  81      75.820  58.270  75.810  1.00  0.00           H  
ATOM   1292  HE2 TYR A  81      79.360  55.790  75.710  1.00  0.00           H  
ATOM   1293  HH  TYR A  81      78.760  57.420  74.050  1.00  0.00           H  
ATOM   1294  N   ALA A  82      76.150  57.630  81.050  1.00  0.00           N  
ATOM   1295  CA  ALA A  82      76.000  59.050  81.270  1.00  0.00           C  
ATOM   1296  C   ALA A  82      76.930  59.580  82.380  1.00  0.00           C  
ATOM   1297  O   ALA A  82      77.390  60.690  82.260  1.00  0.00           O  
ATOM   1298  CB  ALA A  82      74.570  59.510  81.520  1.00  0.00           C  
ATOM   1299  HN  ALA A  82      75.380  57.060  81.300  1.00  0.00           H  
ATOM   1300  HA  ALA A  82      76.350  59.610  80.420  1.00  0.00           H  
ATOM   1301  HB1 ALA A  82      74.190  58.980  82.420  1.00  0.00           H  
ATOM   1302  HB2 ALA A  82      73.960  58.970  80.760  1.00  0.00           H  
ATOM   1303  HB3 ALA A  82      74.420  60.610  81.460  1.00  0.00           H  
ATOM   1304  N   ASP A  83      77.290  58.750  83.400  1.00  0.00           N  
ATOM   1305  CA  ASP A  83      78.290  58.990  84.450  1.00  0.00           C  
ATOM   1306  C   ASP A  83      79.710  59.280  83.780  1.00  0.00           C  
ATOM   1307  O   ASP A  83      80.410  60.300  84.050  1.00  0.00           O  
ATOM   1308  CB  ASP A  83      78.360  57.790  85.440  1.00  0.00           C  
ATOM   1309  CG  ASP A  83      78.860  58.160  86.800  1.00  0.00           C  
ATOM   1310  OD1 ASP A  83      79.200  57.240  87.610  1.00  0.00           O  
ATOM   1311  OD2 ASP A  83      78.970  59.410  87.150  1.00  0.00           O1-
ATOM   1312  HN  ASP A  83      76.780  57.890  83.500  1.00  0.00           H  
ATOM   1313  HA  ASP A  83      77.970  59.860  85.010  1.00  0.00           H  
ATOM   1314  HB1 ASP A  83      78.930  56.940  85.010  1.00  0.00           H  
ATOM   1315  HB2 ASP A  83      77.310  57.460  85.600  1.00  0.00           H  
ATOM   1316  N   ARG A  84      80.070  58.360  82.840  1.00  0.00           N  
ATOM   1317  CA  ARG A  84      81.250  58.510  81.970  1.00  0.00           C  
ATOM   1318  C   ARG A  84      81.040  59.780  81.090  1.00  0.00           C  
ATOM   1319  O   ARG A  84      81.960  60.590  80.950  1.00  0.00           O  
ATOM   1320  CB  ARG A  84      81.540  57.260  81.060  1.00  0.00           C  
ATOM   1321  CG  ARG A  84      81.080  55.880  81.650  1.00  0.00           C  
ATOM   1322  CD  ARG A  84      81.500  55.580  83.100  1.00  0.00           C  
ATOM   1323  NE  ARG A  84      81.220  54.200  83.370  1.00  0.00           N  
ATOM   1324  CZ  ARG A  84      81.910  53.190  82.770  1.00  0.00           C  
ATOM   1325  NH1 ARG A  84      83.060  53.240  82.120  1.00  0.00           N1+
ATOM   1326  NH2 ARG A  84      81.450  51.930  82.830  1.00  0.00           N  
ATOM   1327  HN  ARG A  84      79.330  57.720  82.670  1.00  0.00           H  
ATOM   1328  HA  ARG A  84      82.030  58.670  82.700  1.00  0.00           H  
ATOM   1329  HB1 ARG A  84      82.610  57.210  80.760  1.00  0.00           H  
ATOM   1330  HB2 ARG A  84      80.920  57.330  80.140  1.00  0.00           H  
ATOM   1331  HG1 ARG A  84      81.550  55.100  81.020  1.00  0.00           H  
ATOM   1332  HG2 ARG A  84      79.980  55.720  81.620  1.00  0.00           H  
ATOM   1333  HD1 ARG A  84      80.970  56.230  83.830  1.00  0.00           H  
ATOM   1334  HD2 ARG A  84      82.610  55.630  83.230  1.00  0.00           H  
ATOM   1335  HE  ARG A  84      80.320  53.930  83.720  1.00  0.00           H  
ATOM   1336 1HH1 ARG A  84      83.550  54.060  81.830  1.00  0.00           H  
ATOM   1337 2HH1 ARG A  84      83.390  52.450  81.600  1.00  0.00           H  
ATOM   1338 1HH2 ARG A  84      80.680  51.850  83.470  1.00  0.00           H  
ATOM   1339 2HH2 ARG A  84      81.900  51.080  82.540  1.00  0.00           H  
ATOM   1340  N   LEU A  85      79.910  59.950  80.420  1.00  0.00           N  
ATOM   1341  CA  LEU A  85      79.700  61.040  79.560  1.00  0.00           C  
ATOM   1342  C   LEU A  85      79.780  62.450  80.120  1.00  0.00           C  
ATOM   1343  O   LEU A  85      80.430  63.400  79.660  1.00  0.00           O  
ATOM   1344  CB  LEU A  85      78.470  60.830  78.670  1.00  0.00           C  
ATOM   1345  CG  LEU A  85      78.380  61.730  77.460  1.00  0.00           C  
ATOM   1346  CD1 LEU A  85      79.590  61.440  76.450  1.00  0.00           C  
ATOM   1347  CD2 LEU A  85      77.040  61.590  76.730  1.00  0.00           C  
ATOM   1348  HN  LEU A  85      79.150  59.310  80.390  1.00  0.00           H  
ATOM   1349  HA  LEU A  85      80.510  60.970  78.850  1.00  0.00           H  
ATOM   1350  HB1 LEU A  85      77.510  60.950  79.220  1.00  0.00           H  
ATOM   1351  HB2 LEU A  85      78.550  59.760  78.360  1.00  0.00           H  
ATOM   1352  HG  LEU A  85      78.510  62.810  77.670  1.00  0.00           H  
ATOM   1353 1HD1 LEU A  85      79.850  60.370  76.370  1.00  0.00           H  
ATOM   1354 2HD1 LEU A  85      80.510  61.990  76.730  1.00  0.00           H  
ATOM   1355 3HD1 LEU A  85      79.180  61.600  75.420  1.00  0.00           H  
ATOM   1356 1HD2 LEU A  85      76.770  60.510  76.680  1.00  0.00           H  
ATOM   1357 2HD2 LEU A  85      77.120  62.080  75.740  1.00  0.00           H  
ATOM   1358 3HD2 LEU A  85      76.240  62.090  77.330  1.00  0.00           H  
ATOM   1359  N   ALA A  86      79.220  62.680  81.320  1.00  0.00           N  
ATOM   1360  CA  ALA A  86      79.210  63.920  81.970  1.00  0.00           C  
ATOM   1361  C   ALA A  86      80.600  64.330  82.320  1.00  0.00           C  
ATOM   1362  O   ALA A  86      81.000  65.440  82.040  1.00  0.00           O  
ATOM   1363  CB  ALA A  86      78.270  63.810  83.150  1.00  0.00           C  
ATOM   1364  HN  ALA A  86      78.730  61.920  81.740  1.00  0.00           H  
ATOM   1365  HA  ALA A  86      78.730  64.650  81.330  1.00  0.00           H  
ATOM   1366  HB1 ALA A  86      78.600  63.200  84.020  1.00  0.00           H  
ATOM   1367  HB2 ALA A  86      77.280  63.400  82.850  1.00  0.00           H  
ATOM   1368  HB3 ALA A  86      78.040  64.830  83.510  1.00  0.00           H  
ATOM   1369  N   LYS A  87      81.540  63.430  82.800  1.00  0.00           N  
ATOM   1370  CA  LYS A  87      82.880  63.880  83.040  1.00  0.00           C  
ATOM   1371  C   LYS A  87      83.750  64.220  81.820  1.00  0.00           C  
ATOM   1372  O   LYS A  87      84.690  65.040  81.960  1.00  0.00           O  
ATOM   1373  CB  LYS A  87      83.590  62.880  83.980  1.00  0.00           C  
ATOM   1374  CG  LYS A  87      83.130  63.050  85.420  1.00  0.00           C  
ATOM   1375  CD  LYS A  87      83.370  64.440  86.070  1.00  0.00           C  
ATOM   1376  CE  LYS A  87      83.260  64.400  87.590  1.00  0.00           C  
ATOM   1377  NZ  LYS A  87      83.750  65.660  88.200  1.00  0.00           N1+
ATOM   1378  HN  LYS A  87      81.320  62.490  83.040  1.00  0.00           H  
ATOM   1379  HA  LYS A  87      82.760  64.730  83.690  1.00  0.00           H  
ATOM   1380  HB1 LYS A  87      84.670  63.140  83.980  1.00  0.00           H  
ATOM   1381  HB2 LYS A  87      83.390  61.830  83.660  1.00  0.00           H  
ATOM   1382  HG1 LYS A  87      83.720  62.320  86.020  1.00  0.00           H  
ATOM   1383  HG2 LYS A  87      82.040  62.910  85.550  1.00  0.00           H  
ATOM   1384  HD1 LYS A  87      82.800  65.300  85.650  1.00  0.00           H  
ATOM   1385  HD2 LYS A  87      84.440  64.660  85.850  1.00  0.00           H  
ATOM   1386  HE1 LYS A  87      83.880  63.570  87.990  1.00  0.00           H  
ATOM   1387  HE2 LYS A  87      82.190  64.190  87.800  1.00  0.00           H  
ATOM   1388  HZ1 LYS A  87      83.320  65.910  89.110  1.00  0.00           H  
ATOM   1389  HZ2 LYS A  87      83.640  66.500  87.590  1.00  0.00           H  
ATOM   1390  HZ3 LYS A  87      84.770  65.610  88.410  1.00  0.00           H  
ATOM   1391  N   ILE A  88      83.520  63.610  80.680  1.00  0.00           N  
ATOM   1392  CA  ILE A  88      84.140  64.050  79.430  1.00  0.00           C  
ATOM   1393  C   ILE A  88      83.520  65.410  79.000  1.00  0.00           C  
ATOM   1394  O   ILE A  88      84.230  66.300  78.580  1.00  0.00           O  
ATOM   1395  CB  ILE A  88      84.220  63.080  78.210  1.00  0.00           C  
ATOM   1396  CG1 ILE A  88      85.490  63.410  77.430  1.00  0.00           C  
ATOM   1397  CG2 ILE A  88      82.920  63.070  77.350  1.00  0.00           C  
ATOM   1398  CD  ILE A  88      86.080  62.330  76.450  1.00  0.00           C  
ATOM   1399  HN  ILE A  88      82.910  62.820  80.690  1.00  0.00           H  
ATOM   1400  HA  ILE A  88      85.180  64.150  79.700  1.00  0.00           H  
ATOM   1401  HB  ILE A  88      84.290  62.060  78.650  1.00  0.00           H  
ATOM   1402 1HG1 ILE A  88      86.310  63.680  78.130  1.00  0.00           H  
ATOM   1403 2HG1 ILE A  88      85.270  64.380  76.930  1.00  0.00           H  
ATOM   1404 1HG2 ILE A  88      82.000  62.780  77.910  1.00  0.00           H  
ATOM   1405 2HG2 ILE A  88      83.080  62.300  76.560  1.00  0.00           H  
ATOM   1406 3HG2 ILE A  88      82.870  64.040  76.820  1.00  0.00           H  
ATOM   1407  HD1 ILE A  88      87.040  62.640  75.980  1.00  0.00           H  
ATOM   1408  HD2 ILE A  88      85.260  62.110  75.730  1.00  0.00           H  
ATOM   1409  HD3 ILE A  88      86.310  61.330  76.890  1.00  0.00           H  
ATOM   1410  N   SER A  89      82.210  65.570  79.170  1.00  0.00           N  
ATOM   1411  CA  SER A  89      81.510  66.820  79.020  1.00  0.00           C  
ATOM   1412  C   SER A  89      81.950  67.950  79.930  1.00  0.00           C  
ATOM   1413  O   SER A  89      82.170  69.050  79.480  1.00  0.00           O  
ATOM   1414  CB  SER A  89      79.940  66.690  79.080  1.00  0.00           C  
ATOM   1415  OG  SER A  89      79.190  67.910  78.940  1.00  0.00           O  
ATOM   1416  HN  SER A  89      81.710  64.800  79.580  1.00  0.00           H  
ATOM   1417  HA  SER A  89      81.600  67.250  78.040  1.00  0.00           H  
ATOM   1418  HB1 SER A  89      79.670  66.270  80.070  1.00  0.00           H  
ATOM   1419  HB2 SER A  89      79.740  65.930  78.290  1.00  0.00           H  
ATOM   1420  HG1 SER A  89      79.730  68.370  78.280  1.00  0.00           H  
ATOM   1421  N   GLU A  90      82.210  67.700  81.210  1.00  0.00           N  
ATOM   1422  CA  GLU A  90      83.010  68.550  82.020  1.00  0.00           C  
ATOM   1423  C   GLU A  90      84.470  68.800  81.600  1.00  0.00           C  
ATOM   1424  O   GLU A  90      84.880  69.960  81.570  1.00  0.00           O  
ATOM   1425  CB  GLU A  90      82.880  67.940  83.470  1.00  0.00           C  
ATOM   1426  CG  GLU A  90      83.770  68.720  84.460  1.00  0.00           C  
ATOM   1427  CD  GLU A  90      83.680  68.110  85.830  1.00  0.00           C  
ATOM   1428  OE1 GLU A  90      82.630  68.170  86.550  1.00  0.00           O  
ATOM   1429  OE2 GLU A  90      84.720  67.510  86.320  1.00  0.00           O1-
ATOM   1430  HN  GLU A  90      81.980  66.780  81.520  1.00  0.00           H  
ATOM   1431  HA  GLU A  90      82.610  69.550  81.910  1.00  0.00           H  
ATOM   1432  HB1 GLU A  90      83.140  66.870  83.610  1.00  0.00           H  
ATOM   1433  HB2 GLU A  90      81.830  67.980  83.840  1.00  0.00           H  
ATOM   1434  HG1 GLU A  90      83.300  69.720  84.590  1.00  0.00           H  
ATOM   1435  HG2 GLU A  90      84.860  68.750  84.250  1.00  0.00           H  
ATOM   1436  N   LYS A  91      85.240  67.760  81.270  1.00  0.00           N  
ATOM   1437  CA  LYS A  91      86.600  67.820  80.830  1.00  0.00           C  
ATOM   1438  C   LYS A  91      86.850  68.590  79.570  1.00  0.00           C  
ATOM   1439  O   LYS A  91      87.930  69.100  79.430  1.00  0.00           O  
ATOM   1440  CB  LYS A  91      87.150  66.430  80.820  1.00  0.00           C  
ATOM   1441  CG  LYS A  91      88.610  66.230  80.230  1.00  0.00           C  
ATOM   1442  CD  LYS A  91      89.090  64.790  80.350  1.00  0.00           C  
ATOM   1443  CE  LYS A  91      90.450  64.440  79.680  1.00  0.00           C  
ATOM   1444  NZ  LYS A  91      90.690  62.960  79.690  1.00  0.00           N1+
ATOM   1445  HN  LYS A  91      84.840  66.850  81.170  1.00  0.00           H  
ATOM   1446  HA  LYS A  91      87.220  68.350  81.530  1.00  0.00           H  
ATOM   1447  HB1 LYS A  91      86.520  65.660  80.310  1.00  0.00           H  
ATOM   1448  HB2 LYS A  91      87.190  66.070  81.870  1.00  0.00           H  
ATOM   1449  HG1 LYS A  91      89.320  66.970  80.660  1.00  0.00           H  
ATOM   1450  HG2 LYS A  91      88.660  66.410  79.130  1.00  0.00           H  
ATOM   1451  HD1 LYS A  91      88.270  64.140  79.970  1.00  0.00           H  
ATOM   1452  HD2 LYS A  91      89.090  64.400  81.400  1.00  0.00           H  
ATOM   1453  HE1 LYS A  91      91.290  64.850  80.270  1.00  0.00           H  
ATOM   1454  HE2 LYS A  91      90.260  64.830  78.660  1.00  0.00           H  
ATOM   1455  HZ1 LYS A  91      91.530  62.950  79.070  1.00  0.00           H  
ATOM   1456  HZ2 LYS A  91      89.970  62.340  79.270  1.00  0.00           H  
ATOM   1457  HZ3 LYS A  91      90.970  62.650  80.640  1.00  0.00           H  
ATOM   1458  N   LEU A  92      85.960  68.570  78.580  1.00  0.00           N  
ATOM   1459  CA  LEU A  92      86.080  69.150  77.220  1.00  0.00           C  
ATOM   1460  C   LEU A  92      85.180  70.370  77.060  1.00  0.00           C  
ATOM   1461  O   LEU A  92      84.860  70.730  75.940  1.00  0.00           O  
ATOM   1462  CB  LEU A  92      85.780  68.110  76.150  1.00  0.00           C  
ATOM   1463  CG  LEU A  92      86.950  67.020  75.910  1.00  0.00           C  
ATOM   1464  CD1 LEU A  92      86.420  66.180  74.810  1.00  0.00           C  
ATOM   1465  CD2 LEU A  92      88.340  67.480  75.560  1.00  0.00           C  
ATOM   1466  HN  LEU A  92      85.090  68.130  78.820  1.00  0.00           H  
ATOM   1467  HA  LEU A  92      87.080  69.530  77.120  1.00  0.00           H  
ATOM   1468  HB1 LEU A  92      85.620  68.570  75.150  1.00  0.00           H  
ATOM   1469  HB2 LEU A  92      84.850  67.540  76.360  1.00  0.00           H  
ATOM   1470  HG  LEU A  92      87.030  66.490  76.890  1.00  0.00           H  
ATOM   1471 1HD1 LEU A  92      86.430  66.580  73.770  1.00  0.00           H  
ATOM   1472 2HD1 LEU A  92      85.380  65.860  75.010  1.00  0.00           H  
ATOM   1473 3HD1 LEU A  92      87.110  65.310  74.760  1.00  0.00           H  
ATOM   1474 1HD2 LEU A  92      88.410  68.160  74.680  1.00  0.00           H  
ATOM   1475 2HD2 LEU A  92      89.090  66.680  75.460  1.00  0.00           H  
ATOM   1476 3HD2 LEU A  92      88.660  68.140  76.390  1.00  0.00           H  
ATOM   1477  N   SER A  93      84.690  71.060  78.100  1.00  0.00           N  
ATOM   1478  CA  SER A  93      83.680  72.020  78.010  1.00  0.00           C  
ATOM   1479  C   SER A  93      83.850  73.110  77.070  1.00  0.00           C  
ATOM   1480  O   SER A  93      82.970  73.620  76.370  1.00  0.00           O  
ATOM   1481  CB  SER A  93      83.590  72.730  79.430  1.00  0.00           C  
ATOM   1482  OG  SER A  93      82.430  73.600  79.510  1.00  0.00           O  
ATOM   1483  HN  SER A  93      84.860  70.800  79.050  1.00  0.00           H  
ATOM   1484  HA  SER A  93      82.710  71.570  77.910  1.00  0.00           H  
ATOM   1485  HB1 SER A  93      84.510  73.320  79.650  1.00  0.00           H  
ATOM   1486  HB2 SER A  93      83.450  72.000  80.250  1.00  0.00           H  
ATOM   1487  HG1 SER A  93      82.610  74.350  78.940  1.00  0.00           H  
ATOM   1488  N   LYS A  94      85.040  73.730  76.940  1.00  0.00           N  
ATOM   1489  CA  LYS A  94      85.220  75.020  76.180  1.00  0.00           C  
ATOM   1490  C   LYS A  94      85.480  74.660  74.750  1.00  0.00           C  
ATOM   1491  O   LYS A  94      85.400  75.530  73.860  1.00  0.00           O  
ATOM   1492  CB  LYS A  94      86.230  76.010  76.790  1.00  0.00           C  
ATOM   1493  CG  LYS A  94      85.800  76.570  78.140  1.00  0.00           C  
ATOM   1494  CD  LYS A  94      86.950  77.330  78.790  1.00  0.00           C  
ATOM   1495  CE  LYS A  94      86.540  78.030  80.120  1.00  0.00           C  
ATOM   1496  NZ  LYS A  94      87.490  79.030  80.630  1.00  0.00           N1+
ATOM   1497  HN  LYS A  94      85.860  73.300  77.310  1.00  0.00           H  
ATOM   1498  HA  LYS A  94      84.290  75.560  76.200  1.00  0.00           H  
ATOM   1499  HB1 LYS A  94      86.280  76.900  76.120  1.00  0.00           H  
ATOM   1500  HB2 LYS A  94      87.250  75.570  76.830  1.00  0.00           H  
ATOM   1501  HG1 LYS A  94      85.410  75.660  78.640  1.00  0.00           H  
ATOM   1502  HG2 LYS A  94      84.920  77.180  77.860  1.00  0.00           H  
ATOM   1503  HD1 LYS A  94      87.350  78.160  78.170  1.00  0.00           H  
ATOM   1504  HD2 LYS A  94      87.810  76.650  78.960  1.00  0.00           H  
ATOM   1505  HE1 LYS A  94      86.280  77.320  80.940  1.00  0.00           H  
ATOM   1506  HE2 LYS A  94      85.580  78.540  79.890  1.00  0.00           H  
ATOM   1507  HZ1 LYS A  94      87.150  79.480  81.510  1.00  0.00           H  
ATOM   1508  HZ2 LYS A  94      87.670  79.820  79.970  1.00  0.00           H  
ATOM   1509  HZ3 LYS A  94      88.400  78.560  80.790  1.00  0.00           H  
ATOM   1510  N   ASP A  95      85.810  73.410  74.410  1.00  0.00           N  
ATOM   1511  CA  ASP A  95      85.980  72.880  73.100  1.00  0.00           C  
ATOM   1512  C   ASP A  95      84.620  72.430  72.470  1.00  0.00           C  
ATOM   1513  O   ASP A  95      84.230  72.880  71.400  1.00  0.00           O  
ATOM   1514  CB  ASP A  95      86.980  71.640  73.260  1.00  0.00           C  
ATOM   1515  CG  ASP A  95      88.310  71.960  73.960  1.00  0.00           C  
ATOM   1516  OD1 ASP A  95      88.950  72.980  73.640  1.00  0.00           O  
ATOM   1517  OD2 ASP A  95      88.740  71.230  74.890  1.00  0.00           O1-
ATOM   1518  HN  ASP A  95      85.940  72.680  75.070  1.00  0.00           H  
ATOM   1519  HA  ASP A  95      86.370  73.620  72.420  1.00  0.00           H  
ATOM   1520  HB1 ASP A  95      87.120  71.110  72.300  1.00  0.00           H  
ATOM   1521  HB2 ASP A  95      86.470  70.960  73.980  1.00  0.00           H  
ATOM   1522  N   LEU A  96      83.850  71.590  73.230  1.00  0.00           N  
ATOM   1523  CA  LEU A  96      82.630  70.980  72.700  1.00  0.00           C  
ATOM   1524  C   LEU A  96      81.350  71.040  73.610  1.00  0.00           C  
ATOM   1525  O   LEU A  96      81.330  71.070  74.820  1.00  0.00           O  
ATOM   1526  CB  LEU A  96      82.800  69.400  72.410  1.00  0.00           C  
ATOM   1527  CG  LEU A  96      83.970  69.180  71.500  1.00  0.00           C  
ATOM   1528  CD1 LEU A  96      84.370  67.730  71.530  1.00  0.00           C  
ATOM   1529  CD2 LEU A  96      83.570  69.450  70.010  1.00  0.00           C  
ATOM   1530  HN  LEU A  96      84.170  71.220  74.100  1.00  0.00           H  
ATOM   1531  HA  LEU A  96      82.310  71.460  71.780  1.00  0.00           H  
ATOM   1532  HB1 LEU A  96      81.860  68.940  72.030  1.00  0.00           H  
ATOM   1533  HB2 LEU A  96      83.220  69.030  73.370  1.00  0.00           H  
ATOM   1534  HG  LEU A  96      84.890  69.740  71.770  1.00  0.00           H  
ATOM   1535 1HD1 LEU A  96      85.380  67.520  71.110  1.00  0.00           H  
ATOM   1536 2HD1 LEU A  96      83.570  67.080  71.120  1.00  0.00           H  
ATOM   1537 3HD1 LEU A  96      84.450  67.460  72.610  1.00  0.00           H  
ATOM   1538 1HD2 LEU A  96      83.470  70.550  69.940  1.00  0.00           H  
ATOM   1539 2HD2 LEU A  96      82.670  68.850  69.760  1.00  0.00           H  
ATOM   1540 3HD2 LEU A  96      84.330  69.080  69.290  1.00  0.00           H  
ATOM   1541  N   LEU A  97      80.180  71.070  73.000  1.00  0.00           N  
ATOM   1542  CA  LEU A  97      78.930  70.990  73.720  1.00  0.00           C  
ATOM   1543  C   LEU A  97      78.370  69.590  73.470  1.00  0.00           C  
ATOM   1544  O   LEU A  97      77.630  69.340  72.480  1.00  0.00           O  
ATOM   1545  CB  LEU A  97      77.920  72.110  73.320  1.00  0.00           C  
ATOM   1546  CG  LEU A  97      76.420  71.850  73.480  1.00  0.00           C  
ATOM   1547  CD1 LEU A  97      76.090  71.500  74.950  1.00  0.00           C  
ATOM   1548  CD2 LEU A  97      75.710  73.130  73.240  1.00  0.00           C  
ATOM   1549  HN  LEU A  97      80.210  70.980  72.010  1.00  0.00           H  
ATOM   1550  HA  LEU A  97      78.990  71.100  74.790  1.00  0.00           H  
ATOM   1551  HB1 LEU A  97      78.060  72.430  72.270  1.00  0.00           H  
ATOM   1552  HB2 LEU A  97      78.110  72.990  73.980  1.00  0.00           H  
ATOM   1553  HG  LEU A  97      75.930  71.100  72.830  1.00  0.00           H  
ATOM   1554 1HD1 LEU A  97      76.270  70.420  75.140  1.00  0.00           H  
ATOM   1555 2HD1 LEU A  97      74.990  71.520  75.050  1.00  0.00           H  
ATOM   1556 3HD1 LEU A  97      76.650  72.210  75.600  1.00  0.00           H  
ATOM   1557 1HD2 LEU A  97      75.590  73.430  72.180  1.00  0.00           H  
ATOM   1558 2HD2 LEU A  97      76.280  73.930  73.760  1.00  0.00           H  
ATOM   1559 3HD2 LEU A  97      74.690  73.030  73.660  1.00  0.00           H  
ATOM   1560  N   ILE A  98      78.690  68.650  74.420  1.00  0.00           N  
ATOM   1561  CA  ILE A  98      78.150  67.270  74.490  1.00  0.00           C  
ATOM   1562  C   ILE A  98      76.640  67.230  74.880  1.00  0.00           C  
ATOM   1563  O   ILE A  98      76.240  67.800  75.880  1.00  0.00           O  
ATOM   1564  CB  ILE A  98      78.970  66.250  75.310  1.00  0.00           C  
ATOM   1565  CG1 ILE A  98      80.260  65.780  74.650  1.00  0.00           C  
ATOM   1566  CG2 ILE A  98      78.140  65.050  75.680  1.00  0.00           C  
ATOM   1567  CD  ILE A  98      81.390  66.720  74.730  1.00  0.00           C  
ATOM   1568  HN  ILE A  98      79.220  68.890  75.230  1.00  0.00           H  
ATOM   1569  HA  ILE A  98      78.180  66.870  73.490  1.00  0.00           H  
ATOM   1570  HB  ILE A  98      79.270  66.770  76.250  1.00  0.00           H  
ATOM   1571 1HG1 ILE A  98      79.970  65.450  73.630  1.00  0.00           H  
ATOM   1572 2HG1 ILE A  98      80.680  64.850  75.090  1.00  0.00           H  
ATOM   1573 1HG2 ILE A  98      77.710  64.560  74.780  1.00  0.00           H  
ATOM   1574 2HG2 ILE A  98      77.350  65.330  76.400  1.00  0.00           H  
ATOM   1575 3HG2 ILE A  98      78.770  64.270  76.150  1.00  0.00           H  
ATOM   1576  HD1 ILE A  98      81.080  67.690  74.270  1.00  0.00           H  
ATOM   1577  HD2 ILE A  98      82.330  66.330  74.270  1.00  0.00           H  
ATOM   1578  HD3 ILE A  98      81.640  66.940  75.790  1.00  0.00           H  
ATOM   1579  N   ILE A  99      75.780  66.540  74.090  1.00  0.00           N  
ATOM   1580  CA  ILE A  99      74.350  66.330  74.390  1.00  0.00           C  
ATOM   1581  C   ILE A  99      73.950  64.810  74.140  1.00  0.00           C  
ATOM   1582  O   ILE A  99      74.220  64.260  73.080  1.00  0.00           O  
ATOM   1583  CB  ILE A  99      73.380  67.130  73.490  1.00  0.00           C  
ATOM   1584  CG1 ILE A  99      73.680  68.690  73.510  1.00  0.00           C  
ATOM   1585  CG2 ILE A  99      71.930  66.910  74.050  1.00  0.00           C  
ATOM   1586  CD  ILE A  99      72.880  69.570  72.580  1.00  0.00           C  
ATOM   1587  HN  ILE A  99      75.970  66.300  73.140  1.00  0.00           H  
ATOM   1588  HA  ILE A  99      74.280  66.480  75.450  1.00  0.00           H  
ATOM   1589  HB  ILE A  99      73.480  66.880  72.410  1.00  0.00           H  
ATOM   1590 1HG1 ILE A  99      74.740  68.910  73.260  1.00  0.00           H  
ATOM   1591 2HG1 ILE A  99      73.730  69.040  74.560  1.00  0.00           H  
ATOM   1592 1HG2 ILE A  99      71.660  65.830  73.990  1.00  0.00           H  
ATOM   1593 2HG2 ILE A  99      71.280  67.650  73.540  1.00  0.00           H  
ATOM   1594 3HG2 ILE A  99      71.920  67.130  75.140  1.00  0.00           H  
ATOM   1595  HD1 ILE A  99      72.820  69.070  71.590  1.00  0.00           H  
ATOM   1596  HD2 ILE A  99      73.170  70.640  72.600  1.00  0.00           H  
ATOM   1597  HD3 ILE A  99      71.800  69.610  72.840  1.00  0.00           H  
ATOM   1598  N   MET A 100      73.450  64.140  75.220  1.00  0.00           N  
ATOM   1599  CA  MET A 100      73.140  62.730  75.220  1.00  0.00           C  
ATOM   1600  C   MET A 100      71.890  62.390  74.370  1.00  0.00           C  
ATOM   1601  O   MET A 100      70.870  63.020  74.630  1.00  0.00           O  
ATOM   1602  CB  MET A 100      72.850  62.370  76.750  1.00  0.00           C  
ATOM   1603  CG  MET A 100      72.100  61.050  77.020  1.00  0.00           C  
ATOM   1604  SD  MET A 100      73.040  59.550  76.820  1.00  0.00           S  
ATOM   1605  CE  MET A 100      71.740  58.370  76.690  1.00  0.00           C  
ATOM   1606  HN  MET A 100      73.120  64.710  75.970  1.00  0.00           H  
ATOM   1607  HA  MET A 100      73.960  62.120  74.870  1.00  0.00           H  
ATOM   1608  HB1 MET A 100      72.220  63.150  77.220  1.00  0.00           H  
ATOM   1609  HB2 MET A 100      73.860  62.290  77.190  1.00  0.00           H  
ATOM   1610  HG1 MET A 100      71.220  60.940  76.350  1.00  0.00           H  
ATOM   1611  HG2 MET A 100      71.570  61.020  77.990  1.00  0.00           H  
ATOM   1612  HE1 MET A 100      70.970  58.420  77.480  1.00  0.00           H  
ATOM   1613  HE2 MET A 100      72.120  57.350  76.480  1.00  0.00           H  
ATOM   1614  HE3 MET A 100      71.100  58.690  75.830  1.00  0.00           H  
ATOM   1615  N   ARG A 101      72.070  61.600  73.290  1.00  0.00           N  
ATOM   1616  CA  ARG A 101      71.110  61.300  72.280  1.00  0.00           C  
ATOM   1617  C   ARG A 101      70.290  60.130  72.810  1.00  0.00           C  
ATOM   1618  O   ARG A 101      70.790  59.040  73.040  1.00  0.00           O  
ATOM   1619  CB  ARG A 101      71.830  60.910  70.910  1.00  0.00           C  
ATOM   1620  CG  ARG A 101      72.290  59.480  70.610  1.00  0.00           C  
ATOM   1621  CD  ARG A 101      73.250  59.370  69.440  1.00  0.00           C  
ATOM   1622  NE  ARG A 101      72.440  59.670  68.200  1.00  0.00           N  
ATOM   1623  CZ  ARG A 101      72.840  59.390  67.000  1.00  0.00           C  
ATOM   1624  NH1 ARG A 101      73.970  58.830  66.610  1.00  0.00           N1+
ATOM   1625  NH2 ARG A 101      72.020  59.690  66.020  1.00  0.00           N  
ATOM   1626  HN  ARG A 101      72.990  61.220  73.160  1.00  0.00           H  
ATOM   1627  HA  ARG A 101      70.510  62.190  72.150  1.00  0.00           H  
ATOM   1628  HB1 ARG A 101      72.630  61.670  70.770  1.00  0.00           H  
ATOM   1629  HB2 ARG A 101      71.220  61.160  70.020  1.00  0.00           H  
ATOM   1630  HG1 ARG A 101      71.450  58.770  70.440  1.00  0.00           H  
ATOM   1631  HG2 ARG A 101      72.790  59.110  71.540  1.00  0.00           H  
ATOM   1632  HD1 ARG A 101      73.620  58.320  69.410  1.00  0.00           H  
ATOM   1633  HD2 ARG A 101      74.070  60.110  69.510  1.00  0.00           H  
ATOM   1634  HE  ARG A 101      71.680  60.320  68.280  1.00  0.00           H  
ATOM   1635 1HH1 ARG A 101      74.650  58.580  67.300  1.00  0.00           H  
ATOM   1636 2HH1 ARG A 101      74.330  58.930  65.680  1.00  0.00           H  
ATOM   1637 1HH2 ARG A 101      71.100  59.890  66.350  1.00  0.00           H  
ATOM   1638 2HH2 ARG A 101      72.060  59.300  65.100  1.00  0.00           H  
ATOM   1639  N   ALA A 102      69.030  60.310  72.960  1.00  0.00           N  
ATOM   1640  CA  ALA A 102      68.260  59.270  73.630  1.00  0.00           C  
ATOM   1641  C   ALA A 102      66.960  58.970  72.920  1.00  0.00           C  
ATOM   1642  O   ALA A 102      65.960  59.690  72.830  1.00  0.00           O  
ATOM   1643  CB  ALA A 102      68.050  59.640  75.130  1.00  0.00           C  
ATOM   1644  HN  ALA A 102      68.630  61.220  72.850  1.00  0.00           H  
ATOM   1645  HA  ALA A 102      68.790  58.330  73.700  1.00  0.00           H  
ATOM   1646  HB1 ALA A 102      67.500  58.860  75.700  1.00  0.00           H  
ATOM   1647  HB2 ALA A 102      67.520  60.590  75.340  1.00  0.00           H  
ATOM   1648  HB3 ALA A 102      69.070  59.710  75.570  1.00  0.00           H  
ATOM   1649  N   TYR A 103      66.960  57.720  72.350  1.00  0.00           N  
ATOM   1650  CA  TYR A 103      65.900  57.220  71.480  1.00  0.00           C  
ATOM   1651  C   TYR A 103      65.330  55.990  72.090  1.00  0.00           C  
ATOM   1652  O   TYR A 103      66.130  55.280  72.670  1.00  0.00           O  
ATOM   1653  CB  TYR A 103      66.380  56.840  70.080  1.00  0.00           C  
ATOM   1654  CG  TYR A 103      67.260  57.980  69.410  1.00  0.00           C  
ATOM   1655  CD1 TYR A 103      66.930  59.330  69.440  1.00  0.00           C  
ATOM   1656  CD2 TYR A 103      68.430  57.610  68.700  1.00  0.00           C  
ATOM   1657  CE1 TYR A 103      67.760  60.270  68.820  1.00  0.00           C  
ATOM   1658  CE2 TYR A 103      69.270  58.620  68.180  1.00  0.00           C  
ATOM   1659  CZ  TYR A 103      69.020  59.980  68.280  1.00  0.00           C  
ATOM   1660  OH  TYR A 103      69.870  60.990  67.710  1.00  0.00           O  
ATOM   1661  HN  TYR A 103      67.690  57.040  72.430  1.00  0.00           H  
ATOM   1662  HA  TYR A 103      65.110  57.950  71.390  1.00  0.00           H  
ATOM   1663  HB1 TYR A 103      65.490  56.680  69.440  1.00  0.00           H  
ATOM   1664  HB2 TYR A 103      67.070  55.970  70.120  1.00  0.00           H  
ATOM   1665  HD1 TYR A 103      65.980  59.670  69.810  1.00  0.00           H  
ATOM   1666  HD2 TYR A 103      68.650  56.560  68.590  1.00  0.00           H  
ATOM   1667  HE1 TYR A 103      67.420  61.290  68.730  1.00  0.00           H  
ATOM   1668  HE2 TYR A 103      70.160  58.260  67.690  1.00  0.00           H  
ATOM   1669  HH  TYR A 103      69.380  61.820  67.740  1.00  0.00           H  
ATOM   1670  N   LEU A 104      63.970  55.850  72.300  1.00  0.00           N  
ATOM   1671  CA  LEU A 104      63.410  54.780  73.070  1.00  0.00           C  
ATOM   1672  C   LEU A 104      62.880  53.680  72.180  1.00  0.00           C  
ATOM   1673  O   LEU A 104      62.040  52.840  72.490  1.00  0.00           O  
ATOM   1674  CB  LEU A 104      62.260  55.330  73.920  1.00  0.00           C  
ATOM   1675  CG  LEU A 104      62.670  56.560  74.810  1.00  0.00           C  
ATOM   1676  CD1 LEU A 104      61.470  57.430  75.210  1.00  0.00           C  
ATOM   1677  CD2 LEU A 104      63.350  56.160  76.060  1.00  0.00           C  
ATOM   1678  HN  LEU A 104      63.360  56.570  72.000  1.00  0.00           H  
ATOM   1679  HA  LEU A 104      64.170  54.270  73.650  1.00  0.00           H  
ATOM   1680  HB1 LEU A 104      61.890  54.540  74.600  1.00  0.00           H  
ATOM   1681  HB2 LEU A 104      61.530  55.680  73.160  1.00  0.00           H  
ATOM   1682  HG  LEU A 104      63.330  57.260  74.260  1.00  0.00           H  
ATOM   1683 1HD1 LEU A 104      61.080  58.080  74.400  1.00  0.00           H  
ATOM   1684 2HD1 LEU A 104      61.630  58.070  76.110  1.00  0.00           H  
ATOM   1685 3HD1 LEU A 104      60.630  56.750  75.430  1.00  0.00           H  
ATOM   1686 1HD2 LEU A 104      64.370  55.750  75.920  1.00  0.00           H  
ATOM   1687 2HD2 LEU A 104      62.840  55.330  76.590  1.00  0.00           H  
ATOM   1688 3HD2 LEU A 104      63.520  57.060  76.690  1.00  0.00           H  
ATOM   1689  N   GLU A 105      63.390  53.670  70.920  1.00  0.00           N  
ATOM   1690  CA  GLU A 105      62.680  53.020  69.800  1.00  0.00           C  
ATOM   1691  C   GLU A 105      63.600  52.570  68.670  1.00  0.00           C  
ATOM   1692  O   GLU A 105      64.660  53.140  68.500  1.00  0.00           O  
ATOM   1693  CB  GLU A 105      61.590  53.880  69.240  1.00  0.00           C  
ATOM   1694  CG  GLU A 105      62.080  55.200  68.710  1.00  0.00           C  
ATOM   1695  CD  GLU A 105      60.890  56.120  68.320  1.00  0.00           C  
ATOM   1696  OE1 GLU A 105      60.810  57.280  68.810  1.00  0.00           O  
ATOM   1697  OE2 GLU A 105      60.070  55.630  67.500  1.00  0.00           O1-
ATOM   1698  HN  GLU A 105      64.070  54.340  70.630  1.00  0.00           H  
ATOM   1699  HA  GLU A 105      62.250  52.120  70.210  1.00  0.00           H  
ATOM   1700  HB1 GLU A 105      60.970  54.250  70.090  1.00  0.00           H  
ATOM   1701  HB2 GLU A 105      60.920  53.420  68.480  1.00  0.00           H  
ATOM   1702  HG1 GLU A 105      62.740  55.070  67.820  1.00  0.00           H  
ATOM   1703  HG2 GLU A 105      62.750  55.750  69.400  1.00  0.00           H  
ATOM   1704  N   LYS A 106      63.180  51.510  67.960  1.00  0.00           N  
ATOM   1705  CA  LYS A 106      63.860  50.930  66.750  1.00  0.00           C  
ATOM   1706  C   LYS A 106      62.950  50.950  65.580  1.00  0.00           C  
ATOM   1707  O   LYS A 106      62.020  50.120  65.620  1.00  0.00           O  
ATOM   1708  CB  LYS A 106      64.300  49.470  67.080  1.00  0.00           C  
ATOM   1709  CG  LYS A 106      64.770  48.520  65.980  1.00  0.00           C  
ATOM   1710  CD  LYS A 106      65.990  49.090  65.330  1.00  0.00           C  
ATOM   1711  CE  LYS A 106      66.570  48.230  64.170  1.00  0.00           C  
ATOM   1712  NZ  LYS A 106      67.640  48.970  63.520  1.00  0.00           N1+
ATOM   1713  HN  LYS A 106      62.370  51.090  68.340  1.00  0.00           H  
ATOM   1714  HA  LYS A 106      64.760  51.450  66.470  1.00  0.00           H  
ATOM   1715  HB1 LYS A 106      63.390  48.950  67.450  1.00  0.00           H  
ATOM   1716  HB2 LYS A 106      64.980  49.520  67.960  1.00  0.00           H  
ATOM   1717  HG1 LYS A 106      63.910  48.330  65.310  1.00  0.00           H  
ATOM   1718  HG2 LYS A 106      64.960  47.460  66.270  1.00  0.00           H  
ATOM   1719  HD1 LYS A 106      66.740  49.280  66.130  1.00  0.00           H  
ATOM   1720  HD2 LYS A 106      65.780  50.120  64.940  1.00  0.00           H  
ATOM   1721  HE1 LYS A 106      65.820  48.070  63.370  1.00  0.00           H  
ATOM   1722  HE2 LYS A 106      67.000  47.260  64.480  1.00  0.00           H  
ATOM   1723  HZ1 LYS A 106      67.240  49.790  63.020  1.00  0.00           H  
ATOM   1724  HZ2 LYS A 106      68.020  48.380  62.750  1.00  0.00           H  
ATOM   1725  HZ3 LYS A 106      68.330  49.220  64.250  1.00  0.00           H  
ATOM   1726  N   PRO A 107      63.270  51.710  64.560  1.00  0.00           N  
ATOM   1727  CA  PRO A 107      62.730  51.640  63.200  1.00  0.00           C  
ATOM   1728  C   PRO A 107      62.480  50.250  62.670  1.00  0.00           C  
ATOM   1729  O   PRO A 107      63.200  49.350  62.970  1.00  0.00           O  
ATOM   1730  CB  PRO A 107      63.640  52.540  62.270  1.00  0.00           C  
ATOM   1731  CG  PRO A 107      63.990  53.680  63.290  1.00  0.00           C  
ATOM   1732  CD  PRO A 107      64.100  52.940  64.680  1.00  0.00           C  
ATOM   1733  HA  PRO A 107      61.730  52.060  63.230  1.00  0.00           H  
ATOM   1734  HB1 PRO A 107      63.110  52.910  61.360  1.00  0.00           H  
ATOM   1735  HB2 PRO A 107      64.510  51.850  62.170  1.00  0.00           H  
ATOM   1736  HG1 PRO A 107      64.900  54.270  63.060  1.00  0.00           H  
ATOM   1737  HG2 PRO A 107      63.110  54.340  63.390  1.00  0.00           H  
ATOM   1738  HD1 PRO A 107      65.140  52.660  64.960  1.00  0.00           H  
ATOM   1739  HD2 PRO A 107      63.700  53.620  65.460  1.00  0.00           H  
ATOM   1740  N   ARG A 108      61.340  50.060  61.970  1.00  0.00           N  
ATOM   1741  CA  ARG A 108      61.000  48.730  61.410  1.00  0.00           C  
ATOM   1742  C   ARG A 108      60.360  48.850  60.040  1.00  0.00           C  
ATOM   1743  O   ARG A 108      59.410  49.590  59.740  1.00  0.00           O  
ATOM   1744  CB  ARG A 108      60.080  47.950  62.430  1.00  0.00           C  
ATOM   1745  CG  ARG A 108      60.740  47.340  63.650  1.00  0.00           C  
ATOM   1746  CD  ARG A 108      61.610  46.160  63.290  1.00  0.00           C  
ATOM   1747  NE  ARG A 108      62.210  45.700  64.610  1.00  0.00           N  
ATOM   1748  CZ  ARG A 108      63.340  44.980  64.640  1.00  0.00           C  
ATOM   1749  NH1 ARG A 108      63.750  44.340  63.540  1.00  0.00           N1+
ATOM   1750  NH2 ARG A 108      63.990  44.850  65.730  1.00  0.00           N  
ATOM   1751  HN  ARG A 108      60.650  50.780  61.920  1.00  0.00           H  
ATOM   1752  HA  ARG A 108      61.960  48.250  61.250  1.00  0.00           H  
ATOM   1753  HB1 ARG A 108      59.620  47.080  61.920  1.00  0.00           H  
ATOM   1754  HB2 ARG A 108      59.360  48.640  62.920  1.00  0.00           H  
ATOM   1755  HG1 ARG A 108      60.070  47.020  64.470  1.00  0.00           H  
ATOM   1756  HG2 ARG A 108      61.340  48.140  64.140  1.00  0.00           H  
ATOM   1757  HD1 ARG A 108      62.360  46.560  62.570  1.00  0.00           H  
ATOM   1758  HD2 ARG A 108      61.080  45.360  62.740  1.00  0.00           H  
ATOM   1759  HE  ARG A 108      61.910  46.190  65.440  1.00  0.00           H  
ATOM   1760 1HH1 ARG A 108      63.070  44.240  62.820  1.00  0.00           H  
ATOM   1761 2HH1 ARG A 108      64.570  43.790  63.690  1.00  0.00           H  
ATOM   1762 1HH2 ARG A 108      64.970  44.650  65.650  1.00  0.00           H  
ATOM   1763 2HH2 ARG A 108      63.640  45.310  66.540  1.00  0.00           H  
ATOM   1764  N   THR A 109      60.950  48.210  59.000  1.00  0.00           N  
ATOM   1765  CA  THR A 109      60.360  48.160  57.640  1.00  0.00           C  
ATOM   1766  C   THR A 109      59.490  46.940  57.450  1.00  0.00           C  
ATOM   1767  O   THR A 109      58.660  46.760  56.480  1.00  0.00           O  
ATOM   1768  CB  THR A 109      61.210  48.290  56.440  1.00  0.00           C  
ATOM   1769  CG2 THR A 109      61.700  49.660  56.300  1.00  0.00           C  
ATOM   1770  OG1 THR A 109      62.480  47.580  56.570  1.00  0.00           O  
ATOM   1771  HN  THR A 109      61.810  47.720  59.070  1.00  0.00           H  
ATOM   1772  HA  THR A 109      59.650  48.970  57.610  1.00  0.00           H  
ATOM   1773  HB  THR A 109      60.830  47.960  55.450  1.00  0.00           H  
ATOM   1774  HG1 THR A 109      62.950  48.130  57.200  1.00  0.00           H  
ATOM   1775 1HG2 THR A 109      61.930  50.170  57.260  1.00  0.00           H  
ATOM   1776 2HG2 THR A 109      60.870  50.290  55.930  1.00  0.00           H  
ATOM   1777 3HG2 THR A 109      62.450  49.870  55.500  1.00  0.00           H  
ATOM   1778  N   THR A 110      59.480  46.060  58.500  1.00  0.00           N  
ATOM   1779  CA  THR A 110      58.730  44.850  58.560  1.00  0.00           C  
ATOM   1780  C   THR A 110      58.760  44.500  60.040  1.00  0.00           C  
ATOM   1781  O   THR A 110      59.520  45.100  60.810  1.00  0.00           O  
ATOM   1782  CB  THR A 110      59.280  43.670  57.670  1.00  0.00           C  
ATOM   1783  CG2 THR A 110      60.210  42.760  58.340  1.00  0.00           C  
ATOM   1784  OG1 THR A 110      58.090  42.940  57.330  1.00  0.00           O  
ATOM   1785  HN  THR A 110      60.010  46.360  59.290  1.00  0.00           H  
ATOM   1786  HA  THR A 110      57.710  45.080  58.310  1.00  0.00           H  
ATOM   1787  HB  THR A 110      59.610  44.030  56.670  1.00  0.00           H  
ATOM   1788  HG1 THR A 110      58.250  42.670  56.420  1.00  0.00           H  
ATOM   1789 1HG2 THR A 110      61.240  43.100  58.600  1.00  0.00           H  
ATOM   1790 2HG2 THR A 110      60.480  41.960  57.620  1.00  0.00           H  
ATOM   1791 3HG2 THR A 110      59.740  42.330  59.250  1.00  0.00           H  
ATOM   1792  N   VAL A 111      57.830  43.590  60.440  1.00  0.00           N  
ATOM   1793  CA  VAL A 111      57.550  43.170  61.800  1.00  0.00           C  
ATOM   1794  C   VAL A 111      58.780  42.830  62.700  1.00  0.00           C  
ATOM   1795  O   VAL A 111      59.780  42.440  62.100  1.00  0.00           O  
ATOM   1796  CB  VAL A 111      56.540  42.000  61.710  1.00  0.00           C  
ATOM   1797  CG1 VAL A 111      56.270  41.300  63.080  1.00  0.00           C  
ATOM   1798  CG2 VAL A 111      55.240  42.470  61.030  1.00  0.00           C  
ATOM   1799  HN  VAL A 111      57.310  43.130  59.730  1.00  0.00           H  
ATOM   1800  HA  VAL A 111      57.100  43.990  62.330  1.00  0.00           H  
ATOM   1801  HB  VAL A 111      56.900  41.260  60.960  1.00  0.00           H  
ATOM   1802 1HG1 VAL A 111      56.150  42.090  63.850  1.00  0.00           H  
ATOM   1803 2HG1 VAL A 111      57.140  40.650  63.340  1.00  0.00           H  
ATOM   1804 3HG1 VAL A 111      55.350  40.690  62.970  1.00  0.00           H  
ATOM   1805 1HG2 VAL A 111      54.860  43.400  61.500  1.00  0.00           H  
ATOM   1806 2HG2 VAL A 111      54.420  41.730  61.080  1.00  0.00           H  
ATOM   1807 3HG2 VAL A 111      55.370  42.630  59.930  1.00  0.00           H  
ATOM   1808  N   GLY A 112      58.680  43.020  64.070  1.00  0.00           N  
ATOM   1809  CA  GLY A 112      59.780  42.840  64.990  1.00  0.00           C  
ATOM   1810  C   GLY A 112      59.800  43.750  66.140  1.00  0.00           C  
ATOM   1811  O   GLY A 112      58.980  44.650  66.130  1.00  0.00           O  
ATOM   1812  HN  GLY A 112      57.780  43.320  64.380  1.00  0.00           H  
ATOM   1813  HA1 GLY A 112      60.720  42.980  64.470  1.00  0.00           H  
ATOM   1814  HA2 GLY A 112      59.660  41.870  65.440  1.00  0.00           H  
ATOM   1815  N   TRP A 113      60.720  43.500  67.150  1.00  0.00           N  
ATOM   1816  CA  TRP A 113      60.800  44.340  68.280  1.00  0.00           C  
ATOM   1817  C   TRP A 113      61.290  45.800  68.000  1.00  0.00           C  
ATOM   1818  O   TRP A 113      62.280  46.040  67.390  1.00  0.00           O  
ATOM   1819  CB  TRP A 113      61.660  43.750  69.500  1.00  0.00           C  
ATOM   1820  CG  TRP A 113      61.890  44.590  70.780  1.00  0.00           C  
ATOM   1821  CD1 TRP A 113      60.910  44.980  71.670  1.00  0.00           C  
ATOM   1822  CD2 TRP A 113      63.080  45.200  71.260  1.00  0.00           C  
ATOM   1823  CE2 TRP A 113      62.760  45.950  72.400  1.00  0.00           C  
ATOM   1824  CE3 TRP A 113      64.440  45.200  70.800  1.00  0.00           C  
ATOM   1825  NE1 TRP A 113      61.400  45.810  72.630  1.00  0.00           N  
ATOM   1826  CZ2 TRP A 113      63.740  46.540  73.210  1.00  0.00           C  
ATOM   1827  CZ3 TRP A 113      65.350  46.040  71.410  1.00  0.00           C  
ATOM   1828  CH2 TRP A 113      64.970  46.790  72.570  1.00  0.00           C  
ATOM   1829  HN  TRP A 113      61.520  42.970  66.890  1.00  0.00           H  
ATOM   1830  HA  TRP A 113      59.800  44.390  68.690  1.00  0.00           H  
ATOM   1831  HB1 TRP A 113      62.610  43.450  69.010  1.00  0.00           H  
ATOM   1832  HB2 TRP A 113      61.070  42.850  69.800  1.00  0.00           H  
ATOM   1833  HD1 TRP A 113      59.920  44.570  71.520  1.00  0.00           H  
ATOM   1834  HE1 TRP A 113      60.970  46.340  73.330  1.00  0.00           H  
ATOM   1835  HE3 TRP A 113      64.690  44.540  69.980  1.00  0.00           H  
ATOM   1836  HZ2 TRP A 113      63.600  47.110  74.110  1.00  0.00           H  
ATOM   1837  HZ3 TRP A 113      66.340  46.200  71.020  1.00  0.00           H  
ATOM   1838  HH2 TRP A 113      65.760  47.390  73.000  1.00  0.00           H  
ATOM   1839  N   LYS A 114      60.560  46.730  68.570  1.00  0.00           N  
ATOM   1840  CA  LYS A 114      60.510  48.150  68.240  1.00  0.00           C  
ATOM   1841  C   LYS A 114      61.160  49.030  69.330  1.00  0.00           C  
ATOM   1842  O   LYS A 114      61.130  50.250  69.210  1.00  0.00           O  
ATOM   1843  CB  LYS A 114      59.020  48.630  68.040  1.00  0.00           C  
ATOM   1844  CG  LYS A 114      58.280  48.010  66.880  1.00  0.00           C  
ATOM   1845  CD  LYS A 114      56.800  48.510  67.000  1.00  0.00           C  
ATOM   1846  CE  LYS A 114      55.840  47.990  65.950  1.00  0.00           C  
ATOM   1847  NZ  LYS A 114      54.400  48.370  66.260  1.00  0.00           N1+
ATOM   1848  HN  LYS A 114      59.970  46.460  69.330  1.00  0.00           H  
ATOM   1849  HA  LYS A 114      61.150  48.290  67.370  1.00  0.00           H  
ATOM   1850  HB1 LYS A 114      59.110  49.740  68.030  1.00  0.00           H  
ATOM   1851  HB2 LYS A 114      58.480  48.320  68.960  1.00  0.00           H  
ATOM   1852  HG1 LYS A 114      58.150  46.910  66.870  1.00  0.00           H  
ATOM   1853  HG2 LYS A 114      58.840  48.330  65.980  1.00  0.00           H  
ATOM   1854  HD1 LYS A 114      56.830  49.610  66.870  1.00  0.00           H  
ATOM   1855  HD2 LYS A 114      56.500  48.240  68.040  1.00  0.00           H  
ATOM   1856  HE1 LYS A 114      55.910  46.900  65.800  1.00  0.00           H  
ATOM   1857  HE2 LYS A 114      55.960  48.450  64.950  1.00  0.00           H  
ATOM   1858  HZ1 LYS A 114      53.850  48.630  65.410  1.00  0.00           H  
ATOM   1859  HZ2 LYS A 114      54.360  49.190  66.900  1.00  0.00           H  
ATOM   1860  HZ3 LYS A 114      53.880  47.560  66.630  1.00  0.00           H  
ATOM   1861  N   GLY A 115      61.750  48.370  70.360  1.00  0.00           N  
ATOM   1862  CA  GLY A 115      62.370  49.230  71.310  1.00  0.00           C  
ATOM   1863  C   GLY A 115      61.660  49.340  72.600  1.00  0.00           C  
ATOM   1864  O   GLY A 115      60.590  48.800  72.690  1.00  0.00           O  
ATOM   1865  HN  GLY A 115      61.790  47.390  70.500  1.00  0.00           H  
ATOM   1866  HA1 GLY A 115      62.600  50.220  70.930  1.00  0.00           H  
ATOM   1867  HA2 GLY A 115      63.330  48.800  71.570  1.00  0.00           H  
ATOM   1868  N   LEU A 116      62.310  49.980  73.560  1.00  0.00           N  
ATOM   1869  CA  LEU A 116      62.010  50.070  75.000  1.00  0.00           C  
ATOM   1870  C   LEU A 116      60.640  50.640  75.370  1.00  0.00           C  
ATOM   1871  O   LEU A 116      59.940  50.040  76.180  1.00  0.00           O  
ATOM   1872  CB  LEU A 116      63.140  50.910  75.650  1.00  0.00           C  
ATOM   1873  CG  LEU A 116      63.030  51.190  77.190  1.00  0.00           C  
ATOM   1874  CD1 LEU A 116      62.930  49.890  78.130  1.00  0.00           C  
ATOM   1875  CD2 LEU A 116      64.240  51.880  77.670  1.00  0.00           C  
ATOM   1876  HN  LEU A 116      63.220  50.230  73.230  1.00  0.00           H  
ATOM   1877  HA  LEU A 116      61.920  49.070  75.390  1.00  0.00           H  
ATOM   1878  HB1 LEU A 116      63.300  51.880  75.130  1.00  0.00           H  
ATOM   1879  HB2 LEU A 116      64.030  50.240  75.560  1.00  0.00           H  
ATOM   1880  HG  LEU A 116      62.120  51.810  77.350  1.00  0.00           H  
ATOM   1881 1HD1 LEU A 116      63.800  49.260  77.870  1.00  0.00           H  
ATOM   1882 2HD1 LEU A 116      61.940  49.390  78.060  1.00  0.00           H  
ATOM   1883 3HD1 LEU A 116      63.040  50.190  79.200  1.00  0.00           H  
ATOM   1884 1HD2 LEU A 116      64.480  52.680  76.940  1.00  0.00           H  
ATOM   1885 2HD2 LEU A 116      65.130  51.230  77.810  1.00  0.00           H  
ATOM   1886 3HD2 LEU A 116      64.060  52.280  78.690  1.00  0.00           H  
ATOM   1887  N   ILE A 117      60.120  51.700  74.790  1.00  0.00           N  
ATOM   1888  CA  ILE A 117      58.870  52.270  75.140  1.00  0.00           C  
ATOM   1889  C   ILE A 117      57.770  51.550  74.380  1.00  0.00           C  
ATOM   1890  O   ILE A 117      56.580  51.810  74.570  1.00  0.00           O  
ATOM   1891  CB  ILE A 117      58.750  53.840  74.850  1.00  0.00           C  
ATOM   1892  CG1 ILE A 117      57.540  54.580  75.440  1.00  0.00           C  
ATOM   1893  CG2 ILE A 117      58.750  54.020  73.320  1.00  0.00           C  
ATOM   1894  CD  ILE A 117      57.860  56.020  75.800  1.00  0.00           C  
ATOM   1895  HN  ILE A 117      60.640  52.210  74.100  1.00  0.00           H  
ATOM   1896  HA  ILE A 117      58.710  52.040  76.180  1.00  0.00           H  
ATOM   1897  HB  ILE A 117      59.620  54.250  75.410  1.00  0.00           H  
ATOM   1898 1HG1 ILE A 117      57.270  54.040  76.370  1.00  0.00           H  
ATOM   1899 2HG1 ILE A 117      56.660  54.590  74.770  1.00  0.00           H  
ATOM   1900 1HG2 ILE A 117      57.700  53.760  73.040  1.00  0.00           H  
ATOM   1901 2HG2 ILE A 117      59.460  53.290  72.880  1.00  0.00           H  
ATOM   1902 3HG2 ILE A 117      59.020  55.040  72.990  1.00  0.00           H  
ATOM   1903  HD1 ILE A 117      58.700  56.180  76.510  1.00  0.00           H  
ATOM   1904  HD2 ILE A 117      56.990  56.580  76.210  1.00  0.00           H  
ATOM   1905  HD3 ILE A 117      58.140  56.480  74.830  1.00  0.00           H  
ATOM   1906  N   ASN A 118      58.060  50.670  73.380  1.00  0.00           N  
ATOM   1907  CA  ASN A 118      57.090  49.880  72.650  1.00  0.00           C  
ATOM   1908  C   ASN A 118      56.810  48.410  73.160  1.00  0.00           C  
ATOM   1909  O   ASN A 118      55.870  47.730  72.710  1.00  0.00           O  
ATOM   1910  CB  ASN A 118      57.620  49.870  71.170  1.00  0.00           C  
ATOM   1911  CG  ASN A 118      57.600  51.280  70.550  1.00  0.00           C  
ATOM   1912  ND2 ASN A 118      58.790  51.800  70.150  1.00  0.00           N  
ATOM   1913  OD1 ASN A 118      56.500  51.820  70.400  1.00  0.00           O  
ATOM   1914  HN  ASN A 118      59.020  50.470  73.190  1.00  0.00           H  
ATOM   1915  HA  ASN A 118      56.170  50.450  72.620  1.00  0.00           H  
ATOM   1916  HB1 ASN A 118      56.960  49.260  70.510  1.00  0.00           H  
ATOM   1917  HB2 ASN A 118      58.640  49.430  71.220  1.00  0.00           H  
ATOM   1918 1HD2 ASN A 118      58.770  52.590  69.530  1.00  0.00           H  
ATOM   1919 2HD2 ASN A 118      59.600  51.230  70.260  1.00  0.00           H  
ATOM   1920  N   ASP A 119      57.610  47.970  74.090  1.00  0.00           N  
ATOM   1921  CA  ASP A 119      57.520  46.610  74.700  1.00  0.00           C  
ATOM   1922  C   ASP A 119      58.750  46.490  75.660  1.00  0.00           C  
ATOM   1923  O   ASP A 119      59.840  45.940  75.270  1.00  0.00           O  
ATOM   1924  CB  ASP A 119      57.540  45.370  73.670  1.00  0.00           C  
ATOM   1925  CG  ASP A 119      57.300  44.020  74.390  1.00  0.00           C  
ATOM   1926  OD1 ASP A 119      56.650  43.930  75.480  1.00  0.00           O  
ATOM   1927  OD2 ASP A 119      57.610  42.990  73.760  1.00  0.00           O1-
ATOM   1928  HN  ASP A 119      58.360  48.550  74.400  1.00  0.00           H  
ATOM   1929  HA  ASP A 119      56.610  46.590  75.290  1.00  0.00           H  
ATOM   1930  HB1 ASP A 119      58.390  45.360  72.950  1.00  0.00           H  
ATOM   1931  HB2 ASP A 119      56.570  45.500  73.150  1.00  0.00           H  
ATOM   1932  N   PRO A 120      58.810  46.960  76.950  1.00  0.00           N  
ATOM   1933  CA  PRO A 120      60.000  46.950  77.860  1.00  0.00           C  
ATOM   1934  C   PRO A 120      60.330  45.530  78.310  1.00  0.00           C  
ATOM   1935  O   PRO A 120      61.350  45.350  78.940  1.00  0.00           O  
ATOM   1936  CB  PRO A 120      59.550  47.860  79.020  1.00  0.00           C  
ATOM   1937  CG  PRO A 120      58.050  47.670  79.060  1.00  0.00           C  
ATOM   1938  CD  PRO A 120      57.760  47.710  77.550  1.00  0.00           C  
ATOM   1939  HA  PRO A 120      60.800  47.400  77.290  1.00  0.00           H  
ATOM   1940  HB1 PRO A 120      59.770  48.920  78.780  1.00  0.00           H  
ATOM   1941  HB2 PRO A 120      60.100  47.640  79.970  1.00  0.00           H  
ATOM   1942  HG1 PRO A 120      57.780  46.670  79.450  1.00  0.00           H  
ATOM   1943  HG2 PRO A 120      57.510  48.470  79.610  1.00  0.00           H  
ATOM   1944  HD1 PRO A 120      56.760  47.260  77.380  1.00  0.00           H  
ATOM   1945  HD2 PRO A 120      57.770  48.770  77.230  1.00  0.00           H  
ATOM   1946  N   ASP A 121      59.510  44.520  77.950  1.00  0.00           N  
ATOM   1947  CA  ASP A 121      59.880  43.160  78.300  1.00  0.00           C  
ATOM   1948  C   ASP A 121      60.630  42.560  77.220  1.00  0.00           C  
ATOM   1949  O   ASP A 121      61.180  41.450  77.400  1.00  0.00           O  
ATOM   1950  CB  ASP A 121      58.580  42.300  78.570  1.00  0.00           C  
ATOM   1951  CG  ASP A 121      58.020  42.800  79.820  1.00  0.00           C  
ATOM   1952  OD1 ASP A 121      58.740  43.140  80.800  1.00  0.00           O  
ATOM   1953  OD2 ASP A 121      56.740  42.820  79.910  1.00  0.00           O1-
ATOM   1954  HN  ASP A 121      58.790  44.750  77.290  1.00  0.00           H  
ATOM   1955  HA  ASP A 121      60.580  43.120  79.120  1.00  0.00           H  
ATOM   1956  HB1 ASP A 121      58.860  41.230  78.620  1.00  0.00           H  
ATOM   1957  HB2 ASP A 121      57.840  42.560  77.790  1.00  0.00           H  
ATOM   1958  N   MET A 122      60.690  43.190  76.010  1.00  0.00           N  
ATOM   1959  CA  MET A 122      61.480  42.730  74.800  1.00  0.00           C  
ATOM   1960  C   MET A 122      60.930  41.390  74.230  1.00  0.00           C  
ATOM   1961  O   MET A 122      61.690  40.570  73.640  1.00  0.00           O  
ATOM   1962  CB  MET A 122      62.980  42.640  74.980  1.00  0.00           C  
ATOM   1963  CG  MET A 122      63.530  43.840  75.750  1.00  0.00           C  
ATOM   1964  SD  MET A 122      65.280  43.920  76.170  1.00  0.00           S  
ATOM   1965  CE  MET A 122      65.080  45.360  77.160  1.00  0.00           C  
ATOM   1966  HN  MET A 122      60.250  44.090  75.910  1.00  0.00           H  
ATOM   1967  HA  MET A 122      61.180  43.490  74.080  1.00  0.00           H  
ATOM   1968  HB1 MET A 122      63.510  42.560  74.010  1.00  0.00           H  
ATOM   1969  HB2 MET A 122      63.230  41.830  75.690  1.00  0.00           H  
ATOM   1970  HG1 MET A 122      63.000  44.000  76.720  1.00  0.00           H  
ATOM   1971  HG2 MET A 122      63.160  44.760  75.240  1.00  0.00           H  
ATOM   1972  HE1 MET A 122      64.940  46.220  76.460  1.00  0.00           H  
ATOM   1973  HE2 MET A 122      65.990  45.590  77.740  1.00  0.00           H  
ATOM   1974  HE3 MET A 122      64.260  45.190  77.890  1.00  0.00           H  
ATOM   1975  N   ASN A 123      59.630  41.040  74.370  1.00  0.00           N  
ATOM   1976  CA  ASN A 123      59.180  39.680  74.270  1.00  0.00           C  
ATOM   1977  C   ASN A 123      57.770  39.380  73.680  1.00  0.00           C  
ATOM   1978  O   ASN A 123      57.490  38.190  73.580  1.00  0.00           O  
ATOM   1979  CB  ASN A 123      59.340  38.930  75.650  1.00  0.00           C  
ATOM   1980  CG  ASN A 123      58.290  39.300  76.810  1.00  0.00           C  
ATOM   1981  ND2 ASN A 123      58.560  38.750  78.010  1.00  0.00           N  
ATOM   1982  OD1 ASN A 123      57.330  40.000  76.670  1.00  0.00           O  
ATOM   1983  HN  ASN A 123      59.030  41.740  74.750  1.00  0.00           H  
ATOM   1984  HA  ASN A 123      59.910  39.240  73.600  1.00  0.00           H  
ATOM   1985  HB1 ASN A 123      60.380  39.130  76.000  1.00  0.00           H  
ATOM   1986  HB2 ASN A 123      59.260  37.840  75.440  1.00  0.00           H  
ATOM   1987 1HD2 ASN A 123      57.810  38.780  78.670  1.00  0.00           H  
ATOM   1988 2HD2 ASN A 123      59.400  38.230  78.190  1.00  0.00           H  
ATOM   1989  N   ASN A 124      57.060  40.400  73.260  1.00  0.00           N  
ATOM   1990  CA  ASN A 124      55.660  40.420  72.830  1.00  0.00           C  
ATOM   1991  C   ASN A 124      54.640  40.600  74.020  1.00  0.00           C  
ATOM   1992  O   ASN A 124      53.570  39.970  74.110  1.00  0.00           O  
ATOM   1993  CB  ASN A 124      55.370  39.290  71.850  1.00  0.00           C  
ATOM   1994  CG  ASN A 124      56.220  39.450  70.630  1.00  0.00           C  
ATOM   1995  ND2 ASN A 124      56.650  38.340  70.000  1.00  0.00           N  
ATOM   1996  OD1 ASN A 124      56.530  40.590  70.200  1.00  0.00           O  
ATOM   1997  HN  ASN A 124      57.420  41.300  73.490  1.00  0.00           H  
ATOM   1998  HA  ASN A 124      55.540  41.360  72.310  1.00  0.00           H  
ATOM   1999  HB1 ASN A 124      54.340  39.330  71.420  1.00  0.00           H  
ATOM   2000  HB2 ASN A 124      55.540  38.260  72.240  1.00  0.00           H  
ATOM   2001 1HD2 ASN A 124      57.410  38.290  69.350  1.00  0.00           H  
ATOM   2002 2HD2 ASN A 124      56.180  37.480  70.160  1.00  0.00           H  
ATOM   2003  N   SER A 125      54.960  41.420  75.060  1.00  0.00           N  
ATOM   2004  CA  SER A 125      54.010  41.730  76.060  1.00  0.00           C  
ATOM   2005  C   SER A 125      53.430  43.090  75.930  1.00  0.00           C  
ATOM   2006  O   SER A 125      52.370  43.360  76.460  1.00  0.00           O  
ATOM   2007  CB  SER A 125      54.640  41.650  77.470  1.00  0.00           C  
ATOM   2008  OG  SER A 125      54.910  40.310  77.640  1.00  0.00           O  
ATOM   2009  HN  SER A 125      55.920  41.650  75.210  1.00  0.00           H  
ATOM   2010  HA  SER A 125      53.130  41.110  76.060  1.00  0.00           H  
ATOM   2011  HB1 SER A 125      53.890  41.870  78.260  1.00  0.00           H  
ATOM   2012  HB2 SER A 125      55.640  42.140  77.530  1.00  0.00           H  
ATOM   2013  HG1 SER A 125      55.790  40.160  77.270  1.00  0.00           H  
ATOM   2014  N   PHE A 126      54.000  44.000  75.110  1.00  0.00           N  
ATOM   2015  CA  PHE A 126      53.330  45.290  74.770  1.00  0.00           C  
ATOM   2016  C   PHE A 126      52.780  46.140  75.940  1.00  0.00           C  
ATOM   2017  O   PHE A 126      51.730  46.740  75.830  1.00  0.00           O  
ATOM   2018  CB  PHE A 126      52.270  45.040  73.660  1.00  0.00           C  
ATOM   2019  CG  PHE A 126      52.900  44.340  72.460  1.00  0.00           C  
ATOM   2020  CD1 PHE A 126      53.940  45.060  71.760  1.00  0.00           C  
ATOM   2021  CD2 PHE A 126      52.550  43.050  72.040  1.00  0.00           C  
ATOM   2022  CE1 PHE A 126      54.530  44.440  70.640  1.00  0.00           C  
ATOM   2023  CE2 PHE A 126      53.170  42.480  70.960  1.00  0.00           C  
ATOM   2024  CZ  PHE A 126      54.090  43.150  70.160  1.00  0.00           C  
ATOM   2025  HN  PHE A 126      54.900  43.840  74.730  1.00  0.00           H  
ATOM   2026  HA  PHE A 126      54.080  45.950  74.350  1.00  0.00           H  
ATOM   2027  HB1 PHE A 126      51.970  46.070  73.370  1.00  0.00           H  
ATOM   2028  HB2 PHE A 126      51.360  44.460  73.930  1.00  0.00           H  
ATOM   2029  HD1 PHE A 126      54.200  46.060  72.090  1.00  0.00           H  
ATOM   2030  HD2 PHE A 126      51.690  42.590  72.510  1.00  0.00           H  
ATOM   2031  HE1 PHE A 126      55.340  44.910  70.090  1.00  0.00           H  
ATOM   2032  HE2 PHE A 126      52.950  41.480  70.610  1.00  0.00           H  
ATOM   2033  HZ  PHE A 126      54.500  42.580  69.350  1.00  0.00           H  
ATOM   2034  N   GLN A 127      53.500  46.260  77.110  1.00  0.00           N  
ATOM   2035  CA  GLN A 127      52.970  47.010  78.240  1.00  0.00           C  
ATOM   2036  C   GLN A 127      53.490  48.430  77.970  1.00  0.00           C  
ATOM   2037  O   GLN A 127      54.490  48.900  78.560  1.00  0.00           O  
ATOM   2038  CB  GLN A 127      53.530  46.480  79.550  1.00  0.00           C  
ATOM   2039  CG  GLN A 127      53.180  44.990  79.850  1.00  0.00           C  
ATOM   2040  CD  GLN A 127      51.620  44.860  79.900  1.00  0.00           C  
ATOM   2041  NE2 GLN A 127      51.120  43.950  79.020  1.00  0.00           N  
ATOM   2042  OE1 GLN A 127      50.990  45.450  80.740  1.00  0.00           O  
ATOM   2043  HN  GLN A 127      54.350  45.760  77.280  1.00  0.00           H  
ATOM   2044  HA  GLN A 127      51.890  47.040  78.230  1.00  0.00           H  
ATOM   2045  HB1 GLN A 127      53.050  47.060  80.360  1.00  0.00           H  
ATOM   2046  HB2 GLN A 127      54.640  46.480  79.610  1.00  0.00           H  
ATOM   2047  HG1 GLN A 127      53.610  44.710  80.840  1.00  0.00           H  
ATOM   2048  HG2 GLN A 127      53.480  44.270  79.060  1.00  0.00           H  
ATOM   2049 1HE2 GLN A 127      50.140  43.750  78.990  1.00  0.00           H  
ATOM   2050 2HE2 GLN A 127      51.720  43.380  78.470  1.00  0.00           H  
ATOM   2051  N   ILE A 128      52.690  49.190  77.170  1.00  0.00           N  
ATOM   2052  CA  ILE A 128      52.980  50.520  76.720  1.00  0.00           C  
ATOM   2053  C   ILE A 128      53.040  51.470  77.860  1.00  0.00           C  
ATOM   2054  O   ILE A 128      53.980  52.250  77.970  1.00  0.00           O  
ATOM   2055  CB  ILE A 128      52.000  50.990  75.710  1.00  0.00           C  
ATOM   2056  CG1 ILE A 128      51.800  50.030  74.480  1.00  0.00           C  
ATOM   2057  CG2 ILE A 128      52.720  52.260  75.120  1.00  0.00           C  
ATOM   2058  CD  ILE A 128      53.110  49.490  73.910  1.00  0.00           C  
ATOM   2059  HN  ILE A 128      51.810  48.820  76.900  1.00  0.00           H  
ATOM   2060  HA  ILE A 128      53.980  50.500  76.310  1.00  0.00           H  
ATOM   2061  HB  ILE A 128      50.960  51.190  76.020  1.00  0.00           H  
ATOM   2062 1HG1 ILE A 128      51.220  50.650  73.750  1.00  0.00           H  
ATOM   2063 2HG1 ILE A 128      51.090  49.210  74.720  1.00  0.00           H  
ATOM   2064 1HG2 ILE A 128      52.700  53.180  75.740  1.00  0.00           H  
ATOM   2065 2HG2 ILE A 128      52.120  52.530  74.220  1.00  0.00           H  
ATOM   2066 3HG2 ILE A 128      53.790  52.100  74.860  1.00  0.00           H  
ATOM   2067  HD1 ILE A 128      53.500  48.880  74.760  1.00  0.00           H  
ATOM   2068  HD2 ILE A 128      53.830  50.240  73.530  1.00  0.00           H  
ATOM   2069  HD3 ILE A 128      52.880  48.830  73.050  1.00  0.00           H  
ATOM   2070  N   ASN A 129      52.030  51.420  78.760  1.00  0.00           N  
ATOM   2071  CA  ASN A 129      51.870  52.290  79.980  1.00  0.00           C  
ATOM   2072  C   ASN A 129      53.040  52.080  80.930  1.00  0.00           C  
ATOM   2073  O   ASN A 129      53.590  53.090  81.460  1.00  0.00           O  
ATOM   2074  CB  ASN A 129      50.420  52.100  80.530  1.00  0.00           C  
ATOM   2075  CG  ASN A 129      50.210  52.790  81.870  1.00  0.00           C  
ATOM   2076  ND2 ASN A 129      50.060  52.020  82.940  1.00  0.00           N  
ATOM   2077  OD1 ASN A 129      50.020  54.000  81.840  1.00  0.00           O  
ATOM   2078  HN  ASN A 129      51.320  50.740  78.600  1.00  0.00           H  
ATOM   2079  HA  ASN A 129      51.980  53.330  79.700  1.00  0.00           H  
ATOM   2080  HB1 ASN A 129      50.180  51.010  80.490  1.00  0.00           H  
ATOM   2081  HB2 ASN A 129      49.700  52.530  79.800  1.00  0.00           H  
ATOM   2082 1HD2 ASN A 129      49.760  52.470  83.780  1.00  0.00           H  
ATOM   2083 2HD2 ASN A 129      50.160  51.030  82.890  1.00  0.00           H  
ATOM   2084  N   LYS A 130      53.560  50.860  81.140  1.00  0.00           N  
ATOM   2085  CA  LYS A 130      54.780  50.620  81.810  1.00  0.00           C  
ATOM   2086  C   LYS A 130      56.030  51.130  81.110  1.00  0.00           C  
ATOM   2087  O   LYS A 130      56.760  51.890  81.720  1.00  0.00           O  
ATOM   2088  CB  LYS A 130      54.950  48.990  81.930  1.00  0.00           C  
ATOM   2089  CG  LYS A 130      56.230  48.620  82.710  1.00  0.00           C  
ATOM   2090  CD  LYS A 130      56.070  49.270  84.170  1.00  0.00           C  
ATOM   2091  CE  LYS A 130      57.030  48.510  85.130  1.00  0.00           C  
ATOM   2092  NZ  LYS A 130      56.880  49.170  86.450  1.00  0.00           N1+
ATOM   2093  HN  LYS A 130      53.110  50.030  80.830  1.00  0.00           H  
ATOM   2094  HA  LYS A 130      54.600  50.960  82.820  1.00  0.00           H  
ATOM   2095  HB1 LYS A 130      55.070  48.600  80.890  1.00  0.00           H  
ATOM   2096  HB2 LYS A 130      54.040  48.600  82.440  1.00  0.00           H  
ATOM   2097  HG1 LYS A 130      57.200  48.850  82.220  1.00  0.00           H  
ATOM   2098  HG2 LYS A 130      56.130  47.520  82.810  1.00  0.00           H  
ATOM   2099  HD1 LYS A 130      55.060  49.010  84.530  1.00  0.00           H  
ATOM   2100  HD2 LYS A 130      56.280  50.360  84.090  1.00  0.00           H  
ATOM   2101  HE1 LYS A 130      58.080  48.370  84.790  1.00  0.00           H  
ATOM   2102  HE2 LYS A 130      56.600  47.490  85.230  1.00  0.00           H  
ATOM   2103  HZ1 LYS A 130      57.350  48.700  87.250  1.00  0.00           H  
ATOM   2104  HZ2 LYS A 130      55.920  49.470  86.710  1.00  0.00           H  
ATOM   2105  HZ3 LYS A 130      57.390  50.080  86.420  1.00  0.00           H  
ATOM   2106  N   GLY A 131      56.210  50.840  79.790  1.00  0.00           N  
ATOM   2107  CA  GLY A 131      57.390  51.280  79.010  1.00  0.00           C  
ATOM   2108  C   GLY A 131      57.540  52.740  79.010  1.00  0.00           C  
ATOM   2109  O   GLY A 131      58.670  53.330  79.100  1.00  0.00           O  
ATOM   2110  HN  GLY A 131      55.610  50.200  79.320  1.00  0.00           H  
ATOM   2111  HA1 GLY A 131      57.350  51.040  77.950  1.00  0.00           H  
ATOM   2112  HA2 GLY A 131      58.230  50.890  79.560  1.00  0.00           H  
ATOM   2113  N   LEU A 132      56.360  53.460  78.980  1.00  0.00           N  
ATOM   2114  CA  LEU A 132      56.260  54.960  79.190  1.00  0.00           C  
ATOM   2115  C   LEU A 132      56.660  55.510  80.570  1.00  0.00           C  
ATOM   2116  O   LEU A 132      57.360  56.540  80.650  1.00  0.00           O  
ATOM   2117  CB  LEU A 132      54.710  55.220  78.990  1.00  0.00           C  
ATOM   2118  CG  LEU A 132      54.310  56.710  79.070  1.00  0.00           C  
ATOM   2119  CD1 LEU A 132      55.020  57.590  78.060  1.00  0.00           C  
ATOM   2120  CD2 LEU A 132      52.760  56.810  79.090  1.00  0.00           C  
ATOM   2121  HN  LEU A 132      55.460  53.070  78.820  1.00  0.00           H  
ATOM   2122  HA  LEU A 132      56.780  55.340  78.330  1.00  0.00           H  
ATOM   2123  HB1 LEU A 132      54.000  54.540  79.510  1.00  0.00           H  
ATOM   2124  HB2 LEU A 132      54.560  55.000  77.910  1.00  0.00           H  
ATOM   2125  HG  LEU A 132      54.610  57.030  80.090  1.00  0.00           H  
ATOM   2126 1HD1 LEU A 132      55.010  57.190  77.030  1.00  0.00           H  
ATOM   2127 2HD1 LEU A 132      56.110  57.600  78.270  1.00  0.00           H  
ATOM   2128 3HD1 LEU A 132      54.670  58.640  78.200  1.00  0.00           H  
ATOM   2129 1HD2 LEU A 132      52.360  56.210  79.930  1.00  0.00           H  
ATOM   2130 2HD2 LEU A 132      52.420  56.270  78.170  1.00  0.00           H  
ATOM   2131 3HD2 LEU A 132      52.480  57.880  79.060  1.00  0.00           H  
ATOM   2132  N   ARG A 133      56.240  54.820  81.660  1.00  0.00           N  
ATOM   2133  CA  ARG A 133      56.710  55.090  82.960  1.00  0.00           C  
ATOM   2134  C   ARG A 133      58.200  54.800  83.210  1.00  0.00           C  
ATOM   2135  O   ARG A 133      58.800  55.610  83.870  1.00  0.00           O  
ATOM   2136  CB  ARG A 133      55.640  54.380  83.890  1.00  0.00           C  
ATOM   2137  CG  ARG A 133      54.380  55.230  84.270  1.00  0.00           C  
ATOM   2138  CD  ARG A 133      53.320  54.400  84.890  1.00  0.00           C  
ATOM   2139  NE  ARG A 133      52.100  55.280  85.130  1.00  0.00           N  
ATOM   2140  CZ  ARG A 133      51.940  56.190  86.120  1.00  0.00           C  
ATOM   2141  NH1 ARG A 133      52.840  56.240  87.080  1.00  0.00           N1+
ATOM   2142  NH2 ARG A 133      50.800  56.870  86.280  1.00  0.00           N  
ATOM   2143  HN  ARG A 133      55.720  53.970  81.540  1.00  0.00           H  
ATOM   2144  HA  ARG A 133      56.560  56.140  83.170  1.00  0.00           H  
ATOM   2145  HB1 ARG A 133      56.180  54.050  84.800  1.00  0.00           H  
ATOM   2146  HB2 ARG A 133      55.170  53.470  83.440  1.00  0.00           H  
ATOM   2147  HG1 ARG A 133      53.880  55.630  83.360  1.00  0.00           H  
ATOM   2148  HG2 ARG A 133      54.650  56.040  84.980  1.00  0.00           H  
ATOM   2149  HD1 ARG A 133      53.770  53.970  85.810  1.00  0.00           H  
ATOM   2150  HD2 ARG A 133      53.040  53.610  84.160  1.00  0.00           H  
ATOM   2151  HE  ARG A 133      51.350  55.360  84.470  1.00  0.00           H  
ATOM   2152 1HH1 ARG A 133      53.550  55.540  87.090  1.00  0.00           H  
ATOM   2153 2HH1 ARG A 133      52.760  56.860  87.860  1.00  0.00           H  
ATOM   2154 1HH2 ARG A 133      50.860  57.400  87.120  1.00  0.00           H  
ATOM   2155 2HH2 ARG A 133      50.170  56.910  85.510  1.00  0.00           H  
ATOM   2156  N   ILE A 134      58.790  53.740  82.770  1.00  0.00           N  
ATOM   2157  CA  ILE A 134      60.220  53.510  82.890  1.00  0.00           C  
ATOM   2158  C   ILE A 134      61.050  54.560  82.080  1.00  0.00           C  
ATOM   2159  O   ILE A 134      62.030  55.120  82.640  1.00  0.00           O  
ATOM   2160  CB  ILE A 134      60.660  52.160  82.270  1.00  0.00           C  
ATOM   2161  CG1 ILE A 134      60.010  50.960  82.950  1.00  0.00           C  
ATOM   2162  CG2 ILE A 134      62.210  52.010  82.170  1.00  0.00           C  
ATOM   2163  CD  ILE A 134      60.010  49.670  82.070  1.00  0.00           C  
ATOM   2164  HN  ILE A 134      58.150  53.050  82.460  1.00  0.00           H  
ATOM   2165  HA  ILE A 134      60.540  53.570  83.920  1.00  0.00           H  
ATOM   2166  HB  ILE A 134      60.360  52.090  81.210  1.00  0.00           H  
ATOM   2167 1HG1 ILE A 134      58.930  51.150  83.130  1.00  0.00           H  
ATOM   2168 2HG1 ILE A 134      60.510  50.650  83.890  1.00  0.00           H  
ATOM   2169 1HG2 ILE A 134      62.600  52.460  83.110  1.00  0.00           H  
ATOM   2170 2HG2 ILE A 134      62.640  52.510  81.290  1.00  0.00           H  
ATOM   2171 3HG2 ILE A 134      62.480  50.930  82.080  1.00  0.00           H  
ATOM   2172  HD1 ILE A 134      61.050  49.410  81.780  1.00  0.00           H  
ATOM   2173  HD2 ILE A 134      59.430  49.820  81.130  1.00  0.00           H  
ATOM   2174  HD3 ILE A 134      59.560  48.840  82.660  1.00  0.00           H  
ATOM   2175  N   SER A 135      60.670  54.860  80.820  1.00  0.00           N  
ATOM   2176  CA  SER A 135      61.360  55.850  80.010  1.00  0.00           C  
ATOM   2177  C   SER A 135      61.420  57.210  80.760  1.00  0.00           C  
ATOM   2178  O   SER A 135      62.480  57.840  80.740  1.00  0.00           O  
ATOM   2179  CB  SER A 135      60.730  55.900  78.570  1.00  0.00           C  
ATOM   2180  OG  SER A 135      60.710  54.570  78.000  1.00  0.00           O  
ATOM   2181  HN  SER A 135      59.940  54.380  80.340  1.00  0.00           H  
ATOM   2182  HA  SER A 135      62.350  55.430  79.920  1.00  0.00           H  
ATOM   2183  HB1 SER A 135      61.300  56.580  77.900  1.00  0.00           H  
ATOM   2184  HB2 SER A 135      59.690  56.290  78.680  1.00  0.00           H  
ATOM   2185  HG1 SER A 135      59.910  54.150  78.320  1.00  0.00           H  
ATOM   2186  N   ARG A 136      60.240  57.660  81.290  1.00  0.00           N  
ATOM   2187  CA  ARG A 136      60.200  58.890  82.060  1.00  0.00           C  
ATOM   2188  C   ARG A 136      60.980  58.890  83.380  1.00  0.00           C  
ATOM   2189  O   ARG A 136      61.710  59.850  83.680  1.00  0.00           O  
ATOM   2190  CB  ARG A 136      58.740  59.110  82.600  1.00  0.00           C  
ATOM   2191  CG  ARG A 136      58.580  60.420  83.450  1.00  0.00           C  
ATOM   2192  CD  ARG A 136      58.930  61.830  82.830  1.00  0.00           C  
ATOM   2193  NE  ARG A 136      58.620  62.990  83.710  1.00  0.00           N  
ATOM   2194  CZ  ARG A 136      58.410  64.200  83.180  1.00  0.00           C  
ATOM   2195  NH1 ARG A 136      58.220  64.490  81.940  1.00  0.00           N1+
ATOM   2196  NH2 ARG A 136      58.470  65.230  84.000  1.00  0.00           N  
ATOM   2197  HN  ARG A 136      59.380  57.160  81.240  1.00  0.00           H  
ATOM   2198  HA  ARG A 136      60.480  59.730  81.440  1.00  0.00           H  
ATOM   2199  HB1 ARG A 136      58.300  58.170  82.990  1.00  0.00           H  
ATOM   2200  HB2 ARG A 136      57.990  59.280  81.800  1.00  0.00           H  
ATOM   2201  HG1 ARG A 136      59.100  60.360  84.430  1.00  0.00           H  
ATOM   2202  HG2 ARG A 136      57.510  60.420  83.750  1.00  0.00           H  
ATOM   2203  HD1 ARG A 136      58.310  61.940  81.920  1.00  0.00           H  
ATOM   2204  HD2 ARG A 136      60.020  61.800  82.610  1.00  0.00           H  
ATOM   2205  HE  ARG A 136      58.560  62.900  84.700  1.00  0.00           H  
ATOM   2206 1HH1 ARG A 136      57.730  63.760  81.470  1.00  0.00           H  
ATOM   2207 2HH1 ARG A 136      57.820  65.390  81.760  1.00  0.00           H  
ATOM   2208 1HH2 ARG A 136      58.840  65.080  84.910  1.00  0.00           H  
ATOM   2209 2HH2 ARG A 136      58.630  66.070  83.470  1.00  0.00           H  
ATOM   2210  N   GLU A 137      61.010  57.760  84.160  1.00  0.00           N  
ATOM   2211  CA  GLU A 137      61.850  57.620  85.300  1.00  0.00           C  
ATOM   2212  C   GLU A 137      63.330  57.720  84.970  1.00  0.00           C  
ATOM   2213  O   GLU A 137      64.180  58.410  85.620  1.00  0.00           O  
ATOM   2214  CB  GLU A 137      61.480  56.370  86.150  1.00  0.00           C  
ATOM   2215  CG  GLU A 137      62.480  55.920  87.230  1.00  0.00           C  
ATOM   2216  CD  GLU A 137      61.800  54.870  88.080  1.00  0.00           C  
ATOM   2217  OE1 GLU A 137      61.300  53.840  87.540  1.00  0.00           O  
ATOM   2218  OE2 GLU A 137      61.750  54.970  89.400  1.00  0.00           O1-
ATOM   2219  HN  GLU A 137      60.400  56.990  83.970  1.00  0.00           H  
ATOM   2220  HA  GLU A 137      61.640  58.460  85.940  1.00  0.00           H  
ATOM   2221  HB1 GLU A 137      61.400  55.520  85.430  1.00  0.00           H  
ATOM   2222  HB2 GLU A 137      60.480  56.380  86.630  1.00  0.00           H  
ATOM   2223  HG1 GLU A 137      62.760  56.730  87.940  1.00  0.00           H  
ATOM   2224  HG2 GLU A 137      63.450  55.570  86.810  1.00  0.00           H  
ATOM   2225  N   MET A 138      63.740  57.020  83.870  1.00  0.00           N  
ATOM   2226  CA  MET A 138      65.090  56.850  83.270  1.00  0.00           C  
ATOM   2227  C   MET A 138      65.560  58.270  82.870  1.00  0.00           C  
ATOM   2228  O   MET A 138      66.660  58.780  83.170  1.00  0.00           O  
ATOM   2229  CB  MET A 138      65.270  55.760  82.180  1.00  0.00           C  
ATOM   2230  CG  MET A 138      66.690  55.810  81.600  1.00  0.00           C  
ATOM   2231  SD  MET A 138      66.770  54.520  80.270  1.00  0.00           S  
ATOM   2232  CE  MET A 138      65.580  55.380  79.200  1.00  0.00           C  
ATOM   2233  HN  MET A 138      63.100  56.410  83.410  1.00  0.00           H  
ATOM   2234  HA  MET A 138      65.820  56.600  84.030  1.00  0.00           H  
ATOM   2235  HB1 MET A 138      64.400  55.750  81.480  1.00  0.00           H  
ATOM   2236  HB2 MET A 138      65.190  54.860  82.820  1.00  0.00           H  
ATOM   2237  HG1 MET A 138      67.490  55.670  82.350  1.00  0.00           H  
ATOM   2238  HG2 MET A 138      66.900  56.710  80.980  1.00  0.00           H  
ATOM   2239  HE1 MET A 138      65.340  56.400  79.580  1.00  0.00           H  
ATOM   2240  HE2 MET A 138      64.550  54.960  79.230  1.00  0.00           H  
ATOM   2241  HE3 MET A 138      65.870  55.580  78.140  1.00  0.00           H  
ATOM   2242  N   PHE A 139      64.680  59.050  82.230  1.00  0.00           N  
ATOM   2243  CA  PHE A 139      64.880  60.400  81.700  1.00  0.00           C  
ATOM   2244  C   PHE A 139      65.080  61.490  82.760  1.00  0.00           C  
ATOM   2245  O   PHE A 139      65.930  62.320  82.690  1.00  0.00           O  
ATOM   2246  CB  PHE A 139      63.620  60.780  80.810  1.00  0.00           C  
ATOM   2247  CG  PHE A 139      64.000  60.530  79.330  1.00  0.00           C  
ATOM   2248  CD1 PHE A 139      64.770  59.420  78.940  1.00  0.00           C  
ATOM   2249  CD2 PHE A 139      63.820  61.590  78.380  1.00  0.00           C  
ATOM   2250  CE1 PHE A 139      65.140  59.230  77.660  1.00  0.00           C  
ATOM   2251  CE2 PHE A 139      64.100  61.380  77.020  1.00  0.00           C  
ATOM   2252  CZ  PHE A 139      64.730  60.100  76.670  1.00  0.00           C  
ATOM   2253  HN  PHE A 139      63.800  58.660  81.970  1.00  0.00           H  
ATOM   2254  HA  PHE A 139      65.800  60.380  81.140  1.00  0.00           H  
ATOM   2255  HB1 PHE A 139      63.440  61.870  80.850  1.00  0.00           H  
ATOM   2256  HB2 PHE A 139      62.680  60.250  81.100  1.00  0.00           H  
ATOM   2257  HD1 PHE A 139      64.940  58.640  79.680  1.00  0.00           H  
ATOM   2258  HD2 PHE A 139      63.530  62.600  78.620  1.00  0.00           H  
ATOM   2259  HE1 PHE A 139      65.830  58.400  77.610  1.00  0.00           H  
ATOM   2260  HE2 PHE A 139      63.900  62.050  76.200  1.00  0.00           H  
ATOM   2261  HZ  PHE A 139      65.080  59.970  75.650  1.00  0.00           H  
ATOM   2262  N   ILE A 140      64.390  61.570  83.920  1.00  0.00           N  
ATOM   2263  CA  ILE A 140      64.660  62.560  84.960  1.00  0.00           C  
ATOM   2264  C   ILE A 140      66.110  62.400  85.520  1.00  0.00           C  
ATOM   2265  O   ILE A 140      66.880  63.360  85.500  1.00  0.00           O  
ATOM   2266  CB  ILE A 140      63.720  62.440  86.180  1.00  0.00           C  
ATOM   2267  CG1 ILE A 140      62.240  62.610  85.750  1.00  0.00           C  
ATOM   2268  CG2 ILE A 140      64.000  63.630  87.160  1.00  0.00           C  
ATOM   2269  CD  ILE A 140      61.990  63.700  84.730  1.00  0.00           C  
ATOM   2270  HN  ILE A 140      63.590  61.000  84.090  1.00  0.00           H  
ATOM   2271  HA  ILE A 140      64.640  63.540  84.500  1.00  0.00           H  
ATOM   2272  HB  ILE A 140      63.940  61.430  86.600  1.00  0.00           H  
ATOM   2273 1HG1 ILE A 140      61.670  62.760  86.680  1.00  0.00           H  
ATOM   2274 2HG1 ILE A 140      61.930  61.670  85.250  1.00  0.00           H  
ATOM   2275 1HG2 ILE A 140      63.140  63.940  87.800  1.00  0.00           H  
ATOM   2276 2HG2 ILE A 140      64.190  64.500  86.500  1.00  0.00           H  
ATOM   2277 3HG2 ILE A 140      64.860  63.370  87.820  1.00  0.00           H  
ATOM   2278  HD1 ILE A 140      60.940  63.810  84.390  1.00  0.00           H  
ATOM   2279  HD2 ILE A 140      62.640  63.430  83.870  1.00  0.00           H  
ATOM   2280  HD3 ILE A 140      62.260  64.660  85.220  1.00  0.00           H  
ATOM   2281  N   ARG A 141      66.530  61.180  85.710  1.00  0.00           N  
ATOM   2282  CA  ARG A 141      67.880  60.940  86.090  1.00  0.00           C  
ATOM   2283  C   ARG A 141      68.940  61.310  85.020  1.00  0.00           C  
ATOM   2284  O   ARG A 141      70.030  61.930  85.240  1.00  0.00           O  
ATOM   2285  CB  ARG A 141      68.020  59.410  86.440  1.00  0.00           C  
ATOM   2286  CG  ARG A 141      67.430  59.040  87.840  1.00  0.00           C  
ATOM   2287  CD  ARG A 141      68.050  59.660  89.080  1.00  0.00           C  
ATOM   2288  NE  ARG A 141      67.720  61.090  89.190  1.00  0.00           N  
ATOM   2289  CZ  ARG A 141      66.590  61.660  89.600  1.00  0.00           C  
ATOM   2290  NH1 ARG A 141      66.780  62.930  90.000  1.00  0.00           N1+
ATOM   2291  NH2 ARG A 141      65.530  60.990  90.000  1.00  0.00           N  
ATOM   2292  HN  ARG A 141      65.860  60.440  85.730  1.00  0.00           H  
ATOM   2293  HA  ARG A 141      68.080  61.590  86.920  1.00  0.00           H  
ATOM   2294  HB1 ARG A 141      69.080  59.080  86.400  1.00  0.00           H  
ATOM   2295  HB2 ARG A 141      67.420  58.830  85.710  1.00  0.00           H  
ATOM   2296  HG1 ARG A 141      67.650  57.950  87.900  1.00  0.00           H  
ATOM   2297  HG2 ARG A 141      66.320  59.140  87.790  1.00  0.00           H  
ATOM   2298  HD1 ARG A 141      69.150  59.550  89.180  1.00  0.00           H  
ATOM   2299  HD2 ARG A 141      67.570  59.150  89.940  1.00  0.00           H  
ATOM   2300  HE  ARG A 141      68.510  61.670  89.010  1.00  0.00           H  
ATOM   2301 1HH1 ARG A 141      66.010  63.510  90.270  1.00  0.00           H  
ATOM   2302 2HH1 ARG A 141      67.680  63.330  89.780  1.00  0.00           H  
ATOM   2303 1HH2 ARG A 141      65.560  59.990  90.030  1.00  0.00           H  
ATOM   2304 2HH2 ARG A 141      65.060  61.480  90.730  1.00  0.00           H  
ATOM   2305  N   LEU A 142      68.690  60.920  83.670  1.00  0.00           N  
ATOM   2306  CA  LEU A 142      69.640  61.260  82.590  1.00  0.00           C  
ATOM   2307  C   LEU A 142      69.630  62.770  82.420  1.00  0.00           C  
ATOM   2308  O   LEU A 142      70.740  63.320  82.260  1.00  0.00           O  
ATOM   2309  CB  LEU A 142      69.150  60.610  81.260  1.00  0.00           C  
ATOM   2310  CG  LEU A 142      69.320  59.040  81.140  1.00  0.00           C  
ATOM   2311  CD1 LEU A 142      68.760  58.490  79.850  1.00  0.00           C  
ATOM   2312  CD2 LEU A 142      70.800  58.540  81.220  1.00  0.00           C  
ATOM   2313  HN  LEU A 142      67.860  60.410  83.430  1.00  0.00           H  
ATOM   2314  HA  LEU A 142      70.650  60.990  82.840  1.00  0.00           H  
ATOM   2315  HB1 LEU A 142      69.670  61.090  80.400  1.00  0.00           H  
ATOM   2316  HB2 LEU A 142      68.050  60.740  81.210  1.00  0.00           H  
ATOM   2317  HG  LEU A 142      68.680  58.690  81.980  1.00  0.00           H  
ATOM   2318 1HD1 LEU A 142      69.210  58.980  78.960  1.00  0.00           H  
ATOM   2319 2HD1 LEU A 142      67.660  58.620  79.710  1.00  0.00           H  
ATOM   2320 3HD1 LEU A 142      68.930  57.390  79.890  1.00  0.00           H  
ATOM   2321 1HD2 LEU A 142      71.240  58.790  82.210  1.00  0.00           H  
ATOM   2322 2HD2 LEU A 142      71.320  59.170  80.470  1.00  0.00           H  
ATOM   2323 3HD2 LEU A 142      70.930  57.470  80.950  1.00  0.00           H  
ATOM   2324  N   VAL A 143      68.450  63.470  82.390  1.00  0.00           N  
ATOM   2325  CA  VAL A 143      68.360  64.880  82.260  1.00  0.00           C  
ATOM   2326  C   VAL A 143      69.050  65.740  83.340  1.00  0.00           C  
ATOM   2327  O   VAL A 143      69.580  66.880  83.110  1.00  0.00           O  
ATOM   2328  CB  VAL A 143      66.970  65.410  81.860  1.00  0.00           C  
ATOM   2329  CG1 VAL A 143      66.020  65.470  83.070  1.00  0.00           C  
ATOM   2330  CG2 VAL A 143      67.090  66.740  81.150  1.00  0.00           C  
ATOM   2331  HN  VAL A 143      67.560  63.010  82.430  1.00  0.00           H  
ATOM   2332  HA  VAL A 143      69.080  65.050  81.470  1.00  0.00           H  
ATOM   2333  HB  VAL A 143      66.490  64.620  81.240  1.00  0.00           H  
ATOM   2334 1HG1 VAL A 143      64.980  65.620  82.700  1.00  0.00           H  
ATOM   2335 2HG1 VAL A 143      66.270  66.320  83.750  1.00  0.00           H  
ATOM   2336 3HG1 VAL A 143      66.220  64.500  83.570  1.00  0.00           H  
ATOM   2337 1HG2 VAL A 143      68.120  66.860  80.740  1.00  0.00           H  
ATOM   2338 2HG2 VAL A 143      67.030  67.680  81.740  1.00  0.00           H  
ATOM   2339 3HG2 VAL A 143      66.280  66.850  80.400  1.00  0.00           H  
ATOM   2340  N   GLU A 144      69.050  65.260  84.650  1.00  0.00           N  
ATOM   2341  CA  GLU A 144      69.930  65.740  85.680  1.00  0.00           C  
ATOM   2342  C   GLU A 144      71.430  65.590  85.340  1.00  0.00           C  
ATOM   2343  O   GLU A 144      72.230  66.430  85.700  1.00  0.00           O  
ATOM   2344  CB  GLU A 144      69.460  65.050  87.020  1.00  0.00           C  
ATOM   2345  CG  GLU A 144      70.410  65.040  88.170  1.00  0.00           C  
ATOM   2346  CD  GLU A 144      69.970  64.150  89.310  1.00  0.00           C  
ATOM   2347  OE1 GLU A 144      69.870  62.920  89.180  1.00  0.00           O  
ATOM   2348  OE2 GLU A 144      69.670  64.770  90.330  1.00  0.00           O1-
ATOM   2349  HN  GLU A 144      68.410  64.520  84.860  1.00  0.00           H  
ATOM   2350  HA  GLU A 144      69.790  66.800  85.840  1.00  0.00           H  
ATOM   2351  HB1 GLU A 144      69.210  63.990  86.800  1.00  0.00           H  
ATOM   2352  HB2 GLU A 144      68.490  65.530  87.250  1.00  0.00           H  
ATOM   2353  HG1 GLU A 144      70.570  66.070  88.560  1.00  0.00           H  
ATOM   2354  HG2 GLU A 144      71.390  64.570  87.970  1.00  0.00           H  
ATOM   2355  N   LYS A 145      71.830  64.520  84.680  1.00  0.00           N  
ATOM   2356  CA  LYS A 145      73.240  64.310  84.290  1.00  0.00           C  
ATOM   2357  C   LYS A 145      73.620  65.240  83.170  1.00  0.00           C  
ATOM   2358  O   LYS A 145      74.400  66.150  83.280  1.00  0.00           O  
ATOM   2359  CB  LYS A 145      73.700  62.900  84.070  1.00  0.00           C  
ATOM   2360  CG  LYS A 145      73.540  61.920  85.290  1.00  0.00           C  
ATOM   2361  CD  LYS A 145      74.510  62.390  86.420  1.00  0.00           C  
ATOM   2362  CE  LYS A 145      74.730  61.390  87.560  1.00  0.00           C  
ATOM   2363  NZ  LYS A 145      75.480  62.030  88.700  1.00  0.00           N1+
ATOM   2364  HN  LYS A 145      71.150  63.820  84.490  1.00  0.00           H  
ATOM   2365  HA  LYS A 145      73.910  64.570  85.090  1.00  0.00           H  
ATOM   2366  HB1 LYS A 145      74.730  62.840  83.670  1.00  0.00           H  
ATOM   2367  HB2 LYS A 145      73.070  62.470  83.260  1.00  0.00           H  
ATOM   2368  HG1 LYS A 145      73.780  60.920  84.860  1.00  0.00           H  
ATOM   2369  HG2 LYS A 145      72.480  61.930  85.620  1.00  0.00           H  
ATOM   2370  HD1 LYS A 145      73.990  63.230  86.920  1.00  0.00           H  
ATOM   2371  HD2 LYS A 145      75.420  62.930  86.060  1.00  0.00           H  
ATOM   2372  HE1 LYS A 145      75.370  60.540  87.210  1.00  0.00           H  
ATOM   2373  HE2 LYS A 145      73.780  60.980  87.950  1.00  0.00           H  
ATOM   2374  HZ1 LYS A 145      74.980  62.900  88.980  1.00  0.00           H  
ATOM   2375  HZ2 LYS A 145      76.460  62.120  88.360  1.00  0.00           H  
ATOM   2376  HZ3 LYS A 145      75.420  61.480  89.580  1.00  0.00           H  
ATOM   2377  N   LEU A 146      73.060  65.040  81.980  1.00  0.00           N  
ATOM   2378  CA  LEU A 146      73.350  65.820  80.810  1.00  0.00           C  
ATOM   2379  C   LEU A 146      72.110  66.310  80.210  1.00  0.00           C  
ATOM   2380  O   LEU A 146      71.020  65.840  80.560  1.00  0.00           O  
ATOM   2381  CB  LEU A 146      74.080  64.970  79.770  1.00  0.00           C  
ATOM   2382  CG  LEU A 146      75.570  64.840  80.180  1.00  0.00           C  
ATOM   2383  CD1 LEU A 146      76.100  63.560  79.650  1.00  0.00           C  
ATOM   2384  CD2 LEU A 146      76.400  65.970  79.570  1.00  0.00           C  
ATOM   2385  HN  LEU A 146      72.320  64.390  81.840  1.00  0.00           H  
ATOM   2386  HA  LEU A 146      73.930  66.710  81.020  1.00  0.00           H  
ATOM   2387  HB1 LEU A 146      74.040  65.290  78.710  1.00  0.00           H  
ATOM   2388  HB2 LEU A 146      73.550  64.000  79.910  1.00  0.00           H  
ATOM   2389  HG  LEU A 146      75.610  64.940  81.290  1.00  0.00           H  
ATOM   2390 1HD1 LEU A 146      75.600  62.700  80.130  1.00  0.00           H  
ATOM   2391 2HD1 LEU A 146      77.200  63.510  79.830  1.00  0.00           H  
ATOM   2392 3HD1 LEU A 146      75.910  63.570  78.550  1.00  0.00           H  
ATOM   2393 1HD2 LEU A 146      77.510  65.960  79.700  1.00  0.00           H  
ATOM   2394 2HD2 LEU A 146      76.020  66.970  79.880  1.00  0.00           H  
ATOM   2395 3HD2 LEU A 146      76.210  65.870  78.480  1.00  0.00           H  
ATOM   2396  N   PRO A 147      72.120  67.390  79.330  1.00  0.00           N  
ATOM   2397  CA  PRO A 147      70.970  67.630  78.350  1.00  0.00           C  
ATOM   2398  C   PRO A 147      70.690  66.430  77.420  1.00  0.00           C  
ATOM   2399  O   PRO A 147      71.570  65.650  77.080  1.00  0.00           O  
ATOM   2400  CB  PRO A 147      71.390  68.920  77.590  1.00  0.00           C  
ATOM   2401  CG  PRO A 147      72.910  68.940  77.640  1.00  0.00           C  
ATOM   2402  CD  PRO A 147      73.310  68.170  78.870  1.00  0.00           C  
ATOM   2403  HA  PRO A 147      70.160  67.710  79.050  1.00  0.00           H  
ATOM   2404  HB1 PRO A 147      71.050  69.800  78.170  1.00  0.00           H  
ATOM   2405  HB2 PRO A 147      70.970  68.960  76.560  1.00  0.00           H  
ATOM   2406  HG1 PRO A 147      73.410  68.510  76.750  1.00  0.00           H  
ATOM   2407  HG2 PRO A 147      73.360  69.960  77.680  1.00  0.00           H  
ATOM   2408  HD1 PRO A 147      74.080  67.380  78.720  1.00  0.00           H  
ATOM   2409  HD2 PRO A 147      73.640  68.850  79.690  1.00  0.00           H  
ATOM   2410  N   ILE A 148      69.410  66.280  77.030  1.00  0.00           N  
ATOM   2411  CA  ILE A 148      68.820  65.220  76.190  1.00  0.00           C  
ATOM   2412  C   ILE A 148      68.520  65.690  74.750  1.00  0.00           C  
ATOM   2413  O   ILE A 148      67.820  66.660  74.540  1.00  0.00           O  
ATOM   2414  CB  ILE A 148      67.560  64.530  76.720  1.00  0.00           C  
ATOM   2415  CG1 ILE A 148      67.920  63.920  78.090  1.00  0.00           C  
ATOM   2416  CG2 ILE A 148      67.050  63.460  75.810  1.00  0.00           C  
ATOM   2417  CD  ILE A 148      69.140  63.050  78.030  1.00  0.00           C  
ATOM   2418  HN  ILE A 148      68.720  66.840  77.480  1.00  0.00           H  
ATOM   2419  HA  ILE A 148      69.600  64.480  76.170  1.00  0.00           H  
ATOM   2420  HB  ILE A 148      66.820  65.340  76.890  1.00  0.00           H  
ATOM   2421 1HG1 ILE A 148      67.160  63.220  78.510  1.00  0.00           H  
ATOM   2422 2HG1 ILE A 148      68.100  64.750  78.800  1.00  0.00           H  
ATOM   2423 1HG2 ILE A 148      66.070  63.050  76.150  1.00  0.00           H  
ATOM   2424 2HG2 ILE A 148      67.710  62.580  75.700  1.00  0.00           H  
ATOM   2425 3HG2 ILE A 148      66.750  63.810  74.800  1.00  0.00           H  
ATOM   2426  HD1 ILE A 148      69.030  62.290  77.220  1.00  0.00           H  
ATOM   2427  HD2 ILE A 148      69.200  62.450  78.970  1.00  0.00           H  
ATOM   2428  HD3 ILE A 148      70.080  63.590  77.800  1.00  0.00           H  
ATOM   2429  N   ALA A 149      68.950  64.950  73.760  1.00  0.00           N  
ATOM   2430  CA  ALA A 149      68.650  65.130  72.340  1.00  0.00           C  
ATOM   2431  C   ALA A 149      67.890  63.920  71.930  1.00  0.00           C  
ATOM   2432  O   ALA A 149      68.270  62.800  72.200  1.00  0.00           O  
ATOM   2433  CB  ALA A 149      69.900  65.250  71.400  1.00  0.00           C  
ATOM   2434  HN  ALA A 149      69.560  64.180  73.930  1.00  0.00           H  
ATOM   2435  HA  ALA A 149      68.040  66.000  72.160  1.00  0.00           H  
ATOM   2436  HB1 ALA A 149      69.560  65.430  70.360  1.00  0.00           H  
ATOM   2437  HB2 ALA A 149      70.520  64.360  71.640  1.00  0.00           H  
ATOM   2438  HB3 ALA A 149      70.300  66.200  71.800  1.00  0.00           H  
ATOM   2439  N   GLY A 150      66.750  64.130  71.220  1.00  0.00           N  
ATOM   2440  CA  GLY A 150      65.870  63.150  70.810  1.00  0.00           C  
ATOM   2441  C   GLY A 150      65.670  63.170  69.320  1.00  0.00           C  
ATOM   2442  O   GLY A 150      66.320  63.920  68.610  1.00  0.00           O  
ATOM   2443  HN  GLY A 150      66.590  65.020  70.800  1.00  0.00           H  
ATOM   2444  HA1 GLY A 150      64.880  63.240  71.230  1.00  0.00           H  
ATOM   2445  HA2 GLY A 150      66.180  62.170  71.120  1.00  0.00           H  
ATOM   2446  N   GLU A 151      64.740  62.340  68.830  1.00  0.00           N  
ATOM   2447  CA  GLU A 151      64.360  62.240  67.450  1.00  0.00           C  
ATOM   2448  C   GLU A 151      62.980  61.820  67.290  1.00  0.00           C  
ATOM   2449  O   GLU A 151      62.430  60.960  68.070  1.00  0.00           O  
ATOM   2450  CB  GLU A 151      65.290  61.250  66.700  1.00  0.00           C  
ATOM   2451  CG  GLU A 151      65.030  60.970  65.210  1.00  0.00           C  
ATOM   2452  CD  GLU A 151      66.190  60.280  64.580  1.00  0.00           C  
ATOM   2453  OE1 GLU A 151      66.040  59.110  64.080  1.00  0.00           O  
ATOM   2454  OE2 GLU A 151      67.310  60.870  64.510  1.00  0.00           O1-
ATOM   2455  HN  GLU A 151      64.330  61.760  69.520  1.00  0.00           H  
ATOM   2456  HA  GLU A 151      64.460  63.200  66.960  1.00  0.00           H  
ATOM   2457  HB1 GLU A 151      65.230  60.330  67.320  1.00  0.00           H  
ATOM   2458  HB2 GLU A 151      66.320  61.630  66.860  1.00  0.00           H  
ATOM   2459  HG1 GLU A 151      64.730  61.850  64.600  1.00  0.00           H  
ATOM   2460  HG2 GLU A 151      64.140  60.330  65.070  1.00  0.00           H  
ATOM   2461  N   MET A 152      62.210  62.490  66.410  1.00  0.00           N  
ATOM   2462  CA  MET A 152      60.780  62.230  66.400  1.00  0.00           C  
ATOM   2463  C   MET A 152      60.400  61.650  65.050  1.00  0.00           C  
ATOM   2464  O   MET A 152      60.530  62.390  64.020  1.00  0.00           O  
ATOM   2465  CB  MET A 152      59.890  63.570  66.660  1.00  0.00           C  
ATOM   2466  CG  MET A 152      60.380  64.390  67.870  1.00  0.00           C  
ATOM   2467  SD  MET A 152      61.790  65.470  67.770  1.00  0.00           S  
ATOM   2468  CE  MET A 152      62.100  65.300  69.540  1.00  0.00           C  
ATOM   2469  HN  MET A 152      62.490  63.310  65.920  1.00  0.00           H  
ATOM   2470  HA  MET A 152      60.540  61.550  67.200  1.00  0.00           H  
ATOM   2471  HB1 MET A 152      58.840  63.230  66.720  1.00  0.00           H  
ATOM   2472  HB2 MET A 152      59.970  64.300  65.820  1.00  0.00           H  
ATOM   2473  HG1 MET A 152      60.530  63.600  68.640  1.00  0.00           H  
ATOM   2474  HG2 MET A 152      59.450  64.870  68.230  1.00  0.00           H  
ATOM   2475  HE1 MET A 152      61.210  65.570  70.140  1.00  0.00           H  
ATOM   2476  HE2 MET A 152      62.870  66.020  69.880  1.00  0.00           H  
ATOM   2477  HE3 MET A 152      62.460  64.300  69.870  1.00  0.00           H  
ATOM   2478  N   LEU A 153      59.860  60.480  65.060  1.00  0.00           N  
ATOM   2479  CA  LEU A 153      59.460  59.840  63.830  1.00  0.00           C  
ATOM   2480  C   LEU A 153      57.980  59.560  64.060  1.00  0.00           C  
ATOM   2481  O   LEU A 153      57.310  58.650  63.460  1.00  0.00           O  
ATOM   2482  CB  LEU A 153      60.120  58.520  63.530  1.00  0.00           C  
ATOM   2483  CG  LEU A 153      61.640  58.600  63.400  1.00  0.00           C  
ATOM   2484  CD1 LEU A 153      62.290  58.290  64.760  1.00  0.00           C  
ATOM   2485  CD2 LEU A 153      62.170  57.710  62.250  1.00  0.00           C  
ATOM   2486  HN  LEU A 153      59.920  59.910  65.870  1.00  0.00           H  
ATOM   2487  HA  LEU A 153      59.560  60.430  62.930  1.00  0.00           H  
ATOM   2488  HB1 LEU A 153      59.590  58.270  62.590  1.00  0.00           H  
ATOM   2489  HB2 LEU A 153      59.870  57.800  64.340  1.00  0.00           H  
ATOM   2490  HG  LEU A 153      61.920  59.650  63.150  1.00  0.00           H  
ATOM   2491 1HD1 LEU A 153      62.030  57.240  65.040  1.00  0.00           H  
ATOM   2492 2HD1 LEU A 153      62.010  58.980  65.580  1.00  0.00           H  
ATOM   2493 3HD1 LEU A 153      63.400  58.230  64.690  1.00  0.00           H  
ATOM   2494 1HD2 LEU A 153      61.400  57.870  61.460  1.00  0.00           H  
ATOM   2495 2HD2 LEU A 153      62.130  56.610  62.440  1.00  0.00           H  
ATOM   2496 3HD2 LEU A 153      63.160  58.020  61.870  1.00  0.00           H  
ATOM   2497  N   ASP A 154      57.340  60.400  64.940  1.00  0.00           N  
ATOM   2498  CA  ASP A 154      55.890  60.310  65.150  1.00  0.00           C  
ATOM   2499  C   ASP A 154      55.380  61.670  65.570  1.00  0.00           C  
ATOM   2500  O   ASP A 154      56.150  62.430  66.150  1.00  0.00           O  
ATOM   2501  CB  ASP A 154      55.540  59.100  66.110  1.00  0.00           C  
ATOM   2502  CG  ASP A 154      54.110  59.030  66.580  1.00  0.00           C  
ATOM   2503  OD1 ASP A 154      53.170  59.520  65.910  1.00  0.00           O  
ATOM   2504  OD2 ASP A 154      53.860  58.210  67.510  1.00  0.00           O1-
ATOM   2505  HN  ASP A 154      57.710  61.210  65.380  1.00  0.00           H  
ATOM   2506  HA  ASP A 154      55.440  60.270  64.170  1.00  0.00           H  
ATOM   2507  HB1 ASP A 154      56.250  59.270  66.940  1.00  0.00           H  
ATOM   2508  HB2 ASP A 154      55.910  58.160  65.650  1.00  0.00           H  
ATOM   2509  N   THR A 155      54.140  62.070  65.270  1.00  0.00           N  
ATOM   2510  CA  THR A 155      53.630  63.370  65.720  1.00  0.00           C  
ATOM   2511  C   THR A 155      52.860  63.280  67.010  1.00  0.00           C  
ATOM   2512  O   THR A 155      52.640  64.220  67.730  1.00  0.00           O  
ATOM   2513  CB  THR A 155      52.640  64.030  64.690  1.00  0.00           C  
ATOM   2514  CG2 THR A 155      53.490  64.370  63.510  1.00  0.00           C  
ATOM   2515  OG1 THR A 155      51.640  63.090  64.300  1.00  0.00           O  
ATOM   2516  HN  THR A 155      53.430  61.460  64.930  1.00  0.00           H  
ATOM   2517  HA  THR A 155      54.500  63.970  65.930  1.00  0.00           H  
ATOM   2518  HB  THR A 155      52.230  64.980  65.080  1.00  0.00           H  
ATOM   2519  HG1 THR A 155      51.040  63.580  63.730  1.00  0.00           H  
ATOM   2520 1HG2 THR A 155      54.290  65.080  63.810  1.00  0.00           H  
ATOM   2521 2HG2 THR A 155      52.920  64.780  62.650  1.00  0.00           H  
ATOM   2522 3HG2 THR A 155      54.120  63.520  63.150  1.00  0.00           H  
ATOM   2523  N   ILE A 156      52.610  61.990  67.390  1.00  0.00           N  
ATOM   2524  CA  ILE A 156      51.830  61.670  68.580  1.00  0.00           C  
ATOM   2525  C   ILE A 156      52.700  61.250  69.800  1.00  0.00           C  
ATOM   2526  O   ILE A 156      52.590  61.830  70.880  1.00  0.00           O  
ATOM   2527  CB  ILE A 156      50.680  60.650  68.230  1.00  0.00           C  
ATOM   2528  CG1 ILE A 156      49.700  61.230  67.180  1.00  0.00           C  
ATOM   2529  CG2 ILE A 156      50.030  60.050  69.520  1.00  0.00           C  
ATOM   2530  CD  ILE A 156      48.690  60.140  66.510  1.00  0.00           C  
ATOM   2531  HN  ILE A 156      52.880  61.330  66.690  1.00  0.00           H  
ATOM   2532  HA  ILE A 156      51.260  62.530  68.900  1.00  0.00           H  
ATOM   2533  HB  ILE A 156      51.120  59.770  67.720  1.00  0.00           H  
ATOM   2534 1HG1 ILE A 156      50.230  61.630  66.290  1.00  0.00           H  
ATOM   2535 2HG1 ILE A 156      49.090  62.020  67.660  1.00  0.00           H  
ATOM   2536 1HG2 ILE A 156      49.240  59.320  69.240  1.00  0.00           H  
ATOM   2537 2HG2 ILE A 156      49.500  60.800  70.140  1.00  0.00           H  
ATOM   2538 3HG2 ILE A 156      50.730  59.500  70.180  1.00  0.00           H  
ATOM   2539  HD1 ILE A 156      49.000  59.090  66.680  1.00  0.00           H  
ATOM   2540  HD2 ILE A 156      48.770  60.440  65.440  1.00  0.00           H  
ATOM   2541  HD3 ILE A 156      47.650  60.360  66.830  1.00  0.00           H  
ATOM   2542  N   SER A 157      53.550  60.180  69.630  1.00  0.00           N  
ATOM   2543  CA  SER A 157      54.360  59.490  70.710  1.00  0.00           C  
ATOM   2544  C   SER A 157      55.370  60.460  71.440  1.00  0.00           C  
ATOM   2545  O   SER A 157      55.380  60.490  72.690  1.00  0.00           O  
ATOM   2546  CB  SER A 157      55.110  58.250  70.320  1.00  0.00           C  
ATOM   2547  OG  SER A 157      54.210  57.280  69.890  1.00  0.00           O  
ATOM   2548  HN  SER A 157      53.510  59.670  68.770  1.00  0.00           H  
ATOM   2549  HA  SER A 157      53.650  59.230  71.480  1.00  0.00           H  
ATOM   2550  HB1 SER A 157      55.590  57.820  71.220  1.00  0.00           H  
ATOM   2551  HB2 SER A 157      55.820  58.230  69.460  1.00  0.00           H  
ATOM   2552  HG1 SER A 157      54.070  57.560  68.980  1.00  0.00           H  
ATOM   2553  N   PRO A 158      56.160  61.310  70.740  1.00  0.00           N  
ATOM   2554  CA  PRO A 158      57.210  62.000  71.460  1.00  0.00           C  
ATOM   2555  C   PRO A 158      56.700  63.220  72.240  1.00  0.00           C  
ATOM   2556  O   PRO A 158      57.460  63.950  72.910  1.00  0.00           O  
ATOM   2557  CB  PRO A 158      58.210  62.520  70.390  1.00  0.00           C  
ATOM   2558  CG  PRO A 158      57.860  61.560  69.180  1.00  0.00           C  
ATOM   2559  CD  PRO A 158      56.380  61.340  69.280  1.00  0.00           C  
ATOM   2560  HA  PRO A 158      57.840  61.350  72.050  1.00  0.00           H  
ATOM   2561  HB1 PRO A 158      59.270  62.490  70.740  1.00  0.00           H  
ATOM   2562  HB2 PRO A 158      57.960  63.540  70.050  1.00  0.00           H  
ATOM   2563  HG1 PRO A 158      58.150  61.980  68.190  1.00  0.00           H  
ATOM   2564  HG2 PRO A 158      58.510  60.690  69.390  1.00  0.00           H  
ATOM   2565  HD1 PRO A 158      55.740  62.160  68.890  1.00  0.00           H  
ATOM   2566  HD2 PRO A 158      56.020  60.420  68.780  1.00  0.00           H  
ATOM   2567  N   GLN A 159      55.360  63.450  72.210  1.00  0.00           N  
ATOM   2568  CA  GLN A 159      54.660  64.580  72.900  1.00  0.00           C  
ATOM   2569  C   GLN A 159      54.520  64.220  74.390  1.00  0.00           C  
ATOM   2570  O   GLN A 159      54.420  65.120  75.200  1.00  0.00           O  
ATOM   2571  CB  GLN A 159      53.320  64.880  72.140  1.00  0.00           C  
ATOM   2572  CG  GLN A 159      53.480  65.070  70.660  1.00  0.00           C  
ATOM   2573  CD  GLN A 159      54.660  66.080  70.410  1.00  0.00           C  
ATOM   2574  NE2 GLN A 159      54.400  67.400  70.630  1.00  0.00           N  
ATOM   2575  OE1 GLN A 159      55.770  65.800  69.980  1.00  0.00           O  
ATOM   2576  HN  GLN A 159      54.850  63.040  71.460  1.00  0.00           H  
ATOM   2577  HA  GLN A 159      55.310  65.450  72.870  1.00  0.00           H  
ATOM   2578  HB1 GLN A 159      52.960  65.870  72.490  1.00  0.00           H  
ATOM   2579  HB2 GLN A 159      52.630  64.070  72.460  1.00  0.00           H  
ATOM   2580  HG1 GLN A 159      52.540  65.350  70.140  1.00  0.00           H  
ATOM   2581  HG2 GLN A 159      53.760  64.140  70.130  1.00  0.00           H  
ATOM   2582 1HE2 GLN A 159      55.160  68.040  70.790  1.00  0.00           H  
ATOM   2583 2HE2 GLN A 159      53.480  67.450  71.000  1.00  0.00           H  
ATOM   2584  N   PHE A 160      54.650  62.890  74.720  1.00  0.00           N  
ATOM   2585  CA  PHE A 160      54.610  62.400  76.090  1.00  0.00           C  
ATOM   2586  C   PHE A 160      55.860  62.690  76.980  1.00  0.00           C  
ATOM   2587  O   PHE A 160      55.850  62.520  78.210  1.00  0.00           O  
ATOM   2588  CB  PHE A 160      54.450  60.840  76.000  1.00  0.00           C  
ATOM   2589  CG  PHE A 160      53.030  60.420  75.640  1.00  0.00           C  
ATOM   2590  CD1 PHE A 160      52.200  59.750  76.570  1.00  0.00           C  
ATOM   2591  CD2 PHE A 160      52.410  60.800  74.410  1.00  0.00           C  
ATOM   2592  CE1 PHE A 160      50.890  59.450  76.310  1.00  0.00           C  
ATOM   2593  CE2 PHE A 160      51.030  60.580  74.180  1.00  0.00           C  
ATOM   2594  CZ  PHE A 160      50.260  59.830  75.090  1.00  0.00           C  
ATOM   2595  HN  PHE A 160      54.730  62.270  73.940  1.00  0.00           H  
ATOM   2596  HA  PHE A 160      53.810  62.870  76.630  1.00  0.00           H  
ATOM   2597  HB1 PHE A 160      54.630  60.400  77.000  1.00  0.00           H  
ATOM   2598  HB2 PHE A 160      55.170  60.370  75.300  1.00  0.00           H  
ATOM   2599  HD1 PHE A 160      52.590  59.400  77.510  1.00  0.00           H  
ATOM   2600  HD2 PHE A 160      52.980  61.270  73.630  1.00  0.00           H  
ATOM   2601  HE1 PHE A 160      50.390  58.830  77.040  1.00  0.00           H  
ATOM   2602  HE2 PHE A 160      50.600  60.640  73.190  1.00  0.00           H  
ATOM   2603  HZ  PHE A 160      49.240  59.510  74.950  1.00  0.00           H  
ATOM   2604  N   LEU A 161      57.010  63.030  76.350  1.00  0.00           N  
ATOM   2605  CA  LEU A 161      58.230  63.400  76.990  1.00  0.00           C  
ATOM   2606  C   LEU A 161      58.860  64.680  76.510  1.00  0.00           C  
ATOM   2607  O   LEU A 161      60.040  64.920  76.680  1.00  0.00           O  
ATOM   2608  CB  LEU A 161      59.330  62.220  76.990  1.00  0.00           C  
ATOM   2609  CG  LEU A 161      58.970  61.010  77.830  1.00  0.00           C  
ATOM   2610  CD1 LEU A 161      59.920  59.930  77.320  1.00  0.00           C  
ATOM   2611  CD2 LEU A 161      59.100  61.090  79.370  1.00  0.00           C  
ATOM   2612  HN  LEU A 161      56.980  62.930  75.360  1.00  0.00           H  
ATOM   2613  HA  LEU A 161      58.100  63.440  78.060  1.00  0.00           H  
ATOM   2614  HB1 LEU A 161      60.320  62.570  77.330  1.00  0.00           H  
ATOM   2615  HB2 LEU A 161      59.370  61.770  75.980  1.00  0.00           H  
ATOM   2616  HG  LEU A 161      57.880  60.850  77.640  1.00  0.00           H  
ATOM   2617 1HD1 LEU A 161      60.990  60.200  77.440  1.00  0.00           H  
ATOM   2618 2HD1 LEU A 161      59.780  59.790  76.220  1.00  0.00           H  
ATOM   2619 3HD1 LEU A 161      59.670  59.040  77.920  1.00  0.00           H  
ATOM   2620 1HD2 LEU A 161      60.140  61.420  79.570  1.00  0.00           H  
ATOM   2621 2HD2 LEU A 161      58.900  60.100  79.820  1.00  0.00           H  
ATOM   2622 3HD2 LEU A 161      58.340  61.800  79.780  1.00  0.00           H  
ATOM   2623  N   SER A 162      57.990  65.530  75.810  1.00  0.00           N  
ATOM   2624  CA  SER A 162      58.240  66.630  74.890  1.00  0.00           C  
ATOM   2625  C   SER A 162      59.190  67.690  75.420  1.00  0.00           C  
ATOM   2626  O   SER A 162      60.090  68.150  74.690  1.00  0.00           O  
ATOM   2627  CB  SER A 162      56.910  67.450  74.680  1.00  0.00           C  
ATOM   2628  OG  SER A 162      57.000  68.400  73.620  1.00  0.00           O  
ATOM   2629  HN  SER A 162      57.070  65.140  75.780  1.00  0.00           H  
ATOM   2630  HA  SER A 162      58.570  66.230  73.950  1.00  0.00           H  
ATOM   2631  HB1 SER A 162      56.620  67.920  75.650  1.00  0.00           H  
ATOM   2632  HB2 SER A 162      56.080  66.800  74.360  1.00  0.00           H  
ATOM   2633  HG1 SER A 162      57.350  67.930  72.870  1.00  0.00           H  
ATOM   2634  N   ASP A 163      58.950  68.030  76.630  1.00  0.00           N  
ATOM   2635  CA  ASP A 163      59.670  68.950  77.480  1.00  0.00           C  
ATOM   2636  C   ASP A 163      61.110  68.670  77.720  1.00  0.00           C  
ATOM   2637  O   ASP A 163      61.900  69.670  77.770  1.00  0.00           O  
ATOM   2638  CB  ASP A 163      59.040  69.060  78.820  1.00  0.00           C  
ATOM   2639  CG  ASP A 163      57.550  69.210  78.920  1.00  0.00           C  
ATOM   2640  OD1 ASP A 163      56.750  68.910  77.940  1.00  0.00           O  
ATOM   2641  OD2 ASP A 163      57.060  69.460  80.060  1.00  0.00           O1-
ATOM   2642  HN  ASP A 163      58.090  67.700  77.010  1.00  0.00           H  
ATOM   2643  HA  ASP A 163      59.560  69.910  77.000  1.00  0.00           H  
ATOM   2644  HB1 ASP A 163      59.430  69.840  79.500  1.00  0.00           H  
ATOM   2645  HB2 ASP A 163      59.200  68.140  79.430  1.00  0.00           H  
ATOM   2646  N   CYS A 164      61.600  67.420  77.830  1.00  0.00           N  
ATOM   2647  CA  CYS A 164      62.990  67.110  78.080  1.00  0.00           C  
ATOM   2648  C   CYS A 164      63.970  67.350  76.960  1.00  0.00           C  
ATOM   2649  O   CYS A 164      65.190  67.360  77.170  1.00  0.00           O  
ATOM   2650  CB  CYS A 164      63.080  65.640  78.480  1.00  0.00           C  
ATOM   2651  SG  CYS A 164      62.260  65.350  80.030  1.00  0.00           S  
ATOM   2652  HN  CYS A 164      60.940  66.700  77.630  1.00  0.00           H  
ATOM   2653  HA  CYS A 164      63.210  67.770  78.900  1.00  0.00           H  
ATOM   2654  HB1 CYS A 164      64.130  65.350  78.690  1.00  0.00           H  
ATOM   2655  HB2 CYS A 164      62.620  64.940  77.750  1.00  0.00           H  
ATOM   2656  HG1 CYS A 164      61.170  64.920  79.420  1.00  0.00           H  
ATOM   2657  N   PHE A 165      63.510  67.500  75.680  1.00  0.00           N  
ATOM   2658  CA  PHE A 165      64.250  67.730  74.470  1.00  0.00           C  
ATOM   2659  C   PHE A 165      64.940  69.090  74.400  1.00  0.00           C  
ATOM   2660  O   PHE A 165      64.360  70.150  74.220  1.00  0.00           O  
ATOM   2661  CB  PHE A 165      63.450  67.330  73.180  1.00  0.00           C  
ATOM   2662  CG  PHE A 165      62.850  65.960  73.210  1.00  0.00           C  
ATOM   2663  CD1 PHE A 165      61.470  65.610  73.150  1.00  0.00           C  
ATOM   2664  CD2 PHE A 165      63.770  64.850  73.380  1.00  0.00           C  
ATOM   2665  CE1 PHE A 165      61.080  64.270  73.150  1.00  0.00           C  
ATOM   2666  CE2 PHE A 165      63.370  63.570  73.510  1.00  0.00           C  
ATOM   2667  CZ  PHE A 165      62.030  63.290  73.390  1.00  0.00           C  
ATOM   2668  HN  PHE A 165      62.530  67.370  75.520  1.00  0.00           H  
ATOM   2669  HA  PHE A 165      65.050  67.040  74.710  1.00  0.00           H  
ATOM   2670  HB1 PHE A 165      64.070  67.410  72.270  1.00  0.00           H  
ATOM   2671  HB2 PHE A 165      62.590  68.010  73.020  1.00  0.00           H  
ATOM   2672  HD1 PHE A 165      60.810  66.460  73.040  1.00  0.00           H  
ATOM   2673  HD2 PHE A 165      64.830  65.070  73.470  1.00  0.00           H  
ATOM   2674  HE1 PHE A 165      60.030  64.030  73.190  1.00  0.00           H  
ATOM   2675  HE2 PHE A 165      64.170  62.850  73.490  1.00  0.00           H  
ATOM   2676  HZ  PHE A 165      61.780  62.240  73.310  1.00  0.00           H  
ATOM   2677  N   SER A 166      66.280  69.150  74.380  1.00  0.00           N  
ATOM   2678  CA  SER A 166      67.120  70.340  74.090  1.00  0.00           C  
ATOM   2679  C   SER A 166      67.360  70.470  72.660  1.00  0.00           C  
ATOM   2680  O   SER A 166      67.920  71.470  72.250  1.00  0.00           O  
ATOM   2681  CB  SER A 166      68.440  70.250  74.820  1.00  0.00           C  
ATOM   2682  OG  SER A 166      68.160  70.400  76.220  1.00  0.00           O  
ATOM   2683  HN  SER A 166      66.800  68.320  74.570  1.00  0.00           H  
ATOM   2684  HA  SER A 166      66.610  71.230  74.440  1.00  0.00           H  
ATOM   2685  HB1 SER A 166      69.160  71.010  74.450  1.00  0.00           H  
ATOM   2686  HB2 SER A 166      68.950  69.260  74.720  1.00  0.00           H  
ATOM   2687  HG1 SER A 166      69.040  70.580  76.570  1.00  0.00           H  
ATOM   2688  N   LEU A 167      67.000  69.480  71.830  1.00  0.00           N  
ATOM   2689  CA  LEU A 167      67.460  69.340  70.510  1.00  0.00           C  
ATOM   2690  C   LEU A 167      66.740  68.170  69.900  1.00  0.00           C  
ATOM   2691  O   LEU A 167      66.830  67.120  70.520  1.00  0.00           O  
ATOM   2692  CB  LEU A 167      68.940  69.180  70.370  1.00  0.00           C  
ATOM   2693  CG  LEU A 167      69.370  68.910  68.940  1.00  0.00           C  
ATOM   2694  CD1 LEU A 167      70.590  69.690  68.600  1.00  0.00           C  
ATOM   2695  CD2 LEU A 167      69.790  67.390  68.670  1.00  0.00           C  
ATOM   2696  HN  LEU A 167      66.560  68.630  72.130  1.00  0.00           H  
ATOM   2697  HA  LEU A 167      67.120  70.220  69.980  1.00  0.00           H  
ATOM   2698  HB1 LEU A 167      69.280  68.500  71.170  1.00  0.00           H  
ATOM   2699  HB2 LEU A 167      69.410  70.170  70.580  1.00  0.00           H  
ATOM   2700  HG  LEU A 167      68.600  69.150  68.170  1.00  0.00           H  
ATOM   2701 1HD1 LEU A 167      70.390  70.710  69.000  1.00  0.00           H  
ATOM   2702 2HD1 LEU A 167      70.850  69.570  67.530  1.00  0.00           H  
ATOM   2703 3HD1 LEU A 167      71.500  69.410  69.180  1.00  0.00           H  
ATOM   2704 1HD2 LEU A 167      70.140  67.380  67.610  1.00  0.00           H  
ATOM   2705 2HD2 LEU A 167      68.930  66.700  68.750  1.00  0.00           H  
ATOM   2706 3HD2 LEU A 167      70.650  67.100  69.300  1.00  0.00           H  
ATOM   2707  N   GLY A 168      65.970  68.280  68.830  1.00  0.00           N  
ATOM   2708  CA  GLY A 168      65.240  67.210  68.160  1.00  0.00           C  
ATOM   2709  C   GLY A 168      65.690  66.990  66.730  1.00  0.00           C  
ATOM   2710  O   GLY A 168      66.590  67.570  66.260  1.00  0.00           O  
ATOM   2711  HN  GLY A 168      66.020  69.070  68.220  1.00  0.00           H  
ATOM   2712  HA1 GLY A 168      64.240  67.600  68.150  1.00  0.00           H  
ATOM   2713  HA2 GLY A 168      65.390  66.220  68.580  1.00  0.00           H  
ATOM   2714  N   ALA A 169      64.920  66.220  66.040  1.00  0.00           N  
ATOM   2715  CA  ALA A 169      65.250  65.850  64.680  1.00  0.00           C  
ATOM   2716  C   ALA A 169      64.070  65.130  64.190  1.00  0.00           C  
ATOM   2717  O   ALA A 169      63.430  64.420  64.960  1.00  0.00           O  
ATOM   2718  CB  ALA A 169      66.400  64.880  64.500  1.00  0.00           C  
ATOM   2719  HN  ALA A 169      64.140  65.800  66.480  1.00  0.00           H  
ATOM   2720  HA  ALA A 169      65.360  66.650  63.960  1.00  0.00           H  
ATOM   2721  HB1 ALA A 169      67.430  65.320  64.530  1.00  0.00           H  
ATOM   2722  HB2 ALA A 169      66.330  64.320  63.550  1.00  0.00           H  
ATOM   2723  HB3 ALA A 169      66.380  64.170  65.360  1.00  0.00           H  
ATOM   2724  N   ILE A 170      63.680  65.200  62.910  1.00  0.00           N  
ATOM   2725  CA  ILE A 170      62.560  64.490  62.360  1.00  0.00           C  
ATOM   2726  C   ILE A 170      63.100  63.350  61.470  1.00  0.00           C  
ATOM   2727  O   ILE A 170      63.930  63.640  60.600  1.00  0.00           O  
ATOM   2728  CB  ILE A 170      61.670  65.410  61.560  1.00  0.00           C  
ATOM   2729  CG1 ILE A 170      60.960  66.480  62.470  1.00  0.00           C  
ATOM   2730  CG2 ILE A 170      60.660  64.650  60.710  1.00  0.00           C  
ATOM   2731  CD  ILE A 170      60.320  65.990  63.740  1.00  0.00           C  
ATOM   2732  HN  ILE A 170      64.170  65.740  62.240  1.00  0.00           H  
ATOM   2733  HA  ILE A 170      62.050  63.980  63.170  1.00  0.00           H  
ATOM   2734  HB  ILE A 170      62.350  65.990  60.900  1.00  0.00           H  
ATOM   2735 1HG1 ILE A 170      60.230  67.010  61.810  1.00  0.00           H  
ATOM   2736 2HG1 ILE A 170      61.770  67.200  62.710  1.00  0.00           H  
ATOM   2737 1HG2 ILE A 170      60.200  65.480  60.140  1.00  0.00           H  
ATOM   2738 2HG2 ILE A 170      59.920  64.170  61.380  1.00  0.00           H  
ATOM   2739 3HG2 ILE A 170      61.190  63.890  60.100  1.00  0.00           H  
ATOM   2740  HD1 ILE A 170      61.020  65.540  64.480  1.00  0.00           H  
ATOM   2741  HD2 ILE A 170      59.680  65.120  63.450  1.00  0.00           H  
ATOM   2742  HD3 ILE A 170      59.710  66.770  64.240  1.00  0.00           H  
ATOM   2743  N   GLY A 171      62.680  62.070  61.640  1.00  0.00           N  
ATOM   2744  CA  GLY A 171      63.260  60.900  60.880  1.00  0.00           C  
ATOM   2745  C   GLY A 171      63.420  60.990  59.390  1.00  0.00           C  
ATOM   2746  O   GLY A 171      62.770  61.800  58.730  1.00  0.00           O  
ATOM   2747  HN  GLY A 171      62.100  61.900  62.440  1.00  0.00           H  
ATOM   2748  HA1 GLY A 171      62.500  60.130  60.950  1.00  0.00           H  
ATOM   2749  HA2 GLY A 171      64.280  60.700  61.170  1.00  0.00           H  
ATOM   2750  N   ALA A 172      64.320  60.120  58.790  1.00  0.00           N  
ATOM   2751  CA  ALA A 172      64.680  60.230  57.350  1.00  0.00           C  
ATOM   2752  C   ALA A 172      63.650  60.000  56.220  1.00  0.00           C  
ATOM   2753  O   ALA A 172      63.610  60.740  55.300  1.00  0.00           O  
ATOM   2754  CB  ALA A 172      65.720  59.110  57.010  1.00  0.00           C  
ATOM   2755  HN  ALA A 172      64.840  59.470  59.340  1.00  0.00           H  
ATOM   2756  HA  ALA A 172      65.190  61.170  57.180  1.00  0.00           H  
ATOM   2757  HB1 ALA A 172      66.140  59.350  56.010  1.00  0.00           H  
ATOM   2758  HB2 ALA A 172      65.170  58.150  57.030  1.00  0.00           H  
ATOM   2759  HB3 ALA A 172      66.520  59.150  57.780  1.00  0.00           H  
ATOM   2760  N   ARG A 173      62.740  59.050  56.470  1.00  0.00           N  
ATOM   2761  CA  ARG A 173      61.520  59.080  55.690  1.00  0.00           C  
ATOM   2762  C   ARG A 173      60.380  60.010  56.110  1.00  0.00           C  
ATOM   2763  O   ARG A 173      59.660  60.570  55.310  1.00  0.00           O  
ATOM   2764  CB  ARG A 173      61.010  57.640  55.820  1.00  0.00           C  
ATOM   2765  CG  ARG A 173      61.990  56.620  55.120  1.00  0.00           C  
ATOM   2766  CD  ARG A 173      62.590  56.940  53.800  1.00  0.00           C  
ATOM   2767  NE  ARG A 173      61.430  56.950  52.850  1.00  0.00           N  
ATOM   2768  CZ  ARG A 173      60.950  55.970  52.170  1.00  0.00           C  
ATOM   2769  NH1 ARG A 173      61.360  54.720  52.130  1.00  0.00           N1+
ATOM   2770  NH2 ARG A 173      59.900  56.140  51.410  1.00  0.00           N  
ATOM   2771  HN  ARG A 173      62.780  58.570  57.350  1.00  0.00           H  
ATOM   2772  HA  ARG A 173      61.690  59.260  54.640  1.00  0.00           H  
ATOM   2773  HB1 ARG A 173      60.090  57.550  55.200  1.00  0.00           H  
ATOM   2774  HB2 ARG A 173      60.770  57.440  56.880  1.00  0.00           H  
ATOM   2775  HG1 ARG A 173      61.480  55.630  55.060  1.00  0.00           H  
ATOM   2776  HG2 ARG A 173      62.770  56.410  55.880  1.00  0.00           H  
ATOM   2777  HD1 ARG A 173      63.300  56.150  53.500  1.00  0.00           H  
ATOM   2778  HD2 ARG A 173      63.090  57.940  53.770  1.00  0.00           H  
ATOM   2779  HE  ARG A 173      61.180  57.870  52.540  1.00  0.00           H  
ATOM   2780 1HH1 ARG A 173      61.980  54.340  52.820  1.00  0.00           H  
ATOM   2781 2HH1 ARG A 173      60.800  54.000  51.710  1.00  0.00           H  
ATOM   2782 1HH2 ARG A 173      59.310  56.930  51.550  1.00  0.00           H  
ATOM   2783 2HH2 ARG A 173      59.450  55.370  50.950  1.00  0.00           H  
ATOM   2784  N   THR A 174      60.310  60.360  57.440  1.00  0.00           N  
ATOM   2785  CA  THR A 174      59.360  61.280  58.030  1.00  0.00           C  
ATOM   2786  C   THR A 174      59.590  62.730  57.640  1.00  0.00           C  
ATOM   2787  O   THR A 174      58.690  63.580  57.570  1.00  0.00           O  
ATOM   2788  CB  THR A 174      58.840  60.970  59.390  1.00  0.00           C  
ATOM   2789  CG2 THR A 174      58.850  59.520  59.610  1.00  0.00           C  
ATOM   2790  OG1 THR A 174      59.560  61.670  60.360  1.00  0.00           O  
ATOM   2791  HN  THR A 174      60.980  60.010  58.080  1.00  0.00           H  
ATOM   2792  HA  THR A 174      58.510  61.050  57.410  1.00  0.00           H  
ATOM   2793  HB  THR A 174      57.800  61.360  59.370  1.00  0.00           H  
ATOM   2794  HG1 THR A 174      58.990  62.380  60.670  1.00  0.00           H  
ATOM   2795 1HG2 THR A 174      59.880  59.130  59.740  1.00  0.00           H  
ATOM   2796 2HG2 THR A 174      58.250  59.100  58.780  1.00  0.00           H  
ATOM   2797 3HG2 THR A 174      58.420  59.330  60.610  1.00  0.00           H  
ATOM   2798  N   THR A 175      60.820  63.100  57.280  1.00  0.00           N  
ATOM   2799  CA  THR A 175      61.260  64.460  56.830  1.00  0.00           C  
ATOM   2800  C   THR A 175      60.550  64.900  55.600  1.00  0.00           C  
ATOM   2801  O   THR A 175      60.220  66.110  55.470  1.00  0.00           O  
ATOM   2802  CB  THR A 175      62.750  64.620  56.470  1.00  0.00           C  
ATOM   2803  CG2 THR A 175      63.110  66.050  56.100  1.00  0.00           C  
ATOM   2804  OG1 THR A 175      63.560  64.300  57.620  1.00  0.00           O  
ATOM   2805  HN  THR A 175      61.570  62.450  57.410  1.00  0.00           H  
ATOM   2806  HA  THR A 175      61.070  65.180  57.620  1.00  0.00           H  
ATOM   2807  HB  THR A 175      63.090  63.880  55.720  1.00  0.00           H  
ATOM   2808  HG1 THR A 175      63.150  63.540  58.040  1.00  0.00           H  
ATOM   2809 1HG2 THR A 175      62.510  66.650  56.820  1.00  0.00           H  
ATOM   2810 2HG2 THR A 175      62.790  66.320  55.070  1.00  0.00           H  
ATOM   2811 3HG2 THR A 175      64.160  66.320  56.340  1.00  0.00           H  
ATOM   2812  N   GLU A 176      60.280  63.990  54.660  1.00  0.00           N  
ATOM   2813  CA  GLU A 176      59.310  64.140  53.540  1.00  0.00           C  
ATOM   2814  C   GLU A 176      57.770  64.390  53.900  1.00  0.00           C  
ATOM   2815  O   GLU A 176      57.050  65.070  53.170  1.00  0.00           O  
ATOM   2816  CB  GLU A 176      59.390  62.900  52.630  1.00  0.00           C  
ATOM   2817  CG  GLU A 176      58.530  62.870  51.330  1.00  0.00           C  
ATOM   2818  CD  GLU A 176      58.510  61.470  50.690  1.00  0.00           C  
ATOM   2819  OE1 GLU A 176      58.200  60.470  51.410  1.00  0.00           O  
ATOM   2820  OE2 GLU A 176      58.780  61.380  49.450  1.00  0.00           O1-
ATOM   2821  HN  GLU A 176      60.560  63.080  54.930  1.00  0.00           H  
ATOM   2822  HA  GLU A 176      59.640  64.870  52.820  1.00  0.00           H  
ATOM   2823  HB1 GLU A 176      59.270  61.960  53.210  1.00  0.00           H  
ATOM   2824  HB2 GLU A 176      60.440  62.850  52.260  1.00  0.00           H  
ATOM   2825  HG1 GLU A 176      59.190  63.510  50.710  1.00  0.00           H  
ATOM   2826  HG2 GLU A 176      57.480  63.200  51.450  1.00  0.00           H  
ATOM   2827  N   SER A 177      57.320  63.930  55.120  1.00  0.00           N  
ATOM   2828  CA  SER A 177      55.870  64.070  55.470  1.00  0.00           C  
ATOM   2829  C   SER A 177      55.540  65.440  55.940  1.00  0.00           C  
ATOM   2830  O   SER A 177      56.270  65.990  56.760  1.00  0.00           O  
ATOM   2831  CB  SER A 177      55.570  63.060  56.640  1.00  0.00           C  
ATOM   2832  OG  SER A 177      54.310  63.240  57.240  1.00  0.00           O  
ATOM   2833  HN  SER A 177      57.970  63.450  55.700  1.00  0.00           H  
ATOM   2834  HA  SER A 177      55.380  63.750  54.560  1.00  0.00           H  
ATOM   2835  HB1 SER A 177      56.270  63.120  57.510  1.00  0.00           H  
ATOM   2836  HB2 SER A 177      55.620  62.130  56.040  1.00  0.00           H  
ATOM   2837  HG1 SER A 177      53.820  62.430  57.410  1.00  0.00           H  
ATOM   2838  N   GLN A 178      54.370  65.990  55.440  1.00  0.00           N  
ATOM   2839  CA  GLN A 178      53.800  67.290  55.670  1.00  0.00           C  
ATOM   2840  C   GLN A 178      53.400  67.430  57.130  1.00  0.00           C  
ATOM   2841  O   GLN A 178      53.480  68.480  57.780  1.00  0.00           O  
ATOM   2842  CB  GLN A 178      52.530  67.370  54.820  1.00  0.00           C  
ATOM   2843  CG  GLN A 178      51.720  68.660  54.950  1.00  0.00           C  
ATOM   2844  CD  GLN A 178      52.490  69.960  54.870  1.00  0.00           C  
ATOM   2845  NE2 GLN A 178      52.250  70.820  55.870  1.00  0.00           N  
ATOM   2846  OE1 GLN A 178      53.360  70.080  53.990  1.00  0.00           O  
ATOM   2847  HN  GLN A 178      53.940  65.370  54.790  1.00  0.00           H  
ATOM   2848  HA  GLN A 178      54.450  68.110  55.370  1.00  0.00           H  
ATOM   2849  HB1 GLN A 178      51.830  66.520  54.990  1.00  0.00           H  
ATOM   2850  HB2 GLN A 178      52.890  67.260  53.770  1.00  0.00           H  
ATOM   2851  HG1 GLN A 178      51.210  68.510  55.920  1.00  0.00           H  
ATOM   2852  HG2 GLN A 178      50.840  68.770  54.270  1.00  0.00           H  
ATOM   2853 1HE2 GLN A 178      52.860  71.610  55.970  1.00  0.00           H  
ATOM   2854 2HE2 GLN A 178      51.530  70.640  56.540  1.00  0.00           H  
ATOM   2855  N   LEU A 179      52.910  66.370  57.780  1.00  0.00           N  
ATOM   2856  CA  LEU A 179      52.460  66.510  59.160  1.00  0.00           C  
ATOM   2857  C   LEU A 179      53.660  66.600  60.060  1.00  0.00           C  
ATOM   2858  O   LEU A 179      53.660  67.430  60.990  1.00  0.00           O  
ATOM   2859  CB  LEU A 179      51.600  65.330  59.560  1.00  0.00           C  
ATOM   2860  CG  LEU A 179      50.270  65.270  58.740  1.00  0.00           C  
ATOM   2861  CD1 LEU A 179      49.360  64.160  59.170  1.00  0.00           C  
ATOM   2862  CD2 LEU A 179      49.470  66.660  58.810  1.00  0.00           C  
ATOM   2863  HN  LEU A 179      52.850  65.500  57.290  1.00  0.00           H  
ATOM   2864  HA  LEU A 179      51.860  67.400  59.240  1.00  0.00           H  
ATOM   2865  HB1 LEU A 179      51.220  65.440  60.600  1.00  0.00           H  
ATOM   2866  HB2 LEU A 179      52.100  64.330  59.500  1.00  0.00           H  
ATOM   2867  HG  LEU A 179      50.640  65.100  57.710  1.00  0.00           H  
ATOM   2868 1HD1 LEU A 179      50.010  63.270  59.240  1.00  0.00           H  
ATOM   2869 2HD1 LEU A 179      48.590  63.930  58.400  1.00  0.00           H  
ATOM   2870 3HD1 LEU A 179      48.800  64.410  60.090  1.00  0.00           H  
ATOM   2871 1HD2 LEU A 179      49.140  66.780  59.860  1.00  0.00           H  
ATOM   2872 2HD2 LEU A 179      48.580  66.540  58.160  1.00  0.00           H  
ATOM   2873 3HD2 LEU A 179      50.110  67.480  58.410  1.00  0.00           H  
ATOM   2874  N   HSD A 180      54.730  65.890  59.760  1.00  0.00           N  
ATOM   2875  CA  HSD A 180      55.940  66.180  60.510  1.00  0.00           C  
ATOM   2876  C   HSD A 180      56.640  67.550  60.400  1.00  0.00           C  
ATOM   2877  O   HSD A 180      57.240  68.040  61.340  1.00  0.00           O  
ATOM   2878  CB  HSD A 180      56.910  65.050  60.260  1.00  0.00           C  
ATOM   2879  CG  HSD A 180      56.420  63.720  60.750  1.00  0.00           C  
ATOM   2880  CD2 HSD A 180      57.030  62.900  61.690  1.00  0.00           C  
ATOM   2881  ND1 HSD A 180      55.400  63.010  60.200  1.00  0.00           N  
ATOM   2882  CE1 HSD A 180      55.390  61.800  60.840  1.00  0.00           C  
ATOM   2883  NE2 HSD A 180      56.350  61.710  61.750  1.00  0.00           N  
ATOM   2884  HN  HSD A 180      54.640  65.150  59.100  1.00  0.00           H  
ATOM   2885  HA  HSD A 180      55.750  65.940  61.550  1.00  0.00           H  
ATOM   2886  HB1 HSD A 180      57.870  65.370  60.710  1.00  0.00           H  
ATOM   2887  HB2 HSD A 180      56.980  64.970  59.150  1.00  0.00           H  
ATOM   2888  HD1 HSD A 180      55.030  63.110  59.280  1.00  0.00           H  
ATOM   2889  HD2 HSD A 180      57.880  63.070  62.330  1.00  0.00           H  
ATOM   2890  HE1 HSD A 180      54.670  60.980  60.760  1.00  0.00           H  
ATOM   2891  N   ARG A 181      56.540  68.120  59.200  1.00  0.00           N  
ATOM   2892  CA  ARG A 181      56.920  69.420  58.910  1.00  0.00           C  
ATOM   2893  C   ARG A 181      56.080  70.430  59.750  1.00  0.00           C  
ATOM   2894  O   ARG A 181      56.570  71.330  60.320  1.00  0.00           O  
ATOM   2895  CB  ARG A 181      56.730  69.660  57.340  1.00  0.00           C  
ATOM   2896  CG  ARG A 181      57.830  69.010  56.470  1.00  0.00           C  
ATOM   2897  CD  ARG A 181      57.630  69.110  54.990  1.00  0.00           C  
ATOM   2898  NE  ARG A 181      58.820  68.390  54.450  1.00  0.00           N  
ATOM   2899  CZ  ARG A 181      59.070  68.300  53.150  1.00  0.00           C  
ATOM   2900  NH1 ARG A 181      58.380  68.980  52.280  1.00  0.00           N1+
ATOM   2901  NH2 ARG A 181      60.000  67.440  52.780  1.00  0.00           N  
ATOM   2902  HN  ARG A 181      55.940  67.690  58.530  1.00  0.00           H  
ATOM   2903  HA  ARG A 181      57.930  69.580  59.240  1.00  0.00           H  
ATOM   2904  HB1 ARG A 181      56.690  70.750  57.150  1.00  0.00           H  
ATOM   2905  HB2 ARG A 181      55.720  69.360  56.980  1.00  0.00           H  
ATOM   2906  HG1 ARG A 181      58.040  67.960  56.770  1.00  0.00           H  
ATOM   2907  HG2 ARG A 181      58.770  69.540  56.740  1.00  0.00           H  
ATOM   2908  HD1 ARG A 181      57.650  70.200  54.760  1.00  0.00           H  
ATOM   2909  HD2 ARG A 181      56.760  68.530  54.620  1.00  0.00           H  
ATOM   2910  HE  ARG A 181      59.420  67.830  55.030  1.00  0.00           H  
ATOM   2911 1HH1 ARG A 181      57.460  69.290  52.530  1.00  0.00           H  
ATOM   2912 2HH1 ARG A 181      58.380  68.490  51.410  1.00  0.00           H  
ATOM   2913 1HH2 ARG A 181      60.540  66.890  53.410  1.00  0.00           H  
ATOM   2914 2HH2 ARG A 181      60.230  67.330  51.810  1.00  0.00           H  
ATOM   2915  N   GLU A 182      54.730  70.210  59.880  1.00  0.00           N  
ATOM   2916  CA  GLU A 182      53.760  70.820  60.790  1.00  0.00           C  
ATOM   2917  C   GLU A 182      53.970  70.660  62.300  1.00  0.00           C  
ATOM   2918  O   GLU A 182      53.780  71.580  63.090  1.00  0.00           O  
ATOM   2919  CB  GLU A 182      52.290  70.520  60.270  1.00  0.00           C  
ATOM   2920  CG  GLU A 182      51.850  71.400  59.140  1.00  0.00           C  
ATOM   2921  CD  GLU A 182      50.460  71.220  58.650  1.00  0.00           C  
ATOM   2922  OE1 GLU A 182      49.530  71.840  59.160  1.00  0.00           O  
ATOM   2923  OE2 GLU A 182      50.330  70.390  57.700  1.00  0.00           O1-
ATOM   2924  HN  GLU A 182      54.340  69.510  59.290  1.00  0.00           H  
ATOM   2925  HA  GLU A 182      53.830  71.890  60.630  1.00  0.00           H  
ATOM   2926  HB1 GLU A 182      51.540  70.710  61.070  1.00  0.00           H  
ATOM   2927  HB2 GLU A 182      52.180  69.450  60.000  1.00  0.00           H  
ATOM   2928  HG1 GLU A 182      52.530  71.450  58.260  1.00  0.00           H  
ATOM   2929  HG2 GLU A 182      51.900  72.440  59.520  1.00  0.00           H  
ATOM   2930  N   LEU A 183      54.450  69.490  62.710  1.00  0.00           N  
ATOM   2931  CA  LEU A 183      54.930  69.300  64.090  1.00  0.00           C  
ATOM   2932  C   LEU A 183      56.200  70.150  64.450  1.00  0.00           C  
ATOM   2933  O   LEU A 183      56.210  70.860  65.460  1.00  0.00           O  
ATOM   2934  CB  LEU A 183      55.080  67.820  64.420  1.00  0.00           C  
ATOM   2935  CG  LEU A 183      55.340  67.500  65.980  1.00  0.00           C  
ATOM   2936  CD1 LEU A 183      53.980  67.310  66.650  1.00  0.00           C  
ATOM   2937  CD2 LEU A 183      56.120  66.150  66.260  1.00  0.00           C  
ATOM   2938  HN  LEU A 183      54.600  68.770  62.030  1.00  0.00           H  
ATOM   2939  HA  LEU A 183      54.120  69.600  64.740  1.00  0.00           H  
ATOM   2940  HB1 LEU A 183      55.920  67.380  63.830  1.00  0.00           H  
ATOM   2941  HB2 LEU A 183      54.150  67.260  64.160  1.00  0.00           H  
ATOM   2942  HG  LEU A 183      55.930  68.280  66.500  1.00  0.00           H  
ATOM   2943 1HD1 LEU A 183      54.130  67.300  67.750  1.00  0.00           H  
ATOM   2944 2HD1 LEU A 183      53.450  66.400  66.300  1.00  0.00           H  
ATOM   2945 3HD1 LEU A 183      53.420  68.240  66.420  1.00  0.00           H  
ATOM   2946 1HD2 LEU A 183      55.710  65.630  67.160  1.00  0.00           H  
ATOM   2947 2HD2 LEU A 183      57.230  66.180  66.200  1.00  0.00           H  
ATOM   2948 3HD2 LEU A 183      55.910  65.470  65.410  1.00  0.00           H  
ATOM   2949  N   ALA A 184      57.110  70.220  63.440  1.00  0.00           N  
ATOM   2950  CA  ALA A 184      58.400  70.820  63.570  1.00  0.00           C  
ATOM   2951  C   ALA A 184      58.320  72.320  63.630  1.00  0.00           C  
ATOM   2952  O   ALA A 184      59.210  72.960  64.190  1.00  0.00           O  
ATOM   2953  CB  ALA A 184      59.290  70.380  62.380  1.00  0.00           C  
ATOM   2954  HN  ALA A 184      56.960  69.820  62.530  1.00  0.00           H  
ATOM   2955  HA  ALA A 184      58.840  70.430  64.470  1.00  0.00           H  
ATOM   2956  HB1 ALA A 184      58.860  70.610  61.380  1.00  0.00           H  
ATOM   2957  HB2 ALA A 184      59.440  69.290  62.530  1.00  0.00           H  
ATOM   2958  HB3 ALA A 184      60.180  71.000  62.570  1.00  0.00           H  
ATOM   2959  N   SER A 185      57.240  72.950  63.070  1.00  0.00           N  
ATOM   2960  CA  SER A 185      56.960  74.350  63.240  1.00  0.00           C  
ATOM   2961  C   SER A 185      56.550  74.720  64.640  1.00  0.00           C  
ATOM   2962  O   SER A 185      56.790  75.870  64.980  1.00  0.00           O  
ATOM   2963  CB  SER A 185      55.830  74.880  62.280  1.00  0.00           C  
ATOM   2964  OG  SER A 185      54.540  74.190  62.330  1.00  0.00           O  
ATOM   2965  HN  SER A 185      56.620  72.400  62.520  1.00  0.00           H  
ATOM   2966  HA  SER A 185      57.850  74.860  62.900  1.00  0.00           H  
ATOM   2967  HB1 SER A 185      56.290  74.840  61.260  1.00  0.00           H  
ATOM   2968  HB2 SER A 185      55.750  75.940  62.610  1.00  0.00           H  
ATOM   2969  HG1 SER A 185      54.640  73.290  62.660  1.00  0.00           H  
ATOM   2970  N   GLY A 186      55.840  73.870  65.480  1.00  0.00           N  
ATOM   2971  CA  GLY A 186      55.430  74.220  66.870  1.00  0.00           C  
ATOM   2972  C   GLY A 186      56.400  73.830  67.930  1.00  0.00           C  
ATOM   2973  O   GLY A 186      56.300  74.240  69.080  1.00  0.00           O  
ATOM   2974  HN  GLY A 186      55.790  72.950  65.110  1.00  0.00           H  
ATOM   2975  HA1 GLY A 186      54.560  73.610  67.060  1.00  0.00           H  
ATOM   2976  HA2 GLY A 186      55.240  75.270  66.990  1.00  0.00           H  
ATOM   2977  N   LEU A 187      57.340  72.920  67.630  1.00  0.00           N  
ATOM   2978  CA  LEU A 187      58.250  72.450  68.630  1.00  0.00           C  
ATOM   2979  C   LEU A 187      59.210  73.510  69.190  1.00  0.00           C  
ATOM   2980  O   LEU A 187      59.670  74.430  68.500  1.00  0.00           O  
ATOM   2981  CB  LEU A 187      59.060  71.110  68.280  1.00  0.00           C  
ATOM   2982  CG  LEU A 187      58.100  69.930  68.220  1.00  0.00           C  
ATOM   2983  CD1 LEU A 187      58.720  68.690  67.470  1.00  0.00           C  
ATOM   2984  CD2 LEU A 187      57.550  69.390  69.530  1.00  0.00           C  
ATOM   2985  HN  LEU A 187      57.460  72.550  66.710  1.00  0.00           H  
ATOM   2986  HA  LEU A 187      57.670  72.180  69.490  1.00  0.00           H  
ATOM   2987  HB1 LEU A 187      59.860  70.970  69.030  1.00  0.00           H  
ATOM   2988  HB2 LEU A 187      59.490  71.260  67.260  1.00  0.00           H  
ATOM   2989  HG  LEU A 187      57.210  70.290  67.660  1.00  0.00           H  
ATOM   2990 1HD1 LEU A 187      57.930  67.920  67.360  1.00  0.00           H  
ATOM   2991 2HD1 LEU A 187      59.470  68.080  68.030  1.00  0.00           H  
ATOM   2992 3HD1 LEU A 187      59.090  69.010  66.480  1.00  0.00           H  
ATOM   2993 1HD2 LEU A 187      58.450  69.130  70.130  1.00  0.00           H  
ATOM   2994 2HD2 LEU A 187      56.790  68.590  69.360  1.00  0.00           H  
ATOM   2995 3HD2 LEU A 187      57.150  70.250  70.100  1.00  0.00           H  
ATOM   2996  N   SER A 188      59.550  73.270  70.510  1.00  0.00           N  
ATOM   2997  CA  SER A 188      60.280  74.250  71.260  1.00  0.00           C  
ATOM   2998  C   SER A 188      61.820  74.160  71.280  1.00  0.00           C  
ATOM   2999  O   SER A 188      62.520  74.830  72.030  1.00  0.00           O  
ATOM   3000  CB  SER A 188      59.820  74.300  72.780  1.00  0.00           C  
ATOM   3001  OG  SER A 188      58.450  74.550  72.940  1.00  0.00           O  
ATOM   3002  HN  SER A 188      59.230  72.470  71.020  1.00  0.00           H  
ATOM   3003  HA  SER A 188      60.040  75.210  70.830  1.00  0.00           H  
ATOM   3004  HB1 SER A 188      60.350  75.080  73.380  1.00  0.00           H  
ATOM   3005  HB2 SER A 188      60.050  73.330  73.260  1.00  0.00           H  
ATOM   3006  HG1 SER A 188      58.050  73.680  72.980  1.00  0.00           H  
ATOM   3007  N   PHE A 189      62.410  73.260  70.370  1.00  0.00           N  
ATOM   3008  CA  PHE A 189      63.780  72.920  70.440  1.00  0.00           C  
ATOM   3009  C   PHE A 189      64.310  72.850  68.950  1.00  0.00           C  
ATOM   3010  O   PHE A 189      63.550  72.450  68.090  1.00  0.00           O  
ATOM   3011  CB  PHE A 189      64.010  71.590  71.200  1.00  0.00           C  
ATOM   3012  CG  PHE A 189      62.930  70.590  70.830  1.00  0.00           C  
ATOM   3013  CD1 PHE A 189      63.050  69.770  69.760  1.00  0.00           C  
ATOM   3014  CD2 PHE A 189      61.770  70.510  71.680  1.00  0.00           C  
ATOM   3015  CE1 PHE A 189      62.160  68.710  69.610  1.00  0.00           C  
ATOM   3016  CE2 PHE A 189      60.900  69.440  71.600  1.00  0.00           C  
ATOM   3017  CZ  PHE A 189      61.080  68.500  70.600  1.00  0.00           C  
ATOM   3018  HN  PHE A 189      61.860  72.740  69.720  1.00  0.00           H  
ATOM   3019  HA  PHE A 189      64.340  73.650  71.010  1.00  0.00           H  
ATOM   3020  HB1 PHE A 189      63.950  71.840  72.280  1.00  0.00           H  
ATOM   3021  HB2 PHE A 189      65.000  71.150  70.960  1.00  0.00           H  
ATOM   3022  HD1 PHE A 189      63.780  69.800  68.960  1.00  0.00           H  
ATOM   3023  HD2 PHE A 189      61.660  71.250  72.460  1.00  0.00           H  
ATOM   3024  HE1 PHE A 189      62.290  68.020  68.790  1.00  0.00           H  
ATOM   3025  HE2 PHE A 189      60.170  69.280  72.370  1.00  0.00           H  
ATOM   3026  HZ  PHE A 189      60.410  67.660  70.520  1.00  0.00           H  
ATOM   3027  N   PRO A 190      65.620  73.190  68.620  1.00  0.00           N  
ATOM   3028  CA  PRO A 190      66.220  73.000  67.350  1.00  0.00           C  
ATOM   3029  C   PRO A 190      65.880  71.730  66.550  1.00  0.00           C  
ATOM   3030  O   PRO A 190      65.890  70.690  67.200  1.00  0.00           O  
ATOM   3031  CB  PRO A 190      67.770  73.140  67.630  1.00  0.00           C  
ATOM   3032  CG  PRO A 190      67.820  74.190  68.800  1.00  0.00           C  
ATOM   3033  CD  PRO A 190      66.610  73.770  69.620  1.00  0.00           C  
ATOM   3034  HA  PRO A 190      65.750  73.800  66.810  1.00  0.00           H  
ATOM   3035  HB1 PRO A 190      68.140  73.570  66.680  1.00  0.00           H  
ATOM   3036  HB2 PRO A 190      68.260  72.220  68.010  1.00  0.00           H  
ATOM   3037  HG1 PRO A 190      68.720  74.090  69.450  1.00  0.00           H  
ATOM   3038  HG2 PRO A 190      67.650  75.240  68.460  1.00  0.00           H  
ATOM   3039  HD1 PRO A 190      66.950  72.940  70.280  1.00  0.00           H  
ATOM   3040  HD2 PRO A 190      66.230  74.620  70.220  1.00  0.00           H  
ATOM   3041  N   ILE A 191      65.560  71.750  65.250  1.00  0.00           N  
ATOM   3042  CA  ILE A 191      64.980  70.620  64.510  1.00  0.00           C  
ATOM   3043  C   ILE A 191      65.990  70.260  63.440  1.00  0.00           C  
ATOM   3044  O   ILE A 191      66.210  70.990  62.460  1.00  0.00           O  
ATOM   3045  CB  ILE A 191      63.580  70.800  63.960  1.00  0.00           C  
ATOM   3046  CG1 ILE A 191      62.560  71.060  65.140  1.00  0.00           C  
ATOM   3047  CG2 ILE A 191      63.160  69.630  63.070  1.00  0.00           C  
ATOM   3048  CD  ILE A 191      62.340  69.940  66.150  1.00  0.00           C  
ATOM   3049  HN  ILE A 191      65.540  72.650  64.820  1.00  0.00           H  
ATOM   3050  HA  ILE A 191      64.930  69.770  65.180  1.00  0.00           H  
ATOM   3051  HB  ILE A 191      63.670  71.750  63.390  1.00  0.00           H  
ATOM   3052 1HG1 ILE A 191      61.630  71.500  64.730  1.00  0.00           H  
ATOM   3053 2HG1 ILE A 191      62.990  71.940  65.660  1.00  0.00           H  
ATOM   3054 1HG2 ILE A 191      63.730  69.530  62.120  1.00  0.00           H  
ATOM   3055 2HG2 ILE A 191      62.080  69.790  62.850  1.00  0.00           H  
ATOM   3056 3HG2 ILE A 191      63.280  68.660  63.590  1.00  0.00           H  
ATOM   3057  HD1 ILE A 191      61.570  69.160  65.980  1.00  0.00           H  
ATOM   3058  HD2 ILE A 191      61.840  70.430  67.010  1.00  0.00           H  
ATOM   3059  HD3 ILE A 191      63.300  69.480  66.450  1.00  0.00           H  
ATOM   3060  N   GLY A 192      66.470  68.980  63.560  1.00  0.00           N  
ATOM   3061  CA  GLY A 192      67.250  68.310  62.500  1.00  0.00           C  
ATOM   3062  C   GLY A 192      66.350  67.830  61.340  1.00  0.00           C  
ATOM   3063  O   GLY A 192      65.340  67.150  61.550  1.00  0.00           O  
ATOM   3064  HN  GLY A 192      66.310  68.370  64.330  1.00  0.00           H  
ATOM   3065  HA1 GLY A 192      67.740  67.470  62.960  1.00  0.00           H  
ATOM   3066  HA2 GLY A 192      67.920  69.080  62.140  1.00  0.00           H  
ATOM   3067  N   PHE A 193      66.750  68.020  60.050  1.00  0.00           N  
ATOM   3068  CA  PHE A 193      66.070  67.470  58.870  1.00  0.00           C  
ATOM   3069  C   PHE A 193      66.990  66.640  58.010  1.00  0.00           C  
ATOM   3070  O   PHE A 193      68.130  67.000  57.850  1.00  0.00           O  
ATOM   3071  CB  PHE A 193      65.350  68.640  58.170  1.00  0.00           C  
ATOM   3072  CG  PHE A 193      64.060  69.090  58.860  1.00  0.00           C  
ATOM   3073  CD1 PHE A 193      63.020  68.220  59.310  1.00  0.00           C  
ATOM   3074  CD2 PHE A 193      63.670  70.480  58.880  1.00  0.00           C  
ATOM   3075  CE1 PHE A 193      61.770  68.640  59.580  1.00  0.00           C  
ATOM   3076  CE2 PHE A 193      62.410  70.980  59.220  1.00  0.00           C  
ATOM   3077  CZ  PHE A 193      61.440  70.050  59.510  1.00  0.00           C  
ATOM   3078  HN  PHE A 193      67.590  68.530  59.850  1.00  0.00           H  
ATOM   3079  HA  PHE A 193      65.370  66.780  59.300  1.00  0.00           H  
ATOM   3080  HB1 PHE A 193      65.050  68.320  57.150  1.00  0.00           H  
ATOM   3081  HB2 PHE A 193      66.030  69.510  58.060  1.00  0.00           H  
ATOM   3082  HD1 PHE A 193      63.290  67.180  59.180  1.00  0.00           H  
ATOM   3083  HD2 PHE A 193      64.450  71.180  58.590  1.00  0.00           H  
ATOM   3084  HE1 PHE A 193      61.010  68.020  60.020  1.00  0.00           H  
ATOM   3085  HE2 PHE A 193      62.280  72.060  59.280  1.00  0.00           H  
ATOM   3086  HZ  PHE A 193      60.410  70.310  59.710  1.00  0.00           H  
ATOM   3087  N   LYS A 194      66.630  65.440  57.630  1.00  0.00           N  
ATOM   3088  CA  LYS A 194      67.420  64.390  57.030  1.00  0.00           C  
ATOM   3089  C   LYS A 194      67.340  64.130  55.520  1.00  0.00           C  
ATOM   3090  O   LYS A 194      66.260  64.140  54.960  1.00  0.00           O  
ATOM   3091  CB  LYS A 194      67.230  63.060  57.720  1.00  0.00           C  
ATOM   3092  CG  LYS A 194      67.780  63.060  59.160  1.00  0.00           C  
ATOM   3093  CD  LYS A 194      67.620  61.710  59.810  1.00  0.00           C  
ATOM   3094  CE  LYS A 194      67.990  61.700  61.290  1.00  0.00           C  
ATOM   3095  NZ  LYS A 194      67.920  60.360  61.960  1.00  0.00           N1+
ATOM   3096  HN  LYS A 194      65.650  65.230  57.590  1.00  0.00           H  
ATOM   3097  HA  LYS A 194      68.470  64.570  57.230  1.00  0.00           H  
ATOM   3098  HB1 LYS A 194      67.750  62.230  57.210  1.00  0.00           H  
ATOM   3099  HB2 LYS A 194      66.140  62.840  57.690  1.00  0.00           H  
ATOM   3100  HG1 LYS A 194      67.200  63.820  59.730  1.00  0.00           H  
ATOM   3101  HG2 LYS A 194      68.870  63.290  59.250  1.00  0.00           H  
ATOM   3102  HD1 LYS A 194      68.300  61.010  59.290  1.00  0.00           H  
ATOM   3103  HD2 LYS A 194      66.540  61.470  59.710  1.00  0.00           H  
ATOM   3104  HE1 LYS A 194      67.310  62.390  61.820  1.00  0.00           H  
ATOM   3105  HE2 LYS A 194      69.040  62.070  61.370  1.00  0.00           H  
ATOM   3106  HZ1 LYS A 194      67.280  60.310  62.770  1.00  0.00           H  
ATOM   3107  HZ2 LYS A 194      68.880  60.210  62.320  1.00  0.00           H  
ATOM   3108  HZ3 LYS A 194      67.640  59.600  61.290  1.00  0.00           H  
ATOM   3109  N   ASN A 195      68.450  64.050  54.850  1.00  0.00           N  
ATOM   3110  CA  ASN A 195      68.540  63.920  53.360  1.00  0.00           C  
ATOM   3111  C   ASN A 195      67.880  62.580  52.890  1.00  0.00           C  
ATOM   3112  O   ASN A 195      67.910  61.570  53.600  1.00  0.00           O  
ATOM   3113  CB  ASN A 195      70.020  64.010  52.840  1.00  0.00           C  
ATOM   3114  CG  ASN A 195      70.990  63.020  53.470  1.00  0.00           C  
ATOM   3115  ND2 ASN A 195      70.710  61.730  53.690  1.00  0.00           N  
ATOM   3116  OD1 ASN A 195      72.090  63.440  53.810  1.00  0.00           O  
ATOM   3117  HN  ASN A 195      69.360  64.100  55.260  1.00  0.00           H  
ATOM   3118  HA  ASN A 195      67.910  64.690  52.950  1.00  0.00           H  
ATOM   3119  HB1 ASN A 195      70.270  65.050  53.110  1.00  0.00           H  
ATOM   3120  HB2 ASN A 195      69.990  63.780  51.750  1.00  0.00           H  
ATOM   3121 1HD2 ASN A 195      71.490  61.110  53.690  1.00  0.00           H  
ATOM   3122 2HD2 ASN A 195      69.810  61.310  53.600  1.00  0.00           H  
ATOM   3123  N   GLY A 196      67.360  62.550  51.700  1.00  0.00           N  
ATOM   3124  CA  GLY A 196      66.520  61.360  51.300  1.00  0.00           C  
ATOM   3125  C   GLY A 196      67.270  60.110  51.030  1.00  0.00           C  
ATOM   3126  O   GLY A 196      68.510  60.030  51.100  1.00  0.00           O  
ATOM   3127  HN  GLY A 196      67.510  63.290  51.050  1.00  0.00           H  
ATOM   3128  HA1 GLY A 196      65.970  61.650  50.410  1.00  0.00           H  
ATOM   3129  HA2 GLY A 196      65.810  61.100  52.070  1.00  0.00           H  
ATOM   3130  N   THR A 197      66.570  59.020  50.580  1.00  0.00           N  
ATOM   3131  CA  THR A 197      67.070  57.660  50.340  1.00  0.00           C  
ATOM   3132  C   THR A 197      68.110  57.700  49.220  1.00  0.00           C  
ATOM   3133  O   THR A 197      69.180  57.140  49.330  1.00  0.00           O  
ATOM   3134  CB  THR A 197      66.080  56.680  49.900  1.00  0.00           C  
ATOM   3135  CG2 THR A 197      66.720  55.340  49.400  1.00  0.00           C  
ATOM   3136  OG1 THR A 197      65.280  56.420  50.990  1.00  0.00           O  
ATOM   3137  HN  THR A 197      65.690  59.280  50.190  1.00  0.00           H  
ATOM   3138  HA  THR A 197      67.380  57.270  51.300  1.00  0.00           H  
ATOM   3139  HB  THR A 197      65.410  57.070  49.110  1.00  0.00           H  
ATOM   3140  HG1 THR A 197      64.710  57.200  51.000  1.00  0.00           H  
ATOM   3141 1HG2 THR A 197      67.260  55.290  48.430  1.00  0.00           H  
ATOM   3142 2HG2 THR A 197      65.930  54.570  49.250  1.00  0.00           H  
ATOM   3143 3HG2 THR A 197      67.450  54.880  50.100  1.00  0.00           H  
ATOM   3144  N   ASP A 198      67.910  58.350  48.070  1.00  0.00           N  
ATOM   3145  CA  ASP A 198      68.920  58.580  47.060  1.00  0.00           C  
ATOM   3146  C   ASP A 198      70.120  59.330  47.590  1.00  0.00           C  
ATOM   3147  O   ASP A 198      71.310  59.020  47.300  1.00  0.00           O  
ATOM   3148  CB  ASP A 198      68.230  59.260  45.860  1.00  0.00           C  
ATOM   3149  CG  ASP A 198      67.780  60.640  46.110  1.00  0.00           C  
ATOM   3150  OD1 ASP A 198      67.370  61.000  47.190  1.00  0.00           O  
ATOM   3151  OD2 ASP A 198      67.730  61.430  45.160  1.00  0.00           O1-
ATOM   3152  HN  ASP A 198      67.050  58.830  47.900  1.00  0.00           H  
ATOM   3153  HA  ASP A 198      69.340  57.630  46.760  1.00  0.00           H  
ATOM   3154  HB1 ASP A 198      67.350  58.700  45.480  1.00  0.00           H  
ATOM   3155  HB2 ASP A 198      68.950  59.410  45.030  1.00  0.00           H  
ATOM   3156  N   GLY A 199      69.860  60.370  48.350  1.00  0.00           N  
ATOM   3157  CA  GLY A 199      70.840  61.260  48.870  1.00  0.00           C  
ATOM   3158  C   GLY A 199      70.470  62.750  48.630  1.00  0.00           C  
ATOM   3159  O   GLY A 199      71.270  63.670  48.930  1.00  0.00           O  
ATOM   3160  HN  GLY A 199      68.910  60.620  48.500  1.00  0.00           H  
ATOM   3161  HA1 GLY A 199      71.750  61.100  48.320  1.00  0.00           H  
ATOM   3162  HA2 GLY A 199      70.930  61.150  49.940  1.00  0.00           H  
ATOM   3163  N   GLY A 200      69.290  63.030  48.100  1.00  0.00           N  
ATOM   3164  CA  GLY A 200      68.850  64.370  47.890  1.00  0.00           C  
ATOM   3165  C   GLY A 200      68.700  65.310  49.080  1.00  0.00           C  
ATOM   3166  O   GLY A 200      68.330  64.920  50.150  1.00  0.00           O  
ATOM   3167  HN  GLY A 200      68.670  62.270  47.920  1.00  0.00           H  
ATOM   3168  HA1 GLY A 200      67.860  64.270  47.470  1.00  0.00           H  
ATOM   3169  HA2 GLY A 200      69.560  64.840  47.230  1.00  0.00           H  
ATOM   3170  N   LEU A 201      69.140  66.550  48.880  1.00  0.00           N  
ATOM   3171  CA  LEU A 201      69.160  67.550  49.920  1.00  0.00           C  
ATOM   3172  C   LEU A 201      67.890  68.330  49.910  1.00  0.00           C  
ATOM   3173  O   LEU A 201      67.420  68.950  50.880  1.00  0.00           O  
ATOM   3174  CB  LEU A 201      70.320  68.470  49.490  1.00  0.00           C  
ATOM   3175  CG  LEU A 201      71.740  67.860  49.510  1.00  0.00           C  
ATOM   3176  CD1 LEU A 201      72.880  68.880  49.370  1.00  0.00           C  
ATOM   3177  CD2 LEU A 201      72.180  67.040  50.770  1.00  0.00           C  
ATOM   3178  HN  LEU A 201      69.480  66.920  48.020  1.00  0.00           H  
ATOM   3179  HA  LEU A 201      69.310  67.200  50.930  1.00  0.00           H  
ATOM   3180  HB1 LEU A 201      70.280  69.420  50.060  1.00  0.00           H  
ATOM   3181  HB2 LEU A 201      70.010  68.810  48.480  1.00  0.00           H  
ATOM   3182  HG  LEU A 201      71.920  67.250  48.590  1.00  0.00           H  
ATOM   3183 1HD1 LEU A 201      72.780  69.300  48.350  1.00  0.00           H  
ATOM   3184 2HD1 LEU A 201      73.890  68.410  49.440  1.00  0.00           H  
ATOM   3185 3HD1 LEU A 201      72.890  69.680  50.130  1.00  0.00           H  
ATOM   3186 1HD2 LEU A 201      71.450  66.290  51.140  1.00  0.00           H  
ATOM   3187 2HD2 LEU A 201      72.260  67.640  51.710  1.00  0.00           H  
ATOM   3188 3HD2 LEU A 201      73.090  66.450  50.560  1.00  0.00           H  
ATOM   3189  N   GLN A 202      67.240  68.350  48.760  1.00  0.00           N  
ATOM   3190  CA  GLN A 202      66.060  69.220  48.550  1.00  0.00           C  
ATOM   3191  C   GLN A 202      64.930  68.890  49.480  1.00  0.00           C  
ATOM   3192  O   GLN A 202      64.230  69.700  50.050  1.00  0.00           O  
ATOM   3193  CB  GLN A 202      65.510  69.370  47.120  1.00  0.00           C  
ATOM   3194  CG  GLN A 202      66.470  70.090  46.150  1.00  0.00           C  
ATOM   3195  CD  GLN A 202      67.320  71.220  46.610  1.00  0.00           C  
ATOM   3196  NE2 GLN A 202      66.630  72.440  46.700  1.00  0.00           N  
ATOM   3197  OE1 GLN A 202      68.410  71.140  47.120  1.00  0.00           O  
ATOM   3198  HN  GLN A 202      67.510  67.780  47.990  1.00  0.00           H  
ATOM   3199  HA  GLN A 202      66.290  70.230  48.870  1.00  0.00           H  
ATOM   3200  HB1 GLN A 202      64.590  69.960  47.270  1.00  0.00           H  
ATOM   3201  HB2 GLN A 202      65.000  68.440  46.770  1.00  0.00           H  
ATOM   3202  HG1 GLN A 202      65.950  70.420  45.230  1.00  0.00           H  
ATOM   3203  HG2 GLN A 202      67.260  69.370  45.880  1.00  0.00           H  
ATOM   3204 1HE2 GLN A 202      65.700  72.530  46.320  1.00  0.00           H  
ATOM   3205 2HE2 GLN A 202      67.240  73.230  46.790  1.00  0.00           H  
ATOM   3206  N   VAL A 203      64.800  67.570  49.790  1.00  0.00           N  
ATOM   3207  CA  VAL A 203      63.820  67.120  50.720  1.00  0.00           C  
ATOM   3208  C   VAL A 203      63.950  67.750  52.120  1.00  0.00           C  
ATOM   3209  O   VAL A 203      63.020  68.130  52.870  1.00  0.00           O  
ATOM   3210  CB  VAL A 203      63.900  65.590  50.780  1.00  0.00           C  
ATOM   3211  CG1 VAL A 203      65.230  65.170  51.300  1.00  0.00           C  
ATOM   3212  CG2 VAL A 203      62.770  65.080  51.630  1.00  0.00           C  
ATOM   3213  HN  VAL A 203      65.300  66.820  49.380  1.00  0.00           H  
ATOM   3214  HA  VAL A 203      62.880  67.400  50.270  1.00  0.00           H  
ATOM   3215  HB  VAL A 203      63.750  65.140  49.780  1.00  0.00           H  
ATOM   3216 1HG1 VAL A 203      66.130  65.620  50.830  1.00  0.00           H  
ATOM   3217 2HG1 VAL A 203      65.330  64.060  51.280  1.00  0.00           H  
ATOM   3218 3HG1 VAL A 203      65.320  65.480  52.360  1.00  0.00           H  
ATOM   3219 1HG2 VAL A 203      61.700  65.150  51.360  1.00  0.00           H  
ATOM   3220 2HG2 VAL A 203      62.950  65.390  52.680  1.00  0.00           H  
ATOM   3221 3HG2 VAL A 203      62.780  63.970  51.520  1.00  0.00           H  
ATOM   3222  N   ALA A 204      65.240  67.940  52.660  1.00  0.00           N  
ATOM   3223  CA  ALA A 204      65.580  68.600  53.870  1.00  0.00           C  
ATOM   3224  C   ALA A 204      65.210  70.060  53.860  1.00  0.00           C  
ATOM   3225  O   ALA A 204      64.770  70.610  54.850  1.00  0.00           O  
ATOM   3226  CB  ALA A 204      67.110  68.260  54.150  1.00  0.00           C  
ATOM   3227  HN  ALA A 204      66.020  67.520  52.200  1.00  0.00           H  
ATOM   3228  HA  ALA A 204      64.950  68.150  54.620  1.00  0.00           H  
ATOM   3229  HB1 ALA A 204      67.360  68.540  55.200  1.00  0.00           H  
ATOM   3230  HB2 ALA A 204      67.710  68.850  53.430  1.00  0.00           H  
ATOM   3231  HB3 ALA A 204      67.290  67.170  54.050  1.00  0.00           H  
ATOM   3232  N   ILE A 205      65.560  70.750  52.740  1.00  0.00           N  
ATOM   3233  CA  ILE A 205      65.380  72.150  52.540  1.00  0.00           C  
ATOM   3234  C   ILE A 205      63.930  72.560  52.380  1.00  0.00           C  
ATOM   3235  O   ILE A 205      63.510  73.530  52.950  1.00  0.00           O  
ATOM   3236  CB  ILE A 205      66.250  72.450  51.330  1.00  0.00           C  
ATOM   3237  CG1 ILE A 205      67.710  72.170  51.670  1.00  0.00           C  
ATOM   3238  CG2 ILE A 205      65.950  73.900  50.790  1.00  0.00           C  
ATOM   3239  CD  ILE A 205      68.340  73.210  52.520  1.00  0.00           C  
ATOM   3240  HN  ILE A 205      66.020  70.210  52.030  1.00  0.00           H  
ATOM   3241  HA  ILE A 205      65.760  72.600  53.440  1.00  0.00           H  
ATOM   3242  HB  ILE A 205      65.900  71.780  50.510  1.00  0.00           H  
ATOM   3243 1HG1 ILE A 205      68.330  72.140  50.750  1.00  0.00           H  
ATOM   3244 2HG1 ILE A 205      67.840  71.160  52.110  1.00  0.00           H  
ATOM   3245 1HG2 ILE A 205      66.460  74.200  49.850  1.00  0.00           H  
ATOM   3246 2HG2 ILE A 205      66.150  74.690  51.540  1.00  0.00           H  
ATOM   3247 3HG2 ILE A 205      64.900  74.000  50.430  1.00  0.00           H  
ATOM   3248  HD1 ILE A 205      68.160  74.220  52.080  1.00  0.00           H  
ATOM   3249  HD2 ILE A 205      69.380  72.910  52.760  1.00  0.00           H  
ATOM   3250  HD3 ILE A 205      67.850  73.300  53.510  1.00  0.00           H  
ATOM   3251  N   ASP A 206      63.110  71.790  51.620  1.00  0.00           N  
ATOM   3252  CA  ASP A 206      61.610  71.870  51.550  1.00  0.00           C  
ATOM   3253  C   ASP A 206      60.970  71.730  52.910  1.00  0.00           C  
ATOM   3254  O   ASP A 206      60.020  72.500  53.150  1.00  0.00           O  
ATOM   3255  CB  ASP A 206      61.070  70.720  50.660  1.00  0.00           C  
ATOM   3256  CG  ASP A 206      61.390  70.790  49.170  1.00  0.00           C  
ATOM   3257  OD1 ASP A 206      61.930  71.770  48.660  1.00  0.00           O  
ATOM   3258  OD2 ASP A 206      60.920  69.810  48.480  1.00  0.00           O1-
ATOM   3259  HN  ASP A 206      63.470  71.010  51.130  1.00  0.00           H  
ATOM   3260  HA  ASP A 206      61.360  72.810  51.070  1.00  0.00           H  
ATOM   3261  HB1 ASP A 206      59.990  70.500  50.790  1.00  0.00           H  
ATOM   3262  HB2 ASP A 206      61.500  69.740  50.990  1.00  0.00           H  
ATOM   3263  N   ALA A 207      61.450  70.800  53.700  1.00  0.00           N  
ATOM   3264  CA  ALA A 207      61.020  70.680  55.040  1.00  0.00           C  
ATOM   3265  C   ALA A 207      61.300  71.880  55.940  1.00  0.00           C  
ATOM   3266  O   ALA A 207      60.500  72.270  56.740  1.00  0.00           O  
ATOM   3267  CB  ALA A 207      61.730  69.480  55.590  1.00  0.00           C  
ATOM   3268  HN  ALA A 207      62.110  70.100  53.420  1.00  0.00           H  
ATOM   3269  HA  ALA A 207      59.940  70.590  55.050  1.00  0.00           H  
ATOM   3270  HB1 ALA A 207      61.650  68.620  54.890  1.00  0.00           H  
ATOM   3271  HB2 ALA A 207      61.350  69.270  56.610  1.00  0.00           H  
ATOM   3272  HB3 ALA A 207      62.810  69.730  55.660  1.00  0.00           H  
ATOM   3273  N   MET A 208      62.530  72.440  55.760  1.00  0.00           N  
ATOM   3274  CA  MET A 208      62.920  73.710  56.340  1.00  0.00           C  
ATOM   3275  C   MET A 208      61.970  74.850  55.870  1.00  0.00           C  
ATOM   3276  O   MET A 208      61.420  75.640  56.670  1.00  0.00           O  
ATOM   3277  CB  MET A 208      64.410  74.180  56.180  1.00  0.00           C  
ATOM   3278  CG  MET A 208      65.340  73.590  57.210  1.00  0.00           C  
ATOM   3279  SD  MET A 208      67.150  74.080  56.950  1.00  0.00           S  
ATOM   3280  CE  MET A 208      67.630  72.560  56.190  1.00  0.00           C  
ATOM   3281  HN  MET A 208      63.200  71.970  55.200  1.00  0.00           H  
ATOM   3282  HA  MET A 208      62.630  73.620  57.380  1.00  0.00           H  
ATOM   3283  HB1 MET A 208      64.390  75.280  56.310  1.00  0.00           H  
ATOM   3284  HB2 MET A 208      64.760  73.810  55.190  1.00  0.00           H  
ATOM   3285  HG1 MET A 208      65.220  72.490  57.130  1.00  0.00           H  
ATOM   3286  HG2 MET A 208      65.050  73.770  58.260  1.00  0.00           H  
ATOM   3287  HE1 MET A 208      68.680  72.290  55.970  1.00  0.00           H  
ATOM   3288  HE2 MET A 208      67.020  72.490  55.260  1.00  0.00           H  
ATOM   3289  HE3 MET A 208      67.310  71.720  56.840  1.00  0.00           H  
ATOM   3290  N   ARG A 209      61.730  74.970  54.560  1.00  0.00           N  
ATOM   3291  CA  ARG A 209      60.720  75.920  54.010  1.00  0.00           C  
ATOM   3292  C   ARG A 209      59.310  75.800  54.540  1.00  0.00           C  
ATOM   3293  O   ARG A 209      58.770  76.850  54.820  1.00  0.00           O  
ATOM   3294  CB  ARG A 209      60.630  75.870  52.440  1.00  0.00           C  
ATOM   3295  CG  ARG A 209      61.730  76.550  51.600  1.00  0.00           C  
ATOM   3296  CD  ARG A 209      62.030  77.940  52.150  1.00  0.00           C  
ATOM   3297  NE  ARG A 209      62.810  78.580  51.020  1.00  0.00           N  
ATOM   3298  CZ  ARG A 209      63.190  79.880  51.040  1.00  0.00           C  
ATOM   3299  NH1 ARG A 209      63.080  80.670  52.050  1.00  0.00           N1+
ATOM   3300  NH2 ARG A 209      63.770  80.380  49.980  1.00  0.00           N  
ATOM   3301  HN  ARG A 209      62.320  74.440  53.950  1.00  0.00           H  
ATOM   3302  HA  ARG A 209      61.000  76.940  54.180  1.00  0.00           H  
ATOM   3303  HB1 ARG A 209      59.740  76.450  52.110  1.00  0.00           H  
ATOM   3304  HB2 ARG A 209      60.460  74.860  52.010  1.00  0.00           H  
ATOM   3305  HG1 ARG A 209      61.310  76.550  50.570  1.00  0.00           H  
ATOM   3306  HG2 ARG A 209      62.570  75.820  51.620  1.00  0.00           H  
ATOM   3307  HD1 ARG A 209      62.580  77.890  53.120  1.00  0.00           H  
ATOM   3308  HD2 ARG A 209      61.100  78.520  52.310  1.00  0.00           H  
ATOM   3309  HE  ARG A 209      63.120  78.000  50.260  1.00  0.00           H  
ATOM   3310 1HH1 ARG A 209      62.770  80.380  52.960  1.00  0.00           H  
ATOM   3311 2HH1 ARG A 209      63.390  81.610  51.920  1.00  0.00           H  
ATOM   3312 1HH2 ARG A 209      64.010  81.350  49.950  1.00  0.00           H  
ATOM   3313 2HH2 ARG A 209      63.940  79.720  49.250  1.00  0.00           H  
ATOM   3314  N   ALA A 210      58.750  74.630  54.680  1.00  0.00           N  
ATOM   3315  CA  ALA A 210      57.500  74.350  55.390  1.00  0.00           C  
ATOM   3316  C   ALA A 210      57.430  74.680  56.870  1.00  0.00           C  
ATOM   3317  O   ALA A 210      56.530  75.420  57.280  1.00  0.00           O  
ATOM   3318  CB  ALA A 210      57.280  72.850  55.220  1.00  0.00           C  
ATOM   3319  HN  ALA A 210      59.280  73.850  54.360  1.00  0.00           H  
ATOM   3320  HA  ALA A 210      56.700  74.850  54.850  1.00  0.00           H  
ATOM   3321  HB1 ALA A 210      57.310  72.540  54.150  1.00  0.00           H  
ATOM   3322  HB2 ALA A 210      56.220  72.620  55.450  1.00  0.00           H  
ATOM   3323  HB3 ALA A 210      58.020  72.280  55.830  1.00  0.00           H  
ATOM   3324  N   ALA A 211      58.470  74.180  57.700  1.00  0.00           N  
ATOM   3325  CA  ALA A 211      58.630  74.370  59.120  1.00  0.00           C  
ATOM   3326  C   ALA A 211      58.660  75.840  59.580  1.00  0.00           C  
ATOM   3327  O   ALA A 211      58.400  76.210  60.780  1.00  0.00           O  
ATOM   3328  CB  ALA A 211      59.880  73.650  59.670  1.00  0.00           C  
ATOM   3329  HN  ALA A 211      59.260  73.730  57.290  1.00  0.00           H  
ATOM   3330  HA  ALA A 211      57.750  73.840  59.450  1.00  0.00           H  
ATOM   3331  HB1 ALA A 211      59.870  73.640  60.780  1.00  0.00           H  
ATOM   3332  HB2 ALA A 211      60.780  74.120  59.210  1.00  0.00           H  
ATOM   3333  HB3 ALA A 211      59.840  72.620  59.250  1.00  0.00           H  
ATOM   3334  N   ALA A 212      59.200  76.710  58.660  1.00  0.00           N  
ATOM   3335  CA  ALA A 212      59.270  78.130  58.910  1.00  0.00           C  
ATOM   3336  C   ALA A 212      57.950  78.920  58.850  1.00  0.00           C  
ATOM   3337  O   ALA A 212      57.860  80.030  59.310  1.00  0.00           O  
ATOM   3338  CB  ALA A 212      60.290  78.720  57.880  1.00  0.00           C  
ATOM   3339  HN  ALA A 212      59.660  76.370  57.850  1.00  0.00           H  
ATOM   3340  HA  ALA A 212      59.620  78.210  59.930  1.00  0.00           H  
ATOM   3341  HB1 ALA A 212      61.160  78.030  57.870  1.00  0.00           H  
ATOM   3342  HB2 ALA A 212      60.660  79.680  58.300  1.00  0.00           H  
ATOM   3343  HB3 ALA A 212      59.760  78.920  56.930  1.00  0.00           H  
ATOM   3344  N   HSD A 213      56.910  78.280  58.390  1.00  0.00           N  
ATOM   3345  CA  HSD A 213      55.580  78.840  58.330  1.00  0.00           C  
ATOM   3346  C   HSD A 213      54.680  78.390  59.500  1.00  0.00           C  
ATOM   3347  O   HSD A 213      54.730  77.250  59.910  1.00  0.00           O  
ATOM   3348  CB  HSD A 213      54.830  78.260  57.160  1.00  0.00           C  
ATOM   3349  CG  HSD A 213      55.330  78.900  55.900  1.00  0.00           C  
ATOM   3350  CD2 HSD A 213      54.800  79.920  55.110  1.00  0.00           C  
ATOM   3351  ND1 HSD A 213      56.390  78.380  55.210  1.00  0.00           N  
ATOM   3352  CE1 HSD A 213      56.500  79.180  54.060  1.00  0.00           C  
ATOM   3353  NE2 HSD A 213      55.550  80.100  53.940  1.00  0.00           N  
ATOM   3354  HN  HSD A 213      57.030  77.300  58.270  1.00  0.00           H  
ATOM   3355  HA  HSD A 213      55.570  79.920  58.250  1.00  0.00           H  
ATOM   3356  HB1 HSD A 213      53.720  78.350  57.210  1.00  0.00           H  
ATOM   3357  HB2 HSD A 213      55.110  77.180  57.110  1.00  0.00           H  
ATOM   3358  HD1 HSD A 213      56.990  77.650  55.540  1.00  0.00           H  
ATOM   3359  HD2 HSD A 213      53.960  80.570  55.360  1.00  0.00           H  
ATOM   3360  HE1 HSD A 213      57.440  79.050  53.510  1.00  0.00           H  
ATOM   3361  N   ASP A 214      53.870  79.380  60.060  1.00  0.00           N  
ATOM   3362  CA  ASP A 214      52.800  79.140  60.900  1.00  0.00           C  
ATOM   3363  C   ASP A 214      51.660  78.330  60.270  1.00  0.00           C  
ATOM   3364  O   ASP A 214      51.380  78.440  59.120  1.00  0.00           O  
ATOM   3365  CB  ASP A 214      52.260  80.560  61.470  1.00  0.00           C  
ATOM   3366  CG  ASP A 214      51.760  81.640  60.570  1.00  0.00           C  
ATOM   3367  OD1 ASP A 214      51.970  81.740  59.290  1.00  0.00           O  
ATOM   3368  OD2 ASP A 214      51.170  82.610  61.250  1.00  0.00           O1-
ATOM   3369  HN  ASP A 214      53.870  80.330  59.770  1.00  0.00           H  
ATOM   3370  HA  ASP A 214      53.130  78.500  61.700  1.00  0.00           H  
ATOM   3371  HB1 ASP A 214      53.010  81.090  62.090  1.00  0.00           H  
ATOM   3372  HB2 ASP A 214      51.370  80.270  62.060  1.00  0.00           H  
ATOM   3373  N   HSD A 215      51.060  77.480  61.070  1.00  0.00           N  
ATOM   3374  CA  HSD A 215      50.140  76.460  60.650  1.00  0.00           C  
ATOM   3375  C   HSD A 215      49.160  76.350  61.810  1.00  0.00           C  
ATOM   3376  O   HSD A 215      49.500  76.510  62.990  1.00  0.00           O  
ATOM   3377  CB  HSD A 215      50.840  75.130  60.370  1.00  0.00           C  
ATOM   3378  CG  HSD A 215      51.640  75.090  59.060  1.00  0.00           C  
ATOM   3379  CD2 HSD A 215      51.220  74.620  57.810  1.00  0.00           C  
ATOM   3380  ND1 HSD A 215      52.990  75.270  58.990  1.00  0.00           N  
ATOM   3381  CE1 HSD A 215      53.330  74.950  57.700  1.00  0.00           C  
ATOM   3382  NE2 HSD A 215      52.350  74.500  56.980  1.00  0.00           N  
ATOM   3383  HN  HSD A 215      51.230  77.500  62.050  1.00  0.00           H  
ATOM   3384  HA  HSD A 215      49.560  76.800  59.800  1.00  0.00           H  
ATOM   3385  HB1 HSD A 215      49.990  74.420  60.450  1.00  0.00           H  
ATOM   3386  HB2 HSD A 215      51.380  74.710  61.250  1.00  0.00           H  
ATOM   3387  HD1 HSD A 215      53.590  75.600  59.720  1.00  0.00           H  
ATOM   3388  HD2 HSD A 215      50.190  74.390  57.600  1.00  0.00           H  
ATOM   3389  HE1 HSD A 215      54.350  75.000  57.330  1.00  0.00           H  
ATOM   3390  N   TYR A 216      47.920  75.940  61.470  1.00  0.00           N  
ATOM   3391  CA  TYR A 216      47.060  75.520  62.500  1.00  0.00           C  
ATOM   3392  C   TYR A 216      47.160  73.980  62.400  1.00  0.00           C  
ATOM   3393  O   TYR A 216      46.970  73.410  61.310  1.00  0.00           O  
ATOM   3394  CB  TYR A 216      45.580  75.870  62.210  1.00  0.00           C  
ATOM   3395  CG  TYR A 216      45.380  77.340  62.370  1.00  0.00           C  
ATOM   3396  CD1 TYR A 216      45.730  78.280  61.360  1.00  0.00           C  
ATOM   3397  CD2 TYR A 216      44.580  77.810  63.450  1.00  0.00           C  
ATOM   3398  CE1 TYR A 216      45.390  79.620  61.450  1.00  0.00           C  
ATOM   3399  CE2 TYR A 216      44.350  79.210  63.580  1.00  0.00           C  
ATOM   3400  CZ  TYR A 216      44.720  80.100  62.580  1.00  0.00           C  
ATOM   3401  OH  TYR A 216      44.410  81.520  62.660  1.00  0.00           O  
ATOM   3402  HN  TYR A 216      47.700  75.800  60.510  1.00  0.00           H  
ATOM   3403  HA  TYR A 216      47.410  75.850  63.470  1.00  0.00           H  
ATOM   3404  HB1 TYR A 216      44.910  75.200  62.780  1.00  0.00           H  
ATOM   3405  HB2 TYR A 216      45.390  75.620  61.140  1.00  0.00           H  
ATOM   3406  HD1 TYR A 216      46.310  78.000  60.500  1.00  0.00           H  
ATOM   3407  HD2 TYR A 216      44.240  77.230  64.300  1.00  0.00           H  
ATOM   3408  HE1 TYR A 216      45.690  80.230  60.620  1.00  0.00           H  
ATOM   3409  HE2 TYR A 216      43.690  79.560  64.360  1.00  0.00           H  
ATOM   3410  HH  TYR A 216      44.610  81.900  61.810  1.00  0.00           H  
ATOM   3411  N   PHE A 217      47.510  73.190  63.480  1.00  0.00           N  
ATOM   3412  CA  PHE A 217      47.960  71.790  63.370  1.00  0.00           C  
ATOM   3413  C   PHE A 217      47.290  71.010  64.480  1.00  0.00           C  
ATOM   3414  O   PHE A 217      47.340  71.410  65.620  1.00  0.00           O  
ATOM   3415  CB  PHE A 217      49.530  71.610  63.330  1.00  0.00           C  
ATOM   3416  CG  PHE A 217      50.010  70.190  63.340  1.00  0.00           C  
ATOM   3417  CD1 PHE A 217      50.730  69.780  64.470  1.00  0.00           C  
ATOM   3418  CD2 PHE A 217      49.920  69.300  62.220  1.00  0.00           C  
ATOM   3419  CE1 PHE A 217      51.170  68.520  64.670  1.00  0.00           C  
ATOM   3420  CE2 PHE A 217      50.470  68.000  62.370  1.00  0.00           C  
ATOM   3421  CZ  PHE A 217      51.010  67.640  63.680  1.00  0.00           C  
ATOM   3422  HN  PHE A 217      47.520  73.600  64.390  1.00  0.00           H  
ATOM   3423  HA  PHE A 217      47.640  71.430  62.410  1.00  0.00           H  
ATOM   3424  HB1 PHE A 217      49.970  72.250  64.130  1.00  0.00           H  
ATOM   3425  HB2 PHE A 217      49.910  72.000  62.370  1.00  0.00           H  
ATOM   3426  HD1 PHE A 217      50.790  70.430  65.330  1.00  0.00           H  
ATOM   3427  HD2 PHE A 217      49.320  69.570  61.360  1.00  0.00           H  
ATOM   3428  HE1 PHE A 217      51.440  68.190  65.660  1.00  0.00           H  
ATOM   3429  HE2 PHE A 217      50.480  67.380  61.490  1.00  0.00           H  
ATOM   3430  HZ  PHE A 217      51.310  66.620  63.870  1.00  0.00           H  
ATOM   3431  N   LEU A 218      46.690  69.870  64.160  1.00  0.00           N  
ATOM   3432  CA  LEU A 218      46.010  69.020  65.140  1.00  0.00           C  
ATOM   3433  C   LEU A 218      46.980  68.180  66.010  1.00  0.00           C  
ATOM   3434  O   LEU A 218      47.800  67.450  65.400  1.00  0.00           O  
ATOM   3435  CB  LEU A 218      44.940  68.190  64.480  1.00  0.00           C  
ATOM   3436  CG  LEU A 218      44.350  67.060  65.310  1.00  0.00           C  
ATOM   3437  CD1 LEU A 218      43.440  67.600  66.420  1.00  0.00           C  
ATOM   3438  CD2 LEU A 218      43.480  66.230  64.400  1.00  0.00           C  
ATOM   3439  HN  LEU A 218      46.710  69.480  63.240  1.00  0.00           H  
ATOM   3440  HA  LEU A 218      45.600  69.760  65.820  1.00  0.00           H  
ATOM   3441  HB1 LEU A 218      45.410  67.720  63.590  1.00  0.00           H  
ATOM   3442  HB2 LEU A 218      44.160  68.890  64.110  1.00  0.00           H  
ATOM   3443  HG  LEU A 218      45.090  66.330  65.700  1.00  0.00           H  
ATOM   3444 1HD1 LEU A 218      42.840  68.440  65.990  1.00  0.00           H  
ATOM   3445 2HD1 LEU A 218      44.130  67.960  67.210  1.00  0.00           H  
ATOM   3446 3HD1 LEU A 218      42.790  66.760  66.730  1.00  0.00           H  
ATOM   3447 1HD2 LEU A 218      42.610  66.820  64.040  1.00  0.00           H  
ATOM   3448 2HD2 LEU A 218      43.040  65.300  64.820  1.00  0.00           H  
ATOM   3449 3HD2 LEU A 218      44.130  65.910  63.560  1.00  0.00           H  
ATOM   3450  N   SER A 219      46.930  68.140  67.370  1.00  0.00           N  
ATOM   3451  CA  SER A 219      47.970  67.460  68.100  1.00  0.00           C  
ATOM   3452  C   SER A 219      47.440  67.090  69.460  1.00  0.00           C  
ATOM   3453  O   SER A 219      46.380  67.540  69.900  1.00  0.00           O  
ATOM   3454  CB  SER A 219      49.280  68.370  68.270  1.00  0.00           C  
ATOM   3455  OG  SER A 219      50.380  67.510  68.510  1.00  0.00           O  
ATOM   3456  HN  SER A 219      46.320  68.590  68.020  1.00  0.00           H  
ATOM   3457  HA  SER A 219      48.210  66.500  67.680  1.00  0.00           H  
ATOM   3458  HB1 SER A 219      49.140  69.130  69.060  1.00  0.00           H  
ATOM   3459  HB2 SER A 219      49.440  68.710  67.220  1.00  0.00           H  
ATOM   3460  HG1 SER A 219      50.420  66.730  67.950  1.00  0.00           H  
ATOM   3461  N   VAL A 220      48.200  66.190  70.140  1.00  0.00           N  
ATOM   3462  CA  VAL A 220      47.860  65.660  71.490  1.00  0.00           C  
ATOM   3463  C   VAL A 220      48.390  66.620  72.620  1.00  0.00           C  
ATOM   3464  O   VAL A 220      49.600  66.970  72.720  1.00  0.00           O  
ATOM   3465  CB  VAL A 220      48.350  64.190  71.760  1.00  0.00           C  
ATOM   3466  CG1 VAL A 220      48.110  63.710  73.230  1.00  0.00           C  
ATOM   3467  CG2 VAL A 220      47.740  63.200  70.710  1.00  0.00           C  
ATOM   3468  HN  VAL A 220      49.010  65.750  69.780  1.00  0.00           H  
ATOM   3469  HA  VAL A 220      46.780  65.570  71.470  1.00  0.00           H  
ATOM   3470  HB  VAL A 220      49.440  64.090  71.560  1.00  0.00           H  
ATOM   3471 1HG1 VAL A 220      47.080  63.970  73.550  1.00  0.00           H  
ATOM   3472 2HG1 VAL A 220      48.880  64.240  73.830  1.00  0.00           H  
ATOM   3473 3HG1 VAL A 220      48.260  62.610  73.330  1.00  0.00           H  
ATOM   3474 1HG2 VAL A 220      48.220  63.420  69.730  1.00  0.00           H  
ATOM   3475 2HG2 VAL A 220      46.640  63.310  70.590  1.00  0.00           H  
ATOM   3476 3HG2 VAL A 220      48.010  62.150  70.920  1.00  0.00           H  
ATOM   3477  N   THR A 221      47.480  67.090  73.440  1.00  0.00           N  
ATOM   3478  CA  THR A 221      47.940  68.060  74.510  1.00  0.00           C  
ATOM   3479  C   THR A 221      48.380  67.330  75.810  1.00  0.00           C  
ATOM   3480  O   THR A 221      48.270  66.080  75.920  1.00  0.00           O  
ATOM   3481  CB  THR A 221      46.830  69.080  74.760  1.00  0.00           C  
ATOM   3482  CG2 THR A 221      46.530  69.890  73.450  1.00  0.00           C  
ATOM   3483  OG1 THR A 221      45.680  68.530  75.310  1.00  0.00           O  
ATOM   3484  HN  THR A 221      46.540  66.770  73.410  1.00  0.00           H  
ATOM   3485  HA  THR A 221      48.650  68.770  74.110  1.00  0.00           H  
ATOM   3486  HB  THR A 221      47.220  69.880  75.430  1.00  0.00           H  
ATOM   3487  HG1 THR A 221      45.270  68.000  74.620  1.00  0.00           H  
ATOM   3488 1HG2 THR A 221      47.400  70.430  73.030  1.00  0.00           H  
ATOM   3489 2HG2 THR A 221      45.890  70.720  73.840  1.00  0.00           H  
ATOM   3490 3HG2 THR A 221      45.960  69.360  72.660  1.00  0.00           H  
ATOM   3491  N   LYS A 222      48.870  68.040  76.880  1.00  0.00           N  
ATOM   3492  CA  LYS A 222      49.290  67.410  78.120  1.00  0.00           C  
ATOM   3493  C   LYS A 222      48.250  66.670  78.890  1.00  0.00           C  
ATOM   3494  O   LYS A 222      48.600  65.630  79.480  1.00  0.00           O  
ATOM   3495  CB  LYS A 222      49.880  68.490  79.100  1.00  0.00           C  
ATOM   3496  CG  LYS A 222      51.160  69.110  78.600  1.00  0.00           C  
ATOM   3497  CD  LYS A 222      52.230  68.170  78.050  1.00  0.00           C  
ATOM   3498  CE  LYS A 222      53.510  68.930  77.540  1.00  0.00           C  
ATOM   3499  NZ  LYS A 222      54.260  69.480  78.710  1.00  0.00           N1+
ATOM   3500  HN  LYS A 222      48.870  69.040  76.860  1.00  0.00           H  
ATOM   3501  HA  LYS A 222      50.080  66.700  77.960  1.00  0.00           H  
ATOM   3502  HB1 LYS A 222      50.180  68.030  80.070  1.00  0.00           H  
ATOM   3503  HB2 LYS A 222      49.170  69.270  79.440  1.00  0.00           H  
ATOM   3504  HG1 LYS A 222      51.600  69.900  79.250  1.00  0.00           H  
ATOM   3505  HG2 LYS A 222      50.870  69.700  77.700  1.00  0.00           H  
ATOM   3506  HD1 LYS A 222      51.860  67.630  77.160  1.00  0.00           H  
ATOM   3507  HD2 LYS A 222      52.640  67.400  78.740  1.00  0.00           H  
ATOM   3508  HE1 LYS A 222      53.190  69.820  76.960  1.00  0.00           H  
ATOM   3509  HE2 LYS A 222      54.240  68.290  77.000  1.00  0.00           H  
ATOM   3510  HZ1 LYS A 222      55.280  69.510  78.510  1.00  0.00           H  
ATOM   3511  HZ2 LYS A 222      53.940  68.960  79.550  1.00  0.00           H  
ATOM   3512  HZ3 LYS A 222      53.920  70.450  78.860  1.00  0.00           H  
ATOM   3513  N   PRO A 223      46.970  66.960  79.110  1.00  0.00           N  
ATOM   3514  CA  PRO A 223      46.010  65.910  79.590  1.00  0.00           C  
ATOM   3515  C   PRO A 223      45.560  64.920  78.540  1.00  0.00           C  
ATOM   3516  O   PRO A 223      44.640  64.160  78.790  1.00  0.00           O  
ATOM   3517  CB  PRO A 223      44.920  66.810  80.180  1.00  0.00           C  
ATOM   3518  CG  PRO A 223      44.930  68.130  79.430  1.00  0.00           C  
ATOM   3519  CD  PRO A 223      46.360  68.300  79.000  1.00  0.00           C  
ATOM   3520  HA  PRO A 223      46.410  65.380  80.440  1.00  0.00           H  
ATOM   3521  HB1 PRO A 223      45.150  67.080  81.240  1.00  0.00           H  
ATOM   3522  HB2 PRO A 223      43.920  66.340  80.310  1.00  0.00           H  
ATOM   3523  HG1 PRO A 223      44.370  68.010  78.480  1.00  0.00           H  
ATOM   3524  HG2 PRO A 223      44.400  68.920  80.010  1.00  0.00           H  
ATOM   3525  HD1 PRO A 223      46.350  68.760  77.980  1.00  0.00           H  
ATOM   3526  HD2 PRO A 223      47.040  68.910  79.640  1.00  0.00           H  
ATOM   3527  N   GLY A 224      46.350  64.710  77.500  1.00  0.00           N  
ATOM   3528  CA  GLY A 224      46.220  63.460  76.670  1.00  0.00           C  
ATOM   3529  C   GLY A 224      45.000  63.480  75.790  1.00  0.00           C  
ATOM   3530  O   GLY A 224      44.490  62.460  75.390  1.00  0.00           O  
ATOM   3531  HN  GLY A 224      47.060  65.380  77.270  1.00  0.00           H  
ATOM   3532  HA1 GLY A 224      46.210  62.620  77.340  1.00  0.00           H  
ATOM   3533  HA2 GLY A 224      47.010  63.390  75.920  1.00  0.00           H  
ATOM   3534  N   VAL A 225      44.520  64.670  75.530  1.00  0.00           N  
ATOM   3535  CA  VAL A 225      43.360  64.910  74.710  1.00  0.00           C  
ATOM   3536  C   VAL A 225      43.870  65.590  73.490  1.00  0.00           C  
ATOM   3537  O   VAL A 225      44.850  66.360  73.530  1.00  0.00           O  
ATOM   3538  CB  VAL A 225      42.240  65.630  75.430  1.00  0.00           C  
ATOM   3539  CG1 VAL A 225      41.620  64.760  76.510  1.00  0.00           C  
ATOM   3540  CG2 VAL A 225      42.580  67.070  75.910  1.00  0.00           C  
ATOM   3541  HN  VAL A 225      45.030  65.460  75.850  1.00  0.00           H  
ATOM   3542  HA  VAL A 225      42.960  63.990  74.310  1.00  0.00           H  
ATOM   3543  HB  VAL A 225      41.430  65.790  74.690  1.00  0.00           H  
ATOM   3544 1HG1 VAL A 225      40.820  65.230  77.120  1.00  0.00           H  
ATOM   3545 2HG1 VAL A 225      42.450  64.370  77.140  1.00  0.00           H  
ATOM   3546 3HG1 VAL A 225      41.230  63.870  75.960  1.00  0.00           H  
ATOM   3547 1HG2 VAL A 225      41.620  67.520  76.220  1.00  0.00           H  
ATOM   3548 2HG2 VAL A 225      43.190  67.610  75.150  1.00  0.00           H  
ATOM   3549 3HG2 VAL A 225      43.300  67.000  76.750  1.00  0.00           H  
ATOM   3550  N   THR A 226      43.240  65.430  72.360  1.00  0.00           N  
ATOM   3551  CA  THR A 226      43.530  66.110  71.110  1.00  0.00           C  
ATOM   3552  C   THR A 226      42.910  67.550  71.020  1.00  0.00           C  
ATOM   3553  O   THR A 226      41.850  67.810  71.550  1.00  0.00           O  
ATOM   3554  CB  THR A 226      42.990  65.380  69.790  1.00  0.00           C  
ATOM   3555  CG2 THR A 226      44.190  64.620  69.180  1.00  0.00           C  
ATOM   3556  OG1 THR A 226      41.920  64.480  70.090  1.00  0.00           O  
ATOM   3557  HN  THR A 226      42.530  64.740  72.260  1.00  0.00           H  
ATOM   3558  HA  THR A 226      44.600  66.240  71.110  1.00  0.00           H  
ATOM   3559  HB  THR A 226      42.700  66.060  68.960  1.00  0.00           H  
ATOM   3560  HG1 THR A 226      41.100  64.590  69.600  1.00  0.00           H  
ATOM   3561 1HG2 THR A 226      45.100  65.230  68.970  1.00  0.00           H  
ATOM   3562 2HG2 THR A 226      43.840  64.090  68.270  1.00  0.00           H  
ATOM   3563 3HG2 THR A 226      44.660  63.810  69.780  1.00  0.00           H  
ATOM   3564  N   ALA A 227      43.640  68.480  70.410  1.00  0.00           N  
ATOM   3565  CA  ALA A 227      43.180  69.850  70.280  1.00  0.00           C  
ATOM   3566  C   ALA A 227      44.030  70.440  69.190  1.00  0.00           C  
ATOM   3567  O   ALA A 227      45.080  69.950  68.820  1.00  0.00           O  
ATOM   3568  CB  ALA A 227      43.310  70.810  71.500  1.00  0.00           C  
ATOM   3569  HN  ALA A 227      44.530  68.320  69.990  1.00  0.00           H  
ATOM   3570  HA  ALA A 227      42.150  69.870  69.940  1.00  0.00           H  
ATOM   3571  HB1 ALA A 227      44.390  70.820  71.770  1.00  0.00           H  
ATOM   3572  HB2 ALA A 227      42.800  70.550  72.450  1.00  0.00           H  
ATOM   3573  HB3 ALA A 227      43.110  71.860  71.180  1.00  0.00           H  
ATOM   3574  N   ILE A 228      43.650  71.550  68.520  1.00  0.00           N  
ATOM   3575  CA  ILE A 228      44.290  72.160  67.340  1.00  0.00           C  
ATOM   3576  C   ILE A 228      45.320  73.180  67.880  1.00  0.00           C  
ATOM   3577  O   ILE A 228      44.910  74.210  68.490  1.00  0.00           O  
ATOM   3578  CB  ILE A 228      43.300  72.860  66.330  1.00  0.00           C  
ATOM   3579  CG1 ILE A 228      42.240  71.780  65.910  1.00  0.00           C  
ATOM   3580  CG2 ILE A 228      44.130  73.480  65.150  1.00  0.00           C  
ATOM   3581  CD  ILE A 228      41.020  72.400  65.160  1.00  0.00           C  
ATOM   3582  HN  ILE A 228      42.770  71.970  68.740  1.00  0.00           H  
ATOM   3583  HA  ILE A 228      44.750  71.340  66.800  1.00  0.00           H  
ATOM   3584  HB  ILE A 228      42.830  73.700  66.890  1.00  0.00           H  
ATOM   3585 1HG1 ILE A 228      41.850  71.170  66.750  1.00  0.00           H  
ATOM   3586 2HG1 ILE A 228      42.590  71.070  65.130  1.00  0.00           H  
ATOM   3587 1HG2 ILE A 228      43.350  73.670  64.380  1.00  0.00           H  
ATOM   3588 2HG2 ILE A 228      44.950  72.780  64.900  1.00  0.00           H  
ATOM   3589 3HG2 ILE A 228      44.580  74.460  65.440  1.00  0.00           H  
ATOM   3590  HD1 ILE A 228      41.240  73.030  64.280  1.00  0.00           H  
ATOM   3591  HD2 ILE A 228      40.430  73.040  65.850  1.00  0.00           H  
ATOM   3592  HD3 ILE A 228      40.380  71.580  64.780  1.00  0.00           H  
ATOM   3593  N   VAL A 229      46.580  72.960  67.630  1.00  0.00           N  
ATOM   3594  CA  VAL A 229      47.550  74.010  68.000  1.00  0.00           C  
ATOM   3595  C   VAL A 229      47.760  74.940  66.870  1.00  0.00           C  
ATOM   3596  O   VAL A 229      47.810  74.640  65.670  1.00  0.00           O  
ATOM   3597  CB  VAL A 229      48.800  73.370  68.620  1.00  0.00           C  
ATOM   3598  CG1 VAL A 229      49.950  73.210  67.620  1.00  0.00           C  
ATOM   3599  CG2 VAL A 229      49.220  74.180  69.890  1.00  0.00           C  
ATOM   3600  HN  VAL A 229      46.800  72.300  66.930  1.00  0.00           H  
ATOM   3601  HA  VAL A 229      47.160  74.590  68.820  1.00  0.00           H  
ATOM   3602  HB  VAL A 229      48.490  72.370  69.000  1.00  0.00           H  
ATOM   3603 1HG1 VAL A 229      49.600  72.580  66.780  1.00  0.00           H  
ATOM   3604 2HG1 VAL A 229      50.820  72.730  68.120  1.00  0.00           H  
ATOM   3605 3HG1 VAL A 229      50.330  74.200  67.270  1.00  0.00           H  
ATOM   3606 1HG2 VAL A 229      49.610  75.170  69.560  1.00  0.00           H  
ATOM   3607 2HG2 VAL A 229      50.140  73.730  70.310  1.00  0.00           H  
ATOM   3608 3HG2 VAL A 229      48.360  74.210  70.600  1.00  0.00           H  
ATOM   3609  N   GLY A 230      47.960  76.230  67.250  1.00  0.00           N  
ATOM   3610  CA  GLY A 230      48.450  77.320  66.410  1.00  0.00           C  
ATOM   3611  C   GLY A 230      49.980  77.560  66.530  1.00  0.00           C  
ATOM   3612  O   GLY A 230      50.490  77.850  67.600  1.00  0.00           O  
ATOM   3613  HN  GLY A 230      47.910  76.320  68.240  1.00  0.00           H  
ATOM   3614  HA1 GLY A 230      47.980  78.170  66.890  1.00  0.00           H  
ATOM   3615  HA2 GLY A 230      48.170  77.130  65.390  1.00  0.00           H  
ATOM   3616  N   THR A 231      50.710  77.340  65.410  1.00  0.00           N  
ATOM   3617  CA  THR A 231      52.200  77.300  65.470  1.00  0.00           C  
ATOM   3618  C   THR A 231      52.690  78.580  64.950  1.00  0.00           C  
ATOM   3619  O   THR A 231      52.030  79.160  64.130  1.00  0.00           O  
ATOM   3620  CB  THR A 231      52.830  76.130  64.750  1.00  0.00           C  
ATOM   3621  CG2 THR A 231      52.160  74.780  65.070  1.00  0.00           C  
ATOM   3622  OG1 THR A 231      52.840  76.180  63.310  1.00  0.00           O  
ATOM   3623  HN  THR A 231      50.290  77.140  64.520  1.00  0.00           H  
ATOM   3624  HA  THR A 231      52.480  77.180  66.500  1.00  0.00           H  
ATOM   3625  HB  THR A 231      53.920  76.150  64.950  1.00  0.00           H  
ATOM   3626  HG1 THR A 231      53.390  75.460  62.990  1.00  0.00           H  
ATOM   3627 1HG2 THR A 231      52.650  73.870  64.670  1.00  0.00           H  
ATOM   3628 2HG2 THR A 231      51.070  74.810  64.850  1.00  0.00           H  
ATOM   3629 3HG2 THR A 231      52.270  74.630  66.170  1.00  0.00           H  
ATOM   3630  N   GLU A 232      53.810  79.000  65.410  1.00  0.00           N  
ATOM   3631  CA  GLU A 232      54.410  80.270  64.980  1.00  0.00           C  
ATOM   3632  C   GLU A 232      55.530  80.030  63.900  1.00  0.00           C  
ATOM   3633  O   GLU A 232      55.770  80.840  63.010  1.00  0.00           O  
ATOM   3634  CB  GLU A 232      54.960  81.000  66.200  1.00  0.00           C  
ATOM   3635  CG  GLU A 232      53.820  81.500  67.050  1.00  0.00           C  
ATOM   3636  CD  GLU A 232      54.040  82.860  67.650  1.00  0.00           C  
ATOM   3637  OE1 GLU A 232      55.240  83.270  67.940  1.00  0.00           O  
ATOM   3638  OE2 GLU A 232      53.040  83.570  67.920  1.00  0.00           O1-
ATOM   3639  HN  GLU A 232      54.180  78.490  66.180  1.00  0.00           H  
ATOM   3640  HA  GLU A 232      53.590  80.820  64.560  1.00  0.00           H  
ATOM   3641  HB1 GLU A 232      55.550  81.890  65.890  1.00  0.00           H  
ATOM   3642  HB2 GLU A 232      55.730  80.370  66.700  1.00  0.00           H  
ATOM   3643  HG1 GLU A 232      53.660  80.820  67.920  1.00  0.00           H  
ATOM   3644  HG2 GLU A 232      52.910  81.530  66.410  1.00  0.00           H  
ATOM   3645  N   GLY A 233      56.250  78.940  63.980  1.00  0.00           N  
ATOM   3646  CA  GLY A 233      57.230  78.450  62.990  1.00  0.00           C  
ATOM   3647  C   GLY A 233      58.680  78.560  63.450  1.00  0.00           C  
ATOM   3648  O   GLY A 233      59.120  79.530  64.100  1.00  0.00           O  
ATOM   3649  HN  GLY A 233      56.000  78.230  64.640  1.00  0.00           H  
ATOM   3650  HA1 GLY A 233      57.030  78.910  62.040  1.00  0.00           H  
ATOM   3651  HA2 GLY A 233      56.990  77.400  62.860  1.00  0.00           H  
ATOM   3652  N   ASN A 234      59.420  77.550  63.030  1.00  0.00           N  
ATOM   3653  CA  ASN A 234      60.680  77.270  63.630  1.00  0.00           C  
ATOM   3654  C   ASN A 234      61.710  77.450  62.470  1.00  0.00           C  
ATOM   3655  O   ASN A 234      61.690  76.800  61.410  1.00  0.00           O  
ATOM   3656  CB  ASN A 234      60.660  75.830  64.240  1.00  0.00           C  
ATOM   3657  CG  ASN A 234      61.890  75.700  65.020  1.00  0.00           C  
ATOM   3658  ND2 ASN A 234      62.100  74.490  65.650  1.00  0.00           N  
ATOM   3659  OD1 ASN A 234      62.750  76.540  65.230  1.00  0.00           O  
ATOM   3660  HN  ASN A 234      59.120  77.060  62.220  1.00  0.00           H  
ATOM   3661  HA  ASN A 234      60.990  77.990  64.380  1.00  0.00           H  
ATOM   3662  HB1 ASN A 234      60.650  75.060  63.440  1.00  0.00           H  
ATOM   3663  HB2 ASN A 234      59.740  75.730  64.850  1.00  0.00           H  
ATOM   3664 1HD2 ASN A 234      63.000  74.600  66.070  1.00  0.00           H  
ATOM   3665 2HD2 ASN A 234      61.390  73.870  65.990  1.00  0.00           H  
ATOM   3666  N   LYS A 235      62.740  78.350  62.740  1.00  0.00           N  
ATOM   3667  CA  LYS A 235      63.830  78.640  61.850  1.00  0.00           C  
ATOM   3668  C   LYS A 235      65.120  78.150  62.480  1.00  0.00           C  
ATOM   3669  O   LYS A 235      66.130  78.240  61.840  1.00  0.00           O  
ATOM   3670  CB  LYS A 235      63.870  80.180  61.600  1.00  0.00           C  
ATOM   3671  CG  LYS A 235      62.720  80.730  60.650  1.00  0.00           C  
ATOM   3672  CD  LYS A 235      61.340  80.840  61.260  1.00  0.00           C  
ATOM   3673  CE  LYS A 235      61.150  81.560  62.560  1.00  0.00           C  
ATOM   3674  NZ  LYS A 235      61.450  83.020  62.450  1.00  0.00           N1+
ATOM   3675  HN  LYS A 235      62.670  78.890  63.570  1.00  0.00           H  
ATOM   3676  HA  LYS A 235      63.670  78.250  60.860  1.00  0.00           H  
ATOM   3677  HB1 LYS A 235      64.840  80.350  61.110  1.00  0.00           H  
ATOM   3678  HB2 LYS A 235      63.890  80.770  62.550  1.00  0.00           H  
ATOM   3679  HG1 LYS A 235      62.680  80.040  59.770  1.00  0.00           H  
ATOM   3680  HG2 LYS A 235      62.980  81.750  60.290  1.00  0.00           H  
ATOM   3681  HD1 LYS A 235      60.890  79.830  61.390  1.00  0.00           H  
ATOM   3682  HD2 LYS A 235      60.650  81.250  60.490  1.00  0.00           H  
ATOM   3683  HE1 LYS A 235      61.800  81.190  63.380  1.00  0.00           H  
ATOM   3684  HE2 LYS A 235      60.120  81.320  62.880  1.00  0.00           H  
ATOM   3685  HZ1 LYS A 235      60.820  83.500  61.770  1.00  0.00           H  
ATOM   3686  HZ2 LYS A 235      62.420  83.310  62.170  1.00  0.00           H  
ATOM   3687  HZ3 LYS A 235      61.380  83.520  63.360  1.00  0.00           H  
ATOM   3688  N   ASP A 236      65.130  77.740  63.760  1.00  0.00           N  
ATOM   3689  CA  ASP A 236      66.310  77.220  64.460  1.00  0.00           C  
ATOM   3690  C   ASP A 236      66.560  75.760  64.010  1.00  0.00           C  
ATOM   3691  O   ASP A 236      66.440  74.840  64.790  1.00  0.00           O  
ATOM   3692  CB  ASP A 236      66.140  77.280  65.980  1.00  0.00           C  
ATOM   3693  CG  ASP A 236      66.010  78.740  66.380  1.00  0.00           C  
ATOM   3694  OD1 ASP A 236      65.230  78.990  67.340  1.00  0.00           O  
ATOM   3695  OD2 ASP A 236      66.690  79.640  65.850  1.00  0.00           O1-
ATOM   3696  HN  ASP A 236      64.290  77.670  64.300  1.00  0.00           H  
ATOM   3697  HA  ASP A 236      67.220  77.700  64.140  1.00  0.00           H  
ATOM   3698  HB1 ASP A 236      67.030  76.840  66.470  1.00  0.00           H  
ATOM   3699  HB2 ASP A 236      65.230  76.690  66.200  1.00  0.00           H  
ATOM   3700  N   THR A 237      66.740  75.550  62.720  1.00  0.00           N  
ATOM   3701  CA  THR A 237      66.540  74.270  62.070  1.00  0.00           C  
ATOM   3702  C   THR A 237      67.770  73.980  61.250  1.00  0.00           C  
ATOM   3703  O   THR A 237      68.450  74.910  60.720  1.00  0.00           O  
ATOM   3704  CB  THR A 237      65.340  74.140  61.130  1.00  0.00           C  
ATOM   3705  CG2 THR A 237      63.970  74.350  61.830  1.00  0.00           C  
ATOM   3706  OG1 THR A 237      65.390  75.210  60.200  1.00  0.00           O  
ATOM   3707  HN  THR A 237      66.710  76.360  62.150  1.00  0.00           H  
ATOM   3708  HA  THR A 237      66.430  73.490  62.810  1.00  0.00           H  
ATOM   3709  HB  THR A 237      65.220  73.130  60.670  1.00  0.00           H  
ATOM   3710  HG1 THR A 237      64.510  75.580  60.090  1.00  0.00           H  
ATOM   3711 1HG2 THR A 237      63.230  74.340  61.000  1.00  0.00           H  
ATOM   3712 2HG2 THR A 237      63.930  75.300  62.400  1.00  0.00           H  
ATOM   3713 3HG2 THR A 237      63.810  73.580  62.620  1.00  0.00           H  
ATOM   3714  N   PHE A 238      68.080  72.690  60.990  1.00  0.00           N  
ATOM   3715  CA  PHE A 238      69.310  72.360  60.300  1.00  0.00           C  
ATOM   3716  C   PHE A 238      69.220  71.130  59.480  1.00  0.00           C  
ATOM   3717  O   PHE A 238      68.270  70.360  59.510  1.00  0.00           O  
ATOM   3718  CB  PHE A 238      70.450  71.990  61.380  1.00  0.00           C  
ATOM   3719  CG  PHE A 238      70.180  71.000  62.500  1.00  0.00           C  
ATOM   3720  CD1 PHE A 238      69.560  71.400  63.720  1.00  0.00           C  
ATOM   3721  CD2 PHE A 238      70.450  69.610  62.400  1.00  0.00           C  
ATOM   3722  CE1 PHE A 238      69.380  70.550  64.860  1.00  0.00           C  
ATOM   3723  CE2 PHE A 238      70.340  68.820  63.550  1.00  0.00           C  
ATOM   3724  CZ  PHE A 238      69.660  69.220  64.680  1.00  0.00           C  
ATOM   3725  HN  PHE A 238      67.530  71.890  61.220  1.00  0.00           H  
ATOM   3726  HA  PHE A 238      69.640  73.140  59.630  1.00  0.00           H  
ATOM   3727  HB1 PHE A 238      70.600  72.970  61.890  1.00  0.00           H  
ATOM   3728  HB2 PHE A 238      71.460  71.840  60.940  1.00  0.00           H  
ATOM   3729  HD1 PHE A 238      69.430  72.460  63.870  1.00  0.00           H  
ATOM   3730  HD2 PHE A 238      70.780  69.240  61.440  1.00  0.00           H  
ATOM   3731  HE1 PHE A 238      69.110  70.970  65.820  1.00  0.00           H  
ATOM   3732  HE2 PHE A 238      70.620  67.790  63.440  1.00  0.00           H  
ATOM   3733  HZ  PHE A 238      69.510  68.510  65.480  1.00  0.00           H  
ATOM   3734  N   LEU A 239      70.220  70.940  58.580  1.00  0.00           N  
ATOM   3735  CA  LEU A 239      70.270  69.800  57.680  1.00  0.00           C  
ATOM   3736  C   LEU A 239      71.290  68.820  58.350  1.00  0.00           C  
ATOM   3737  O   LEU A 239      72.390  69.210  58.610  1.00  0.00           O  
ATOM   3738  CB  LEU A 239      70.890  70.350  56.390  1.00  0.00           C  
ATOM   3739  CG  LEU A 239      70.570  69.470  55.230  1.00  0.00           C  
ATOM   3740  CD1 LEU A 239      70.640  70.360  53.910  1.00  0.00           C  
ATOM   3741  CD2 LEU A 239      71.650  68.330  55.090  1.00  0.00           C  
ATOM   3742  HN  LEU A 239      70.980  71.570  58.440  1.00  0.00           H  
ATOM   3743  HA  LEU A 239      69.380  69.240  57.460  1.00  0.00           H  
ATOM   3744  HB1 LEU A 239      72.000  70.450  56.450  1.00  0.00           H  
ATOM   3745  HB2 LEU A 239      70.410  71.350  56.270  1.00  0.00           H  
ATOM   3746  HG  LEU A 239      69.570  69.030  55.390  1.00  0.00           H  
ATOM   3747 1HD1 LEU A 239      70.000  71.240  54.130  1.00  0.00           H  
ATOM   3748 2HD1 LEU A 239      70.220  69.750  53.080  1.00  0.00           H  
ATOM   3749 3HD1 LEU A 239      71.680  70.640  53.660  1.00  0.00           H  
ATOM   3750 1HD2 LEU A 239      71.680  67.700  56.000  1.00  0.00           H  
ATOM   3751 2HD2 LEU A 239      72.620  68.840  54.890  1.00  0.00           H  
ATOM   3752 3HD2 LEU A 239      71.340  67.660  54.260  1.00  0.00           H  
ATOM   3753  N   ILE A 240      70.940  67.540  58.530  1.00  0.00           N  
ATOM   3754  CA  ILE A 240      71.840  66.470  58.920  1.00  0.00           C  
ATOM   3755  C   ILE A 240      72.340  65.820  57.620  1.00  0.00           C  
ATOM   3756  O   ILE A 240      71.570  65.250  56.920  1.00  0.00           O  
ATOM   3757  CB  ILE A 240      71.030  65.530  59.770  1.00  0.00           C  
ATOM   3758  CG1 ILE A 240      70.440  66.190  61.080  1.00  0.00           C  
ATOM   3759  CG2 ILE A 240      71.980  64.420  60.250  1.00  0.00           C  
ATOM   3760  CD  ILE A 240      69.410  65.230  61.700  1.00  0.00           C  
ATOM   3761  HN  ILE A 240      69.990  67.250  58.430  1.00  0.00           H  
ATOM   3762  HA  ILE A 240      72.700  66.900  59.400  1.00  0.00           H  
ATOM   3763  HB  ILE A 240      70.200  65.060  59.200  1.00  0.00           H  
ATOM   3764 1HG1 ILE A 240      69.890  67.120  60.870  1.00  0.00           H  
ATOM   3765 2HG1 ILE A 240      71.310  66.320  61.760  1.00  0.00           H  
ATOM   3766 1HG2 ILE A 240      72.780  64.910  60.840  1.00  0.00           H  
ATOM   3767 2HG2 ILE A 240      72.520  63.770  59.530  1.00  0.00           H  
ATOM   3768 3HG2 ILE A 240      71.450  63.720  60.930  1.00  0.00           H  
ATOM   3769  HD1 ILE A 240      69.700  64.160  61.720  1.00  0.00           H  
ATOM   3770  HD2 ILE A 240      68.330  65.320  61.480  1.00  0.00           H  
ATOM   3771  HD3 ILE A 240      69.430  65.560  62.760  1.00  0.00           H  
ATOM   3772  N   LEU A 241      73.670  65.980  57.320  1.00  0.00           N  
ATOM   3773  CA  LEU A 241      74.300  65.480  56.050  1.00  0.00           C  
ATOM   3774  C   LEU A 241      74.790  64.030  56.240  1.00  0.00           C  
ATOM   3775  O   LEU A 241      75.810  63.790  56.920  1.00  0.00           O  
ATOM   3776  CB  LEU A 241      75.490  66.360  55.660  1.00  0.00           C  
ATOM   3777  CG  LEU A 241      76.130  65.940  54.310  1.00  0.00           C  
ATOM   3778  CD1 LEU A 241      75.270  66.320  53.120  1.00  0.00           C  
ATOM   3779  CD2 LEU A 241      77.470  66.780  54.290  1.00  0.00           C  
ATOM   3780  HN  LEU A 241      74.320  66.280  58.020  1.00  0.00           H  
ATOM   3781  HA  LEU A 241      73.570  65.500  55.250  1.00  0.00           H  
ATOM   3782  HB1 LEU A 241      76.250  66.160  56.440  1.00  0.00           H  
ATOM   3783  HB2 LEU A 241      75.240  67.440  55.740  1.00  0.00           H  
ATOM   3784  HG  LEU A 241      76.320  64.850  54.260  1.00  0.00           H  
ATOM   3785 1HD1 LEU A 241      75.060  67.400  53.210  1.00  0.00           H  
ATOM   3786 2HD1 LEU A 241      74.310  65.770  53.020  1.00  0.00           H  
ATOM   3787 3HD1 LEU A 241      75.780  66.280  52.130  1.00  0.00           H  
ATOM   3788 1HD2 LEU A 241      78.170  66.630  55.140  1.00  0.00           H  
ATOM   3789 2HD2 LEU A 241      77.240  67.860  54.230  1.00  0.00           H  
ATOM   3790 3HD2 LEU A 241      78.060  66.610  53.370  1.00  0.00           H  
ATOM   3791  N   ARG A 242      74.180  63.040  55.580  1.00  0.00           N  
ATOM   3792  CA  ARG A 242      74.550  61.650  55.710  1.00  0.00           C  
ATOM   3793  C   ARG A 242      74.830  61.090  54.350  1.00  0.00           C  
ATOM   3794  O   ARG A 242      75.650  60.230  54.180  1.00  0.00           O  
ATOM   3795  CB  ARG A 242      73.650  60.720  56.540  1.00  0.00           C  
ATOM   3796  CG  ARG A 242      74.120  59.280  56.780  1.00  0.00           C  
ATOM   3797  CD  ARG A 242      73.350  58.720  57.920  1.00  0.00           C  
ATOM   3798  NE  ARG A 242      71.900  58.640  57.610  1.00  0.00           N  
ATOM   3799  CZ  ARG A 242      70.980  57.910  58.270  1.00  0.00           C  
ATOM   3800  NH1 ARG A 242      71.290  57.270  59.390  1.00  0.00           N1+
ATOM   3801  NH2 ARG A 242      69.670  57.880  57.880  1.00  0.00           N  
ATOM   3802  HN  ARG A 242      73.410  63.280  55.000  1.00  0.00           H  
ATOM   3803  HA  ARG A 242      75.550  61.640  56.100  1.00  0.00           H  
ATOM   3804  HB1 ARG A 242      72.630  60.820  56.100  1.00  0.00           H  
ATOM   3805  HB2 ARG A 242      73.550  61.220  57.530  1.00  0.00           H  
ATOM   3806  HG1 ARG A 242      75.210  59.410  56.960  1.00  0.00           H  
ATOM   3807  HG2 ARG A 242      74.000  58.650  55.880  1.00  0.00           H  
ATOM   3808  HD1 ARG A 242      73.580  59.310  58.840  1.00  0.00           H  
ATOM   3809  HD2 ARG A 242      73.830  57.720  58.050  1.00  0.00           H  
ATOM   3810  HE  ARG A 242      71.470  58.990  56.780  1.00  0.00           H  
ATOM   3811 1HH1 ARG A 242      72.190  57.410  59.800  1.00  0.00           H  
ATOM   3812 2HH1 ARG A 242      70.490  56.950  59.890  1.00  0.00           H  
ATOM   3813 1HH2 ARG A 242      69.550  58.220  56.940  1.00  0.00           H  
ATOM   3814 2HH2 ARG A 242      69.030  57.220  58.270  1.00  0.00           H  
ATOM   3815  N   GLY A 243      74.190  61.580  53.340  1.00  0.00           N  
ATOM   3816  CA  GLY A 243      74.250  60.930  52.030  1.00  0.00           C  
ATOM   3817  C   GLY A 243      73.150  59.920  51.920  1.00  0.00           C  
ATOM   3818  O   GLY A 243      72.350  59.610  52.830  1.00  0.00           O  
ATOM   3819  HN  GLY A 243      73.610  62.380  53.440  1.00  0.00           H  
ATOM   3820  HA1 GLY A 243      75.180  60.390  51.920  1.00  0.00           H  
ATOM   3821  HA2 GLY A 243      74.100  61.640  51.230  1.00  0.00           H  
ATOM   3822  N   GLY A 244      72.960  59.370  50.710  1.00  0.00           N  
ATOM   3823  CA  GLY A 244      71.990  58.320  50.420  1.00  0.00           C  
ATOM   3824  C   GLY A 244      72.180  57.040  51.130  1.00  0.00           C  
ATOM   3825  O   GLY A 244      73.200  56.750  51.740  1.00  0.00           O  
ATOM   3826  HN  GLY A 244      73.510  59.750  49.980  1.00  0.00           H  
ATOM   3827  HA1 GLY A 244      72.160  58.110  49.370  1.00  0.00           H  
ATOM   3828  HA2 GLY A 244      70.970  58.610  50.610  1.00  0.00           H  
ATOM   3829  N   LYS A 245      71.130  56.240  51.160  1.00  0.00           N  
ATOM   3830  CA  LYS A 245      71.150  54.910  51.740  1.00  0.00           C  
ATOM   3831  C   LYS A 245      72.310  54.010  51.190  1.00  0.00           C  
ATOM   3832  O   LYS A 245      72.880  53.270  51.940  1.00  0.00           O  
ATOM   3833  CB  LYS A 245      69.770  54.280  51.500  1.00  0.00           C  
ATOM   3834  CG  LYS A 245      69.620  52.820  51.930  1.00  0.00           C  
ATOM   3835  CD  LYS A 245      68.280  52.260  51.510  1.00  0.00           C  
ATOM   3836  CE  LYS A 245      67.990  50.810  51.890  1.00  0.00           C  
ATOM   3837  NZ  LYS A 245      67.900  50.660  53.320  1.00  0.00           N1+
ATOM   3838  HN  LYS A 245      70.380  56.430  50.540  1.00  0.00           H  
ATOM   3839  HA  LYS A 245      71.240  54.970  52.820  1.00  0.00           H  
ATOM   3840  HB1 LYS A 245      69.490  54.380  50.430  1.00  0.00           H  
ATOM   3841  HB2 LYS A 245      69.040  54.980  51.970  1.00  0.00           H  
ATOM   3842  HG1 LYS A 245      69.670  52.800  53.040  1.00  0.00           H  
ATOM   3843  HG2 LYS A 245      70.470  52.190  51.610  1.00  0.00           H  
ATOM   3844  HD1 LYS A 245      68.220  52.400  50.410  1.00  0.00           H  
ATOM   3845  HD2 LYS A 245      67.430  52.860  51.910  1.00  0.00           H  
ATOM   3846  HE1 LYS A 245      68.840  50.210  51.510  1.00  0.00           H  
ATOM   3847  HE2 LYS A 245      67.090  50.370  51.410  1.00  0.00           H  
ATOM   3848  HZ1 LYS A 245      67.470  51.480  53.790  1.00  0.00           H  
ATOM   3849  HZ2 LYS A 245      68.880  50.590  53.680  1.00  0.00           H  
ATOM   3850  HZ3 LYS A 245      67.420  49.780  53.600  1.00  0.00           H  
ATOM   3851  N   ASN A 246      72.540  54.040  49.940  1.00  0.00           N  
ATOM   3852  CA  ASN A 246      73.620  53.410  49.190  1.00  0.00           C  
ATOM   3853  C   ASN A 246      74.590  54.590  48.720  1.00  0.00           C  
ATOM   3854  O   ASN A 246      75.330  54.490  47.700  1.00  0.00           O  
ATOM   3855  CB  ASN A 246      73.110  52.650  47.910  1.00  0.00           C  
ATOM   3856  CG  ASN A 246      72.360  51.300  48.300  1.00  0.00           C  
ATOM   3857  ND2 ASN A 246      71.250  51.080  47.540  1.00  0.00           N  
ATOM   3858  OD1 ASN A 246      72.810  50.570  49.170  1.00  0.00           O  
ATOM   3859  HN  ASN A 246      71.890  54.570  49.410  1.00  0.00           H  
ATOM   3860  HA  ASN A 246      74.130  52.760  49.890  1.00  0.00           H  
ATOM   3861  HB1 ASN A 246      73.860  52.300  47.180  1.00  0.00           H  
ATOM   3862  HB2 ASN A 246      72.400  53.390  47.470  1.00  0.00           H  
ATOM   3863 1HD2 ASN A 246      70.600  50.370  47.820  1.00  0.00           H  
ATOM   3864 2HD2 ASN A 246      71.030  51.840  46.930  1.00  0.00           H  
ATOM   3865  N   GLY A 247      74.670  55.780  49.460  1.00  0.00           N  
ATOM   3866  CA  GLY A 247      75.540  56.940  49.180  1.00  0.00           C  
ATOM   3867  C   GLY A 247      76.290  57.340  50.380  1.00  0.00           C  
ATOM   3868  O   GLY A 247      76.090  56.790  51.440  1.00  0.00           O  
ATOM   3869  HN  GLY A 247      74.010  55.950  50.180  1.00  0.00           H  
ATOM   3870  HA1 GLY A 247      74.950  57.830  49.010  1.00  0.00           H  
ATOM   3871  HA2 GLY A 247      76.190  56.780  48.330  1.00  0.00           H  
ATOM   3872  N   THR A 248      77.110  58.460  50.340  1.00  0.00           N  
ATOM   3873  CA  THR A 248      78.040  58.750  51.370  1.00  0.00           C  
ATOM   3874  C   THR A 248      78.630  60.210  51.190  1.00  0.00           C  
ATOM   3875  O   THR A 248      79.370  60.490  50.270  1.00  0.00           O  
ATOM   3876  CB  THR A 248      79.170  57.680  51.540  1.00  0.00           C  
ATOM   3877  CG2 THR A 248      79.860  57.380  50.190  1.00  0.00           C  
ATOM   3878  OG1 THR A 248      80.240  58.050  52.400  1.00  0.00           O  
ATOM   3879  HN  THR A 248      77.240  59.000  49.520  1.00  0.00           H  
ATOM   3880  HA  THR A 248      77.490  58.750  52.300  1.00  0.00           H  
ATOM   3881  HB  THR A 248      78.600  56.800  51.900  1.00  0.00           H  
ATOM   3882  HG1 THR A 248      79.830  58.230  53.250  1.00  0.00           H  
ATOM   3883 1HG2 THR A 248      80.130  58.270  49.590  1.00  0.00           H  
ATOM   3884 2HG2 THR A 248      79.180  56.770  49.550  1.00  0.00           H  
ATOM   3885 3HG2 THR A 248      80.750  56.760  50.420  1.00  0.00           H  
ATOM   3886  N   ASN A 249      78.260  61.040  52.210  1.00  0.00           N  
ATOM   3887  CA  ASN A 249      78.500  62.420  52.090  1.00  0.00           C  
ATOM   3888  C   ASN A 249      79.110  62.860  53.410  1.00  0.00           C  
ATOM   3889  O   ASN A 249      78.410  62.710  54.400  1.00  0.00           O  
ATOM   3890  CB  ASN A 249      77.230  63.230  51.780  1.00  0.00           C  
ATOM   3891  CG  ASN A 249      76.800  63.150  50.280  1.00  0.00           C  
ATOM   3892  ND2 ASN A 249      77.690  63.300  49.350  1.00  0.00           N  
ATOM   3893  OD1 ASN A 249      75.630  62.970  50.010  1.00  0.00           O  
ATOM   3894  HN  ASN A 249      77.750  60.760  53.030  1.00  0.00           H  
ATOM   3895  HA  ASN A 249      79.170  62.710  51.290  1.00  0.00           H  
ATOM   3896  HB1 ASN A 249      77.340  64.330  51.900  1.00  0.00           H  
ATOM   3897  HB2 ASN A 249      76.390  62.780  52.340  1.00  0.00           H  
ATOM   3898 1HD2 ASN A 249      77.450  63.160  48.390  1.00  0.00           H  
ATOM   3899 2HD2 ASN A 249      78.650  63.570  49.470  1.00  0.00           H  
ATOM   3900  N   PHE A 250      80.370  63.330  53.390  1.00  0.00           N  
ATOM   3901  CA  PHE A 250      80.960  64.020  54.570  1.00  0.00           C  
ATOM   3902  C   PHE A 250      82.270  64.710  54.310  1.00  0.00           C  
ATOM   3903  O   PHE A 250      82.640  65.570  55.100  1.00  0.00           O  
ATOM   3904  CB  PHE A 250      81.130  63.130  55.880  1.00  0.00           C  
ATOM   3905  CG  PHE A 250      82.080  61.900  55.650  1.00  0.00           C  
ATOM   3906  CD1 PHE A 250      83.410  62.030  55.960  1.00  0.00           C  
ATOM   3907  CD2 PHE A 250      81.570  60.740  55.060  1.00  0.00           C  
ATOM   3908  CE1 PHE A 250      84.320  61.010  55.590  1.00  0.00           C  
ATOM   3909  CE2 PHE A 250      82.440  59.780  54.630  1.00  0.00           C  
ATOM   3910  CZ  PHE A 250      83.860  59.870  54.880  1.00  0.00           C  
ATOM   3911  HN  PHE A 250      80.860  63.210  52.540  1.00  0.00           H  
ATOM   3912  HA  PHE A 250      80.240  64.750  54.910  1.00  0.00           H  
ATOM   3913  HB1 PHE A 250      80.170  62.710  56.260  1.00  0.00           H  
ATOM   3914  HB2 PHE A 250      81.560  63.640  56.770  1.00  0.00           H  
ATOM   3915  HD1 PHE A 250      83.750  62.980  56.350  1.00  0.00           H  
ATOM   3916  HD2 PHE A 250      80.510  60.640  54.880  1.00  0.00           H  
ATOM   3917  HE1 PHE A 250      85.370  61.110  55.800  1.00  0.00           H  
ATOM   3918  HE2 PHE A 250      82.050  58.860  54.210  1.00  0.00           H  
ATOM   3919  HZ  PHE A 250      84.460  58.990  54.710  1.00  0.00           H  
ATOM   3920  N   ASP A 251      82.940  64.410  53.170  1.00  0.00           N  
ATOM   3921  CA  ASP A 251      84.020  65.190  52.720  1.00  0.00           C  
ATOM   3922  C   ASP A 251      83.750  66.720  52.500  1.00  0.00           C  
ATOM   3923  O   ASP A 251      82.650  67.170  52.330  1.00  0.00           O  
ATOM   3924  CB  ASP A 251      84.740  64.510  51.520  1.00  0.00           C  
ATOM   3925  CG  ASP A 251      84.160  64.780  50.180  1.00  0.00           C  
ATOM   3926  OD1 ASP A 251      84.830  64.700  49.100  1.00  0.00           O  
ATOM   3927  OD2 ASP A 251      82.930  65.030  50.090  1.00  0.00           O1-
ATOM   3928  HN  ASP A 251      82.620  63.740  52.510  1.00  0.00           H  
ATOM   3929  HA  ASP A 251      84.730  65.080  53.530  1.00  0.00           H  
ATOM   3930  HB1 ASP A 251      84.860  63.410  51.600  1.00  0.00           H  
ATOM   3931  HB2 ASP A 251      85.790  64.870  51.460  1.00  0.00           H  
ATOM   3932  N   LYS A 252      84.840  67.520  52.430  1.00  0.00           N  
ATOM   3933  CA  LYS A 252      84.810  68.910  52.080  1.00  0.00           C  
ATOM   3934  C   LYS A 252      83.960  69.300  50.840  1.00  0.00           C  
ATOM   3935  O   LYS A 252      83.060  70.160  50.870  1.00  0.00           O  
ATOM   3936  CB  LYS A 252      86.240  69.450  51.960  1.00  0.00           C  
ATOM   3937  CG  LYS A 252      87.140  68.780  50.920  1.00  0.00           C  
ATOM   3938  CD  LYS A 252      88.640  68.930  51.250  1.00  0.00           C  
ATOM   3939  CE  LYS A 252      89.170  70.400  51.060  1.00  0.00           C  
ATOM   3940  NZ  LYS A 252      90.610  70.640  51.390  1.00  0.00           N1+
ATOM   3941  HN  LYS A 252      85.670  66.970  52.540  1.00  0.00           H  
ATOM   3942  HA  LYS A 252      84.420  69.410  52.950  1.00  0.00           H  
ATOM   3943  HB1 LYS A 252      86.740  69.180  52.910  1.00  0.00           H  
ATOM   3944  HB2 LYS A 252      86.320  70.550  51.940  1.00  0.00           H  
ATOM   3945  HG1 LYS A 252      86.990  69.070  49.860  1.00  0.00           H  
ATOM   3946  HG2 LYS A 252      86.960  67.680  50.950  1.00  0.00           H  
ATOM   3947  HD1 LYS A 252      89.110  68.230  50.530  1.00  0.00           H  
ATOM   3948  HD2 LYS A 252      89.030  68.640  52.250  1.00  0.00           H  
ATOM   3949  HE1 LYS A 252      88.620  71.130  51.690  1.00  0.00           H  
ATOM   3950  HE2 LYS A 252      89.080  70.670  49.980  1.00  0.00           H  
ATOM   3951  HZ1 LYS A 252      90.880  70.600  52.390  1.00  0.00           H  
ATOM   3952  HZ2 LYS A 252      90.980  71.480  50.890  1.00  0.00           H  
ATOM   3953  HZ3 LYS A 252      91.140  69.860  50.960  1.00  0.00           H  
ATOM   3954  N   GLU A 253      84.210  68.580  49.640  1.00  0.00           N  
ATOM   3955  CA  GLU A 253      83.450  68.870  48.440  1.00  0.00           C  
ATOM   3956  C   GLU A 253      81.960  68.690  48.590  1.00  0.00           C  
ATOM   3957  O   GLU A 253      81.190  69.540  48.220  1.00  0.00           O  
ATOM   3958  CB  GLU A 253      84.040  67.970  47.180  1.00  0.00           C  
ATOM   3959  CG  GLU A 253      85.570  68.370  46.750  1.00  0.00           C  
ATOM   3960  CD  GLU A 253      86.110  67.770  45.450  1.00  0.00           C  
ATOM   3961  OE1 GLU A 253      87.330  67.880  45.190  1.00  0.00           O  
ATOM   3962  OE2 GLU A 253      85.390  67.080  44.680  1.00  0.00           O1-
ATOM   3963  HN  GLU A 253      84.880  67.840  49.610  1.00  0.00           H  
ATOM   3964  HA  GLU A 253      83.540  69.930  48.310  1.00  0.00           H  
ATOM   3965  HB1 GLU A 253      83.430  68.140  46.270  1.00  0.00           H  
ATOM   3966  HB2 GLU A 253      84.080  66.880  47.340  1.00  0.00           H  
ATOM   3967  HG1 GLU A 253      86.170  68.110  47.650  1.00  0.00           H  
ATOM   3968  HG2 GLU A 253      85.700  69.470  46.620  1.00  0.00           H  
ATOM   3969  N   SER A 254      81.490  67.590  49.270  1.00  0.00           N  
ATOM   3970  CA  SER A 254      80.070  67.370  49.580  1.00  0.00           C  
ATOM   3971  C   SER A 254      79.440  68.420  50.510  1.00  0.00           C  
ATOM   3972  O   SER A 254      78.320  68.860  50.240  1.00  0.00           O  
ATOM   3973  CB  SER A 254      79.750  66.110  50.310  1.00  0.00           C  
ATOM   3974  OG  SER A 254      80.270  64.990  49.630  1.00  0.00           O  
ATOM   3975  HN  SER A 254      82.080  66.950  49.760  1.00  0.00           H  
ATOM   3976  HA  SER A 254      79.480  67.450  48.680  1.00  0.00           H  
ATOM   3977  HB1 SER A 254      78.660  65.980  50.450  1.00  0.00           H  
ATOM   3978  HB2 SER A 254      80.250  66.190  51.300  1.00  0.00           H  
ATOM   3979  HG1 SER A 254      81.220  64.960  49.700  1.00  0.00           H  
ATOM   3980  N   VAL A 255      80.150  68.900  51.530  1.00  0.00           N  
ATOM   3981  CA  VAL A 255      79.860  70.140  52.260  1.00  0.00           C  
ATOM   3982  C   VAL A 255      79.780  71.370  51.450  1.00  0.00           C  
ATOM   3983  O   VAL A 255      78.770  72.010  51.450  1.00  0.00           O  
ATOM   3984  CB  VAL A 255      80.780  70.360  53.440  1.00  0.00           C  
ATOM   3985  CG1 VAL A 255      80.700  71.730  54.140  1.00  0.00           C  
ATOM   3986  CG2 VAL A 255      80.420  69.210  54.460  1.00  0.00           C  
ATOM   3987  HN  VAL A 255      81.010  68.430  51.700  1.00  0.00           H  
ATOM   3988  HA  VAL A 255      78.870  70.070  52.700  1.00  0.00           H  
ATOM   3989  HB  VAL A 255      81.820  70.270  53.080  1.00  0.00           H  
ATOM   3990 1HG1 VAL A 255      81.250  71.680  55.110  1.00  0.00           H  
ATOM   3991 2HG1 VAL A 255      79.660  72.000  54.400  1.00  0.00           H  
ATOM   3992 3HG1 VAL A 255      81.100  72.560  53.520  1.00  0.00           H  
ATOM   3993 1HG2 VAL A 255      80.420  68.180  54.040  1.00  0.00           H  
ATOM   3994 2HG2 VAL A 255      79.430  69.340  54.930  1.00  0.00           H  
ATOM   3995 3HG2 VAL A 255      81.200  69.250  55.250  1.00  0.00           H  
ATOM   3996  N   GLN A 256      80.730  71.560  50.560  1.00  0.00           N  
ATOM   3997  CA  GLN A 256      80.730  72.730  49.630  1.00  0.00           C  
ATOM   3998  C   GLN A 256      79.460  72.960  48.810  1.00  0.00           C  
ATOM   3999  O   GLN A 256      78.890  74.070  48.560  1.00  0.00           O  
ATOM   4000  CB  GLN A 256      81.930  72.660  48.730  1.00  0.00           C  
ATOM   4001  CG  GLN A 256      83.310  73.090  49.290  1.00  0.00           C  
ATOM   4002  CD  GLN A 256      83.220  73.840  50.660  1.00  0.00           C  
ATOM   4003  NE2 GLN A 256      83.450  73.130  51.780  1.00  0.00           N  
ATOM   4004  OE1 GLN A 256      82.900  75.020  50.800  1.00  0.00           O  
ATOM   4005  HN  GLN A 256      81.500  70.930  50.470  1.00  0.00           H  
ATOM   4006  HA  GLN A 256      80.860  73.660  50.150  1.00  0.00           H  
ATOM   4007  HB1 GLN A 256      81.800  73.440  47.950  1.00  0.00           H  
ATOM   4008  HB2 GLN A 256      81.990  71.700  48.170  1.00  0.00           H  
ATOM   4009  HG1 GLN A 256      83.850  73.720  48.550  1.00  0.00           H  
ATOM   4010  HG2 GLN A 256      84.040  72.260  49.360  1.00  0.00           H  
ATOM   4011 1HE2 GLN A 256      83.720  72.160  51.770  1.00  0.00           H  
ATOM   4012 2HE2 GLN A 256      83.310  73.710  52.580  1.00  0.00           H  
ATOM   4013  N   ASN A 257      79.020  71.760  48.300  1.00  0.00           N  
ATOM   4014  CA  ASN A 257      77.900  71.610  47.420  1.00  0.00           C  
ATOM   4015  C   ASN A 257      76.630  71.900  48.200  1.00  0.00           C  
ATOM   4016  O   ASN A 257      75.660  72.510  47.730  1.00  0.00           O  
ATOM   4017  CB  ASN A 257      77.910  70.170  46.900  1.00  0.00           C  
ATOM   4018  CG  ASN A 257      79.060  69.960  45.930  1.00  0.00           C  
ATOM   4019  ND2 ASN A 257      79.340  68.610  45.750  1.00  0.00           N  
ATOM   4020  OD1 ASN A 257      79.750  70.840  45.440  1.00  0.00           O  
ATOM   4021  HN  ASN A 257      79.560  70.950  48.510  1.00  0.00           H  
ATOM   4022  HA  ASN A 257      77.930  72.340  46.620  1.00  0.00           H  
ATOM   4023  HB1 ASN A 257      76.940  69.970  46.400  1.00  0.00           H  
ATOM   4024  HB2 ASN A 257      78.030  69.450  47.740  1.00  0.00           H  
ATOM   4025 1HD2 ASN A 257      80.050  68.270  45.140  1.00  0.00           H  
ATOM   4026 2HD2 ASN A 257      78.740  67.960  46.210  1.00  0.00           H  
ATOM   4027  N   THR A 258      76.570  71.480  49.470  1.00  0.00           N  
ATOM   4028  CA  THR A 258      75.420  71.640  50.410  1.00  0.00           C  
ATOM   4029  C   THR A 258      75.250  73.140  50.780  1.00  0.00           C  
ATOM   4030  O   THR A 258      74.170  73.720  50.820  1.00  0.00           O  
ATOM   4031  CB  THR A 258      75.650  70.710  51.610  1.00  0.00           C  
ATOM   4032  CG2 THR A 258      74.390  70.740  52.480  1.00  0.00           C  
ATOM   4033  OG1 THR A 258      75.720  69.390  51.130  1.00  0.00           O  
ATOM   4034  HN  THR A 258      77.360  71.060  49.890  1.00  0.00           H  
ATOM   4035  HA  THR A 258      74.510  71.390  49.890  1.00  0.00           H  
ATOM   4036  HB  THR A 258      76.590  70.870  52.180  1.00  0.00           H  
ATOM   4037  HG1 THR A 258      76.470  69.290  50.540  1.00  0.00           H  
ATOM   4038 1HG2 THR A 258      74.470  70.040  53.330  1.00  0.00           H  
ATOM   4039 2HG2 THR A 258      73.460  70.360  51.990  1.00  0.00           H  
ATOM   4040 3HG2 THR A 258      74.300  71.750  52.940  1.00  0.00           H  
ATOM   4041  N   LYS A 259      76.430  73.850  51.090  1.00  0.00           N  
ATOM   4042  CA  LYS A 259      76.610  75.250  51.360  1.00  0.00           C  
ATOM   4043  C   LYS A 259      75.990  76.080  50.250  1.00  0.00           C  
ATOM   4044  O   LYS A 259      75.260  77.080  50.480  1.00  0.00           O  
ATOM   4045  CB  LYS A 259      78.060  75.860  51.520  1.00  0.00           C  
ATOM   4046  CG  LYS A 259      78.750  75.190  52.760  1.00  0.00           C  
ATOM   4047  CD  LYS A 259      80.270  75.230  52.910  1.00  0.00           C  
ATOM   4048  CE  LYS A 259      80.830  76.710  52.780  1.00  0.00           C  
ATOM   4049  NZ  LYS A 259      82.310  76.890  52.960  1.00  0.00           N1+
ATOM   4050  HN  LYS A 259      77.310  73.370  51.040  1.00  0.00           H  
ATOM   4051  HA  LYS A 259      75.990  75.580  52.180  1.00  0.00           H  
ATOM   4052  HB1 LYS A 259      78.030  76.950  51.720  1.00  0.00           H  
ATOM   4053  HB2 LYS A 259      78.660  75.540  50.640  1.00  0.00           H  
ATOM   4054  HG1 LYS A 259      78.470  74.120  52.790  1.00  0.00           H  
ATOM   4055  HG2 LYS A 259      78.270  75.610  53.670  1.00  0.00           H  
ATOM   4056  HD1 LYS A 259      80.730  74.670  52.070  1.00  0.00           H  
ATOM   4057  HD2 LYS A 259      80.380  74.790  53.930  1.00  0.00           H  
ATOM   4058  HE1 LYS A 259      80.320  77.340  53.540  1.00  0.00           H  
ATOM   4059  HE2 LYS A 259      80.540  77.060  51.760  1.00  0.00           H  
ATOM   4060  HZ1 LYS A 259      82.670  76.640  53.910  1.00  0.00           H  
ATOM   4061  HZ2 LYS A 259      82.640  77.850  52.740  1.00  0.00           H  
ATOM   4062  HZ3 LYS A 259      82.890  76.290  52.340  1.00  0.00           H  
ATOM   4063  N   LYS A 260      76.190  75.730  48.960  1.00  0.00           N  
ATOM   4064  CA  LYS A 260      75.440  76.330  47.930  1.00  0.00           C  
ATOM   4065  C   LYS A 260      73.940  76.110  47.820  1.00  0.00           C  
ATOM   4066  O   LYS A 260      73.160  77.040  47.630  1.00  0.00           O  
ATOM   4067  CB  LYS A 260      76.150  75.940  46.600  1.00  0.00           C  
ATOM   4068  CG  LYS A 260      75.730  76.630  45.340  1.00  0.00           C  
ATOM   4069  CD  LYS A 260      76.270  78.060  45.340  1.00  0.00           C  
ATOM   4070  CE  LYS A 260      77.830  78.190  45.190  1.00  0.00           C  
ATOM   4071  NZ  LYS A 260      78.220  79.580  45.340  1.00  0.00           N1+
ATOM   4072  HN  LYS A 260      76.820  75.000  48.690  1.00  0.00           H  
ATOM   4073  HA  LYS A 260      75.530  77.400  48.060  1.00  0.00           H  
ATOM   4074  HB1 LYS A 260      75.910  74.880  46.400  1.00  0.00           H  
ATOM   4075  HB2 LYS A 260      77.240  75.980  46.840  1.00  0.00           H  
ATOM   4076  HG1 LYS A 260      74.700  76.330  45.050  1.00  0.00           H  
ATOM   4077  HG2 LYS A 260      76.230  76.090  44.520  1.00  0.00           H  
ATOM   4078  HD1 LYS A 260      75.940  78.670  46.210  1.00  0.00           H  
ATOM   4079  HD2 LYS A 260      75.960  78.510  44.370  1.00  0.00           H  
ATOM   4080  HE1 LYS A 260      78.160  77.710  44.250  1.00  0.00           H  
ATOM   4081  HE2 LYS A 260      78.350  77.620  45.990  1.00  0.00           H  
ATOM   4082  HZ1 LYS A 260      79.220  79.590  45.640  1.00  0.00           H  
ATOM   4083  HZ2 LYS A 260      77.730  80.060  46.110  1.00  0.00           H  
ATOM   4084  HZ3 LYS A 260      78.160  80.180  44.490  1.00  0.00           H  
ATOM   4085  N   GLN A 261      73.370  74.900  47.970  1.00  0.00           N  
ATOM   4086  CA  GLN A 261      71.920  74.670  47.930  1.00  0.00           C  
ATOM   4087  C   GLN A 261      71.220  75.490  49.000  1.00  0.00           C  
ATOM   4088  O   GLN A 261      70.190  76.200  48.730  1.00  0.00           O  
ATOM   4089  CB  GLN A 261      71.510  73.180  48.090  1.00  0.00           C  
ATOM   4090  CG  GLN A 261      71.950  72.270  46.920  1.00  0.00           C  
ATOM   4091  CD  GLN A 261      71.630  72.740  45.580  1.00  0.00           C  
ATOM   4092  NE2 GLN A 261      70.340  72.630  45.380  1.00  0.00           N  
ATOM   4093  OE1 GLN A 261      72.430  73.200  44.760  1.00  0.00           O  
ATOM   4094  HN  GLN A 261      73.930  74.100  48.190  1.00  0.00           H  
ATOM   4095  HA  GLN A 261      71.560  75.050  46.980  1.00  0.00           H  
ATOM   4096  HB1 GLN A 261      70.400  73.140  48.150  1.00  0.00           H  
ATOM   4097  HB2 GLN A 261      71.890  72.770  49.050  1.00  0.00           H  
ATOM   4098  HG1 GLN A 261      71.570  71.240  47.060  1.00  0.00           H  
ATOM   4099  HG2 GLN A 261      73.040  72.070  47.050  1.00  0.00           H  
ATOM   4100 1HE2 GLN A 261      69.840  72.070  46.030  1.00  0.00           H  
ATOM   4101 2HE2 GLN A 261      69.890  73.050  44.590  1.00  0.00           H  
ATOM   4102  N   LEU A 262      71.790  75.620  50.230  1.00  0.00           N  
ATOM   4103  CA  LEU A 262      71.400  76.530  51.380  1.00  0.00           C  
ATOM   4104  C   LEU A 262      71.400  77.990  50.980  1.00  0.00           C  
ATOM   4105  O   LEU A 262      70.430  78.690  51.260  1.00  0.00           O  
ATOM   4106  CB  LEU A 262      72.330  76.330  52.510  1.00  0.00           C  
ATOM   4107  CG  LEU A 262      72.240  74.970  53.150  1.00  0.00           C  
ATOM   4108  CD1 LEU A 262      73.470  74.730  54.110  1.00  0.00           C  
ATOM   4109  CD2 LEU A 262      70.970  74.900  54.020  1.00  0.00           C  
ATOM   4110  HN  LEU A 262      72.560  75.030  50.430  1.00  0.00           H  
ATOM   4111  HA  LEU A 262      70.390  76.260  51.670  1.00  0.00           H  
ATOM   4112  HB1 LEU A 262      72.190  77.130  53.270  1.00  0.00           H  
ATOM   4113  HB2 LEU A 262      73.360  76.500  52.130  1.00  0.00           H  
ATOM   4114  HG  LEU A 262      72.170  74.130  52.430  1.00  0.00           H  
ATOM   4115 1HD1 LEU A 262      73.340  75.540  54.870  1.00  0.00           H  
ATOM   4116 2HD1 LEU A 262      74.510  74.860  53.740  1.00  0.00           H  
ATOM   4117 3HD1 LEU A 262      73.390  73.710  54.540  1.00  0.00           H  
ATOM   4118 1HD2 LEU A 262      71.230  75.650  54.800  1.00  0.00           H  
ATOM   4119 2HD2 LEU A 262      70.870  73.890  54.460  1.00  0.00           H  
ATOM   4120 3HD2 LEU A 262      70.050  75.200  53.480  1.00  0.00           H  
ATOM   4121  N   GLU A 263      72.530  78.520  50.370  1.00  0.00           N  
ATOM   4122  CA  GLU A 263      72.750  79.930  49.780  1.00  0.00           C  
ATOM   4123  C   GLU A 263      71.800  80.320  48.670  1.00  0.00           C  
ATOM   4124  O   GLU A 263      71.330  81.440  48.680  1.00  0.00           O  
ATOM   4125  CB  GLU A 263      74.130  80.020  49.110  1.00  0.00           C  
ATOM   4126  CG  GLU A 263      74.370  81.230  48.170  1.00  0.00           C  
ATOM   4127  CD  GLU A 263      75.870  81.510  48.020  1.00  0.00           C  
ATOM   4128  OE1 GLU A 263      76.410  82.030  48.980  1.00  0.00           O  
ATOM   4129  OE2 GLU A 263      76.560  81.250  46.930  1.00  0.00           O1-
ATOM   4130  HN  GLU A 263      73.220  77.840  50.150  1.00  0.00           H  
ATOM   4131  HA  GLU A 263      72.800  80.680  50.560  1.00  0.00           H  
ATOM   4132  HB1 GLU A 263      74.280  79.130  48.450  1.00  0.00           H  
ATOM   4133  HB2 GLU A 263      74.930  80.050  49.880  1.00  0.00           H  
ATOM   4134  HG1 GLU A 263      73.840  82.150  48.500  1.00  0.00           H  
ATOM   4135  HG2 GLU A 263      74.090  81.000  47.120  1.00  0.00           H  
ATOM   4136  N   LYS A 264      71.390  79.450  47.740  1.00  0.00           N  
ATOM   4137  CA  LYS A 264      70.290  79.660  46.710  1.00  0.00           C  
ATOM   4138  C   LYS A 264      68.910  79.590  47.260  1.00  0.00           C  
ATOM   4139  O   LYS A 264      68.020  80.330  46.790  1.00  0.00           O  
ATOM   4140  CB  LYS A 264      70.310  78.660  45.520  1.00  0.00           C  
ATOM   4141  CG  LYS A 264      71.750  78.750  44.910  1.00  0.00           C  
ATOM   4142  CD  LYS A 264      71.880  77.940  43.560  1.00  0.00           C  
ATOM   4143  CE  LYS A 264      71.660  76.470  43.880  1.00  0.00           C  
ATOM   4144  NZ  LYS A 264      71.940  75.660  42.670  1.00  0.00           N1+
ATOM   4145  HN  LYS A 264      71.680  78.490  47.770  1.00  0.00           H  
ATOM   4146  HA  LYS A 264      70.430  80.670  46.380  1.00  0.00           H  
ATOM   4147  HB1 LYS A 264      69.610  78.940  44.700  1.00  0.00           H  
ATOM   4148  HB2 LYS A 264      70.040  77.620  45.800  1.00  0.00           H  
ATOM   4149  HG1 LYS A 264      72.440  78.310  45.660  1.00  0.00           H  
ATOM   4150  HG2 LYS A 264      72.090  79.790  44.710  1.00  0.00           H  
ATOM   4151  HD1 LYS A 264      72.880  78.140  43.120  1.00  0.00           H  
ATOM   4152  HD2 LYS A 264      71.120  78.320  42.850  1.00  0.00           H  
ATOM   4153  HE1 LYS A 264      70.700  76.290  44.400  1.00  0.00           H  
ATOM   4154  HE2 LYS A 264      72.420  76.190  44.640  1.00  0.00           H  
ATOM   4155  HZ1 LYS A 264      71.660  74.680  42.860  1.00  0.00           H  
ATOM   4156  HZ2 LYS A 264      72.910  75.690  42.310  1.00  0.00           H  
ATOM   4157  HZ3 LYS A 264      71.360  76.040  41.890  1.00  0.00           H  
ATOM   4158  N   ALA A 265      68.720  78.860  48.420  1.00  0.00           N  
ATOM   4159  CA  ALA A 265      67.440  78.820  49.110  1.00  0.00           C  
ATOM   4160  C   ALA A 265      67.390  79.880  50.200  1.00  0.00           C  
ATOM   4161  O   ALA A 265      66.470  80.090  51.000  1.00  0.00           O  
ATOM   4162  CB  ALA A 265      67.250  77.410  49.590  1.00  0.00           C  
ATOM   4163  HN  ALA A 265      69.380  78.240  48.830  1.00  0.00           H  
ATOM   4164  HA  ALA A 265      66.590  79.140  48.530  1.00  0.00           H  
ATOM   4165  HB1 ALA A 265      67.570  76.630  48.870  1.00  0.00           H  
ATOM   4166  HB2 ALA A 265      66.180  77.270  49.850  1.00  0.00           H  
ATOM   4167  HB3 ALA A 265      67.970  77.340  50.440  1.00  0.00           H  
ATOM   4168  N   GLY A 266      68.510  80.600  50.310  1.00  0.00           N  
ATOM   4169  CA  GLY A 266      68.690  81.730  51.270  1.00  0.00           C  
ATOM   4170  C   GLY A 266      68.630  81.360  52.720  1.00  0.00           C  
ATOM   4171  O   GLY A 266      68.480  82.220  53.550  1.00  0.00           O  
ATOM   4172  HN  GLY A 266      69.110  80.560  49.520  1.00  0.00           H  
ATOM   4173  HA1 GLY A 266      67.840  82.360  51.060  1.00  0.00           H  
ATOM   4174  HA2 GLY A 266      69.690  82.120  51.160  1.00  0.00           H  
ATOM   4175  N   LEU A 267      68.910  80.080  53.090  1.00  0.00           N  
ATOM   4176  CA  LEU A 267      68.760  79.610  54.470  1.00  0.00           C  
ATOM   4177  C   LEU A 267      70.120  79.760  55.210  1.00  0.00           C  
ATOM   4178  O   LEU A 267      70.360  79.250  56.340  1.00  0.00           O  
ATOM   4179  CB  LEU A 267      68.520  78.040  54.610  1.00  0.00           C  
ATOM   4180  CG  LEU A 267      67.160  77.690  53.870  1.00  0.00           C  
ATOM   4181  CD1 LEU A 267      66.820  76.280  54.220  1.00  0.00           C  
ATOM   4182  CD2 LEU A 267      65.990  78.600  54.250  1.00  0.00           C  
ATOM   4183  HN  LEU A 267      69.190  79.400  52.420  1.00  0.00           H  
ATOM   4184  HA  LEU A 267      68.020  80.230  54.950  1.00  0.00           H  
ATOM   4185  HB1 LEU A 267      68.280  77.670  55.630  1.00  0.00           H  
ATOM   4186  HB2 LEU A 267      69.320  77.440  54.130  1.00  0.00           H  
ATOM   4187  HG  LEU A 267      67.330  77.850  52.790  1.00  0.00           H  
ATOM   4188 1HD1 LEU A 267      67.720  75.620  54.190  1.00  0.00           H  
ATOM   4189 2HD1 LEU A 267      66.040  75.890  53.540  1.00  0.00           H  
ATOM   4190 3HD1 LEU A 267      66.490  76.350  55.280  1.00  0.00           H  
ATOM   4191 1HD2 LEU A 267      65.180  78.420  53.510  1.00  0.00           H  
ATOM   4192 2HD2 LEU A 267      66.340  79.630  54.000  1.00  0.00           H  
ATOM   4193 3HD2 LEU A 267      65.650  78.580  55.310  1.00  0.00           H  
ATOM   4194  N   THR A 268      71.100  80.420  54.560  1.00  0.00           N  
ATOM   4195  CA  THR A 268      72.390  80.690  55.140  1.00  0.00           C  
ATOM   4196  C   THR A 268      72.620  82.220  55.450  1.00  0.00           C  
ATOM   4197  O   THR A 268      73.610  82.610  56.060  1.00  0.00           O  
ATOM   4198  CB  THR A 268      73.730  80.100  54.420  1.00  0.00           C  
ATOM   4199  CG2 THR A 268      74.170  78.810  55.110  1.00  0.00           C  
ATOM   4200  OG1 THR A 268      73.470  79.880  53.000  1.00  0.00           O  
ATOM   4201  HN  THR A 268      70.970  80.760  53.630  1.00  0.00           H  
ATOM   4202  HA  THR A 268      72.330  80.130  56.060  1.00  0.00           H  
ATOM   4203  HB  THR A 268      74.460  80.940  54.430  1.00  0.00           H  
ATOM   4204  HG1 THR A 268      72.810  80.520  52.730  1.00  0.00           H  
ATOM   4205 1HG2 THR A 268      75.190  78.550  54.760  1.00  0.00           H  
ATOM   4206 2HG2 THR A 268      73.360  78.090  54.860  1.00  0.00           H  
ATOM   4207 3HG2 THR A 268      74.300  78.960  56.210  1.00  0.00           H  
ATOM   4208  N   ASP A 269      71.560  83.000  55.220  1.00  0.00           N  
ATOM   4209  CA  ASP A 269      71.510  84.340  55.770  1.00  0.00           C  
ATOM   4210  C   ASP A 269      71.270  84.320  57.290  1.00  0.00           C  
ATOM   4211  O   ASP A 269      71.160  83.260  57.880  1.00  0.00           O  
ATOM   4212  CB  ASP A 269      70.380  85.070  55.120  1.00  0.00           C  
ATOM   4213  CG  ASP A 269      70.620  85.160  53.600  1.00  0.00           C  
ATOM   4214  OD1 ASP A 269      69.710  85.760  52.870  1.00  0.00           O  
ATOM   4215  OD2 ASP A 269      71.730  84.810  53.120  1.00  0.00           O1-
ATOM   4216  HN  ASP A 269      70.740  82.620  54.800  1.00  0.00           H  
ATOM   4217  HA  ASP A 269      72.440  84.880  55.620  1.00  0.00           H  
ATOM   4218  HB1 ASP A 269      70.300  86.130  55.420  1.00  0.00           H  
ATOM   4219  HB2 ASP A 269      69.420  84.540  55.280  1.00  0.00           H  
ATOM   4220  N   ASP A 270      71.430  85.570  57.890  1.00  0.00           N  
ATOM   4221  CA  ASP A 270      71.070  85.850  59.270  1.00  0.00           C  
ATOM   4222  C   ASP A 270      72.060  85.250  60.250  1.00  0.00           C  
ATOM   4223  O   ASP A 270      71.940  85.040  61.430  1.00  0.00           O  
ATOM   4224  CB  ASP A 270      69.630  85.430  59.640  1.00  0.00           C  
ATOM   4225  CG  ASP A 270      68.680  86.390  58.860  1.00  0.00           C  
ATOM   4226  OD1 ASP A 270      69.010  87.420  58.320  1.00  0.00           O  
ATOM   4227  OD2 ASP A 270      67.460  86.100  58.840  1.00  0.00           O1-
ATOM   4228  HN  ASP A 270      71.430  86.410  57.360  1.00  0.00           H  
ATOM   4229  HA  ASP A 270      71.090  86.910  59.450  1.00  0.00           H  
ATOM   4230  HB1 ASP A 270      69.370  85.760  60.670  1.00  0.00           H  
ATOM   4231  HB2 ASP A 270      69.430  84.370  59.370  1.00  0.00           H  
ATOM   4232  N   SER A 271      73.190  84.890  59.710  1.00  0.00           N  
ATOM   4233  CA  SER A 271      74.340  84.200  60.300  1.00  0.00           C  
ATOM   4234  C   SER A 271      74.170  82.730  60.560  1.00  0.00           C  
ATOM   4235  O   SER A 271      75.060  82.110  61.170  1.00  0.00           O  
ATOM   4236  CB  SER A 271      74.980  84.900  61.450  1.00  0.00           C  
ATOM   4237  OG  SER A 271      75.260  86.270  61.040  1.00  0.00           O  
ATOM   4238  HN  SER A 271      73.300  85.130  58.750  1.00  0.00           H  
ATOM   4239  HA  SER A 271      75.080  84.190  59.510  1.00  0.00           H  
ATOM   4240  HB1 SER A 271      75.890  84.390  61.840  1.00  0.00           H  
ATOM   4241  HB2 SER A 271      74.280  84.930  62.310  1.00  0.00           H  
ATOM   4242  HG1 SER A 271      74.410  86.660  60.820  1.00  0.00           H  
ATOM   4243  N   GLN A 272      73.040  82.080  60.050  1.00  0.00           N  
ATOM   4244  CA  GLN A 272      72.710  80.730  60.480  1.00  0.00           C  
ATOM   4245  C   GLN A 272      73.670  79.630  60.020  1.00  0.00           C  
ATOM   4246  O   GLN A 272      73.910  79.470  58.840  1.00  0.00           O  
ATOM   4247  CB  GLN A 272      71.280  80.400  60.160  1.00  0.00           C  
ATOM   4248  CG  GLN A 272      70.140  81.010  61.070  1.00  0.00           C  
ATOM   4249  CD  GLN A 272      70.340  81.120  62.570  1.00  0.00           C  
ATOM   4250  NE2 GLN A 272      70.200  80.040  63.330  1.00  0.00           N  
ATOM   4251  OE1 GLN A 272      70.620  82.240  63.030  1.00  0.00           O  
ATOM   4252  HN  GLN A 272      72.480  82.450  59.320  1.00  0.00           H  
ATOM   4253  HA  GLN A 272      72.870  80.780  61.540  1.00  0.00           H  
ATOM   4254  HB1 GLN A 272      71.120  79.310  60.010  1.00  0.00           H  
ATOM   4255  HB2 GLN A 272      71.120  80.680  59.100  1.00  0.00           H  
ATOM   4256  HG1 GLN A 272      69.220  80.440  60.850  1.00  0.00           H  
ATOM   4257  HG2 GLN A 272      69.800  82.020  60.740  1.00  0.00           H  
ATOM   4258 1HE2 GLN A 272      69.960  80.120  64.290  1.00  0.00           H  
ATOM   4259 2HE2 GLN A 272      70.180  79.160  62.850  1.00  0.00           H  
ATOM   4260  N   LYS A 273      74.230  78.860  60.970  1.00  0.00           N  
ATOM   4261  CA  LYS A 273      74.920  77.550  60.700  1.00  0.00           C  
ATOM   4262  C   LYS A 273      73.760  76.540  60.340  1.00  0.00           C  
ATOM   4263  O   LYS A 273      72.710  76.570  60.850  1.00  0.00           O  
ATOM   4264  CB  LYS A 273      75.800  76.990  61.800  1.00  0.00           C  
ATOM   4265  CG  LYS A 273      76.890  77.880  62.370  1.00  0.00           C  
ATOM   4266  CD  LYS A 273      77.540  78.840  61.330  1.00  0.00           C  
ATOM   4267  CE  LYS A 273      78.860  79.270  61.880  1.00  0.00           C  
ATOM   4268  NZ  LYS A 273      79.490  80.250  60.990  1.00  0.00           N1+
ATOM   4269  HN  LYS A 273      74.020  79.100  61.910  1.00  0.00           H  
ATOM   4270  HA  LYS A 273      75.420  77.590  59.740  1.00  0.00           H  
ATOM   4271  HB1 LYS A 273      76.170  76.030  61.380  1.00  0.00           H  
ATOM   4272  HB2 LYS A 273      75.160  76.670  62.650  1.00  0.00           H  
ATOM   4273  HG1 LYS A 273      77.630  77.220  62.890  1.00  0.00           H  
ATOM   4274  HG2 LYS A 273      76.450  78.510  63.170  1.00  0.00           H  
ATOM   4275  HD1 LYS A 273      76.850  79.710  61.340  1.00  0.00           H  
ATOM   4276  HD2 LYS A 273      77.510  78.370  60.320  1.00  0.00           H  
ATOM   4277  HE1 LYS A 273      79.460  78.340  61.930  1.00  0.00           H  
ATOM   4278  HE2 LYS A 273      78.760  79.730  62.890  1.00  0.00           H  
ATOM   4279  HZ1 LYS A 273      78.900  81.100  60.950  1.00  0.00           H  
ATOM   4280  HZ2 LYS A 273      79.490  79.920  60.000  1.00  0.00           H  
ATOM   4281  HZ3 LYS A 273      80.420  80.570  61.310  1.00  0.00           H  
ATOM   4282  N   ARG A 274      73.910  75.570  59.370  1.00  0.00           N  
ATOM   4283  CA  ARG A 274      72.840  74.660  59.040  1.00  0.00           C  
ATOM   4284  C   ARG A 274      73.370  73.250  58.830  1.00  0.00           C  
ATOM   4285  O   ARG A 274      72.610  72.350  58.580  1.00  0.00           O  
ATOM   4286  CB  ARG A 274      72.240  75.110  57.720  1.00  0.00           C  
ATOM   4287  CG  ARG A 274      71.540  76.530  57.860  1.00  0.00           C  
ATOM   4288  CD  ARG A 274      70.270  76.440  58.670  1.00  0.00           C  
ATOM   4289  NE  ARG A 274      69.700  77.840  58.510  1.00  0.00           N  
ATOM   4290  CZ  ARG A 274      68.460  78.120  58.820  1.00  0.00           C  
ATOM   4291  NH1 ARG A 274      67.630  77.330  59.390  1.00  0.00           N1+
ATOM   4292  NH2 ARG A 274      67.980  79.280  58.500  1.00  0.00           N  
ATOM   4293  HN  ARG A 274      74.760  75.580  58.850  1.00  0.00           H  
ATOM   4294  HA  ARG A 274      72.030  74.580  59.760  1.00  0.00           H  
ATOM   4295  HB1 ARG A 274      71.530  74.400  57.230  1.00  0.00           H  
ATOM   4296  HB2 ARG A 274      73.040  75.300  56.980  1.00  0.00           H  
ATOM   4297  HG1 ARG A 274      71.440  76.780  56.780  1.00  0.00           H  
ATOM   4298  HG2 ARG A 274      72.270  77.250  58.290  1.00  0.00           H  
ATOM   4299  HD1 ARG A 274      70.500  76.110  59.710  1.00  0.00           H  
ATOM   4300  HD2 ARG A 274      69.570  75.710  58.220  1.00  0.00           H  
ATOM   4301  HE  ARG A 274      70.110  78.560  57.950  1.00  0.00           H  
ATOM   4302 1HH1 ARG A 274      67.950  76.500  59.860  1.00  0.00           H  
ATOM   4303 2HH1 ARG A 274      66.710  77.710  59.480  1.00  0.00           H  
ATOM   4304 1HH2 ARG A 274      68.470  79.910  57.910  1.00  0.00           H  
ATOM   4305 2HH2 ARG A 274      67.030  79.490  58.730  1.00  0.00           H  
ATOM   4306  N   ILE A 275      74.690  72.980  58.860  1.00  0.00           N  
ATOM   4307  CA  ILE A 275      75.130  71.640  58.330  1.00  0.00           C  
ATOM   4308  C   ILE A 275      75.670  70.870  59.500  1.00  0.00           C  
ATOM   4309  O   ILE A 275      76.550  71.410  60.220  1.00  0.00           O  
ATOM   4310  CB  ILE A 275      76.130  71.630  57.190  1.00  0.00           C  
ATOM   4311  CG1 ILE A 275      75.750  72.620  56.140  1.00  0.00           C  
ATOM   4312  CG2 ILE A 275      76.300  70.130  56.670  1.00  0.00           C  
ATOM   4313  CD  ILE A 275      76.770  72.910  54.990  1.00  0.00           C  
ATOM   4314  HN  ILE A 275      75.320  73.730  58.990  1.00  0.00           H  
ATOM   4315  HA  ILE A 275      74.290  71.050  58.010  1.00  0.00           H  
ATOM   4316  HB  ILE A 275      77.120  71.850  57.640  1.00  0.00           H  
ATOM   4317 1HG1 ILE A 275      75.470  73.570  56.650  1.00  0.00           H  
ATOM   4318 2HG1 ILE A 275      74.770  72.370  55.680  1.00  0.00           H  
ATOM   4319 1HG2 ILE A 275      75.290  69.810  56.340  1.00  0.00           H  
ATOM   4320 2HG2 ILE A 275      76.740  69.560  57.520  1.00  0.00           H  
ATOM   4321 3HG2 ILE A 275      76.850  70.020  55.710  1.00  0.00           H  
ATOM   4322  HD1 ILE A 275      76.800  72.240  54.110  1.00  0.00           H  
ATOM   4323  HD2 ILE A 275      77.830  73.050  55.270  1.00  0.00           H  
ATOM   4324  HD3 ILE A 275      76.460  73.880  54.540  1.00  0.00           H  
ATOM   4325  N   MET A 276      75.120  69.700  59.850  1.00  0.00           N  
ATOM   4326  CA  MET A 276      75.620  68.740  60.810  1.00  0.00           C  
ATOM   4327  C   MET A 276      75.960  67.390  60.150  1.00  0.00           C  
ATOM   4328  O   MET A 276      75.310  66.990  59.190  1.00  0.00           O  
ATOM   4329  CB  MET A 276      74.580  68.380  61.880  1.00  0.00           C  
ATOM   4330  CG  MET A 276      74.280  69.550  62.820  1.00  0.00           C  
ATOM   4331  SD  MET A 276      73.600  68.970  64.460  1.00  0.00           S  
ATOM   4332  CE  MET A 276      73.500  70.660  65.160  1.00  0.00           C  
ATOM   4333  HN  MET A 276      74.270  69.540  59.350  1.00  0.00           H  
ATOM   4334  HA  MET A 276      76.540  69.060  61.270  1.00  0.00           H  
ATOM   4335  HB1 MET A 276      74.930  67.560  62.550  1.00  0.00           H  
ATOM   4336  HB2 MET A 276      73.740  67.960  61.280  1.00  0.00           H  
ATOM   4337  HG1 MET A 276      73.520  70.160  62.300  1.00  0.00           H  
ATOM   4338  HG2 MET A 276      75.190  70.130  63.100  1.00  0.00           H  
ATOM   4339  HE1 MET A 276      72.770  71.250  64.560  1.00  0.00           H  
ATOM   4340  HE2 MET A 276      74.470  71.180  65.080  1.00  0.00           H  
ATOM   4341  HE3 MET A 276      73.110  70.690  66.210  1.00  0.00           H  
ATOM   4342  N   ILE A 277      77.080  66.680  60.600  1.00  0.00           N  
ATOM   4343  CA  ILE A 277      77.590  65.420  60.020  1.00  0.00           C  
ATOM   4344  C   ILE A 277      77.000  64.220  60.840  1.00  0.00           C  
ATOM   4345  O   ILE A 277      77.020  64.230  62.110  1.00  0.00           O  
ATOM   4346  CB  ILE A 277      79.080  65.420  59.930  1.00  0.00           C  
ATOM   4347  CG1 ILE A 277      79.690  66.590  59.260  1.00  0.00           C  
ATOM   4348  CG2 ILE A 277      79.470  64.140  59.120  1.00  0.00           C  
ATOM   4349  CD  ILE A 277      79.100  66.890  57.880  1.00  0.00           C  
ATOM   4350  HN  ILE A 277      77.560  67.130  61.350  1.00  0.00           H  
ATOM   4351  HA  ILE A 277      77.110  65.380  59.050  1.00  0.00           H  
ATOM   4352  HB  ILE A 277      79.650  65.360  60.880  1.00  0.00           H  
ATOM   4353 1HG1 ILE A 277      80.800  66.520  59.160  1.00  0.00           H  
ATOM   4354 2HG1 ILE A 277      79.460  67.480  59.880  1.00  0.00           H  
ATOM   4355 1HG2 ILE A 277      78.930  64.270  58.160  1.00  0.00           H  
ATOM   4356 2HG2 ILE A 277      79.070  63.170  59.490  1.00  0.00           H  
ATOM   4357 3HG2 ILE A 277      80.560  64.110  58.890  1.00  0.00           H  
ATOM   4358  HD1 ILE A 277      77.990  67.030  57.840  1.00  0.00           H  
ATOM   4359  HD2 ILE A 277      79.350  66.120  57.120  1.00  0.00           H  
ATOM   4360  HD3 ILE A 277      79.650  67.810  57.590  1.00  0.00           H  
ATOM   4361  N   ASP A 278      76.460  63.220  60.160  1.00  0.00           N  
ATOM   4362  CA  ASP A 278      76.030  62.050  60.800  1.00  0.00           C  
ATOM   4363  C   ASP A 278      76.980  60.900  60.340  1.00  0.00           C  
ATOM   4364  O   ASP A 278      77.100  60.610  59.170  1.00  0.00           O  
ATOM   4365  CB  ASP A 278      74.500  61.890  60.550  1.00  0.00           C  
ATOM   4366  CG  ASP A 278      73.900  60.640  61.230  1.00  0.00           C  
ATOM   4367  OD1 ASP A 278      72.650  60.510  61.080  1.00  0.00           O  
ATOM   4368  OD2 ASP A 278      74.520  59.800  61.930  1.00  0.00           O1-
ATOM   4369  HN  ASP A 278      76.470  63.270  59.170  1.00  0.00           H  
ATOM   4370  HA  ASP A 278      76.140  62.140  61.870  1.00  0.00           H  
ATOM   4371  HB1 ASP A 278      74.220  61.910  59.470  1.00  0.00           H  
ATOM   4372  HB2 ASP A 278      73.960  62.670  61.120  1.00  0.00           H  
ATOM   4373  N   CYS A 279      77.610  60.290  61.310  1.00  0.00           N  
ATOM   4374  CA  CYS A 279      78.590  59.250  61.100  1.00  0.00           C  
ATOM   4375  C   CYS A 279      77.990  57.940  60.750  1.00  0.00           C  
ATOM   4376  O   CYS A 279      78.680  56.990  60.420  1.00  0.00           O  
ATOM   4377  CB  CYS A 279      79.390  59.120  62.440  1.00  0.00           C  
ATOM   4378  SG  CYS A 279      80.450  60.550  62.610  1.00  0.00           S  
ATOM   4379  HN  CYS A 279      77.490  60.540  62.270  1.00  0.00           H  
ATOM   4380  HA  CYS A 279      79.170  59.670  60.290  1.00  0.00           H  
ATOM   4381  HB1 CYS A 279      80.070  58.240  62.420  1.00  0.00           H  
ATOM   4382  HB2 CYS A 279      78.790  59.060  63.370  1.00  0.00           H  
ATOM   4383  HG1 CYS A 279      79.600  60.910  63.570  1.00  0.00           H  
ATOM   4384  N   SER A 280      76.660  57.780  60.930  1.00  0.00           N  
ATOM   4385  CA  SER A 280      75.870  56.510  60.870  1.00  0.00           C  
ATOM   4386  C   SER A 280      75.840  55.830  59.440  1.00  0.00           C  
ATOM   4387  O   SER A 280      76.010  56.450  58.390  1.00  0.00           O  
ATOM   4388  CB  SER A 280      74.400  56.490  61.400  1.00  0.00           C  
ATOM   4389  OG  SER A 280      73.730  57.630  60.830  1.00  0.00           O  
ATOM   4390  HN  SER A 280      76.110  58.590  61.100  1.00  0.00           H  
ATOM   4391  HA  SER A 280      76.350  55.820  61.550  1.00  0.00           H  
ATOM   4392  HB1 SER A 280      74.450  56.600  62.500  1.00  0.00           H  
ATOM   4393  HB2 SER A 280      74.020  55.480  61.160  1.00  0.00           H  
ATOM   4394  HG1 SER A 280      74.020  58.430  61.260  1.00  0.00           H  
ATOM   4395  N   HSD A 281      75.660  54.480  59.490  1.00  0.00           N  
ATOM   4396  CA  HSD A 281      75.570  53.550  58.390  1.00  0.00           C  
ATOM   4397  C   HSD A 281      76.680  53.630  57.430  1.00  0.00           C  
ATOM   4398  O   HSD A 281      77.800  53.470  57.830  1.00  0.00           O  
ATOM   4399  CB  HSD A 281      74.150  53.560  57.720  1.00  0.00           C  
ATOM   4400  CG  HSD A 281      73.800  52.520  56.770  1.00  0.00           C  
ATOM   4401  CD2 HSD A 281      73.270  51.270  57.010  1.00  0.00           C  
ATOM   4402  ND1 HSD A 281      73.750  52.700  55.370  1.00  0.00           N  
ATOM   4403  CE1 HSD A 281      73.220  51.540  54.870  1.00  0.00           C  
ATOM   4404  NE2 HSD A 281      72.970  50.630  55.830  1.00  0.00           N  
ATOM   4405  HN  HSD A 281      75.580  54.090  60.400  1.00  0.00           H  
ATOM   4406  HA  HSD A 281      75.710  52.560  58.800  1.00  0.00           H  
ATOM   4407  HB1 HSD A 281      73.960  54.580  57.310  1.00  0.00           H  
ATOM   4408  HB2 HSD A 281      73.470  53.310  58.560  1.00  0.00           H  
ATOM   4409  HD1 HSD A 281      73.760  53.600  54.930  1.00  0.00           H  
ATOM   4410  HD2 HSD A 281      73.020  50.720  57.910  1.00  0.00           H  
ATOM   4411  HE1 HSD A 281      72.960  51.500  53.810  1.00  0.00           H  
ATOM   4412  N   GLY A 282      76.430  53.810  56.140  1.00  0.00           N  
ATOM   4413  CA  GLY A 282      77.360  53.980  54.970  1.00  0.00           C  
ATOM   4414  C   GLY A 282      78.490  54.910  55.140  1.00  0.00           C  
ATOM   4415  O   GLY A 282      79.540  54.660  54.650  1.00  0.00           O  
ATOM   4416  HN  GLY A 282      75.550  53.850  55.670  1.00  0.00           H  
ATOM   4417  HA1 GLY A 282      76.770  54.480  54.220  1.00  0.00           H  
ATOM   4418  HA2 GLY A 282      77.720  52.990  54.720  1.00  0.00           H  
ATOM   4419  N   ASN A 283      78.390  55.960  56.000  1.00  0.00           N  
ATOM   4420  CA  ASN A 283      79.490  56.840  56.300  1.00  0.00           C  
ATOM   4421  C   ASN A 283      80.610  56.200  57.170  1.00  0.00           C  
ATOM   4422  O   ASN A 283      81.780  56.480  56.910  1.00  0.00           O  
ATOM   4423  CB  ASN A 283      79.050  58.150  56.910  1.00  0.00           C  
ATOM   4424  CG  ASN A 283      78.530  59.090  55.830  1.00  0.00           C  
ATOM   4425  ND2 ASN A 283      77.980  60.190  56.290  1.00  0.00           N  
ATOM   4426  OD1 ASN A 283      78.710  58.940  54.600  1.00  0.00           O  
ATOM   4427  HN  ASN A 283      77.470  56.190  56.290  1.00  0.00           H  
ATOM   4428  HA  ASN A 283      79.970  57.150  55.380  1.00  0.00           H  
ATOM   4429  HB1 ASN A 283      79.940  58.650  57.340  1.00  0.00           H  
ATOM   4430  HB2 ASN A 283      78.350  58.040  57.770  1.00  0.00           H  
ATOM   4431 1HD2 ASN A 283      77.880  60.380  57.260  1.00  0.00           H  
ATOM   4432 2HD2 ASN A 283      77.800  60.850  55.560  1.00  0.00           H  
ATOM   4433  N   SER A 284      80.220  55.300  58.140  1.00  0.00           N  
ATOM   4434  CA  SER A 284      81.130  54.360  58.840  1.00  0.00           C  
ATOM   4435  C   SER A 284      81.100  53.010  58.230  1.00  0.00           C  
ATOM   4436  O   SER A 284      81.500  51.960  58.770  1.00  0.00           O  
ATOM   4437  CB  SER A 284      80.860  54.430  60.360  1.00  0.00           C  
ATOM   4438  OG  SER A 284      81.490  53.480  61.180  1.00  0.00           O  
ATOM   4439  HN  SER A 284      79.260  55.180  58.410  1.00  0.00           H  
ATOM   4440  HA  SER A 284      82.160  54.680  58.820  1.00  0.00           H  
ATOM   4441  HB1 SER A 284      79.760  54.440  60.520  1.00  0.00           H  
ATOM   4442  HB2 SER A 284      81.290  55.380  60.740  1.00  0.00           H  
ATOM   4443  HG1 SER A 284      80.880  52.750  61.270  1.00  0.00           H  
ATOM   4444  N   ASN A 285      80.640  52.980  56.980  1.00  0.00           N  
ATOM   4445  CA  ASN A 285      80.780  51.880  56.110  1.00  0.00           C  
ATOM   4446  C   ASN A 285      80.010  50.680  56.490  1.00  0.00           C  
ATOM   4447  O   ASN A 285      80.460  49.630  56.170  1.00  0.00           O  
ATOM   4448  CB  ASN A 285      82.220  51.430  55.700  1.00  0.00           C  
ATOM   4449  CG  ASN A 285      83.140  52.650  55.550  1.00  0.00           C  
ATOM   4450  ND2 ASN A 285      82.890  53.510  54.520  1.00  0.00           N  
ATOM   4451  OD1 ASN A 285      84.000  52.890  56.430  1.00  0.00           O  
ATOM   4452  HN  ASN A 285      80.220  53.810  56.630  1.00  0.00           H  
ATOM   4453  HA  ASN A 285      80.310  52.250  55.210  1.00  0.00           H  
ATOM   4454  HB1 ASN A 285      82.180  50.860  54.750  1.00  0.00           H  
ATOM   4455  HB2 ASN A 285      82.640  50.730  56.450  1.00  0.00           H  
ATOM   4456 1HD2 ASN A 285      83.410  54.360  54.560  1.00  0.00           H  
ATOM   4457 2HD2 ASN A 285      82.180  53.280  53.860  1.00  0.00           H  
ATOM   4458  N   LYS A 286      78.860  50.830  57.150  1.00  0.00           N  
ATOM   4459  CA  LYS A 286      78.190  49.680  57.660  1.00  0.00           C  
ATOM   4460  C   LYS A 286      78.940  48.870  58.730  1.00  0.00           C  
ATOM   4461  O   LYS A 286      78.580  47.700  58.980  1.00  0.00           O  
ATOM   4462  CB  LYS A 286      77.410  48.980  56.540  1.00  0.00           C  
ATOM   4463  CG  LYS A 286      76.420  49.860  55.870  1.00  0.00           C  
ATOM   4464  CD  LYS A 286      75.650  49.270  54.640  1.00  0.00           C  
ATOM   4465  CE  LYS A 286      75.040  47.910  54.760  1.00  0.00           C  
ATOM   4466  NZ  LYS A 286      74.090  47.910  55.900  1.00  0.00           N1+
ATOM   4467  HN  LYS A 286      78.380  51.680  57.350  1.00  0.00           H  
ATOM   4468  HA  LYS A 286      77.370  50.150  58.190  1.00  0.00           H  
ATOM   4469  HB1 LYS A 286      76.970  48.050  56.940  1.00  0.00           H  
ATOM   4470  HB2 LYS A 286      78.150  48.480  55.880  1.00  0.00           H  
ATOM   4471  HG1 LYS A 286      76.850  50.850  55.580  1.00  0.00           H  
ATOM   4472  HG2 LYS A 286      75.690  50.120  56.670  1.00  0.00           H  
ATOM   4473  HD1 LYS A 286      76.450  49.120  53.890  1.00  0.00           H  
ATOM   4474  HD2 LYS A 286      74.980  50.040  54.230  1.00  0.00           H  
ATOM   4475  HE1 LYS A 286      75.850  47.210  55.050  1.00  0.00           H  
ATOM   4476  HE2 LYS A 286      74.570  47.500  53.830  1.00  0.00           H  
ATOM   4477  HZ1 LYS A 286      74.440  47.670  56.850  1.00  0.00           H  
ATOM   4478  HZ2 LYS A 286      73.380  47.200  55.620  1.00  0.00           H  
ATOM   4479  HZ3 LYS A 286      73.580  48.810  55.920  1.00  0.00           H  
ATOM   4480  N   ASP A 287      79.920  49.470  59.380  1.00  0.00           N  
ATOM   4481  CA  ASP A 287      80.520  48.980  60.560  1.00  0.00           C  
ATOM   4482  C   ASP A 287      80.500  50.120  61.610  1.00  0.00           C  
ATOM   4483  O   ASP A 287      80.050  51.240  61.310  1.00  0.00           O  
ATOM   4484  CB  ASP A 287      81.940  48.370  60.150  1.00  0.00           C  
ATOM   4485  CG  ASP A 287      82.650  47.420  61.080  1.00  0.00           C  
ATOM   4486  OD1 ASP A 287      82.270  47.300  62.310  1.00  0.00           O  
ATOM   4487  OD2 ASP A 287      83.750  46.870  60.680  1.00  0.00           O1-
ATOM   4488  HN  ASP A 287      80.210  50.380  59.110  1.00  0.00           H  
ATOM   4489  HA  ASP A 287      79.900  48.190  60.960  1.00  0.00           H  
ATOM   4490  HB1 ASP A 287      82.600  49.240  59.910  1.00  0.00           H  
ATOM   4491  HB2 ASP A 287      81.650  47.810  59.240  1.00  0.00           H  
ATOM   4492  N   PHE A 288      80.770  49.810  62.840  1.00  0.00           N  
ATOM   4493  CA  PHE A 288      81.050  50.750  63.850  1.00  0.00           C  
ATOM   4494  C   PHE A 288      82.460  51.320  63.810  1.00  0.00           C  
ATOM   4495  O   PHE A 288      82.660  52.470  64.160  1.00  0.00           O  
ATOM   4496  CB  PHE A 288      80.620  50.270  65.240  1.00  0.00           C  
ATOM   4497  CG  PHE A 288      81.420  48.980  65.590  1.00  0.00           C  
ATOM   4498  CD1 PHE A 288      80.820  47.800  65.240  1.00  0.00           C  
ATOM   4499  CD2 PHE A 288      82.670  48.900  66.260  1.00  0.00           C  
ATOM   4500  CE1 PHE A 288      81.300  46.570  65.760  1.00  0.00           C  
ATOM   4501  CE2 PHE A 288      83.200  47.670  66.830  1.00  0.00           C  
ATOM   4502  CZ  PHE A 288      82.520  46.540  66.480  1.00  0.00           C  
ATOM   4503  HN  PHE A 288      81.020  48.860  63.000  1.00  0.00           H  
ATOM   4504  HA  PHE A 288      80.450  51.630  63.680  1.00  0.00           H  
ATOM   4505  HB1 PHE A 288      79.510  50.200  65.290  1.00  0.00           H  
ATOM   4506  HB2 PHE A 288      80.850  51.080  65.960  1.00  0.00           H  
ATOM   4507  HD1 PHE A 288      79.860  47.770  64.740  1.00  0.00           H  
ATOM   4508  HD2 PHE A 288      83.050  49.860  66.580  1.00  0.00           H  
ATOM   4509  HE1 PHE A 288      80.930  45.640  65.370  1.00  0.00           H  
ATOM   4510  HE2 PHE A 288      84.050  47.710  67.500  1.00  0.00           H  
ATOM   4511  HZ  PHE A 288      82.830  45.550  66.800  1.00  0.00           H  
ATOM   4512  N   LYS A 289      83.390  50.440  63.370  1.00  0.00           N  
ATOM   4513  CA  LYS A 289      84.830  50.640  63.470  1.00  0.00           C  
ATOM   4514  C   LYS A 289      85.440  51.750  62.750  1.00  0.00           C  
ATOM   4515  O   LYS A 289      86.540  52.150  63.090  1.00  0.00           O  
ATOM   4516  CB  LYS A 289      85.600  49.320  63.120  1.00  0.00           C  
ATOM   4517  CG  LYS A 289      85.270  48.130  64.010  1.00  0.00           C  
ATOM   4518  CD  LYS A 289      85.900  46.860  63.590  1.00  0.00           C  
ATOM   4519  CE  LYS A 289      85.140  45.630  64.150  1.00  0.00           C  
ATOM   4520  NZ  LYS A 289      83.940  45.330  63.350  1.00  0.00           N1+
ATOM   4521  HN  LYS A 289      83.210  49.520  63.020  1.00  0.00           H  
ATOM   4522  HA  LYS A 289      85.020  50.930  64.490  1.00  0.00           H  
ATOM   4523  HB1 LYS A 289      86.680  49.570  63.260  1.00  0.00           H  
ATOM   4524  HB2 LYS A 289      85.460  49.110  62.040  1.00  0.00           H  
ATOM   4525  HG1 LYS A 289      84.170  47.980  64.030  1.00  0.00           H  
ATOM   4526  HG2 LYS A 289      85.530  48.570  65.000  1.00  0.00           H  
ATOM   4527  HD1 LYS A 289      86.950  46.850  63.970  1.00  0.00           H  
ATOM   4528  HD2 LYS A 289      85.970  46.740  62.490  1.00  0.00           H  
ATOM   4529  HE1 LYS A 289      84.820  45.970  65.160  1.00  0.00           H  
ATOM   4530  HE2 LYS A 289      85.690  44.670  64.220  1.00  0.00           H  
ATOM   4531  HZ1 LYS A 289      83.320  44.730  63.920  1.00  0.00           H  
ATOM   4532  HZ2 LYS A 289      84.380  44.710  62.640  1.00  0.00           H  
ATOM   4533  HZ3 LYS A 289      83.440  46.060  62.800  1.00  0.00           H  
ATOM   4534  N   ASN A 290      84.680  52.370  61.800  1.00  0.00           N  
ATOM   4535  CA  ASN A 290      85.090  53.500  61.020  1.00  0.00           C  
ATOM   4536  C   ASN A 290      84.530  54.930  61.580  1.00  0.00           C  
ATOM   4537  O   ASN A 290      84.700  55.960  60.950  1.00  0.00           O  
ATOM   4538  CB  ASN A 290      84.680  53.180  59.580  1.00  0.00           C  
ATOM   4539  CG  ASN A 290      85.170  51.850  59.120  1.00  0.00           C  
ATOM   4540  ND2 ASN A 290      84.350  50.850  58.650  1.00  0.00           N  
ATOM   4541  OD1 ASN A 290      86.370  51.650  59.180  1.00  0.00           O  
ATOM   4542  HN  ASN A 290      83.720  52.130  61.790  1.00  0.00           H  
ATOM   4543  HA  ASN A 290      86.170  53.480  61.030  1.00  0.00           H  
ATOM   4544  HB1 ASN A 290      84.880  53.910  58.770  1.00  0.00           H  
ATOM   4545  HB2 ASN A 290      83.590  52.980  59.510  1.00  0.00           H  
ATOM   4546 1HD2 ASN A 290      84.780  50.230  58.000  1.00  0.00           H  
ATOM   4547 2HD2 ASN A 290      83.360  50.960  58.560  1.00  0.00           H  
ATOM   4548  N   GLN A 291      83.830  55.030  62.760  1.00  0.00           N  
ATOM   4549  CA  GLN A 291      83.590  56.370  63.310  1.00  0.00           C  
ATOM   4550  C   GLN A 291      84.710  57.340  63.470  1.00  0.00           C  
ATOM   4551  O   GLN A 291      84.570  58.500  63.090  1.00  0.00           O  
ATOM   4552  CB  GLN A 291      82.730  56.190  64.610  1.00  0.00           C  
ATOM   4553  CG  GLN A 291      81.270  55.830  64.170  1.00  0.00           C  
ATOM   4554  CD  GLN A 291      80.330  55.730  65.370  1.00  0.00           C  
ATOM   4555  NE2 GLN A 291      80.200  54.530  65.930  1.00  0.00           N  
ATOM   4556  OE1 GLN A 291      79.730  56.780  65.740  1.00  0.00           O  
ATOM   4557  HN  GLN A 291      83.600  54.240  63.320  1.00  0.00           H  
ATOM   4558  HA  GLN A 291      82.810  56.850  62.730  1.00  0.00           H  
ATOM   4559  HB1 GLN A 291      82.720  57.070  65.290  1.00  0.00           H  
ATOM   4560  HB2 GLN A 291      83.020  55.350  65.280  1.00  0.00           H  
ATOM   4561  HG1 GLN A 291      81.270  54.820  63.700  1.00  0.00           H  
ATOM   4562  HG2 GLN A 291      80.840  56.620  63.520  1.00  0.00           H  
ATOM   4563 1HE2 GLN A 291      80.570  53.690  65.540  1.00  0.00           H  
ATOM   4564 2HE2 GLN A 291      79.620  54.470  66.750  1.00  0.00           H  
ATOM   4565  N   PRO A 292      85.920  56.890  63.920  1.00  0.00           N  
ATOM   4566  CA  PRO A 292      87.170  57.770  63.800  1.00  0.00           C  
ATOM   4567  C   PRO A 292      87.550  58.230  62.420  1.00  0.00           C  
ATOM   4568  O   PRO A 292      88.130  59.310  62.340  1.00  0.00           O  
ATOM   4569  CB  PRO A 292      88.260  56.920  64.340  1.00  0.00           C  
ATOM   4570  CG  PRO A 292      87.570  55.810  65.290  1.00  0.00           C  
ATOM   4571  CD  PRO A 292      86.170  55.650  64.680  1.00  0.00           C  
ATOM   4572  HA  PRO A 292      86.950  58.610  64.440  1.00  0.00           H  
ATOM   4573  HB1 PRO A 292      89.100  57.490  64.790  1.00  0.00           H  
ATOM   4574  HB2 PRO A 292      88.730  56.320  63.530  1.00  0.00           H  
ATOM   4575  HG1 PRO A 292      88.220  54.910  65.300  1.00  0.00           H  
ATOM   4576  HG2 PRO A 292      87.550  56.300  66.280  1.00  0.00           H  
ATOM   4577  HD1 PRO A 292      86.170  54.790  63.980  1.00  0.00           H  
ATOM   4578  HD2 PRO A 292      85.350  55.370  65.380  1.00  0.00           H  
ATOM   4579  N   LYS A 293      87.280  57.510  61.310  1.00  0.00           N  
ATOM   4580  CA  LYS A 293      87.450  57.940  59.950  1.00  0.00           C  
ATOM   4581  C   LYS A 293      86.660  59.150  59.510  1.00  0.00           C  
ATOM   4582  O   LYS A 293      87.190  60.080  58.840  1.00  0.00           O  
ATOM   4583  CB  LYS A 293      87.270  56.900  58.870  1.00  0.00           C  
ATOM   4584  CG  LYS A 293      88.380  55.750  59.020  1.00  0.00           C  
ATOM   4585  CD  LYS A 293      88.180  54.580  58.040  1.00  0.00           C  
ATOM   4586  CE  LYS A 293      89.000  53.370  58.380  1.00  0.00           C  
ATOM   4587  NZ  LYS A 293      88.920  52.360  57.290  1.00  0.00           N1+
ATOM   4588  HN  LYS A 293      86.960  56.570  61.360  1.00  0.00           H  
ATOM   4589  HA  LYS A 293      88.470  58.280  60.010  1.00  0.00           H  
ATOM   4590  HB1 LYS A 293      87.410  57.430  57.910  1.00  0.00           H  
ATOM   4591  HB2 LYS A 293      86.290  56.390  58.750  1.00  0.00           H  
ATOM   4592  HG1 LYS A 293      88.150  55.250  59.990  1.00  0.00           H  
ATOM   4593  HG2 LYS A 293      89.370  56.250  59.070  1.00  0.00           H  
ATOM   4594  HD1 LYS A 293      88.390  55.020  57.030  1.00  0.00           H  
ATOM   4595  HD2 LYS A 293      87.120  54.250  58.040  1.00  0.00           H  
ATOM   4596  HE1 LYS A 293      88.640  52.920  59.330  1.00  0.00           H  
ATOM   4597  HE2 LYS A 293      90.070  53.610  58.550  1.00  0.00           H  
ATOM   4598  HZ1 LYS A 293      87.970  52.050  57.020  1.00  0.00           H  
ATOM   4599  HZ2 LYS A 293      89.380  51.510  57.680  1.00  0.00           H  
ATOM   4600  HZ3 LYS A 293      89.430  52.690  56.450  1.00  0.00           H  
ATOM   4601  N   VAL A 294      85.330  59.200  59.740  1.00  0.00           N  
ATOM   4602  CA  VAL A 294      84.410  60.290  59.480  1.00  0.00           C  
ATOM   4603  C   VAL A 294      84.760  61.500  60.310  1.00  0.00           C  
ATOM   4604  O   VAL A 294      84.750  62.660  59.870  1.00  0.00           O  
ATOM   4605  CB  VAL A 294      82.980  59.870  59.890  1.00  0.00           C  
ATOM   4606  CG1 VAL A 294      82.010  60.950  59.430  1.00  0.00           C  
ATOM   4607  CG2 VAL A 294      82.590  58.540  59.120  1.00  0.00           C  
ATOM   4608  HN  VAL A 294      84.940  58.360  60.130  1.00  0.00           H  
ATOM   4609  HA  VAL A 294      84.380  60.510  58.420  1.00  0.00           H  
ATOM   4610  HB  VAL A 294      82.810  59.720  60.980  1.00  0.00           H  
ATOM   4611 1HG1 VAL A 294      81.020  60.640  59.820  1.00  0.00           H  
ATOM   4612 2HG1 VAL A 294      82.060  61.010  58.320  1.00  0.00           H  
ATOM   4613 3HG1 VAL A 294      82.130  62.000  59.780  1.00  0.00           H  
ATOM   4614 1HG2 VAL A 294      81.550  58.190  59.260  1.00  0.00           H  
ATOM   4615 2HG2 VAL A 294      83.280  57.730  59.430  1.00  0.00           H  
ATOM   4616 3HG2 VAL A 294      82.780  58.670  58.030  1.00  0.00           H  
ATOM   4617  N   ALA A 295      85.020  61.300  61.560  1.00  0.00           N  
ATOM   4618  CA  ALA A 295      85.440  62.250  62.540  1.00  0.00           C  
ATOM   4619  C   ALA A 295      86.840  62.950  62.240  1.00  0.00           C  
ATOM   4620  O   ALA A 295      87.170  64.090  62.470  1.00  0.00           O  
ATOM   4621  CB  ALA A 295      85.560  61.670  63.910  1.00  0.00           C  
ATOM   4622  HN  ALA A 295      84.910  60.360  61.880  1.00  0.00           H  
ATOM   4623  HA  ALA A 295      84.700  63.040  62.580  1.00  0.00           H  
ATOM   4624  HB1 ALA A 295      86.140  60.720  63.910  1.00  0.00           H  
ATOM   4625  HB2 ALA A 295      84.520  61.360  64.140  1.00  0.00           H  
ATOM   4626  HB3 ALA A 295      85.990  62.320  64.700  1.00  0.00           H  
ATOM   4627  N   LYS A 296      87.770  62.090  61.780  1.00  0.00           N  
ATOM   4628  CA  LYS A 296      88.980  62.510  61.150  1.00  0.00           C  
ATOM   4629  C   LYS A 296      88.900  63.380  59.920  1.00  0.00           C  
ATOM   4630  O   LYS A 296      89.520  64.400  59.680  1.00  0.00           O  
ATOM   4631  CB  LYS A 296      89.930  61.330  61.000  1.00  0.00           C  
ATOM   4632  CG  LYS A 296      91.200  61.540  60.120  1.00  0.00           C  
ATOM   4633  CD  LYS A 296      92.250  62.440  60.800  1.00  0.00           C  
ATOM   4634  CE  LYS A 296      93.580  62.620  60.080  1.00  0.00           C  
ATOM   4635  NZ  LYS A 296      93.420  63.120  58.750  1.00  0.00           N1+
ATOM   4636  HN  LYS A 296      87.650  61.110  61.670  1.00  0.00           H  
ATOM   4637  HA  LYS A 296      89.500  63.210  61.800  1.00  0.00           H  
ATOM   4638  HB1 LYS A 296      89.320  60.550  60.490  1.00  0.00           H  
ATOM   4639  HB2 LYS A 296      90.180  60.840  61.960  1.00  0.00           H  
ATOM   4640  HG1 LYS A 296      90.980  61.760  59.060  1.00  0.00           H  
ATOM   4641  HG2 LYS A 296      91.570  60.500  60.020  1.00  0.00           H  
ATOM   4642  HD1 LYS A 296      92.270  61.990  61.810  1.00  0.00           H  
ATOM   4643  HD2 LYS A 296      91.720  63.400  60.970  1.00  0.00           H  
ATOM   4644  HE1 LYS A 296      93.930  61.570  60.000  1.00  0.00           H  
ATOM   4645  HE2 LYS A 296      94.330  63.200  60.650  1.00  0.00           H  
ATOM   4646  HZ1 LYS A 296      92.780  62.570  58.140  1.00  0.00           H  
ATOM   4647  HZ2 LYS A 296      94.400  63.150  58.400  1.00  0.00           H  
ATOM   4648  HZ3 LYS A 296      93.030  64.080  58.750  1.00  0.00           H  
ATOM   4649  N   CYS A 297      88.100  62.970  58.930  1.00  0.00           N  
ATOM   4650  CA  CYS A 297      87.810  63.840  57.780  1.00  0.00           C  
ATOM   4651  C   CYS A 297      87.180  65.180  58.210  1.00  0.00           C  
ATOM   4652  O   CYS A 297      87.500  66.240  57.680  1.00  0.00           O  
ATOM   4653  CB  CYS A 297      86.830  63.090  56.820  1.00  0.00           C  
ATOM   4654  SG  CYS A 297      86.240  64.140  55.450  1.00  0.00           S  
ATOM   4655  HN  CYS A 297      87.640  62.090  58.990  1.00  0.00           H  
ATOM   4656  HA  CYS A 297      88.740  64.150  57.310  1.00  0.00           H  
ATOM   4657  HB1 CYS A 297      85.980  62.830  57.480  1.00  0.00           H  
ATOM   4658  HB2 CYS A 297      87.420  62.200  56.500  1.00  0.00           H  
ATOM   4659  HG1 CYS A 297      85.700  63.150  54.750  1.00  0.00           H  
ATOM   4660  N   ILE A 298      86.240  65.120  59.160  1.00  0.00           N  
ATOM   4661  CA  ILE A 298      85.800  66.360  59.820  1.00  0.00           C  
ATOM   4662  C   ILE A 298      86.900  67.220  60.540  1.00  0.00           C  
ATOM   4663  O   ILE A 298      86.930  68.460  60.370  1.00  0.00           O  
ATOM   4664  CB  ILE A 298      84.780  66.020  60.870  1.00  0.00           C  
ATOM   4665  CG1 ILE A 298      83.510  65.440  60.260  1.00  0.00           C  
ATOM   4666  CG2 ILE A 298      84.410  67.250  61.760  1.00  0.00           C  
ATOM   4667  CD  ILE A 298      82.700  64.730  61.330  1.00  0.00           C  
ATOM   4668  HN  ILE A 298      85.830  64.230  59.370  1.00  0.00           H  
ATOM   4669  HA  ILE A 298      85.260  67.030  59.170  1.00  0.00           H  
ATOM   4670  HB  ILE A 298      85.200  65.210  61.510  1.00  0.00           H  
ATOM   4671 1HG1 ILE A 298      83.660  64.740  59.410  1.00  0.00           H  
ATOM   4672 2HG1 ILE A 298      82.800  66.220  59.920  1.00  0.00           H  
ATOM   4673 1HG2 ILE A 298      85.190  67.520  62.510  1.00  0.00           H  
ATOM   4674 2HG2 ILE A 298      83.400  67.060  62.180  1.00  0.00           H  
ATOM   4675 3HG2 ILE A 298      84.250  68.090  61.050  1.00  0.00           H  
ATOM   4676  HD1 ILE A 298      83.220  63.940  61.900  1.00  0.00           H  
ATOM   4677  HD2 ILE A 298      81.820  64.350  60.770  1.00  0.00           H  
ATOM   4678  HD3 ILE A 298      82.300  65.420  62.110  1.00  0.00           H  
ATOM   4679  N   TYR A 299      87.850  66.630  61.190  1.00  0.00           N  
ATOM   4680  CA  TYR A 299      88.980  67.290  61.820  1.00  0.00           C  
ATOM   4681  C   TYR A 299      89.960  68.060  60.880  1.00  0.00           C  
ATOM   4682  O   TYR A 299      90.520  69.110  61.230  1.00  0.00           O  
ATOM   4683  CB  TYR A 299      89.700  66.150  62.620  1.00  0.00           C  
ATOM   4684  CG  TYR A 299      91.030  66.360  63.230  1.00  0.00           C  
ATOM   4685  CD1 TYR A 299      92.230  65.920  62.570  1.00  0.00           C  
ATOM   4686  CD2 TYR A 299      91.180  66.910  64.510  1.00  0.00           C  
ATOM   4687  CE1 TYR A 299      93.460  66.060  63.190  1.00  0.00           C  
ATOM   4688  CE2 TYR A 299      92.410  66.980  65.170  1.00  0.00           C  
ATOM   4689  CZ  TYR A 299      93.510  66.500  64.500  1.00  0.00           C  
ATOM   4690  OH  TYR A 299      94.680  66.290  65.220  1.00  0.00           O  
ATOM   4691  HN  TYR A 299      87.750  65.680  61.460  1.00  0.00           H  
ATOM   4692  HA  TYR A 299      88.600  67.970  62.570  1.00  0.00           H  
ATOM   4693  HB1 TYR A 299      89.850  65.320  61.890  1.00  0.00           H  
ATOM   4694  HB2 TYR A 299      89.090  65.700  63.440  1.00  0.00           H  
ATOM   4695  HD1 TYR A 299      92.150  65.540  61.560  1.00  0.00           H  
ATOM   4696  HD2 TYR A 299      90.250  67.120  65.030  1.00  0.00           H  
ATOM   4697  HE1 TYR A 299      94.360  65.690  62.710  1.00  0.00           H  
ATOM   4698  HE2 TYR A 299      92.450  67.220  66.230  1.00  0.00           H  
ATOM   4699  HH  TYR A 299      94.650  66.710  66.080  1.00  0.00           H  
ATOM   4700  N   ASP A 300      90.290  67.570  59.710  1.00  0.00           N  
ATOM   4701  CA  ASP A 300      91.030  68.200  58.600  1.00  0.00           C  
ATOM   4702  C   ASP A 300      90.350  69.410  58.010  1.00  0.00           C  
ATOM   4703  O   ASP A 300      90.970  70.480  57.860  1.00  0.00           O  
ATOM   4704  CB  ASP A 300      91.120  67.190  57.460  1.00  0.00           C  
ATOM   4705  CG  ASP A 300      92.020  65.950  57.750  1.00  0.00           C  
ATOM   4706  OD1 ASP A 300      92.040  65.110  56.750  1.00  0.00           O  
ATOM   4707  OD2 ASP A 300      92.720  65.790  58.790  1.00  0.00           O1-
ATOM   4708  HN  ASP A 300      89.930  66.670  59.460  1.00  0.00           H  
ATOM   4709  HA  ASP A 300      91.980  68.570  58.950  1.00  0.00           H  
ATOM   4710  HB1 ASP A 300      91.490  67.550  56.480  1.00  0.00           H  
ATOM   4711  HB2 ASP A 300      90.100  66.810  57.290  1.00  0.00           H  
ATOM   4712  N   GLN A 301      89.060  69.300  57.750  1.00  0.00           N  
ATOM   4713  CA  GLN A 301      88.150  70.410  57.460  1.00  0.00           C  
ATOM   4714  C   GLN A 301      88.100  71.550  58.510  1.00  0.00           C  
ATOM   4715  O   GLN A 301      88.110  72.750  58.200  1.00  0.00           O  
ATOM   4716  CB  GLN A 301      86.640  69.870  57.300  1.00  0.00           C  
ATOM   4717  CG  GLN A 301      86.340  68.930  56.130  1.00  0.00           C  
ATOM   4718  CD  GLN A 301      84.860  68.430  56.120  1.00  0.00           C  
ATOM   4719  NE2 GLN A 301      84.550  67.170  56.340  1.00  0.00           N  
ATOM   4720  OE1 GLN A 301      83.990  69.280  55.800  1.00  0.00           O  
ATOM   4721  HN  GLN A 301      88.570  68.450  57.900  1.00  0.00           H  
ATOM   4722  HA  GLN A 301      88.340  70.870  56.500  1.00  0.00           H  
ATOM   4723  HB1 GLN A 301      85.950  70.750  57.240  1.00  0.00           H  
ATOM   4724  HB2 GLN A 301      86.280  69.480  58.280  1.00  0.00           H  
ATOM   4725  HG1 GLN A 301      86.940  68.000  56.060  1.00  0.00           H  
ATOM   4726  HG2 GLN A 301      86.570  69.480  55.190  1.00  0.00           H  
ATOM   4727 1HE2 GLN A 301      85.330  66.590  56.590  1.00  0.00           H  
ATOM   4728 2HE2 GLN A 301      83.610  66.850  56.210  1.00  0.00           H  
ATOM   4729  N   LEU A 302      88.070  71.130  59.720  1.00  0.00           N  
ATOM   4730  CA  LEU A 302      88.120  72.070  60.920  1.00  0.00           C  
ATOM   4731  C   LEU A 302      89.500  72.710  61.050  1.00  0.00           C  
ATOM   4732  O   LEU A 302      89.600  73.930  61.090  1.00  0.00           O  
ATOM   4733  CB  LEU A 302      87.720  71.360  62.210  1.00  0.00           C  
ATOM   4734  CG  LEU A 302      86.280  70.840  62.450  1.00  0.00           C  
ATOM   4735  CD1 LEU A 302      86.240  70.050  63.810  1.00  0.00           C  
ATOM   4736  CD2 LEU A 302      85.180  71.860  62.340  1.00  0.00           C  
ATOM   4737  HN  LEU A 302      88.220  70.160  59.910  1.00  0.00           H  
ATOM   4738  HA  LEU A 302      87.340  72.760  60.620  1.00  0.00           H  
ATOM   4739  HB1 LEU A 302      87.780  72.130  63.010  1.00  0.00           H  
ATOM   4740  HB2 LEU A 302      88.490  70.570  62.330  1.00  0.00           H  
ATOM   4741  HG  LEU A 302      86.060  70.080  61.680  1.00  0.00           H  
ATOM   4742 1HD1 LEU A 302      85.260  69.520  63.780  1.00  0.00           H  
ATOM   4743 2HD1 LEU A 302      86.380  70.680  64.710  1.00  0.00           H  
ATOM   4744 3HD1 LEU A 302      87.070  69.320  63.780  1.00  0.00           H  
ATOM   4745 1HD2 LEU A 302      85.180  72.330  61.330  1.00  0.00           H  
ATOM   4746 2HD2 LEU A 302      85.230  72.660  63.100  1.00  0.00           H  
ATOM   4747 3HD2 LEU A 302      84.190  71.360  62.460  1.00  0.00           H  
ATOM   4748  N   THR A 303      90.590  71.900  60.930  1.00  0.00           N  
ATOM   4749  CA  THR A 303      91.960  72.420  60.930  1.00  0.00           C  
ATOM   4750  C   THR A 303      92.250  73.410  59.840  1.00  0.00           C  
ATOM   4751  O   THR A 303      92.850  74.420  60.060  1.00  0.00           O  
ATOM   4752  CB  THR A 303      92.980  71.210  60.800  1.00  0.00           C  
ATOM   4753  CG2 THR A 303      94.410  71.680  60.930  1.00  0.00           C  
ATOM   4754  OG1 THR A 303      92.900  70.210  61.760  1.00  0.00           O  
ATOM   4755  HN  THR A 303      90.530  70.940  60.650  1.00  0.00           H  
ATOM   4756  HA  THR A 303      92.010  72.820  61.930  1.00  0.00           H  
ATOM   4757  HB  THR A 303      92.850  70.730  59.800  1.00  0.00           H  
ATOM   4758  HG1 THR A 303      92.070  69.750  61.620  1.00  0.00           H  
ATOM   4759 1HG2 THR A 303      95.120  70.840  60.810  1.00  0.00           H  
ATOM   4760 2HG2 THR A 303      94.710  72.240  61.840  1.00  0.00           H  
ATOM   4761 3HG2 THR A 303      94.650  72.330  60.050  1.00  0.00           H  
ATOM   4762  N   GLU A 304      91.710  73.120  58.640  1.00  0.00           N  
ATOM   4763  CA  GLU A 304      91.730  74.080  57.600  1.00  0.00           C  
ATOM   4764  C   GLU A 304      91.110  75.460  57.880  1.00  0.00           C  
ATOM   4765  O   GLU A 304      91.660  76.480  57.470  1.00  0.00           O  
ATOM   4766  CB  GLU A 304      91.360  73.450  56.280  1.00  0.00           C  
ATOM   4767  CG  GLU A 304      92.410  72.430  55.750  1.00  0.00           C  
ATOM   4768  CD  GLU A 304      92.160  71.780  54.330  1.00  0.00           C  
ATOM   4769  OE1 GLU A 304      93.020  71.970  53.410  1.00  0.00           O  
ATOM   4770  OE2 GLU A 304      91.130  71.060  54.110  1.00  0.00           O1-
ATOM   4771  HN  GLU A 304      91.300  72.270  58.330  1.00  0.00           H  
ATOM   4772  HA  GLU A 304      92.750  74.430  57.530  1.00  0.00           H  
ATOM   4773  HB1 GLU A 304      91.220  74.190  55.470  1.00  0.00           H  
ATOM   4774  HB2 GLU A 304      90.430  72.890  56.500  1.00  0.00           H  
ATOM   4775  HG1 GLU A 304      92.690  71.600  56.440  1.00  0.00           H  
ATOM   4776  HG2 GLU A 304      93.390  72.950  55.650  1.00  0.00           H  
ATOM   4777  N   GLY A 305      89.890  75.460  58.540  1.00  0.00           N  
ATOM   4778  CA  GLY A 305      89.230  76.720  58.570  1.00  0.00           C  
ATOM   4779  C   GLY A 305      87.780  76.760  58.160  1.00  0.00           C  
ATOM   4780  O   GLY A 305      87.180  77.800  58.250  1.00  0.00           O  
ATOM   4781  HN  GLY A 305      89.540  74.580  58.870  1.00  0.00           H  
ATOM   4782  HA1 GLY A 305      89.710  77.560  58.090  1.00  0.00           H  
ATOM   4783  HA2 GLY A 305      89.220  76.850  59.640  1.00  0.00           H  
ATOM   4784  N   GLU A 306      87.180  75.640  57.790  1.00  0.00           N  
ATOM   4785  CA  GLU A 306      85.730  75.590  57.450  1.00  0.00           C  
ATOM   4786  C   GLU A 306      84.890  75.840  58.720  1.00  0.00           C  
ATOM   4787  O   GLU A 306      84.930  75.100  59.690  1.00  0.00           O  
ATOM   4788  CB  GLU A 306      85.310  74.240  56.780  1.00  0.00           C  
ATOM   4789  CG  GLU A 306      83.820  73.970  56.540  1.00  0.00           C  
ATOM   4790  CD  GLU A 306      83.270  74.870  55.430  1.00  0.00           C  
ATOM   4791  OE1 GLU A 306      83.560  74.710  54.210  1.00  0.00           O  
ATOM   4792  OE2 GLU A 306      82.510  75.790  55.840  1.00  0.00           O1-
ATOM   4793  HN  GLU A 306      87.720  74.810  57.680  1.00  0.00           H  
ATOM   4794  HA  GLU A 306      85.380  76.420  56.860  1.00  0.00           H  
ATOM   4795  HB1 GLU A 306      85.720  73.500  57.510  1.00  0.00           H  
ATOM   4796  HB2 GLU A 306      85.850  74.070  55.830  1.00  0.00           H  
ATOM   4797  HG1 GLU A 306      83.210  74.150  57.450  1.00  0.00           H  
ATOM   4798  HG2 GLU A 306      83.540  72.940  56.250  1.00  0.00           H  
ATOM   4799  N   ASN A 307      84.040  76.960  58.660  1.00  0.00           N  
ATOM   4800  CA  ASN A 307      83.180  77.360  59.720  1.00  0.00           C  
ATOM   4801  C   ASN A 307      81.770  76.850  59.530  1.00  0.00           C  
ATOM   4802  O   ASN A 307      80.990  76.980  60.450  1.00  0.00           O  
ATOM   4803  CB  ASN A 307      83.000  78.850  59.840  1.00  0.00           C  
ATOM   4804  CG  ASN A 307      84.370  79.510  60.230  1.00  0.00           C  
ATOM   4805  ND2 ASN A 307      84.850  80.540  59.530  1.00  0.00           N  
ATOM   4806  OD1 ASN A 307      85.020  78.870  61.010  1.00  0.00           O  
ATOM   4807  HN  ASN A 307      84.030  77.560  57.870  1.00  0.00           H  
ATOM   4808  HA  ASN A 307      83.560  76.910  60.630  1.00  0.00           H  
ATOM   4809  HB1 ASN A 307      82.250  79.130  60.610  1.00  0.00           H  
ATOM   4810  HB2 ASN A 307      82.570  79.430  59.000  1.00  0.00           H  
ATOM   4811 1HD2 ASN A 307      85.790  80.790  59.730  1.00  0.00           H  
ATOM   4812 2HD2 ASN A 307      84.340  81.080  58.860  1.00  0.00           H  
ATOM   4813  N   SER A 308      81.410  76.190  58.440  1.00  0.00           N  
ATOM   4814  CA  SER A 308      80.060  75.740  58.250  1.00  0.00           C  
ATOM   4815  C   SER A 308      79.580  74.600  59.070  1.00  0.00           C  
ATOM   4816  O   SER A 308      78.400  74.480  59.310  1.00  0.00           O  
ATOM   4817  CB  SER A 308      79.680  75.350  56.780  1.00  0.00           C  
ATOM   4818  OG  SER A 308      79.990  76.570  55.980  1.00  0.00           O  
ATOM   4819  HN  SER A 308      82.100  76.030  57.740  1.00  0.00           H  
ATOM   4820  HA  SER A 308      79.350  76.540  58.410  1.00  0.00           H  
ATOM   4821  HB1 SER A 308      78.580  75.180  56.820  1.00  0.00           H  
ATOM   4822  HB2 SER A 308      80.240  74.510  56.320  1.00  0.00           H  
ATOM   4823  HG1 SER A 308      80.940  76.570  56.020  1.00  0.00           H  
ATOM   4824  N   LEU A 309      80.510  73.740  59.660  1.00  0.00           N  
ATOM   4825  CA  LEU A 309      80.160  72.550  60.440  1.00  0.00           C  
ATOM   4826  C   LEU A 309      79.830  73.030  61.870  1.00  0.00           C  
ATOM   4827  O   LEU A 309      80.670  73.550  62.550  1.00  0.00           O  
ATOM   4828  CB  LEU A 309      81.440  71.580  60.410  1.00  0.00           C  
ATOM   4829  CG  LEU A 309      82.020  71.160  59.040  1.00  0.00           C  
ATOM   4830  CD1 LEU A 309      83.360  70.340  59.220  1.00  0.00           C  
ATOM   4831  CD2 LEU A 309      81.120  70.290  58.200  1.00  0.00           C  
ATOM   4832  HN  LEU A 309      81.490  73.860  59.550  1.00  0.00           H  
ATOM   4833  HA  LEU A 309      79.320  72.010  60.040  1.00  0.00           H  
ATOM   4834  HB1 LEU A 309      81.050  70.670  60.910  1.00  0.00           H  
ATOM   4835  HB2 LEU A 309      82.260  72.010  61.020  1.00  0.00           H  
ATOM   4836  HG  LEU A 309      82.360  72.030  58.420  1.00  0.00           H  
ATOM   4837 1HD1 LEU A 309      84.090  70.980  59.760  1.00  0.00           H  
ATOM   4838 2HD1 LEU A 309      83.910  70.010  58.310  1.00  0.00           H  
ATOM   4839 3HD1 LEU A 309      83.120  69.430  59.800  1.00  0.00           H  
ATOM   4840 1HD2 LEU A 309      81.570  69.990  57.230  1.00  0.00           H  
ATOM   4841 2HD2 LEU A 309      80.110  70.700  58.000  1.00  0.00           H  
ATOM   4842 3HD2 LEU A 309      80.910  69.350  58.750  1.00  0.00           H  
ATOM   4843  N   CYS A 310      78.630  72.640  62.360  1.00  0.00           N  
ATOM   4844  CA  CYS A 310      78.140  73.080  63.640  1.00  0.00           C  
ATOM   4845  C   CYS A 310      77.920  71.930  64.600  1.00  0.00           C  
ATOM   4846  O   CYS A 310      77.420  72.070  65.740  1.00  0.00           O  
ATOM   4847  CB  CYS A 310      76.860  74.020  63.500  1.00  0.00           C  
ATOM   4848  SG  CYS A 310      75.410  73.440  62.540  1.00  0.00           S  
ATOM   4849  HN  CYS A 310      77.890  72.220  61.830  1.00  0.00           H  
ATOM   4850  HA  CYS A 310      78.790  73.790  64.130  1.00  0.00           H  
ATOM   4851  HB1 CYS A 310      77.370  74.870  62.990  1.00  0.00           H  
ATOM   4852  HB2 CYS A 310      76.560  74.390  64.500  1.00  0.00           H  
ATOM   4853  HG1 CYS A 310      76.200  73.230  61.490  1.00  0.00           H  
ATOM   4854  N   GLY A 311      78.150  70.700  64.220  1.00  0.00           N  
ATOM   4855  CA  GLY A 311      77.670  69.490  64.990  1.00  0.00           C  
ATOM   4856  C   GLY A 311      78.070  68.160  64.420  1.00  0.00           C  
ATOM   4857  O   GLY A 311      78.330  67.970  63.220  1.00  0.00           O  
ATOM   4858  HN  GLY A 311      78.590  70.600  63.330  1.00  0.00           H  
ATOM   4859  HA1 GLY A 311      76.590  69.500  65.050  1.00  0.00           H  
ATOM   4860  HA2 GLY A 311      78.040  69.530  66.000  1.00  0.00           H  
ATOM   4861  N   VAL A 312      78.100  67.130  65.280  1.00  0.00           N  
ATOM   4862  CA  VAL A 312      78.400  65.760  64.910  1.00  0.00           C  
ATOM   4863  C   VAL A 312      77.430  64.920  65.570  1.00  0.00           C  
ATOM   4864  O   VAL A 312      77.220  65.010  66.770  1.00  0.00           O  
ATOM   4865  CB  VAL A 312      79.930  65.350  65.180  1.00  0.00           C  
ATOM   4866  CG1 VAL A 312      80.120  63.970  64.550  1.00  0.00           C  
ATOM   4867  CG2 VAL A 312      80.880  66.240  64.450  1.00  0.00           C  
ATOM   4868  HN  VAL A 312      77.890  67.260  66.250  1.00  0.00           H  
ATOM   4869  HA  VAL A 312      78.170  65.590  63.870  1.00  0.00           H  
ATOM   4870  HB  VAL A 312      80.110  65.330  66.270  1.00  0.00           H  
ATOM   4871 1HG1 VAL A 312      81.130  63.540  64.720  1.00  0.00           H  
ATOM   4872 2HG1 VAL A 312      79.950  63.950  63.460  1.00  0.00           H  
ATOM   4873 3HG1 VAL A 312      79.410  63.160  64.840  1.00  0.00           H  
ATOM   4874 1HG2 VAL A 312      80.610  66.250  63.370  1.00  0.00           H  
ATOM   4875 2HG2 VAL A 312      81.950  65.910  64.430  1.00  0.00           H  
ATOM   4876 3HG2 VAL A 312      80.730  67.280  64.810  1.00  0.00           H  
ATOM   4877  N   MET A 313      76.890  63.860  64.860  1.00  0.00           N  
ATOM   4878  CA  MET A 313      76.160  62.780  65.490  1.00  0.00           C  
ATOM   4879  C   MET A 313      77.070  61.580  65.660  1.00  0.00           C  
ATOM   4880  O   MET A 313      77.790  61.110  64.760  1.00  0.00           O  
ATOM   4881  CB  MET A 313      74.840  62.420  64.730  1.00  0.00           C  
ATOM   4882  CG  MET A 313      74.210  63.620  63.870  1.00  0.00           C  
ATOM   4883  SD  MET A 313      73.620  64.940  64.910  1.00  0.00           S  
ATOM   4884  CE  MET A 313      71.850  64.350  64.890  1.00  0.00           C  
ATOM   4885  HN  MET A 313      77.010  63.720  63.880  1.00  0.00           H  
ATOM   4886  HA  MET A 313      75.970  63.000  66.530  1.00  0.00           H  
ATOM   4887  HB1 MET A 313      74.070  62.070  65.450  1.00  0.00           H  
ATOM   4888  HB2 MET A 313      74.930  61.630  63.950  1.00  0.00           H  
ATOM   4889  HG1 MET A 313      73.500  63.180  63.140  1.00  0.00           H  
ATOM   4890  HG2 MET A 313      74.940  64.090  63.180  1.00  0.00           H  
ATOM   4891  HE1 MET A 313      71.780  63.770  65.840  1.00  0.00           H  
ATOM   4892  HE2 MET A 313      71.640  63.670  64.040  1.00  0.00           H  
ATOM   4893  HE3 MET A 313      71.070  65.110  64.710  1.00  0.00           H  
ATOM   4894  N   ILE A 314      77.060  60.940  66.850  1.00  0.00           N  
ATOM   4895  CA  ILE A 314      77.960  59.900  67.210  1.00  0.00           C  
ATOM   4896  C   ILE A 314      77.100  58.720  67.670  1.00  0.00           C  
ATOM   4897  O   ILE A 314      76.110  58.910  68.410  1.00  0.00           O  
ATOM   4898  CB  ILE A 314      78.920  60.340  68.220  1.00  0.00           C  
ATOM   4899  CG1 ILE A 314      79.860  61.440  67.840  1.00  0.00           C  
ATOM   4900  CG2 ILE A 314      79.750  59.020  68.680  1.00  0.00           C  
ATOM   4901  CD  ILE A 314      80.860  61.240  66.750  1.00  0.00           C  
ATOM   4902  HN  ILE A 314      76.340  61.170  67.490  1.00  0.00           H  
ATOM   4903  HA  ILE A 314      78.560  59.490  66.400  1.00  0.00           H  
ATOM   4904  HB  ILE A 314      78.390  60.730  69.120  1.00  0.00           H  
ATOM   4905 1HG1 ILE A 314      80.470  61.630  68.740  1.00  0.00           H  
ATOM   4906 2HG1 ILE A 314      79.280  62.360  67.590  1.00  0.00           H  
ATOM   4907 1HG2 ILE A 314      80.630  59.330  69.280  1.00  0.00           H  
ATOM   4908 2HG2 ILE A 314      80.170  58.490  67.800  1.00  0.00           H  
ATOM   4909 3HG2 ILE A 314      79.060  58.330  69.220  1.00  0.00           H  
ATOM   4910  HD1 ILE A 314      80.400  61.060  65.760  1.00  0.00           H  
ATOM   4911  HD2 ILE A 314      81.510  60.350  66.910  1.00  0.00           H  
ATOM   4912  HD3 ILE A 314      81.500  62.150  66.830  1.00  0.00           H  
ATOM   4913  N   GLU A 315      77.440  57.510  67.330  1.00  0.00           N  
ATOM   4914  CA  GLU A 315      76.940  56.280  67.950  1.00  0.00           C  
ATOM   4915  C   GLU A 315      77.970  55.660  68.900  1.00  0.00           C  
ATOM   4916  O   GLU A 315      79.070  55.240  68.540  1.00  0.00           O  
ATOM   4917  CB  GLU A 315      76.410  55.260  66.830  1.00  0.00           C  
ATOM   4918  CG  GLU A 315      75.220  55.640  66.020  1.00  0.00           C  
ATOM   4919  CD  GLU A 315      75.060  54.710  64.810  1.00  0.00           C  
ATOM   4920  OE1 GLU A 315      73.970  54.220  64.600  1.00  0.00           O  
ATOM   4921  OE2 GLU A 315      76.030  54.530  63.990  1.00  0.00           O1-
ATOM   4922  HN  GLU A 315      78.220  57.310  66.740  1.00  0.00           H  
ATOM   4923  HA  GLU A 315      76.150  56.630  68.600  1.00  0.00           H  
ATOM   4924  HB1 GLU A 315      76.250  54.270  67.330  1.00  0.00           H  
ATOM   4925  HB2 GLU A 315      77.200  55.000  66.100  1.00  0.00           H  
ATOM   4926  HG1 GLU A 315      75.250  56.690  65.660  1.00  0.00           H  
ATOM   4927  HG2 GLU A 315      74.320  55.530  66.670  1.00  0.00           H  
ATOM   4928  N   SER A 316      77.650  55.580  70.180  1.00  0.00           N  
ATOM   4929  CA  SER A 316      78.650  55.240  71.150  1.00  0.00           C  
ATOM   4930  C   SER A 316      78.030  54.510  72.390  1.00  0.00           C  
ATOM   4931  O   SER A 316      76.840  54.610  72.680  1.00  0.00           O  
ATOM   4932  CB  SER A 316      79.360  56.520  71.670  1.00  0.00           C  
ATOM   4933  OG  SER A 316      80.060  56.400  72.880  1.00  0.00           O  
ATOM   4934  HN  SER A 316      76.740  55.750  70.550  1.00  0.00           H  
ATOM   4935  HA  SER A 316      79.340  54.550  70.680  1.00  0.00           H  
ATOM   4936  HB1 SER A 316      78.610  57.330  71.770  1.00  0.00           H  
ATOM   4937  HB2 SER A 316      80.110  56.780  70.890  1.00  0.00           H
[truncated: 541,356 more chars]
