# Supplementary material for: Mechanistic investigation of a D to N mutation in DAHP synthase that dictates carbon flux into the shikimate pathway in yeast
Source: Commun Chem. 2023 Jul 15;6:152. doi: 10.1038/s42004-023-00946-x (PMC10349828; doi:10.1038/s42004-023-00946-x)
Supplement: Supplementary file 4 — Supplementary Data 2 [file 42004_2023_946_MOESM4_ESM.zip › Supplementary Data 2/WT_initial.pdb]

CRYST1  114.225  114.225  114.225  90.00  90.00  90.00 P 1           0
ATOM      1  N   MET A   1      59.420  42.360  78.220  1.00  0.00           N  
ATOM      2  CA  MET A   1      60.580  41.780  77.470  1.00  0.00           C  
ATOM      3  C   MET A   1      60.860  40.280  77.810  1.00  0.00           C  
ATOM      4  O   MET A   1      61.570  40.000  78.800  1.00  0.00           O  
ATOM      5  CB  MET A   1      61.820  42.690  77.830  1.00  0.00           C  
ATOM      6  CG  MET A   1      61.980  44.100  77.280  1.00  0.00           C  
ATOM      7  SD  MET A   1      62.250  44.260  75.560  1.00  0.00           S  
ATOM      8  CE  MET A   1      60.500  44.470  75.190  1.00  0.00           C  
ATOM      9  HA  MET A   1      60.490  41.770  76.400  1.00  0.00           H  
ATOM     10  HB1 MET A   1      62.660  42.120  77.380  1.00  0.00           H  
ATOM     11  HB2 MET A   1      62.090  42.620  78.910  1.00  0.00           H  
ATOM     12  HG1 MET A   1      62.870  44.420  77.870  1.00  0.00           H  
ATOM     13  HG2 MET A   1      61.110  44.650  77.690  1.00  0.00           H  
ATOM     14  HE1 MET A   1      60.000  45.050  75.990  1.00  0.00           H  
ATOM     15  HE2 MET A   1      60.050  43.470  75.020  1.00  0.00           H  
ATOM     16  HE3 MET A   1      60.340  45.100  74.290  1.00  0.00           H  
ATOM     17  HT1 MET A   1      59.500  42.210  79.250  1.00  0.00           H  
ATOM     18  HT2 MET A   1      58.550  41.870  77.930  1.00  0.00           H  
ATOM     19  HT3 MET A   1      59.220  43.370  78.070  1.00  0.00           H  
ATOM     20  N   PHE A   2      60.180  39.360  77.060  1.00  0.00           N  
ATOM     21  CA  PHE A   2      60.340  37.900  77.110  1.00  0.00           C  
ATOM     22  C   PHE A   2      61.800  37.420  76.760  1.00  0.00           C  
ATOM     23  O   PHE A   2      62.400  36.560  77.430  1.00  0.00           O  
ATOM     24  CB  PHE A   2      59.240  37.190  76.290  1.00  0.00           C  
ATOM     25  CG  PHE A   2      59.330  35.710  76.380  1.00  0.00           C  
ATOM     26  CD1 PHE A   2      59.170  35.030  77.680  1.00  0.00           C  
ATOM     27  CD2 PHE A   2      59.610  34.970  75.230  1.00  0.00           C  
ATOM     28  CE1 PHE A   2      59.190  33.710  77.750  1.00  0.00           C  
ATOM     29  CE2 PHE A   2      59.670  33.570  75.330  1.00  0.00           C  
ATOM     30  CZ  PHE A   2      59.360  32.960  76.570  1.00  0.00           C  
ATOM     31  HN  PHE A   2      59.570  39.720  76.370  1.00  0.00           H  
ATOM     32  HA  PHE A   2      60.170  37.670  78.160  1.00  0.00           H  
ATOM     33  HB1 PHE A   2      59.160  37.500  75.220  1.00  0.00           H  
ATOM     34  HB2 PHE A   2      58.300  37.410  76.840  1.00  0.00           H  
ATOM     35  HD1 PHE A   2      59.010  35.690  78.520  1.00  0.00           H  
ATOM     36  HD2 PHE A   2      59.710  35.430  74.260  1.00  0.00           H  
ATOM     37  HE1 PHE A   2      58.860  33.270  78.680  1.00  0.00           H  
ATOM     38  HE2 PHE A   2      59.960  32.980  74.470  1.00  0.00           H  
ATOM     39  HZ  PHE A   2      59.270  31.880  76.550  1.00  0.00           H  
ATOM     40  N   ILE A   3      62.290  37.910  75.610  1.00  0.00           N  
ATOM     41  CA  ILE A   3      63.620  37.630  75.070  1.00  0.00           C  
ATOM     42  C   ILE A   3      64.430  38.830  75.540  1.00  0.00           C  
ATOM     43  O   ILE A   3      64.020  39.960  75.300  1.00  0.00           O  
ATOM     44  CB  ILE A   3      63.520  37.580  73.550  1.00  0.00           C  
ATOM     45  CG1 ILE A   3      62.490  36.510  73.020  1.00  0.00           C  
ATOM     46  CG2 ILE A   3      64.960  37.320  73.020  1.00  0.00           C  
ATOM     47  CD  ILE A   3      62.400  36.560  71.470  1.00  0.00           C  
ATOM     48  HN  ILE A   3      61.750  38.560  75.080  1.00  0.00           H  
ATOM     49  HA  ILE A   3      64.080  36.760  75.510  1.00  0.00           H  
ATOM     50  HB  ILE A   3      63.140  38.580  73.250  1.00  0.00           H  
ATOM     51 1HG1 ILE A   3      61.500  36.670  73.490  1.00  0.00           H  
ATOM     52 2HG1 ILE A   3      62.940  35.570  73.390  1.00  0.00           H  
ATOM     53 1HG2 ILE A   3      64.950  37.540  71.930  1.00  0.00           H  
ATOM     54 2HG2 ILE A   3      65.250  36.270  73.220  1.00  0.00           H  
ATOM     55 3HG2 ILE A   3      65.700  38.080  73.350  1.00  0.00           H  
ATOM     56  HD1 ILE A   3      62.070  37.570  71.140  1.00  0.00           H  
ATOM     57  HD2 ILE A   3      61.770  35.750  71.040  1.00  0.00           H  
ATOM     58  HD3 ILE A   3      63.420  36.420  71.050  1.00  0.00           H  
ATOM     59  N   LYS A   4      65.520  38.580  76.320  1.00  0.00           N  
ATOM     60  CA  LYS A   4      66.300  39.640  76.940  1.00  0.00           C  
ATOM     61  C   LYS A   4      67.680  39.650  76.380  1.00  0.00           C  
ATOM     62  O   LYS A   4      68.230  38.560  76.170  1.00  0.00           O  
ATOM     63  CB  LYS A   4      66.320  39.500  78.440  1.00  0.00           C  
ATOM     64  CG  LYS A   4      64.950  39.550  79.170  1.00  0.00           C  
ATOM     65  CD  LYS A   4      65.170  39.650  80.680  1.00  0.00           C  
ATOM     66  CE  LYS A   4      63.910  39.800  81.510  1.00  0.00           C  
ATOM     67  NZ  LYS A   4      64.220  39.970  82.950  1.00  0.00           N1+
ATOM     68  HN  LYS A   4      65.830  37.650  76.500  1.00  0.00           H  
ATOM     69  HA  LYS A   4      65.890  40.620  76.710  1.00  0.00           H  
ATOM     70  HB1 LYS A   4      66.950  40.330  78.840  1.00  0.00           H  
ATOM     71  HB2 LYS A   4      66.890  38.580  78.670  1.00  0.00           H  
ATOM     72  HG1 LYS A   4      64.540  38.550  78.920  1.00  0.00           H  
ATOM     73  HG2 LYS A   4      64.470  40.430  78.690  1.00  0.00           H  
ATOM     74  HD1 LYS A   4      65.630  40.640  80.870  1.00  0.00           H  
ATOM     75  HD2 LYS A   4      65.890  38.900  81.080  1.00  0.00           H  
ATOM     76  HE1 LYS A   4      63.320  38.870  81.390  1.00  0.00           H  
ATOM     77  HE2 LYS A   4      63.230  40.600  81.130  1.00  0.00           H  
ATOM     78  HZ1 LYS A   4      65.260  40.020  83.050  1.00  0.00           H  
ATOM     79  HZ2 LYS A   4      64.000  39.110  83.490  1.00  0.00           H  
ATOM     80  HZ3 LYS A   4      63.810  40.840  83.350  1.00  0.00           H  
ATOM     81  N   ASN A   5      68.210  40.860  76.160  1.00  0.00           N  
ATOM     82  CA  ASN A   5      69.580  41.010  75.790  1.00  0.00           C  
ATOM     83  C   ASN A   5      70.610  41.190  76.930  1.00  0.00           C  
ATOM     84  O   ASN A   5      70.730  42.210  77.580  1.00  0.00           O  
ATOM     85  CB  ASN A   5      69.610  42.180  74.790  1.00  0.00           C  
ATOM     86  CG  ASN A   5      71.020  42.550  74.190  1.00  0.00           C  
ATOM     87  ND2 ASN A   5      71.080  43.590  73.420  1.00  0.00           N  
ATOM     88  OD1 ASN A   5      71.960  41.720  74.370  1.00  0.00           O  
ATOM     89  HN  ASN A   5      67.740  41.720  76.340  1.00  0.00           H  
ATOM     90  HA  ASN A   5      69.950  40.180  75.220  1.00  0.00           H  
ATOM     91  HB1 ASN A   5      69.200  43.100  75.250  1.00  0.00           H  
ATOM     92  HB2 ASN A   5      68.950  41.840  73.950  1.00  0.00           H  
ATOM     93 1HD2 ASN A   5      70.250  44.110  73.220  1.00  0.00           H  
ATOM     94 2HD2 ASN A   5      71.910  43.770  72.910  1.00  0.00           H  
ATOM     95  N   ASP A   6      71.430  40.210  77.090  1.00  0.00           N  
ATOM     96  CA  ASP A   6      72.380  40.150  78.130  1.00  0.00           C  
ATOM     97  C   ASP A   6      73.420  41.260  77.950  1.00  0.00           C  
ATOM     98  O   ASP A   6      73.980  41.750  78.970  1.00  0.00           O  
ATOM     99  CB  ASP A   6      72.990  38.750  78.070  1.00  0.00           C  
ATOM    100  CG  ASP A   6      72.140  37.620  78.610  1.00  0.00           C  
ATOM    101  OD1 ASP A   6      71.020  37.840  79.100  1.00  0.00           O  
ATOM    102  OD2 ASP A   6      72.550  36.380  78.580  1.00  0.00           O1-
ATOM    103  HN  ASP A   6      71.420  39.350  76.580  1.00  0.00           H  
ATOM    104  HA  ASP A   6      71.910  40.340  79.080  1.00  0.00           H  
ATOM    105  HB1 ASP A   6      73.890  38.840  78.720  1.00  0.00           H  
ATOM    106  HB2 ASP A   6      73.280  38.610  77.010  1.00  0.00           H  
ATOM    107  N   HSD A   7      73.780  41.640  76.710  1.00  0.00           N  
ATOM    108  CA  HSD A   7      74.930  42.480  76.430  1.00  0.00           C  
ATOM    109  C   HSD A   7      74.510  43.880  76.050  1.00  0.00           C  
ATOM    110  O   HSD A   7      75.290  44.740  75.690  1.00  0.00           O  
ATOM    111  CB  HSD A   7      75.760  41.820  75.330  1.00  0.00           C  
ATOM    112  CG  HSD A   7      76.100  40.350  75.610  1.00  0.00           C  
ATOM    113  CD2 HSD A   7      75.570  39.220  75.050  1.00  0.00           C  
ATOM    114  ND1 HSD A   7      77.250  39.920  76.220  1.00  0.00           N  
ATOM    115  CE1 HSD A   7      77.330  38.590  76.080  1.00  0.00           C  
ATOM    116  NE2 HSD A   7      76.400  38.090  75.360  1.00  0.00           N  
ATOM    117  HN  HSD A   7      73.240  41.260  75.960  1.00  0.00           H  
ATOM    118  HA  HSD A   7      75.580  42.550  77.290  1.00  0.00           H  
ATOM    119  HB1 HSD A   7      76.740  42.320  75.190  1.00  0.00           H  
ATOM    120  HB2 HSD A   7      75.060  41.870  74.470  1.00  0.00           H  
ATOM    121  HD1 HSD A   7      77.960  40.550  76.550  1.00  0.00           H  
ATOM    122  HD2 HSD A   7      74.660  39.080  74.470  1.00  0.00           H  
ATOM    123  HE1 HSD A   7      78.280  38.170  76.380  1.00  0.00           H  
ATOM    124  N   ALA A   8      73.250  44.190  76.250  1.00  0.00           N  
ATOM    125  CA  ALA A   8      72.780  45.540  76.440  1.00  0.00           C  
ATOM    126  C   ALA A   8      73.700  46.430  77.320  1.00  0.00           C  
ATOM    127  O   ALA A   8      74.020  46.070  78.460  1.00  0.00           O  
ATOM    128  CB  ALA A   8      71.390  45.490  77.090  1.00  0.00           C  
ATOM    129  HN  ALA A   8      72.670  43.430  76.540  1.00  0.00           H  
ATOM    130  HA  ALA A   8      72.810  46.140  75.540  1.00  0.00           H  
ATOM    131  HB1 ALA A   8      70.900  46.490  76.970  1.00  0.00           H  
ATOM    132  HB2 ALA A   8      71.410  45.310  78.190  1.00  0.00           H  
ATOM    133  HB3 ALA A   8      70.770  44.770  76.510  1.00  0.00           H  
ATOM    134  N   GLY A   9      74.050  47.650  76.840  1.00  0.00           N  
ATOM    135  CA  GLY A   9      75.070  48.470  77.500  1.00  0.00           C  
ATOM    136  C   GLY A   9      76.580  48.040  77.490  1.00  0.00           C  
ATOM    137  O   GLY A   9      77.400  48.870  77.930  1.00  0.00           O  
ATOM    138  HN  GLY A   9      73.580  48.060  76.050  1.00  0.00           H  
ATOM    139  HA1 GLY A   9      74.780  48.630  78.540  1.00  0.00           H  
ATOM    140  HA2 GLY A   9      75.110  49.390  76.930  1.00  0.00           H  
ATOM    141  N   ASP A  10      76.890  46.940  76.820  1.00  0.00           N  
ATOM    142  CA  ASP A  10      78.230  46.570  76.540  1.00  0.00           C  
ATOM    143  C   ASP A  10      78.660  47.180  75.230  1.00  0.00           C  
ATOM    144  O   ASP A  10      77.870  47.110  74.240  1.00  0.00           O  
ATOM    145  CB  ASP A  10      78.460  44.970  76.630  1.00  0.00           C  
ATOM    146  CG  ASP A  10      79.930  44.580  76.780  1.00  0.00           C  
ATOM    147  OD1 ASP A  10      80.910  45.370  76.620  1.00  0.00           O  
ATOM    148  OD2 ASP A  10      80.150  43.360  77.000  1.00  0.00           O1-
ATOM    149  HN  ASP A  10      76.260  46.300  76.380  1.00  0.00           H  
ATOM    150  HA  ASP A  10      78.830  47.040  77.300  1.00  0.00           H  
ATOM    151  HB1 ASP A  10      77.930  44.470  75.790  1.00  0.00           H  
ATOM    152  HB2 ASP A  10      77.850  44.640  77.490  1.00  0.00           H  
ATOM    153  N   ARG A  11      79.790  47.890  75.130  1.00  0.00           N  
ATOM    154  CA  ARG A  11      80.100  48.540  73.870  1.00  0.00           C  
ATOM    155  C   ARG A  11      81.150  47.890  73.090  1.00  0.00           C  
ATOM    156  O   ARG A  11      81.520  48.310  72.010  1.00  0.00           O  
ATOM    157  CB  ARG A  11      80.550  50.000  74.100  1.00  0.00           C  
ATOM    158  CG  ARG A  11      79.430  50.870  74.540  1.00  0.00           C  
ATOM    159  CD  ARG A  11      79.830  52.390  74.580  1.00  0.00           C  
ATOM    160  NE  ARG A  11      78.650  53.080  75.260  1.00  0.00           N  
ATOM    161  CZ  ARG A  11      78.510  54.350  75.570  1.00  0.00           C  
ATOM    162  NH1 ARG A  11      79.290  55.320  75.240  1.00  0.00           N1+
ATOM    163  NH2 ARG A  11      77.480  54.690  76.310  1.00  0.00           N  
ATOM    164  HN  ARG A  11      80.370  48.020  75.950  1.00  0.00           H  
ATOM    165  HA  ARG A  11      79.220  48.640  73.250  1.00  0.00           H  
ATOM    166  HB1 ARG A  11      80.890  50.380  73.120  1.00  0.00           H  
ATOM    167  HB2 ARG A  11      81.370  49.970  74.850  1.00  0.00           H  
ATOM    168  HG1 ARG A  11      79.020  50.640  75.540  1.00  0.00           H  
ATOM    169  HG2 ARG A  11      78.560  50.650  73.880  1.00  0.00           H  
ATOM    170  HD1 ARG A  11      79.970  52.900  73.600  1.00  0.00           H  
ATOM    171  HD2 ARG A  11      80.770  52.550  75.130  1.00  0.00           H  
ATOM    172  HE  ARG A  11      77.960  52.500  75.700  1.00  0.00           H  
ATOM    173 1HH1 ARG A  11      79.940  55.230  74.470  1.00  0.00           H  
ATOM    174 2HH1 ARG A  11      78.960  56.220  75.530  1.00  0.00           H  
ATOM    175 1HH2 ARG A  11      76.900  53.980  76.710  1.00  0.00           H  
ATOM    176 2HH2 ARG A  11      77.200  55.620  76.560  1.00  0.00           H  
ATOM    177  N   LYS A  12      81.560  46.670  73.470  1.00  0.00           N  
ATOM    178  CA  LYS A  12      82.580  45.870  72.720  1.00  0.00           C  
ATOM    179  C   LYS A  12      81.990  44.990  71.580  1.00  0.00           C  
ATOM    180  O   LYS A  12      82.620  44.070  71.040  1.00  0.00           O  
ATOM    181  CB  LYS A  12      83.420  44.990  73.690  1.00  0.00           C  
ATOM    182  CG  LYS A  12      84.400  45.770  74.600  1.00  0.00           C  
ATOM    183  CD  LYS A  12      85.680  46.220  73.830  1.00  0.00           C  
ATOM    184  CE  LYS A  12      86.650  46.940  74.800  1.00  0.00           C  
ATOM    185  NZ  LYS A  12      87.900  47.330  74.110  1.00  0.00           N1+
ATOM    186  HN  LYS A  12      81.120  46.300  74.290  1.00  0.00           H  
ATOM    187  HA  LYS A  12      83.190  46.520  72.110  1.00  0.00           H  
ATOM    188  HB1 LYS A  12      84.060  44.260  73.150  1.00  0.00           H  
ATOM    189  HB2 LYS A  12      82.660  44.540  74.360  1.00  0.00           H  
ATOM    190  HG1 LYS A  12      84.630  45.180  75.510  1.00  0.00           H  
ATOM    191  HG2 LYS A  12      83.920  46.730  74.870  1.00  0.00           H  
ATOM    192  HD1 LYS A  12      85.400  46.890  72.990  1.00  0.00           H  
ATOM    193  HD2 LYS A  12      86.100  45.260  73.470  1.00  0.00           H  
ATOM    194  HE1 LYS A  12      86.890  46.280  75.660  1.00  0.00           H  
ATOM    195  HE2 LYS A  12      86.200  47.900  75.150  1.00  0.00           H  
ATOM    196  HZ1 LYS A  12      88.260  48.260  74.390  1.00  0.00           H  
ATOM    197  HZ2 LYS A  12      87.810  47.380  73.080  1.00  0.00           H  
ATOM    198  HZ3 LYS A  12      88.690  46.710  74.410  1.00  0.00           H  
ATOM    199  N   ARG A  13      80.720  45.270  71.210  1.00  0.00           N  
ATOM    200  CA  ARG A  13      80.020  44.510  70.200  1.00  0.00           C  
ATOM    201  C   ARG A  13      79.660  45.430  69.080  1.00  0.00           C  
ATOM    202  O   ARG A  13      79.550  46.630  69.260  1.00  0.00           O  
ATOM    203  CB  ARG A  13      78.850  43.670  70.710  1.00  0.00           C  
ATOM    204  CG  ARG A  13      79.270  42.450  71.560  1.00  0.00           C  
ATOM    205  CD  ARG A  13      78.180  41.490  72.160  1.00  0.00           C  
ATOM    206  NE  ARG A  13      77.200  41.120  71.120  1.00  0.00           N  
ATOM    207  CZ  ARG A  13      77.360  39.950  70.400  1.00  0.00           C  
ATOM    208  NH1 ARG A  13      78.370  39.100  70.550  1.00  0.00           N1+
ATOM    209  NH2 ARG A  13      76.420  39.530  69.540  1.00  0.00           N  
ATOM    210  HN  ARG A  13      80.330  46.110  71.570  1.00  0.00           H  
ATOM    211  HA  ARG A  13      80.730  43.790  69.820  1.00  0.00           H  
ATOM    212  HB1 ARG A  13      78.350  43.250  69.800  1.00  0.00           H  
ATOM    213  HB2 ARG A  13      78.130  44.350  71.210  1.00  0.00           H  
ATOM    214  HG1 ARG A  13      79.820  42.780  72.470  1.00  0.00           H  
ATOM    215  HG2 ARG A  13      79.970  41.760  71.040  1.00  0.00           H  
ATOM    216  HD1 ARG A  13      77.630  42.050  72.950  1.00  0.00           H  
ATOM    217  HD2 ARG A  13      78.640  40.620  72.670  1.00  0.00           H  
ATOM    218  HE  ARG A  13      76.380  41.640  70.880  1.00  0.00           H  
ATOM    219 1HH1 ARG A  13      79.040  39.160  71.290  1.00  0.00           H  
ATOM    220 2HH1 ARG A  13      78.160  38.160  70.260  1.00  0.00           H  
ATOM    221 1HH2 ARG A  13      75.630  40.080  69.270  1.00  0.00           H  
ATOM    222 2HH2 ARG A  13      76.670  38.790  68.920  1.00  0.00           H  
ATOM    223  N   LEU A  14      79.460  44.920  67.830  1.00  0.00           N  
ATOM    224  CA  LEU A  14      79.060  45.650  66.640  1.00  0.00           C  
ATOM    225  C   LEU A  14      77.590  46.070  66.580  1.00  0.00           C  
ATOM    226  O   LEU A  14      77.290  47.030  65.860  1.00  0.00           O  
ATOM    227  CB  LEU A  14      79.280  44.650  65.460  1.00  0.00           C  
ATOM    228  CG  LEU A  14      80.770  44.210  65.270  1.00  0.00           C  
ATOM    229  CD1 LEU A  14      80.890  42.910  64.480  1.00  0.00           C  
ATOM    230  CD2 LEU A  14      81.530  45.370  64.590  1.00  0.00           C  
ATOM    231  HN  LEU A  14      79.500  43.940  67.690  1.00  0.00           H  
ATOM    232  HA  LEU A  14      79.700  46.520  66.550  1.00  0.00           H  
ATOM    233  HB1 LEU A  14      79.000  45.140  64.500  1.00  0.00           H  
ATOM    234  HB2 LEU A  14      78.640  43.760  65.640  1.00  0.00           H  
ATOM    235  HG  LEU A  14      81.190  44.090  66.300  1.00  0.00           H  
ATOM    236 1HD1 LEU A  14      80.680  43.100  63.410  1.00  0.00           H  
ATOM    237 2HD1 LEU A  14      80.080  42.260  64.900  1.00  0.00           H  
ATOM    238 3HD1 LEU A  14      81.870  42.470  64.770  1.00  0.00           H  
ATOM    239 1HD2 LEU A  14      81.200  46.360  64.970  1.00  0.00           H  
ATOM    240 2HD2 LEU A  14      81.420  45.440  63.490  1.00  0.00           H  
ATOM    241 3HD2 LEU A  14      82.610  45.300  64.830  1.00  0.00           H  
ATOM    242  N   GLU A  15      76.610  45.430  67.280  1.00  0.00           N  
ATOM    243  CA  GLU A  15      75.210  45.800  67.150  1.00  0.00           C  
ATOM    244  C   GLU A  15      74.640  45.360  68.490  1.00  0.00           C  
ATOM    245  O   GLU A  15      75.240  44.640  69.300  1.00  0.00           O  
ATOM    246  CB  GLU A  15      74.600  45.310  65.820  1.00  0.00           C  
ATOM    247  CG  GLU A  15      74.020  43.870  65.840  1.00  0.00           C  
ATOM    248  CD  GLU A  15      73.080  43.620  64.740  1.00  0.00           C  
ATOM    249  OE1 GLU A  15      72.230  44.490  64.510  1.00  0.00           O  
ATOM    250  OE2 GLU A  15      73.280  42.680  63.910  1.00  0.00           O1-
ATOM    251  HN  GLU A  15      76.810  44.680  67.900  1.00  0.00           H  
ATOM    252  HA  GLU A  15      75.150  46.880  67.170  1.00  0.00           H  
ATOM    253  HB1 GLU A  15      75.250  45.540  64.940  1.00  0.00           H  
ATOM    254  HB2 GLU A  15      73.690  45.920  65.630  1.00  0.00           H  
ATOM    255  HG1 GLU A  15      73.340  43.790  66.710  1.00  0.00           H  
ATOM    256  HG2 GLU A  15      74.770  43.050  65.900  1.00  0.00           H  
ATOM    257  N   ASP A  16      73.470  45.890  68.720  1.00  0.00           N  
ATOM    258  CA  ASP A  16      72.500  45.620  69.710  1.00  0.00           C  
ATOM    259  C   ASP A  16      72.980  46.080  71.090  1.00  0.00           C  
ATOM    260  O   ASP A  16      72.900  45.380  72.080  1.00  0.00           O  
ATOM    261  CB  ASP A  16      72.000  44.160  69.800  1.00  0.00           C  
ATOM    262  CG  ASP A  16      71.160  43.790  68.610  1.00  0.00           C  
ATOM    263  OD1 ASP A  16      70.570  44.740  67.990  1.00  0.00           O  
ATOM    264  OD2 ASP A  16      70.940  42.590  68.360  1.00  0.00           O1-
ATOM    265  HN  ASP A  16      73.040  46.360  67.940  1.00  0.00           H  
ATOM    266  HA  ASP A  16      71.700  46.310  69.470  1.00  0.00           H  
ATOM    267  HB1 ASP A  16      71.340  44.210  70.700  1.00  0.00           H  
ATOM    268  HB2 ASP A  16      72.730  43.330  69.940  1.00  0.00           H  
ATOM    269  N   TRP A  17      73.440  47.330  71.230  1.00  0.00           N  
ATOM    270  CA  TRP A  17      73.740  47.930  72.500  1.00  0.00           C  
ATOM    271  C   TRP A  17      72.600  48.440  73.250  1.00  0.00           C  
ATOM    272  O   TRP A  17      72.560  48.320  74.520  1.00  0.00           O  
ATOM    273  CB  TRP A  17      74.540  49.230  72.060  1.00  0.00           C  
ATOM    274  CG  TRP A  17      75.910  49.100  71.510  1.00  0.00           C  
ATOM    275  CD1 TRP A  17      76.630  48.000  71.230  1.00  0.00           C  
ATOM    276  CD2 TRP A  17      76.870  50.190  71.280  1.00  0.00           C  
ATOM    277  CE2 TRP A  17      78.030  49.640  70.720  1.00  0.00           C  
ATOM    278  CE3 TRP A  17      76.830  51.570  71.450  1.00  0.00           C  
ATOM    279  NE1 TRP A  17      77.800  48.330  70.680  1.00  0.00           N  
ATOM    280  CZ2 TRP A  17      79.140  50.350  70.400  1.00  0.00           C  
ATOM    281  CZ3 TRP A  17      77.990  52.310  71.110  1.00  0.00           C  
ATOM    282  CH2 TRP A  17      79.130  51.710  70.660  1.00  0.00           C  
ATOM    283  HN  TRP A  17      73.470  47.910  70.420  1.00  0.00           H  
ATOM    284  HA  TRP A  17      74.310  47.270  73.140  1.00  0.00           H  
ATOM    285  HB1 TRP A  17      74.520  49.870  72.960  1.00  0.00           H  
ATOM    286  HB2 TRP A  17      73.910  49.780  71.320  1.00  0.00           H  
ATOM    287  HD1 TRP A  17      76.190  47.020  71.200  1.00  0.00           H  
ATOM    288  HE1 TRP A  17      78.530  47.720  70.460  1.00  0.00           H  
ATOM    289  HE3 TRP A  17      76.020  52.080  71.960  1.00  0.00           H  
ATOM    290  HZ2 TRP A  17      80.020  49.840  70.030  1.00  0.00           H  
ATOM    291  HZ3 TRP A  17      78.160  53.320  71.450  1.00  0.00           H  
ATOM    292  HH2 TRP A  17      80.050  52.290  70.660  1.00  0.00           H  
ATOM    293  N   ARG A  18      71.680  48.950  72.460  1.00  0.00           N  
ATOM    294  CA  ARG A  18      70.600  49.760  72.940  1.00  0.00           C  
ATOM    295  C   ARG A  18      69.250  49.270  72.700  1.00  0.00           C  
ATOM    296  O   ARG A  18      68.270  49.910  72.890  1.00  0.00           O  
ATOM    297  CB  ARG A  18      70.790  51.160  72.220  1.00  0.00           C  
ATOM    298  CG  ARG A  18      71.800  51.900  73.000  1.00  0.00           C  
ATOM    299  CD  ARG A  18      72.550  52.910  72.090  1.00  0.00           C  
ATOM    300  NE  ARG A  18      73.710  53.410  72.860  1.00  0.00           N  
ATOM    301  CZ  ARG A  18      74.560  54.370  72.500  1.00  0.00           C  
ATOM    302  NH1 ARG A  18      74.320  55.330  71.630  1.00  0.00           N1+
ATOM    303  NH2 ARG A  18      75.590  54.490  73.220  1.00  0.00           N  
ATOM    304  HN  ARG A  18      71.780  48.860  71.480  1.00  0.00           H  
ATOM    305  HA  ARG A  18      70.620  49.930  74.000  1.00  0.00           H  
ATOM    306  HB1 ARG A  18      69.820  51.690  72.140  1.00  0.00           H  
ATOM    307  HB2 ARG A  18      71.160  51.060  71.180  1.00  0.00           H  
ATOM    308  HG1 ARG A  18      72.480  51.220  73.550  1.00  0.00           H  
ATOM    309  HG2 ARG A  18      71.360  52.610  73.730  1.00  0.00           H  
ATOM    310  HD1 ARG A  18      71.870  53.750  71.830  1.00  0.00           H  
ATOM    311  HD2 ARG A  18      73.010  52.540  71.140  1.00  0.00           H  
ATOM    312  HE  ARG A  18      73.850  53.040  73.780  1.00  0.00           H  
ATOM    313 1HH1 ARG A  18      73.380  55.540  71.380  1.00  0.00           H  
ATOM    314 2HH1 ARG A  18      74.980  56.060  71.780  1.00  0.00           H  
ATOM    315 1HH2 ARG A  18      75.720  53.800  73.930  1.00  0.00           H  
ATOM    316 2HH2 ARG A  18      76.100  55.350  73.220  1.00  0.00           H  
ATOM    317  N   ILE A  19      69.240  47.950  72.300  1.00  0.00           N  
ATOM    318  CA  ILE A  19      68.100  47.040  72.320  1.00  0.00           C  
ATOM    319  C   ILE A  19      68.130  46.180  73.660  1.00  0.00           C  
ATOM    320  O   ILE A  19      69.160  45.720  74.010  1.00  0.00           O  
ATOM    321  CB  ILE A  19      68.110  46.110  71.050  1.00  0.00           C  
ATOM    322  CG1 ILE A  19      68.250  46.970  69.790  1.00  0.00           C  
ATOM    323  CG2 ILE A  19      66.890  45.150  71.080  1.00  0.00           C  
ATOM    324  CD  ILE A  19      66.940  47.610  69.410  1.00  0.00           C  
ATOM    325  HN  ILE A  19      70.160  47.570  72.210  1.00  0.00           H  
ATOM    326  HA  ILE A  19      67.180  47.600  72.220  1.00  0.00           H  
ATOM    327  HB  ILE A  19      68.990  45.430  71.110  1.00  0.00           H  
ATOM    328 1HG1 ILE A  19      68.460  46.340  68.900  1.00  0.00           H  
ATOM    329 2HG1 ILE A  19      68.980  47.810  69.820  1.00  0.00           H  
ATOM    330 1HG2 ILE A  19      65.950  45.720  71.190  1.00  0.00           H  
ATOM    331 2HG2 ILE A  19      66.910  44.330  71.840  1.00  0.00           H  
ATOM    332 3HG2 ILE A  19      66.930  44.480  70.200  1.00  0.00           H  
ATOM    333  HD1 ILE A  19      66.190  46.870  69.040  1.00  0.00           H  
ATOM    334  HD2 ILE A  19      67.050  48.370  68.610  1.00  0.00           H  
ATOM    335  HD3 ILE A  19      66.380  48.130  70.220  1.00  0.00           H  
ATOM    336  N   LYS A  20      66.960  46.120  74.320  1.00  0.00           N  
ATOM    337  CA  LYS A  20      66.680  45.420  75.580  1.00  0.00           C  
ATOM    338  C   LYS A  20      66.340  43.930  75.350  1.00  0.00           C  
ATOM    339  O   LYS A  20      66.440  43.110  76.230  1.00  0.00           O  
ATOM    340  CB  LYS A  20      65.390  45.930  76.290  1.00  0.00           C  
ATOM    341  CG  LYS A  20      65.500  47.260  77.070  1.00  0.00           C  
ATOM    342  CD  LYS A  20      64.100  47.720  77.660  1.00  0.00           C  
ATOM    343  CE  LYS A  20      64.080  48.760  78.750  1.00  0.00           C  
ATOM    344  NZ  LYS A  20      64.860  49.940  78.380  1.00  0.00           N1+
ATOM    345  HN  LYS A  20      66.220  46.670  73.950  1.00  0.00           H  
ATOM    346  HA  LYS A  20      67.560  45.490  76.200  1.00  0.00           H  
ATOM    347  HB1 LYS A  20      65.020  45.160  77.000  1.00  0.00           H  
ATOM    348  HB2 LYS A  20      64.640  46.090  75.490  1.00  0.00           H  
ATOM    349  HG1 LYS A  20      65.860  48.050  76.380  1.00  0.00           H  
ATOM    350  HG2 LYS A  20      66.290  47.150  77.850  1.00  0.00           H  
ATOM    351  HD1 LYS A  20      63.550  46.820  78.020  1.00  0.00           H  
ATOM    352  HD2 LYS A  20      63.740  48.340  76.810  1.00  0.00           H  
ATOM    353  HE1 LYS A  20      64.510  48.370  79.710  1.00  0.00           H  
ATOM    354  HE2 LYS A  20      63.040  49.140  78.900  1.00  0.00           H  
ATOM    355  HZ1 LYS A  20      64.760  50.200  77.380  1.00  0.00           H  
ATOM    356  HZ2 LYS A  20      65.860  49.850  78.650  1.00  0.00           H  
ATOM    357  HZ3 LYS A  20      64.420  50.750  78.860  1.00  0.00           H  
ATOM    358  N   GLY A  21      65.930  43.680  74.120  1.00  0.00           N  
ATOM    359  CA  GLY A  21      65.400  42.410  73.660  1.00  0.00           C  
ATOM    360  C   GLY A  21      64.030  42.650  73.160  1.00  0.00           C  
ATOM    361  O   GLY A  21      63.690  43.790  72.780  1.00  0.00           O  
ATOM    362  HN  GLY A  21      65.980  44.470  73.520  1.00  0.00           H  
ATOM    363  HA1 GLY A  21      65.400  41.730  74.500  1.00  0.00           H  
ATOM    364  HA2 GLY A  21      66.070  42.030  72.900  1.00  0.00           H  
ATOM    365  N   TYR A  22      63.200  41.640  73.220  1.00  0.00           N  
ATOM    366  CA  TYR A  22      62.030  41.480  72.420  1.00  0.00           C  
ATOM    367  C   TYR A  22      60.850  40.980  73.270  1.00  0.00           C  
ATOM    368  O   TYR A  22      60.980  40.300  74.300  1.00  0.00           O  
ATOM    369  CB  TYR A  22      62.270  40.460  71.230  1.00  0.00           C  
ATOM    370  CG  TYR A  22      63.400  40.830  70.360  1.00  0.00           C  
ATOM    371  CD1 TYR A  22      64.210  39.740  70.030  1.00  0.00           C  
ATOM    372  CD2 TYR A  22      63.710  42.070  69.800  1.00  0.00           C  
ATOM    373  CE1 TYR A  22      65.300  39.820  69.170  1.00  0.00           C  
ATOM    374  CE2 TYR A  22      64.760  42.160  68.880  1.00  0.00           C  
ATOM    375  CZ  TYR A  22      65.580  41.080  68.640  1.00  0.00           C  
ATOM    376  OH  TYR A  22      66.730  41.150  67.830  1.00  0.00           O  
ATOM    377  HN  TYR A  22      63.490  40.870  73.790  1.00  0.00           H  
ATOM    378  HA  TYR A  22      61.790  42.430  71.970  1.00  0.00           H  
ATOM    379  HB1 TYR A  22      61.330  40.280  70.660  1.00  0.00           H  
ATOM    380  HB2 TYR A  22      62.540  39.500  71.730  1.00  0.00           H  
ATOM    381  HD1 TYR A  22      64.110  38.810  70.560  1.00  0.00           H  
ATOM    382  HD2 TYR A  22      63.040  42.890  70.000  1.00  0.00           H  
ATOM    383  HE1 TYR A  22      65.870  38.950  68.910  1.00  0.00           H  
ATOM    384  HE2 TYR A  22      64.910  43.100  68.380  1.00  0.00           H  
ATOM    385  HH  TYR A  22      66.920  40.260  67.520  1.00  0.00           H  
ATOM    386  N   ASP A  23      59.670  41.310  72.740  1.00  0.00           N  
ATOM    387  CA  ASP A  23      58.400  40.740  73.090  1.00  0.00           C  
ATOM    388  C   ASP A  23      57.780  40.130  71.840  1.00  0.00           C  
ATOM    389  O   ASP A  23      57.610  40.940  70.920  1.00  0.00           O  
ATOM    390  CB  ASP A  23      57.350  41.760  73.690  1.00  0.00           C  
ATOM    391  CG  ASP A  23      57.380  41.840  75.210  1.00  0.00           C  
ATOM    392  OD1 ASP A  23      58.110  41.030  75.860  1.00  0.00           O  
ATOM    393  OD2 ASP A  23      56.650  42.740  75.760  1.00  0.00           O1-
ATOM    394  HN  ASP A  23      59.570  42.010  72.040  1.00  0.00           H  
ATOM    395  HA  ASP A  23      58.500  39.940  73.820  1.00  0.00           H  
ATOM    396  HB1 ASP A  23      56.320  41.420  73.460  1.00  0.00           H  
ATOM    397  HB2 ASP A  23      57.520  42.710  73.140  1.00  0.00           H  
ATOM    398  N   PRO A  24      57.480  38.830  71.660  1.00  0.00           N  
ATOM    399  CA  PRO A  24      56.760  38.250  70.510  1.00  0.00           C  
ATOM    400  C   PRO A  24      55.470  38.980  70.150  1.00  0.00           C  
ATOM    401  O   PRO A  24      54.850  39.550  71.100  1.00  0.00           O  
ATOM    402  CB  PRO A  24      56.560  36.820  70.970  1.00  0.00           C  
ATOM    403  CG  PRO A  24      57.830  36.480  71.830  1.00  0.00           C  
ATOM    404  CD  PRO A  24      57.960  37.860  72.600  1.00  0.00           C  
ATOM    405  HA  PRO A  24      57.370  38.430  69.640  1.00  0.00           H  
ATOM    406  HB1 PRO A  24      56.510  36.030  70.180  1.00  0.00           H  
ATOM    407  HB2 PRO A  24      55.710  36.920  71.680  1.00  0.00           H  
ATOM    408  HG1 PRO A  24      57.630  35.520  72.350  1.00  0.00           H  
ATOM    409  HG2 PRO A  24      58.690  36.480  71.120  1.00  0.00           H  
ATOM    410  HD1 PRO A  24      57.400  37.770  73.550  1.00  0.00           H  
ATOM    411  HD2 PRO A  24      59.030  37.990  72.870  1.00  0.00           H  
ATOM    412  N   LEU A  25      55.120  38.950  68.860  1.00  0.00           N  
ATOM    413  CA  LEU A  25      54.120  39.810  68.270  1.00  0.00           C  
ATOM    414  C   LEU A  25      53.180  38.810  67.700  1.00  0.00           C  
ATOM    415  O   LEU A  25      53.620  37.920  66.930  1.00  0.00           O  
ATOM    416  CB  LEU A  25      54.670  40.740  67.210  1.00  0.00           C  
ATOM    417  CG  LEU A  25      53.620  41.610  66.430  1.00  0.00           C  
ATOM    418  CD1 LEU A  25      52.770  42.520  67.300  1.00  0.00           C  
ATOM    419  CD2 LEU A  25      54.250  42.510  65.330  1.00  0.00           C  
ATOM    420  HN  LEU A  25      55.700  38.460  68.220  1.00  0.00           H  
ATOM    421  HA  LEU A  25      53.540  40.280  69.050  1.00  0.00           H  
ATOM    422  HB1 LEU A  25      55.260  40.180  66.450  1.00  0.00           H  
ATOM    423  HB2 LEU A  25      55.430  41.410  67.670  1.00  0.00           H  
ATOM    424  HG  LEU A  25      52.960  40.850  65.970  1.00  0.00           H  
ATOM    425 1HD1 LEU A  25      53.410  43.300  67.790  1.00  0.00           H  
ATOM    426 2HD1 LEU A  25      52.160  42.000  68.080  1.00  0.00           H  
ATOM    427 3HD1 LEU A  25      52.030  43.040  66.650  1.00  0.00           H  
ATOM    428 1HD2 LEU A  25      55.010  43.170  65.810  1.00  0.00           H  
ATOM    429 2HD2 LEU A  25      53.440  43.070  64.830  1.00  0.00           H  
ATOM    430 3HD2 LEU A  25      54.760  41.780  64.670  1.00  0.00           H  
ATOM    431  N   THR A  26      51.850  38.900  67.830  1.00  0.00           N  
ATOM    432  CA  THR A  26      50.770  38.210  67.160  1.00  0.00           C  
ATOM    433  C   THR A  26      50.810  38.370  65.630  1.00  0.00           C  
ATOM    434  O   THR A  26      50.880  39.530  65.250  1.00  0.00           O  
ATOM    435  CB  THR A  26      49.360  38.630  67.630  1.00  0.00           C  
ATOM    436  CG2 THR A  26      48.270  37.750  67.090  1.00  0.00           C  
ATOM    437  OG1 THR A  26      49.250  38.550  69.060  1.00  0.00           O  
ATOM    438  HN  THR A  26      51.530  39.560  68.520  1.00  0.00           H  
ATOM    439  HA  THR A  26      50.890  37.170  67.440  1.00  0.00           H  
ATOM    440  HB  THR A  26      49.210  39.710  67.440  1.00  0.00           H  
ATOM    441  HG1 THR A  26      49.780  39.270  69.410  1.00  0.00           H  
ATOM    442 1HG2 THR A  26      48.270  36.770  67.610  1.00  0.00           H  
ATOM    443 2HG2 THR A  26      48.380  37.510  66.010  1.00  0.00           H  
ATOM    444 3HG2 THR A  26      47.300  38.290  67.100  1.00  0.00           H  
ATOM    445  N   PRO A  27      50.890  37.370  64.760  1.00  0.00           N  
ATOM    446  CA  PRO A  27      50.930  37.670  63.330  1.00  0.00           C  
ATOM    447  C   PRO A  27      49.740  38.400  62.730  1.00  0.00           C  
ATOM    448  O   PRO A  27      48.600  38.010  63.080  1.00  0.00           O  
ATOM    449  CB  PRO A  27      51.260  36.290  62.690  1.00  0.00           C  
ATOM    450  CG  PRO A  27      50.800  35.270  63.730  1.00  0.00           C  
ATOM    451  CD  PRO A  27      50.820  35.960  65.110  1.00  0.00           C  
ATOM    452  HA  PRO A  27      51.820  38.270  63.220  1.00  0.00           H  
ATOM    453  HB1 PRO A  27      52.350  36.160  62.500  1.00  0.00           H  
ATOM    454  HB2 PRO A  27      50.720  36.140  61.720  1.00  0.00           H  
ATOM    455  HG1 PRO A  27      49.740  35.000  63.540  1.00  0.00           H  
ATOM    456  HG2 PRO A  27      51.280  34.270  63.730  1.00  0.00           H  
ATOM    457  HD1 PRO A  27      49.830  35.750  65.570  1.00  0.00           H  
ATOM    458  HD2 PRO A  27      51.600  35.510  65.760  1.00  0.00           H  
ATOM    459  N   PRO A  28      49.890  39.340  61.880  1.00  0.00           N  
ATOM    460  CA  PRO A  28      48.790  39.910  61.060  1.00  0.00           C  
ATOM    461  C   PRO A  28      47.620  38.930  60.730  1.00  0.00           C  
ATOM    462  O   PRO A  28      46.460  39.200  61.040  1.00  0.00           O  
ATOM    463  CB  PRO A  28      49.460  40.750  60.000  1.00  0.00           C  
ATOM    464  CG  PRO A  28      50.820  41.060  60.550  1.00  0.00           C  
ATOM    465  CD  PRO A  28      51.220  39.900  61.500  1.00  0.00           C  
ATOM    466  HA  PRO A  28      48.280  40.510  61.810  1.00  0.00           H  
ATOM    467  HB1 PRO A  28      48.890  41.660  59.720  1.00  0.00           H  
ATOM    468  HB2 PRO A  28      49.660  40.130  59.090  1.00  0.00           H  
ATOM    469  HG1 PRO A  28      51.530  41.340  59.740  1.00  0.00           H  
ATOM    470  HG2 PRO A  28      50.780  41.940  61.230  1.00  0.00           H  
ATOM    471  HD1 PRO A  28      51.800  39.130  60.930  1.00  0.00           H  
ATOM    472  HD2 PRO A  28      51.840  40.280  62.340  1.00  0.00           H  
ATOM    473  N   ASP A  29      47.940  37.760  60.090  1.00  0.00           N  
ATOM    474  CA  ASP A  29      47.010  36.780  59.670  1.00  0.00           C  
ATOM    475  C   ASP A  29      46.120  36.140  60.720  1.00  0.00           C  
ATOM    476  O   ASP A  29      44.950  35.950  60.570  1.00  0.00           O  
ATOM    477  CB  ASP A  29      47.770  35.620  58.820  1.00  0.00           C  
ATOM    478  CG  ASP A  29      46.860  34.800  57.840  1.00  0.00           C  
ATOM    479  OD1 ASP A  29      46.120  35.470  57.070  1.00  0.00           O  
ATOM    480  OD2 ASP A  29      46.910  33.520  57.870  1.00  0.00           O1-
ATOM    481  HN  ASP A  29      48.910  37.680  59.870  1.00  0.00           H  
ATOM    482  HA  ASP A  29      46.400  37.300  58.950  1.00  0.00           H  
ATOM    483  HB1 ASP A  29      48.170  34.870  59.540  1.00  0.00           H  
ATOM    484  HB2 ASP A  29      48.580  36.000  58.160  1.00  0.00           H  
ATOM    485  N   LEU A  30      46.730  35.810  61.900  1.00  0.00           N  
ATOM    486  CA  LEU A  30      46.010  35.220  62.950  1.00  0.00           C  
ATOM    487  C   LEU A  30      45.230  36.190  63.790  1.00  0.00           C  
ATOM    488  O   LEU A  30      44.190  35.880  64.340  1.00  0.00           O  
ATOM    489  CB  LEU A  30      46.990  34.400  63.940  1.00  0.00           C  
ATOM    490  CG  LEU A  30      46.280  33.740  65.120  1.00  0.00           C  
ATOM    491  CD1 LEU A  30      45.240  32.690  64.700  1.00  0.00           C  
ATOM    492  CD2 LEU A  30      47.450  33.090  65.950  1.00  0.00           C  
ATOM    493  HN  LEU A  30      47.710  35.950  62.030  1.00  0.00           H  
ATOM    494  HA  LEU A  30      45.320  34.480  62.570  1.00  0.00           H  
ATOM    495  HB1 LEU A  30      47.780  35.120  64.250  1.00  0.00           H  
ATOM    496  HB2 LEU A  30      47.460  33.570  63.380  1.00  0.00           H  
ATOM    497  HG  LEU A  30      45.770  34.520  65.710  1.00  0.00           H  
ATOM    498 1HD1 LEU A  30      44.610  32.330  65.530  1.00  0.00           H  
ATOM    499 2HD1 LEU A  30      45.830  31.810  64.370  1.00  0.00           H  
ATOM    500 3HD1 LEU A  30      44.610  32.970  63.820  1.00  0.00           H  
ATOM    501 1HD2 LEU A  30      47.120  32.670  66.910  1.00  0.00           H  
ATOM    502 2HD2 LEU A  30      48.180  33.880  66.250  1.00  0.00           H  
ATOM    503 3HD2 LEU A  30      47.990  32.460  65.220  1.00  0.00           H  
ATOM    504  N   LEU A  31      45.680  37.520  63.930  1.00  0.00           N  
ATOM    505  CA  LEU A  31      44.800  38.530  64.540  1.00  0.00           C  
ATOM    506  C   LEU A  31      43.600  38.800  63.620  1.00  0.00           C  
ATOM    507  O   LEU A  31      42.460  38.900  64.070  1.00  0.00           O  
ATOM    508  CB  LEU A  31      45.550  39.850  64.740  1.00  0.00           C  
ATOM    509  CG  LEU A  31      44.910  40.800  65.770  1.00  0.00           C  
ATOM    510  CD1 LEU A  31      45.380  40.610  67.150  1.00  0.00           C  
ATOM    511  CD2 LEU A  31      45.110  42.270  65.370  1.00  0.00           C  
ATOM    512  HN  LEU A  31      46.460  37.800  63.390  1.00  0.00           H  
ATOM    513  HA  LEU A  31      44.440  38.150  65.480  1.00  0.00           H  
ATOM    514  HB1 LEU A  31      45.730  40.310  63.750  1.00  0.00           H  
ATOM    515  HB2 LEU A  31      46.600  39.610  65.030  1.00  0.00           H  
ATOM    516  HG  LEU A  31      43.820  40.690  65.600  1.00  0.00           H  
ATOM    517 1HD1 LEU A  31      45.100  39.620  67.560  1.00  0.00           H  
ATOM    518 2HD1 LEU A  31      44.940  41.400  67.800  1.00  0.00           H  
ATOM    519 3HD1 LEU A  31      46.490  40.620  67.210  1.00  0.00           H  
ATOM    520 1HD2 LEU A  31      44.730  42.380  64.330  1.00  0.00           H  
ATOM    521 2HD2 LEU A  31      46.210  42.460  65.390  1.00  0.00           H  
ATOM    522 3HD2 LEU A  31      44.500  42.940  66.010  1.00  0.00           H  
ATOM    523  N   GLN A  32      43.730  38.760  62.260  1.00  0.00           N  
ATOM    524  CA  GLN A  32      42.680  38.790  61.300  1.00  0.00           C  
ATOM    525  C   GLN A  32      41.790  37.580  61.410  1.00  0.00           C  
ATOM    526  O   GLN A  32      40.590  37.700  61.410  1.00  0.00           O  
ATOM    527  CB  GLN A  32      43.090  39.110  59.860  1.00  0.00           C  
ATOM    528  CG  GLN A  32      43.430  40.640  59.780  1.00  0.00           C  
ATOM    529  CD  GLN A  32      43.920  41.050  58.450  1.00  0.00           C  
ATOM    530  NE2 GLN A  32      43.210  41.930  57.800  1.00  0.00           N  
ATOM    531  OE1 GLN A  32      44.930  40.530  58.030  1.00  0.00           O  
ATOM    532  HN  GLN A  32      44.650  38.740  61.850  1.00  0.00           H  
ATOM    533  HA  GLN A  32      42.100  39.650  61.610  1.00  0.00           H  
ATOM    534  HB1 GLN A  32      42.260  38.940  59.140  1.00  0.00           H  
ATOM    535  HB2 GLN A  32      43.980  38.480  59.630  1.00  0.00           H  
ATOM    536  HG1 GLN A  32      44.170  40.900  60.560  1.00  0.00           H  
ATOM    537  HG2 GLN A  32      42.430  41.110  59.940  1.00  0.00           H  
ATOM    538 1HE2 GLN A  32      43.480  42.180  56.870  1.00  0.00           H  
ATOM    539 2HE2 GLN A  32      42.300  42.200  58.120  1.00  0.00           H  
ATOM    540  N   HSD A  33      42.370  36.350  61.560  1.00  0.00           N  
ATOM    541  CA  HSD A  33      41.530  35.130  61.690  1.00  0.00           C  
ATOM    542  C   HSD A  33      40.660  35.030  62.860  1.00  0.00           C  
ATOM    543  O   HSD A  33      39.520  34.640  62.850  1.00  0.00           O  
ATOM    544  CB  HSD A  33      42.400  33.790  61.620  1.00  0.00           C  
ATOM    545  CG  HSD A  33      41.500  32.600  61.420  1.00  0.00           C  
ATOM    546  CD2 HSD A  33      41.380  31.490  62.170  1.00  0.00           C  
ATOM    547  ND1 HSD A  33      40.630  32.460  60.400  1.00  0.00           N  
ATOM    548  CE1 HSD A  33      39.940  31.300  60.530  1.00  0.00           C  
ATOM    549  NE2 HSD A  33      40.490  30.630  61.580  1.00  0.00           N  
ATOM    550  HN  HSD A  33      43.330  36.170  61.390  1.00  0.00           H  
ATOM    551  HA  HSD A  33      40.850  35.100  60.850  1.00  0.00           H  
ATOM    552  HB1 HSD A  33      42.980  33.600  62.550  1.00  0.00           H  
ATOM    553  HB2 HSD A  33      43.030  33.910  60.720  1.00  0.00           H  
ATOM    554  HD1 HSD A  33      40.470  33.100  59.650  1.00  0.00           H  
ATOM    555  HD2 HSD A  33      42.010  31.290  63.020  1.00  0.00           H  
ATOM    556  HE1 HSD A  33      39.240  30.880  59.810  1.00  0.00           H  
ATOM    557  N   GLU A  34      41.200  35.450  64.050  1.00  0.00           N  
ATOM    558  CA  GLU A  34      40.580  35.610  65.310  1.00  0.00           C  
ATOM    559  C   GLU A  34      39.530  36.750  65.250  1.00  0.00           C  
ATOM    560  O   GLU A  34      38.400  36.510  65.600  1.00  0.00           O  
ATOM    561  CB  GLU A  34      41.530  35.860  66.480  1.00  0.00           C  
ATOM    562  CG  GLU A  34      40.780  35.580  67.810  1.00  0.00           C  
ATOM    563  CD  GLU A  34      41.640  35.730  69.110  1.00  0.00           C  
ATOM    564  OE1 GLU A  34      42.880  35.830  68.970  1.00  0.00           O  
ATOM    565  OE2 GLU A  34      41.090  35.750  70.260  1.00  0.00           O1-
ATOM    566  HN  GLU A  34      42.180  35.630  64.080  1.00  0.00           H  
ATOM    567  HA  GLU A  34      40.000  34.710  65.450  1.00  0.00           H  
ATOM    568  HB1 GLU A  34      42.030  36.850  66.380  1.00  0.00           H  
ATOM    569  HB2 GLU A  34      42.400  35.160  66.440  1.00  0.00           H  
ATOM    570  HG1 GLU A  34      40.400  34.530  67.870  1.00  0.00           H  
ATOM    571  HG2 GLU A  34      39.930  36.290  67.900  1.00  0.00           H  
ATOM    572  N   PHE A  35      39.750  37.880  64.580  1.00  0.00           N  
ATOM    573  CA  PHE A  35      38.700  38.850  64.350  1.00  0.00           C  
ATOM    574  C   PHE A  35      38.360  39.110  62.930  1.00  0.00           C  
ATOM    575  O   PHE A  35      38.780  40.150  62.400  1.00  0.00           O  
ATOM    576  CB  PHE A  35      39.190  40.150  65.000  1.00  0.00           C  
ATOM    577  CG  PHE A  35      39.370  40.020  66.540  1.00  0.00           C  
ATOM    578  CD1 PHE A  35      38.280  40.140  67.410  1.00  0.00           C  
ATOM    579  CD2 PHE A  35      40.660  39.870  67.070  1.00  0.00           C  
ATOM    580  CE1 PHE A  35      38.540  39.940  68.770  1.00  0.00           C  
ATOM    581  CE2 PHE A  35      40.970  39.760  68.360  1.00  0.00           C  
ATOM    582  CZ  PHE A  35      39.840  39.800  69.310  1.00  0.00           C  
ATOM    583  HN  PHE A  35      40.660  38.000  64.200  1.00  0.00           H  
ATOM    584  HA  PHE A  35      37.780  38.490  64.800  1.00  0.00           H  
ATOM    585  HB1 PHE A  35      38.520  41.010  64.800  1.00  0.00           H  
ATOM    586  HB2 PHE A  35      40.200  40.430  64.660  1.00  0.00           H  
ATOM    587  HD1 PHE A  35      37.290  40.280  67.000  1.00  0.00           H  
ATOM    588  HD2 PHE A  35      41.450  39.760  66.350  1.00  0.00           H  
ATOM    589  HE1 PHE A  35      37.720  40.060  69.450  1.00  0.00           H  
ATOM    590  HE2 PHE A  35      41.980  39.630  68.740  1.00  0.00           H  
ATOM    591  HZ  PHE A  35      39.960  39.650  70.370  1.00  0.00           H  
ATOM    592  N   PRO A  36      37.500  38.360  62.240  1.00  0.00           N  
ATOM    593  CA  PRO A  36      37.040  38.710  60.890  1.00  0.00           C  
ATOM    594  C   PRO A  36      35.980  39.750  60.950  1.00  0.00           C  
ATOM    595  O   PRO A  36      35.060  39.590  61.760  1.00  0.00           O  
ATOM    596  CB  PRO A  36      36.430  37.340  60.330  1.00  0.00           C  
ATOM    597  CG  PRO A  36      36.020  36.610  61.580  1.00  0.00           C  
ATOM    598  CD  PRO A  36      37.080  37.080  62.680  1.00  0.00           C  
ATOM    599  HA  PRO A  36      37.820  39.310  60.440  1.00  0.00           H  
ATOM    600  HB1 PRO A  36      37.130  36.640  59.850  1.00  0.00           H  
ATOM    601  HB2 PRO A  36      35.600  37.650  59.660  1.00  0.00           H  
ATOM    602  HG1 PRO A  36      35.000  36.860  61.930  1.00  0.00           H  
ATOM    603  HG2 PRO A  36      36.090  35.520  61.430  1.00  0.00           H  
ATOM    604  HD1 PRO A  36      36.640  37.130  63.690  1.00  0.00           H  
ATOM    605  HD2 PRO A  36      37.930  36.360  62.690  1.00  0.00           H  
ATOM    606  N   ILE A  37      36.010  40.800  60.100  1.00  0.00           N  
ATOM    607  CA  ILE A  37      34.890  41.770  59.870  1.00  0.00           C  
ATOM    608  C   ILE A  37      33.650  41.070  59.260  1.00  0.00           C  
ATOM    609  O   ILE A  37      33.750  40.380  58.270  1.00  0.00           O  
ATOM    610  CB  ILE A  37      35.290  42.910  58.950  1.00  0.00           C  
ATOM    611  CG1 ILE A  37      36.520  43.780  59.450  1.00  0.00           C  
ATOM    612  CG2 ILE A  37      34.060  43.870  58.490  1.00  0.00           C  
ATOM    613  CD  ILE A  37      37.080  44.710  58.410  1.00  0.00           C  
ATOM    614  HN  ILE A  37      36.760  40.750  59.450  1.00  0.00           H  
ATOM    615  HA  ILE A  37      34.580  42.100  60.860  1.00  0.00           H  
ATOM    616  HB  ILE A  37      35.630  42.330  58.070  1.00  0.00           H  
ATOM    617 1HG1 ILE A  37      37.300  43.140  59.930  1.00  0.00           H  
ATOM    618 2HG1 ILE A  37      36.090  44.520  60.170  1.00  0.00           H  
ATOM    619 1HG2 ILE A  37      33.640  44.390  59.370  1.00  0.00           H  
ATOM    620 2HG2 ILE A  37      33.250  43.330  57.940  1.00  0.00           H  
ATOM    621 3HG2 ILE A  37      34.340  44.790  57.940  1.00  0.00           H  
ATOM    622  HD1 ILE A  37      36.430  45.600  58.260  1.00  0.00           H  
ATOM    623  HD2 ILE A  37      37.170  44.220  57.420  1.00  0.00           H  
ATOM    624  HD3 ILE A  37      38.080  45.080  58.710  1.00  0.00           H  
ATOM    625  N   SER A  38      32.500  41.310  59.800  1.00  0.00           N  
ATOM    626  CA  SER A  38      31.210  40.820  59.340  1.00  0.00           C  
ATOM    627  C   SER A  38      30.780  41.290  57.890  1.00  0.00           C  
ATOM    628  O   SER A  38      31.170  42.390  57.460  1.00  0.00           O  
ATOM    629  CB  SER A  38      30.120  41.210  60.310  1.00  0.00           C  
ATOM    630  OG  SER A  38      28.920  40.520  60.060  1.00  0.00           O  
ATOM    631  HN  SER A  38      32.510  42.010  60.520  1.00  0.00           H  
ATOM    632  HA  SER A  38      31.270  39.750  59.240  1.00  0.00           H  
ATOM    633  HB1 SER A  38      29.840  42.280  60.390  1.00  0.00           H  
ATOM    634  HB2 SER A  38      30.470  40.820  61.290  1.00  0.00           H  
ATOM    635  HG1 SER A  38      28.570  40.520  60.960  1.00  0.00           H  
ATOM    636  N   ALA A  39      30.030  40.500  57.040  1.00  0.00           N  
ATOM    637  CA  ALA A  39      29.660  40.750  55.710  1.00  0.00           C  
ATOM    638  C   ALA A  39      28.950  42.100  55.460  1.00  0.00           C  
ATOM    639  O   ALA A  39      29.190  42.840  54.540  1.00  0.00           O  
ATOM    640  CB  ALA A  39      28.860  39.540  55.260  1.00  0.00           C  
ATOM    641  HN  ALA A  39      29.550  39.720  57.460  1.00  0.00           H  
ATOM    642  HA  ALA A  39      30.510  40.860  55.050  1.00  0.00           H  
ATOM    643  HB1 ALA A  39      28.160  39.300  56.090  1.00  0.00           H  
ATOM    644  HB2 ALA A  39      29.480  38.630  55.100  1.00  0.00           H  
ATOM    645  HB3 ALA A  39      28.340  39.820  54.320  1.00  0.00           H  
ATOM    646  N   LYS A  40      28.120  42.480  56.440  1.00  0.00           N  
ATOM    647  CA  LYS A  40      27.630  43.840  56.590  1.00  0.00           C  
ATOM    648  C   LYS A  40      28.680  44.950  56.710  1.00  0.00           C  
ATOM    649  O   LYS A  40      28.470  46.050  56.260  1.00  0.00           O  
ATOM    650  CB  LYS A  40      26.880  43.790  57.930  1.00  0.00           C  
ATOM    651  CG  LYS A  40      26.270  45.180  58.300  1.00  0.00           C  
ATOM    652  CD  LYS A  40      25.400  45.360  59.540  1.00  0.00           C  
ATOM    653  CE  LYS A  40      23.990  44.840  59.390  1.00  0.00           C  
ATOM    654  NZ  LYS A  40      23.210  44.940  60.570  1.00  0.00           N1+
ATOM    655  HN  LYS A  40      27.760  41.760  57.030  1.00  0.00           H  
ATOM    656  HA  LYS A  40      27.030  44.030  55.720  1.00  0.00           H  
ATOM    657  HB1 LYS A  40      27.640  43.330  58.590  1.00  0.00           H  
ATOM    658  HB2 LYS A  40      26.020  43.080  57.930  1.00  0.00           H  
ATOM    659  HG1 LYS A  40      25.680  45.520  57.430  1.00  0.00           H  
ATOM    660  HG2 LYS A  40      27.050  45.970  58.420  1.00  0.00           H  
ATOM    661  HD1 LYS A  40      25.400  46.440  59.800  1.00  0.00           H  
ATOM    662  HD2 LYS A  40      25.940  44.760  60.300  1.00  0.00           H  
ATOM    663  HE1 LYS A  40      23.870  43.820  58.950  1.00  0.00           H  
ATOM    664  HE2 LYS A  40      23.500  45.500  58.630  1.00  0.00           H  
ATOM    665  HZ1 LYS A  40      22.360  44.350  60.440  1.00  0.00           H  
ATOM    666  HZ2 LYS A  40      22.960  45.930  60.720  1.00  0.00           H  
ATOM    667  HZ3 LYS A  40      23.630  44.570  61.450  1.00  0.00           H  
ATOM    668  N   GLY A  41      29.790  44.630  57.400  1.00  0.00           N  
ATOM    669  CA  GLY A  41      30.870  45.520  57.600  1.00  0.00           C  
ATOM    670  C   GLY A  41      31.600  45.710  56.310  1.00  0.00           C  
ATOM    671  O   GLY A  41      32.020  46.830  55.920  1.00  0.00           O  
ATOM    672  HN  GLY A  41      30.040  43.670  57.530  1.00  0.00           H  
ATOM    673  HA1 GLY A  41      31.480  45.010  58.330  1.00  0.00           H  
ATOM    674  HA2 GLY A  41      30.490  46.440  58.020  1.00  0.00           H  
ATOM    675  N   GLU A  42      31.810  44.540  55.590  1.00  0.00           N  
ATOM    676  CA  GLU A  42      32.410  44.540  54.310  1.00  0.00           C  
ATOM    677  C   GLU A  42      31.630  45.300  53.220  1.00  0.00           C  
ATOM    678  O   GLU A  42      32.180  46.040  52.420  1.00  0.00           O  
ATOM    679  CB  GLU A  42      32.580  43.010  53.850  1.00  0.00           C  
ATOM    680  CG  GLU A  42      32.770  42.710  52.350  1.00  0.00           C  
ATOM    681  CD  GLU A  42      32.950  41.190  52.210  1.00  0.00           C  
ATOM    682  OE1 GLU A  42      34.030  40.660  51.710  1.00  0.00           O  
ATOM    683  OE2 GLU A  42      31.980  40.480  52.490  1.00  0.00           O1-
ATOM    684  HN  GLU A  42      31.550  43.660  55.980  1.00  0.00           H  
ATOM    685  HA  GLU A  42      33.350  45.060  54.350  1.00  0.00           H  
ATOM    686  HB1 GLU A  42      31.660  42.470  54.160  1.00  0.00           H  
ATOM    687  HB2 GLU A  42      33.450  42.570  54.380  1.00  0.00           H  
ATOM    688  HG1 GLU A  42      33.730  43.210  52.100  1.00  0.00           H  
ATOM    689  HG2 GLU A  42      31.880  43.090  51.790  1.00  0.00           H  
ATOM    690  N   GLU A  43      30.310  45.150  53.220  1.00  0.00           N  
ATOM    691  CA  GLU A  43      29.370  45.860  52.440  1.00  0.00           C  
ATOM    692  C   GLU A  43      29.530  47.390  52.640  1.00  0.00           C  
ATOM    693  O   GLU A  43      29.630  48.220  51.750  1.00  0.00           O  
ATOM    694  CB  GLU A  43      27.910  45.340  52.620  1.00  0.00           C  
ATOM    695  CG  GLU A  43      26.880  46.410  52.250  1.00  0.00           C  
ATOM    696  CD  GLU A  43      25.690  45.690  51.780  1.00  0.00           C  
ATOM    697  OE1 GLU A  43      25.490  45.780  50.560  1.00  0.00           O  
ATOM    698  OE2 GLU A  43      24.880  45.120  52.580  1.00  0.00           O1-
ATOM    699  HN  GLU A  43      29.850  44.490  53.820  1.00  0.00           H  
ATOM    700  HA  GLU A  43      29.680  45.610  51.440  1.00  0.00           H  
ATOM    701  HB1 GLU A  43      27.670  45.120  53.680  1.00  0.00           H  
ATOM    702  HB2 GLU A  43      27.750  44.380  52.090  1.00  0.00           H  
ATOM    703  HG1 GLU A  43      27.310  46.900  51.360  1.00  0.00           H  
ATOM    704  HG2 GLU A  43      26.750  47.200  53.030  1.00  0.00           H  
ATOM    705  N   ASN A  44      29.560  47.780  54.000  1.00  0.00           N  
ATOM    706  CA  ASN A  44      29.620  49.170  54.410  1.00  0.00           C  
ATOM    707  C   ASN A  44      30.940  49.870  53.930  1.00  0.00           C  
ATOM    708  O   ASN A  44      30.920  51.020  53.430  1.00  0.00           O  
ATOM    709  CB  ASN A  44      29.530  49.490  55.910  1.00  0.00           C  
ATOM    710  CG  ASN A  44      28.160  49.160  56.460  1.00  0.00           C  
ATOM    711  ND2 ASN A  44      28.090  48.740  57.750  1.00  0.00           N  
ATOM    712  OD1 ASN A  44      27.220  49.410  55.720  1.00  0.00           O  
ATOM    713  HN  ASN A  44      29.440  47.180  54.780  1.00  0.00           H  
ATOM    714  HA  ASN A  44      28.920  49.770  53.860  1.00  0.00           H  
ATOM    715  HB1 ASN A  44      29.790  50.540  56.160  1.00  0.00           H  
ATOM    716  HB2 ASN A  44      30.320  48.820  56.300  1.00  0.00           H  
ATOM    717 1HD2 ASN A  44      28.890  48.920  58.300  1.00  0.00           H  
ATOM    718 2HD2 ASN A  44      27.190  48.590  58.160  1.00  0.00           H  
ATOM    719  N   ILE A  45      32.190  49.150  54.070  1.00  0.00           N  
ATOM    720  CA  ILE A  45      33.480  49.620  53.750  1.00  0.00           C  
ATOM    721  C   ILE A  45      33.670  49.920  52.330  1.00  0.00           C  
ATOM    722  O   ILE A  45      34.080  50.990  51.870  1.00  0.00           O  
ATOM    723  CB  ILE A  45      34.650  48.680  54.270  1.00  0.00           C  
ATOM    724  CG1 ILE A  45      34.600  48.490  55.790  1.00  0.00           C  
ATOM    725  CG2 ILE A  45      36.060  49.190  53.950  1.00  0.00           C  
ATOM    726  CD  ILE A  45      35.070  47.120  56.290  1.00  0.00           C  
ATOM    727  HN  ILE A  45      32.120  48.240  54.460  1.00  0.00           H  
ATOM    728  HA  ILE A  45      33.590  50.580  54.220  1.00  0.00           H  
ATOM    729  HB  ILE A  45      34.630  47.660  53.830  1.00  0.00           H  
ATOM    730 1HG1 ILE A  45      33.580  48.670  56.190  1.00  0.00           H  
ATOM    731 2HG1 ILE A  45      35.190  49.290  56.290  1.00  0.00           H  
ATOM    732 1HG2 ILE A  45      36.180  50.130  54.530  1.00  0.00           H  
ATOM    733 2HG2 ILE A  45      36.250  49.230  52.840  1.00  0.00           H  
ATOM    734 3HG2 ILE A  45      36.780  48.530  54.470  1.00  0.00           H  
ATOM    735  HD1 ILE A  45      34.500  46.360  55.720  1.00  0.00           H  
ATOM    736  HD2 ILE A  45      34.830  47.110  57.370  1.00  0.00           H  
ATOM    737  HD3 ILE A  45      36.160  46.930  56.120  1.00  0.00           H  
ATOM    738  N   ILE A  46      33.540  48.850  51.530  1.00  0.00           N  
ATOM    739  CA  ILE A  46      33.820  48.850  50.200  1.00  0.00           C  
ATOM    740  C   ILE A  46      32.890  49.800  49.410  1.00  0.00           C  
ATOM    741  O   ILE A  46      33.280  50.470  48.490  1.00  0.00           O  
ATOM    742  CB  ILE A  46      33.760  47.450  49.550  1.00  0.00           C  
ATOM    743  CG1 ILE A  46      34.700  46.540  50.450  1.00  0.00           C  
ATOM    744  CG2 ILE A  46      34.310  47.500  48.100  1.00  0.00           C  
ATOM    745  CD  ILE A  46      35.070  45.100  49.940  1.00  0.00           C  
ATOM    746  HN  ILE A  46      33.250  47.990  51.950  1.00  0.00           H  
ATOM    747  HA  ILE A  46      34.820  49.190  50.000  1.00  0.00           H  
ATOM    748  HB  ILE A  46      32.720  47.080  49.650  1.00  0.00           H  
ATOM    749 1HG1 ILE A  46      34.240  46.440  51.450  1.00  0.00           H  
ATOM    750 2HG1 ILE A  46      35.680  47.060  50.500  1.00  0.00           H  
ATOM    751 1HG2 ILE A  46      35.380  47.810  48.060  1.00  0.00           H  
ATOM    752 2HG2 ILE A  46      33.820  48.210  47.420  1.00  0.00           H  
ATOM    753 3HG2 ILE A  46      34.260  46.480  47.670  1.00  0.00           H  
ATOM    754  HD1 ILE A  46      35.790  44.620  50.640  1.00  0.00           H  
ATOM    755  HD2 ILE A  46      35.580  45.220  48.950  1.00  0.00           H  
ATOM    756  HD3 ILE A  46      34.250  44.410  49.670  1.00  0.00           H  
ATOM    757  N   LYS A  47      31.600  49.920  49.860  1.00  0.00           N  
ATOM    758  CA  LYS A  47      30.720  50.950  49.280  1.00  0.00           C  
ATOM    759  C   LYS A  47      31.160  52.370  49.570  1.00  0.00           C  
ATOM    760  O   LYS A  47      31.170  53.190  48.620  1.00  0.00           O  
ATOM    761  CB  LYS A  47      29.270  50.880  49.900  1.00  0.00           C  
ATOM    762  CG  LYS A  47      28.240  52.020  49.530  1.00  0.00           C  
ATOM    763  CD  LYS A  47      26.790  51.640  49.820  1.00  0.00           C  
ATOM    764  CE  LYS A  47      25.790  52.900  49.800  1.00  0.00           C  
ATOM    765  NZ  LYS A  47      24.450  52.580  50.320  1.00  0.00           N1+
ATOM    766  HN  LYS A  47      31.330  49.570  50.760  1.00  0.00           H  
ATOM    767  HA  LYS A  47      30.740  50.800  48.220  1.00  0.00           H  
ATOM    768  HB1 LYS A  47      29.200  50.870  51.000  1.00  0.00           H  
ATOM    769  HB2 LYS A  47      28.820  49.930  49.540  1.00  0.00           H  
ATOM    770  HG1 LYS A  47      28.330  52.210  48.430  1.00  0.00           H  
ATOM    771  HG2 LYS A  47      28.580  52.940  50.050  1.00  0.00           H  
ATOM    772  HD1 LYS A  47      26.690  51.220  50.850  1.00  0.00           H  
ATOM    773  HD2 LYS A  47      26.440  50.860  49.120  1.00  0.00           H  
ATOM    774  HE1 LYS A  47      25.710  53.200  48.730  1.00  0.00           H  
ATOM    775  HE2 LYS A  47      26.080  53.800  50.390  1.00  0.00           H  
ATOM    776  HZ1 LYS A  47      24.350  52.490  51.350  1.00  0.00           H  
ATOM    777  HZ2 LYS A  47      24.040  51.700  49.950  1.00  0.00           H  
ATOM    778  HZ3 LYS A  47      23.860  53.400  50.080  1.00  0.00           H  
ATOM    779  N   ALA A  48      31.560  52.680  50.840  1.00  0.00           N  
ATOM    780  CA  ALA A  48      32.160  53.870  51.310  1.00  0.00           C  
ATOM    781  C   ALA A  48      33.450  54.250  50.430  1.00  0.00           C  
ATOM    782  O   ALA A  48      33.530  55.380  49.940  1.00  0.00           O  
ATOM    783  CB  ALA A  48      32.480  53.650  52.830  1.00  0.00           C  
ATOM    784  HN  ALA A  48      31.570  51.910  51.460  1.00  0.00           H  
ATOM    785  HA  ALA A  48      31.550  54.760  51.230  1.00  0.00           H  
ATOM    786  HB1 ALA A  48      33.000  52.670  52.910  1.00  0.00           H  
ATOM    787  HB2 ALA A  48      31.570  53.640  53.480  1.00  0.00           H  
ATOM    788  HB3 ALA A  48      33.100  54.530  53.090  1.00  0.00           H  
ATOM    789  N   ARG A  49      34.360  53.330  50.210  1.00  0.00           N  
ATOM    790  CA  ARG A  49      35.590  53.450  49.390  1.00  0.00           C  
ATOM    791  C   ARG A  49      35.270  53.870  47.890  1.00  0.00           C  
ATOM    792  O   ARG A  49      35.870  54.780  47.300  1.00  0.00           O  
ATOM    793  CB  ARG A  49      36.450  52.170  49.180  1.00  0.00           C  
ATOM    794  CG  ARG A  49      37.100  51.530  50.400  1.00  0.00           C  
ATOM    795  CD  ARG A  49      37.800  50.180  50.200  1.00  0.00           C  
ATOM    796  NE  ARG A  49      38.450  49.750  51.480  1.00  0.00           N  
ATOM    797  CZ  ARG A  49      39.110  48.630  51.720  1.00  0.00           C  
ATOM    798  NH1 ARG A  49      39.510  47.770  50.820  1.00  0.00           N1+
ATOM    799  NH2 ARG A  49      39.430  48.320  52.990  1.00  0.00           N  
ATOM    800  HN  ARG A  49      34.070  52.430  50.530  1.00  0.00           H  
ATOM    801  HA  ARG A  49      36.210  54.260  49.740  1.00  0.00           H  
ATOM    802  HB1 ARG A  49      37.240  52.310  48.400  1.00  0.00           H  
ATOM    803  HB2 ARG A  49      35.810  51.410  48.680  1.00  0.00           H  
ATOM    804  HG1 ARG A  49      36.390  51.350  51.250  1.00  0.00           H  
ATOM    805  HG2 ARG A  49      37.820  52.230  50.890  1.00  0.00           H  
ATOM    806  HD1 ARG A  49      38.500  50.390  49.380  1.00  0.00           H  
ATOM    807  HD2 ARG A  49      37.090  49.390  49.860  1.00  0.00           H  
ATOM    808  HE  ARG A  49      38.330  50.210  52.360  1.00  0.00           H  
ATOM    809 1HH1 ARG A  49      40.000  48.210  50.070  1.00  0.00           H  
ATOM    810 2HH1 ARG A  49      39.930  46.980  51.250  1.00  0.00           H  
ATOM    811 1HH2 ARG A  49      39.010  48.840  53.730  1.00  0.00           H  
ATOM    812 2HH2 ARG A  49      40.120  47.590  53.060  1.00  0.00           H  
ATOM    813  N   ASP A  50      34.260  53.220  47.300  1.00  0.00           N  
ATOM    814  CA  ASP A  50      33.730  53.530  45.990  1.00  0.00           C  
ATOM    815  C   ASP A  50      32.970  54.850  45.960  1.00  0.00           C  
ATOM    816  O   ASP A  50      33.130  55.700  45.060  1.00  0.00           O  
ATOM    817  CB  ASP A  50      32.800  52.330  45.590  1.00  0.00           C  
ATOM    818  CG  ASP A  50      33.620  51.210  45.040  1.00  0.00           C  
ATOM    819  OD1 ASP A  50      34.730  51.440  44.530  1.00  0.00           O  
ATOM    820  OD2 ASP A  50      33.060  50.090  44.950  1.00  0.00           O1-
ATOM    821  HN  ASP A  50      33.730  52.510  47.760  1.00  0.00           H  
ATOM    822  HA  ASP A  50      34.550  53.630  45.280  1.00  0.00           H  
ATOM    823  HB1 ASP A  50      32.120  52.610  44.750  1.00  0.00           H  
ATOM    824  HB2 ASP A  50      32.250  51.920  46.450  1.00  0.00           H  
ATOM    825  N   SER A  51      32.100  55.140  46.940  1.00  0.00           N  
ATOM    826  CA  SER A  51      31.320  56.360  47.010  1.00  0.00           C  
ATOM    827  C   SER A  51      32.230  57.580  47.240  1.00  0.00           C  
ATOM    828  O   SER A  51      31.940  58.670  46.730  1.00  0.00           O  
ATOM    829  CB  SER A  51      30.300  56.370  48.220  1.00  0.00           C  
ATOM    830  OG  SER A  51      29.310  55.300  48.090  1.00  0.00           O  
ATOM    831  HN  SER A  51      31.750  54.400  47.510  1.00  0.00           H  
ATOM    832  HA  SER A  51      30.860  56.460  46.040  1.00  0.00           H  
ATOM    833  HB1 SER A  51      29.800  57.350  48.350  1.00  0.00           H  
ATOM    834  HB2 SER A  51      30.800  56.230  49.200  1.00  0.00           H  
ATOM    835  HG1 SER A  51      29.740  54.510  48.430  1.00  0.00           H  
ATOM    836  N   VAL A  52      33.330  57.490  48.010  1.00  0.00           N  
ATOM    837  CA  VAL A  52      34.420  58.460  48.090  1.00  0.00           C  
ATOM    838  C   VAL A  52      35.050  58.650  46.730  1.00  0.00           C  
ATOM    839  O   VAL A  52      35.230  59.800  46.220  1.00  0.00           O  
ATOM    840  CB  VAL A  52      35.410  58.000  49.200  1.00  0.00           C  
ATOM    841  CG1 VAL A  52      36.690  58.890  49.050  1.00  0.00           C  
ATOM    842  CG2 VAL A  52      34.850  58.220  50.610  1.00  0.00           C  
ATOM    843  HN  VAL A  52      33.480  56.640  48.500  1.00  0.00           H  
ATOM    844  HA  VAL A  52      34.050  59.440  48.360  1.00  0.00           H  
ATOM    845  HB  VAL A  52      35.640  56.910  49.130  1.00  0.00           H  
ATOM    846 1HG1 VAL A  52      36.440  59.950  49.240  1.00  0.00           H  
ATOM    847 2HG1 VAL A  52      37.190  58.730  48.070  1.00  0.00           H  
ATOM    848 3HG1 VAL A  52      37.500  58.630  49.770  1.00  0.00           H  
ATOM    849 1HG2 VAL A  52      35.560  57.970  51.450  1.00  0.00           H  
ATOM    850 2HG2 VAL A  52      33.900  57.660  50.730  1.00  0.00           H  
ATOM    851 3HG2 VAL A  52      34.630  59.300  50.720  1.00  0.00           H  
ATOM    852  N   CYS A  53      35.340  57.570  45.990  1.00  0.00           N  
ATOM    853  CA  CYS A  53      35.860  57.610  44.640  1.00  0.00           C  
ATOM    854  C   CYS A  53      34.940  58.280  43.610  1.00  0.00           C  
ATOM    855  O   CYS A  53      35.430  59.110  42.840  1.00  0.00           O  
ATOM    856  CB  CYS A  53      36.270  56.240  44.150  1.00  0.00           C  
ATOM    857  SG  CYS A  53      37.690  55.630  45.040  1.00  0.00           S  
ATOM    858  HN  CYS A  53      35.230  56.660  46.380  1.00  0.00           H  
ATOM    859  HA  CYS A  53      36.800  58.150  44.670  1.00  0.00           H  
ATOM    860  HB1 CYS A  53      36.490  56.300  43.060  1.00  0.00           H  
ATOM    861  HB2 CYS A  53      35.420  55.530  44.160  1.00  0.00           H  
ATOM    862  HG1 CYS A  53      36.870  55.090  45.920  1.00  0.00           H  
ATOM    863  N   ASP A  54      33.700  57.940  43.560  1.00  0.00           N  
ATOM    864  CA  ASP A  54      32.690  58.740  42.820  1.00  0.00           C  
ATOM    865  C   ASP A  54      32.730  60.160  43.170  1.00  0.00           C  
ATOM    866  O   ASP A  54      32.630  61.050  42.300  1.00  0.00           O  
ATOM    867  CB  ASP A  54      31.220  58.220  43.030  1.00  0.00           C  
ATOM    868  CG  ASP A  54      31.010  57.080  42.040  1.00  0.00           C  
ATOM    869  OD1 ASP A  54      31.490  57.140  40.860  1.00  0.00           O  
ATOM    870  OD2 ASP A  54      30.170  56.150  42.390  1.00  0.00           O1-
ATOM    871  HN  ASP A  54      33.430  57.190  44.150  1.00  0.00           H  
ATOM    872  HA  ASP A  54      32.920  58.780  41.760  1.00  0.00           H  
ATOM    873  HB1 ASP A  54      30.450  58.990  42.830  1.00  0.00           H  
ATOM    874  HB2 ASP A  54      31.190  57.840  44.080  1.00  0.00           H  
ATOM    875  N   ILE A  55      32.880  60.560  44.470  1.00  0.00           N  
ATOM    876  CA  ILE A  55      33.040  62.000  44.800  1.00  0.00           C  
ATOM    877  C   ILE A  55      34.390  62.640  44.280  1.00  0.00           C  
ATOM    878  O   ILE A  55      34.390  63.760  43.790  1.00  0.00           O  
ATOM    879  CB  ILE A  55      32.830  62.310  46.250  1.00  0.00           C  
ATOM    880  CG1 ILE A  55      31.330  61.970  46.690  1.00  0.00           C  
ATOM    881  CG2 ILE A  55      33.270  63.770  46.630  1.00  0.00           C  
ATOM    882  CD  ILE A  55      31.250  61.880  48.210  1.00  0.00           C  
ATOM    883  HN  ILE A  55      32.780  59.940  45.250  1.00  0.00           H  
ATOM    884  HA  ILE A  55      32.340  62.490  44.150  1.00  0.00           H  
ATOM    885  HB  ILE A  55      33.440  61.580  46.840  1.00  0.00           H  
ATOM    886 1HG1 ILE A  55      31.030  61.030  46.180  1.00  0.00           H  
ATOM    887 2HG1 ILE A  55      30.650  62.720  46.230  1.00  0.00           H  
ATOM    888 1HG2 ILE A  55      32.800  64.480  45.920  1.00  0.00           H  
ATOM    889 2HG2 ILE A  55      34.380  63.820  46.490  1.00  0.00           H  
ATOM    890 3HG2 ILE A  55      33.000  64.120  47.640  1.00  0.00           H  
ATOM    891  HD1 ILE A  55      31.310  62.870  48.700  1.00  0.00           H  
ATOM    892  HD2 ILE A  55      31.990  61.180  48.630  1.00  0.00           H  
ATOM    893  HD3 ILE A  55      30.320  61.330  48.480  1.00  0.00           H  
ATOM    894  N   LEU A  56      35.490  61.910  44.380  1.00  0.00           N  
ATOM    895  CA  LEU A  56      36.840  62.310  43.920  1.00  0.00           C  
ATOM    896  C   LEU A  56      36.950  62.540  42.420  1.00  0.00           C  
ATOM    897  O   LEU A  56      37.520  63.480  41.910  1.00  0.00           O  
ATOM    898  CB  LEU A  56      37.850  61.190  44.350  1.00  0.00           C  
ATOM    899  CG  LEU A  56      38.250  61.140  45.850  1.00  0.00           C  
ATOM    900  CD1 LEU A  56      39.020  59.830  46.100  1.00  0.00           C  
ATOM    901  CD2 LEU A  56      38.920  62.410  46.380  1.00  0.00           C  
ATOM    902  HN  LEU A  56      35.430  61.040  44.850  1.00  0.00           H  
ATOM    903  HA  LEU A  56      37.060  63.310  44.280  1.00  0.00           H  
ATOM    904  HB1 LEU A  56      38.770  61.350  43.760  1.00  0.00           H  
ATOM    905  HB2 LEU A  56      37.400  60.250  43.960  1.00  0.00           H  
ATOM    906  HG  LEU A  56      37.310  61.060  46.450  1.00  0.00           H  
ATOM    907 1HD1 LEU A  56      39.940  59.780  45.470  1.00  0.00           H  
ATOM    908 2HD1 LEU A  56      38.390  58.960  45.810  1.00  0.00           H  
ATOM    909 3HD1 LEU A  56      39.220  59.820  47.180  1.00  0.00           H  
ATOM    910 1HD2 LEU A  56      39.980  62.520  46.070  1.00  0.00           H  
ATOM    911 2HD2 LEU A  56      39.000  62.470  47.480  1.00  0.00           H  
ATOM    912 3HD2 LEU A  56      38.390  63.330  46.050  1.00  0.00           H  
ATOM    913  N   ASN A  57      36.300  61.570  41.660  1.00  0.00           N  
ATOM    914  CA  ASN A  57      36.360  61.510  40.210  1.00  0.00           C  
ATOM    915  C   ASN A  57      35.350  62.540  39.610  1.00  0.00           C  
ATOM    916  O   ASN A  57      35.290  62.920  38.440  1.00  0.00           O  
ATOM    917  CB  ASN A  57      36.090  60.180  39.640  1.00  0.00           C  
ATOM    918  CG  ASN A  57      37.300  59.260  39.850  1.00  0.00           C  
ATOM    919  ND2 ASN A  57      37.060  57.930  40.070  1.00  0.00           N  
ATOM    920  OD1 ASN A  57      38.400  59.750  40.050  1.00  0.00           O  
ATOM    921  HN  ASN A  57      35.880  60.780  42.120  1.00  0.00           H  
ATOM    922  HA  ASN A  57      37.350  61.820  39.920  1.00  0.00           H  
ATOM    923  HB1 ASN A  57      35.830  60.130  38.560  1.00  0.00           H  
ATOM    924  HB2 ASN A  57      35.330  59.690  40.300  1.00  0.00           H  
ATOM    925 1HD2 ASN A  57      37.790  57.290  40.320  1.00  0.00           H  
ATOM    926 2HD2 ASN A  57      36.130  57.550  40.050  1.00  0.00           H  
ATOM    927  N   GLY A  58      34.420  63.050  40.480  1.00  0.00           N  
ATOM    928  CA  GLY A  58      33.430  64.060  40.180  1.00  0.00           C  
ATOM    929  C   GLY A  58      32.150  63.580  39.680  1.00  0.00           C  
ATOM    930  O   GLY A  58      31.550  64.270  38.870  1.00  0.00           O  
ATOM    931  HN  GLY A  58      34.470  62.740  41.440  1.00  0.00           H  
ATOM    932  HA1 GLY A  58      33.890  64.800  39.560  1.00  0.00           H  
ATOM    933  HA2 GLY A  58      33.210  64.470  41.170  1.00  0.00           H  
ATOM    934  N   LYS A  59      31.680  62.410  40.170  1.00  0.00           N  
ATOM    935  CA  LYS A  59      30.510  61.660  39.640  1.00  0.00           C  
ATOM    936  C   LYS A  59      29.310  61.850  40.600  1.00  0.00           C  
ATOM    937  O   LYS A  59      28.210  61.370  40.310  1.00  0.00           O  
ATOM    938  CB  LYS A  59      30.780  60.110  39.580  1.00  0.00           C  
ATOM    939  CG  LYS A  59      32.210  59.750  38.970  1.00  0.00           C  
ATOM    940  CD  LYS A  59      32.530  60.240  37.530  1.00  0.00           C  
ATOM    941  CE  LYS A  59      31.440  59.640  36.650  1.00  0.00           C  
ATOM    942  NZ  LYS A  59      32.000  59.880  35.270  1.00  0.00           N1+
ATOM    943  HN  LYS A  59      32.130  61.910  40.910  1.00  0.00           H  
ATOM    944  HA  LYS A  59      30.170  62.010  38.670  1.00  0.00           H  
ATOM    945  HB1 LYS A  59      29.960  59.560  39.060  1.00  0.00           H  
ATOM    946  HB2 LYS A  59      30.830  59.760  40.640  1.00  0.00           H  
ATOM    947  HG1 LYS A  59      32.240  58.640  39.030  1.00  0.00           H  
ATOM    948  HG2 LYS A  59      33.040  60.100  39.610  1.00  0.00           H  
ATOM    949  HD1 LYS A  59      33.550  59.880  37.320  1.00  0.00           H  
ATOM    950  HD2 LYS A  59      32.560  61.340  37.660  1.00  0.00           H  
ATOM    951  HE1 LYS A  59      30.450  60.160  36.700  1.00  0.00           H  
ATOM    952  HE2 LYS A  59      31.370  58.540  36.780  1.00  0.00           H  
ATOM    953  HZ1 LYS A  59      32.910  59.400  35.120  1.00  0.00           H  
ATOM    954  HZ2 LYS A  59      32.080  60.890  35.030  1.00  0.00           H  
ATOM    955  HZ3 LYS A  59      31.390  59.370  34.600  1.00  0.00           H  
ATOM    956  N   ASP A  60      29.530  62.580  41.710  1.00  0.00           N  
ATOM    957  CA  ASP A  60      28.540  62.800  42.750  1.00  0.00           C  
ATOM    958  C   ASP A  60      28.640  64.200  43.290  1.00  0.00           C  
ATOM    959  O   ASP A  60      29.690  64.860  43.100  1.00  0.00           O  
ATOM    960  CB  ASP A  60      28.740  61.650  43.890  1.00  0.00           C  
ATOM    961  CG  ASP A  60      27.900  61.710  45.150  1.00  0.00           C  
ATOM    962  OD1 ASP A  60      27.000  62.540  45.130  1.00  0.00           O  
ATOM    963  OD2 ASP A  60      27.950  60.780  45.990  1.00  0.00           O1-
ATOM    964  HN  ASP A  60      30.360  63.100  41.890  1.00  0.00           H  
ATOM    965  HA  ASP A  60      27.580  62.780  42.240  1.00  0.00           H  
ATOM    966  HB1 ASP A  60      29.810  61.750  44.190  1.00  0.00           H  
ATOM    967  HB2 ASP A  60      28.570  60.810  43.200  1.00  0.00           H  
ATOM    968  N   ASP A  61      27.570  64.780  43.760  1.00  0.00           N  
ATOM    969  CA  ASP A  61      27.610  66.190  44.210  1.00  0.00           C  
ATOM    970  C   ASP A  61      27.620  66.300  45.720  1.00  0.00           C  
ATOM    971  O   ASP A  61      27.700  67.430  46.180  1.00  0.00           O  
ATOM    972  CB  ASP A  61      26.440  66.950  43.600  1.00  0.00           C  
ATOM    973  CG  ASP A  61      25.020  66.470  44.080  1.00  0.00           C  
ATOM    974  OD1 ASP A  61      24.760  65.700  45.020  1.00  0.00           O  
ATOM    975  OD2 ASP A  61      24.120  66.990  43.430  1.00  0.00           O1-
ATOM    976  HN  ASP A  61      26.670  64.350  43.810  1.00  0.00           H  
ATOM    977  HA  ASP A  61      28.450  66.770  43.860  1.00  0.00           H  
ATOM    978  HB1 ASP A  61      26.520  66.800  42.500  1.00  0.00           H  
ATOM    979  HB2 ASP A  61      26.400  68.020  43.890  1.00  0.00           H  
ATOM    980  N   ARG A  62      27.540  65.180  46.450  1.00  0.00           N  
ATOM    981  CA  ARG A  62      27.820  65.100  47.880  1.00  0.00           C  
ATOM    982  C   ARG A  62      29.250  65.500  48.340  1.00  0.00           C  
ATOM    983  O   ARG A  62      30.120  66.030  47.630  1.00  0.00           O  
ATOM    984  CB  ARG A  62      27.430  63.690  48.360  1.00  0.00           C  
ATOM    985  CG  ARG A  62      25.940  63.390  48.190  1.00  0.00           C  
ATOM    986  CD  ARG A  62      25.550  62.110  48.900  1.00  0.00           C  
ATOM    987  NE  ARG A  62      26.500  61.080  48.590  1.00  0.00           N  
ATOM    988  CZ  ARG A  62      26.410  59.810  48.980  1.00  0.00           C  
ATOM    989  NH1 ARG A  62      25.730  59.540  50.070  1.00  0.00           N1+
ATOM    990  NH2 ARG A  62      27.080  58.830  48.290  1.00  0.00           N  
ATOM    991  HN  ARG A  62      27.500  64.340  45.920  1.00  0.00           H  
ATOM    992  HA  ARG A  62      27.140  65.780  48.360  1.00  0.00           H  
ATOM    993  HB1 ARG A  62      27.770  63.590  49.410  1.00  0.00           H  
ATOM    994  HB2 ARG A  62      27.960  62.950  47.730  1.00  0.00           H  
ATOM    995  HG1 ARG A  62      25.800  63.390  47.090  1.00  0.00           H  
ATOM    996  HG2 ARG A  62      25.350  64.270  48.540  1.00  0.00           H  
ATOM    997  HD1 ARG A  62      24.580  61.790  48.470  1.00  0.00           H  
ATOM    998  HD2 ARG A  62      25.590  62.210  50.010  1.00  0.00           H  
ATOM    999  HE  ARG A  62      27.000  61.230  47.740  1.00  0.00           H  
ATOM   1000 1HH1 ARG A  62      25.420  60.200  50.730  1.00  0.00           H  
ATOM   1001 2HH1 ARG A  62      25.770  58.560  50.270  1.00  0.00           H  
ATOM   1002 1HH2 ARG A  62      27.690  59.140  47.570  1.00  0.00           H  
ATOM   1003 2HH2 ARG A  62      26.780  57.890  48.420  1.00  0.00           H  
ATOM   1004  N   LEU A  63      29.390  65.400  49.690  1.00  0.00           N  
ATOM   1005  CA  LEU A  63      30.620  66.010  50.330  1.00  0.00           C  
ATOM   1006  C   LEU A  63      30.960  65.050  51.450  1.00  0.00           C  
ATOM   1007  O   LEU A  63      30.070  64.670  52.240  1.00  0.00           O  
ATOM   1008  CB  LEU A  63      30.300  67.460  50.830  1.00  0.00           C  
ATOM   1009  CG  LEU A  63      31.360  68.200  51.640  1.00  0.00           C  
ATOM   1010  CD1 LEU A  63      32.410  68.800  50.710  1.00  0.00           C  
ATOM   1011  CD2 LEU A  63      30.700  69.340  52.470  1.00  0.00           C  
ATOM   1012  HN  LEU A  63      28.630  65.160  50.280  1.00  0.00           H  
ATOM   1013  HA  LEU A  63      31.370  65.980  49.550  1.00  0.00           H  
ATOM   1014  HB1 LEU A  63      29.420  67.380  51.510  1.00  0.00           H  
ATOM   1015  HB2 LEU A  63      29.960  68.050  49.940  1.00  0.00           H  
ATOM   1016  HG  LEU A  63      31.820  67.430  52.290  1.00  0.00           H  
ATOM   1017 1HD1 LEU A  63      32.000  69.540  50.000  1.00  0.00           H  
ATOM   1018 2HD1 LEU A  63      32.790  68.000  50.040  1.00  0.00           H  
ATOM   1019 3HD1 LEU A  63      33.240  69.190  51.350  1.00  0.00           H  
ATOM   1020 1HD2 LEU A  63      30.100  69.970  51.780  1.00  0.00           H  
ATOM   1021 2HD2 LEU A  63      31.450  69.970  52.990  1.00  0.00           H  
ATOM   1022 3HD2 LEU A  63      30.030  68.940  53.260  1.00  0.00           H  
ATOM   1023  N   VAL A  64      32.240  64.710  51.570  1.00  0.00           N  
ATOM   1024  CA  VAL A  64      32.680  63.670  52.490  1.00  0.00           C  
ATOM   1025  C   VAL A  64      33.030  64.290  53.800  1.00  0.00           C  
ATOM   1026  O   VAL A  64      33.930  65.120  53.880  1.00  0.00           O  
ATOM   1027  CB  VAL A  64      33.930  63.000  51.950  1.00  0.00           C  
ATOM   1028  CG1 VAL A  64      34.340  61.700  52.730  1.00  0.00           C  
ATOM   1029  CG2 VAL A  64      33.600  62.540  50.510  1.00  0.00           C  
ATOM   1030  HN  VAL A  64      32.890  64.970  50.860  1.00  0.00           H  
ATOM   1031  HA  VAL A  64      31.930  62.910  52.630  1.00  0.00           H  
ATOM   1032  HB  VAL A  64      34.830  63.640  51.900  1.00  0.00           H  
ATOM   1033 1HG1 VAL A  64      33.440  61.050  52.700  1.00  0.00           H  
ATOM   1034 2HG1 VAL A  64      34.580  61.970  53.780  1.00  0.00           H  
ATOM   1035 3HG1 VAL A  64      35.110  61.120  52.170  1.00  0.00           H  
ATOM   1036 1HG2 VAL A  64      33.400  63.300  49.730  1.00  0.00           H  
ATOM   1037 2HG2 VAL A  64      32.640  61.990  50.650  1.00  0.00           H  
ATOM   1038 3HG2 VAL A  64      34.350  61.890  50.010  1.00  0.00           H  
ATOM   1039  N   ILE A  65      32.350  63.930  54.960  1.00  0.00           N  
ATOM   1040  CA  ILE A  65      32.790  64.400  56.220  1.00  0.00           C  
ATOM   1041  C   ILE A  65      33.560  63.370  57.030  1.00  0.00           C  
ATOM   1042  O   ILE A  65      32.990  62.340  57.500  1.00  0.00           O  
ATOM   1043  CB  ILE A  65      31.640  64.970  57.010  1.00  0.00           C  
ATOM   1044  CG1 ILE A  65      30.730  65.800  56.190  1.00  0.00           C  
ATOM   1045  CG2 ILE A  65      32.180  65.690  58.190  1.00  0.00           C  
ATOM   1046  CD  ILE A  65      31.360  67.060  55.510  1.00  0.00           C  
ATOM   1047  HN  ILE A  65      31.740  63.140  54.940  1.00  0.00           H  
ATOM   1048  HA  ILE A  65      33.380  65.280  55.990  1.00  0.00           H  
ATOM   1049  HB  ILE A  65      31.050  64.090  57.360  1.00  0.00           H  
ATOM   1050 1HG1 ILE A  65      29.910  66.230  56.790  1.00  0.00           H  
ATOM   1051 2HG1 ILE A  65      30.310  65.170  55.380  1.00  0.00           H  
ATOM   1052 1HG2 ILE A  65      32.590  64.980  58.950  1.00  0.00           H  
ATOM   1053 2HG2 ILE A  65      31.330  66.210  58.670  1.00  0.00           H  
ATOM   1054 3HG2 ILE A  65      32.960  66.450  57.960  1.00  0.00           H  
ATOM   1055  HD1 ILE A  65      30.540  67.680  55.110  1.00  0.00           H  
ATOM   1056  HD2 ILE A  65      32.110  66.890  54.710  1.00  0.00           H  
ATOM   1057  HD3 ILE A  65      31.930  67.670  56.250  1.00  0.00           H  
ATOM   1058  N   VAL A  66      34.830  63.550  57.300  1.00  0.00           N  
ATOM   1059  CA  VAL A  66      35.680  62.670  58.140  1.00  0.00           C  
ATOM   1060  C   VAL A  66      35.640  63.250  59.540  1.00  0.00           C  
ATOM   1061  O   VAL A  66      36.350  64.220  59.850  1.00  0.00           O  
ATOM   1062  CB  VAL A  66      37.130  62.490  57.630  1.00  0.00           C  
ATOM   1063  CG1 VAL A  66      37.950  61.550  58.590  1.00  0.00           C  
ATOM   1064  CG2 VAL A  66      37.170  61.830  56.230  1.00  0.00           C  
ATOM   1065  HN  VAL A  66      35.200  64.440  57.040  1.00  0.00           H  
ATOM   1066  HA  VAL A  66      35.280  61.670  58.210  1.00  0.00           H  
ATOM   1067  HB  VAL A  66      37.660  63.470  57.640  1.00  0.00           H  
ATOM   1068 1HG1 VAL A  66      37.500  61.290  59.570  1.00  0.00           H  
ATOM   1069 2HG1 VAL A  66      38.890  62.090  58.820  1.00  0.00           H  
ATOM   1070 3HG1 VAL A  66      38.320  60.640  58.060  1.00  0.00           H  
ATOM   1071 1HG2 VAL A  66      36.620  62.440  55.470  1.00  0.00           H  
ATOM   1072 2HG2 VAL A  66      36.700  60.820  56.150  1.00  0.00           H  
ATOM   1073 3HG2 VAL A  66      38.200  61.770  55.830  1.00  0.00           H  
ATOM   1074  N   ILE A  67      34.780  62.700  60.340  1.00  0.00           N  
ATOM   1075  CA  ILE A  67      34.560  63.260  61.650  1.00  0.00           C  
ATOM   1076  C   ILE A  67      34.540  62.190  62.720  1.00  0.00           C  
ATOM   1077  O   ILE A  67      33.940  61.110  62.610  1.00  0.00           O  
ATOM   1078  CB  ILE A  67      33.340  64.120  61.650  1.00  0.00           C  
ATOM   1079  CG1 ILE A  67      33.190  64.840  62.960  1.00  0.00           C  
ATOM   1080  CG2 ILE A  67      32.150  63.220  61.350  1.00  0.00           C  
ATOM   1081  CD  ILE A  67      32.060  65.820  62.990  1.00  0.00           C  
ATOM   1082  HN  ILE A  67      34.290  61.910  59.990  1.00  0.00           H  
ATOM   1083  HA  ILE A  67      35.330  63.940  62.000  1.00  0.00           H  
ATOM   1084  HB  ILE A  67      33.490  64.850  60.830  1.00  0.00           H  
ATOM   1085 1HG1 ILE A  67      34.120  65.250  63.420  1.00  0.00           H  
ATOM   1086 2HG1 ILE A  67      32.820  64.050  63.660  1.00  0.00           H  
ATOM   1087 1HG2 ILE A  67      31.990  62.430  62.110  1.00  0.00           H  
ATOM   1088 2HG2 ILE A  67      32.090  62.820  60.310  1.00  0.00           H  
ATOM   1089 3HG2 ILE A  67      31.230  63.840  61.370  1.00  0.00           H  
ATOM   1090  HD1 ILE A  67      32.220  66.600  63.770  1.00  0.00           H  
ATOM   1091  HD2 ILE A  67      31.080  65.350  63.190  1.00  0.00           H  
ATOM   1092  HD3 ILE A  67      32.140  66.350  62.020  1.00  0.00           H  
ATOM   1093  N   GLY A  68      35.250  62.440  63.860  1.00  0.00           N  
ATOM   1094  CA  GLY A  68      35.330  61.500  64.970  1.00  0.00           C  
ATOM   1095  C   GLY A  68      36.340  62.010  65.990  1.00  0.00           C  
ATOM   1096  O   GLY A  68      36.990  63.040  65.720  1.00  0.00           O  
ATOM   1097  HN  GLY A  68      35.870  63.210  63.980  1.00  0.00           H  
ATOM   1098  HA1 GLY A  68      35.740  60.540  64.720  1.00  0.00           H  
ATOM   1099  HA2 GLY A  68      34.360  61.520  65.460  1.00  0.00           H  
ATOM   1100  N   PRO A  69      36.470  61.300  67.110  1.00  0.00           N  
ATOM   1101  CA  PRO A  69      37.450  61.550  68.110  1.00  0.00           C  
ATOM   1102  C   PRO A  69      38.820  61.910  67.650  1.00  0.00           C  
ATOM   1103  O   PRO A  69      39.310  61.310  66.680  1.00  0.00           O  
ATOM   1104  CB  PRO A  69      37.410  60.320  68.980  1.00  0.00           C  
ATOM   1105  CG  PRO A  69      35.890  59.990  69.010  1.00  0.00           C  
ATOM   1106  CD  PRO A  69      35.520  60.230  67.540  1.00  0.00           C  
ATOM   1107  HA  PRO A  69      37.050  62.380  68.670  1.00  0.00           H  
ATOM   1108  HB1 PRO A  69      37.760  60.480  70.030  1.00  0.00           H  
ATOM   1109  HB2 PRO A  69      37.940  59.480  68.490  1.00  0.00           H  
ATOM   1110  HG1 PRO A  69      35.740  58.930  69.300  1.00  0.00           H  
ATOM   1111  HG2 PRO A  69      35.380  60.770  69.610  1.00  0.00           H  
ATOM   1112  HD1 PRO A  69      35.720  59.360  66.870  1.00  0.00           H  
ATOM   1113  HD2 PRO A  69      34.480  60.620  67.570  1.00  0.00           H  
ATOM   1114  N   CYS A  70      39.580  62.770  68.320  1.00  0.00           N  
ATOM   1115  CA  CYS A  70      41.060  62.970  68.160  1.00  0.00           C  
ATOM   1116  C   CYS A  70      41.820  61.700  68.360  1.00  0.00           C  
ATOM   1117  O   CYS A  70      42.760  61.410  67.610  1.00  0.00           O  
ATOM   1118  CB  CYS A  70      41.570  64.140  69.120  1.00  0.00           C  
ATOM   1119  SG  CYS A  70      43.230  64.730  68.880  1.00  0.00           S  
ATOM   1120  HN  CYS A  70      39.210  63.340  69.060  1.00  0.00           H  
ATOM   1121  HA  CYS A  70      41.300  63.500  67.240  1.00  0.00           H  
ATOM   1122  HB1 CYS A  70      41.470  63.860  70.190  1.00  0.00           H  
ATOM   1123  HB2 CYS A  70      40.800  64.930  68.980  1.00  0.00           H  
ATOM   1124  HG1 CYS A  70      42.730  65.600  68.020  1.00  0.00           H  
ATOM   1125  N   SER A  71      41.500  60.920  69.410  1.00  0.00           N  
ATOM   1126  CA  SER A  71      42.110  59.610  69.670  1.00  0.00           C  
ATOM   1127  C   SER A  71      40.990  58.790  70.190  1.00  0.00           C  
ATOM   1128  O   SER A  71      40.260  59.280  71.100  1.00  0.00           O  
ATOM   1129  CB  SER A  71      43.410  59.610  70.480  1.00  0.00           C  
ATOM   1130  OG  SER A  71      43.200  60.290  71.740  1.00  0.00           O  
ATOM   1131  HN  SER A  71      40.880  61.230  70.130  1.00  0.00           H  
ATOM   1132  HA  SER A  71      42.350  59.280  68.680  1.00  0.00           H  
ATOM   1133  HB1 SER A  71      44.160  60.170  69.870  1.00  0.00           H  
ATOM   1134  HB2 SER A  71      43.830  58.610  70.710  1.00  0.00           H  
ATOM   1135  HG1 SER A  71      43.300  61.240  71.690  1.00  0.00           H  
ATOM   1136  N   LEU A  72      40.670  57.610  69.600  1.00  0.00           N  
ATOM   1137  CA  LEU A  72      39.740  56.670  70.160  1.00  0.00           C  
ATOM   1138  C   LEU A  72      40.420  56.010  71.340  1.00  0.00           C  
ATOM   1139  O   LEU A  72      41.130  55.030  71.180  1.00  0.00           O  
ATOM   1140  CB  LEU A  72      39.380  55.570  69.150  1.00  0.00           C  
ATOM   1141  CG  LEU A  72      38.620  56.050  67.830  1.00  0.00           C  
ATOM   1142  CD1 LEU A  72      38.570  54.890  66.840  1.00  0.00           C  
ATOM   1143  CD2 LEU A  72      37.210  56.610  68.220  1.00  0.00           C  
ATOM   1144  HN  LEU A  72      41.120  57.330  68.750  1.00  0.00           H  
ATOM   1145  HA  LEU A  72      38.870  57.200  70.520  1.00  0.00           H  
ATOM   1146  HB1 LEU A  72      38.680  54.860  69.650  1.00  0.00           H  
ATOM   1147  HB2 LEU A  72      40.300  55.030  68.860  1.00  0.00           H  
ATOM   1148  HG  LEU A  72      39.160  56.890  67.360  1.00  0.00           H  
ATOM   1149 1HD1 LEU A  72      38.020  54.100  67.390  1.00  0.00           H  
ATOM   1150 2HD1 LEU A  72      39.570  54.610  66.450  1.00  0.00           H  
ATOM   1151 3HD1 LEU A  72      37.850  55.140  66.040  1.00  0.00           H  
ATOM   1152 1HD2 LEU A  72      37.340  57.230  69.130  1.00  0.00           H  
ATOM   1153 2HD2 LEU A  72      36.580  55.740  68.490  1.00  0.00           H  
ATOM   1154 3HD2 LEU A  72      36.730  57.130  67.370  1.00  0.00           H  
ATOM   1155  N   HSD A  73      40.280  56.500  72.550  1.00  0.00           N  
ATOM   1156  CA  HSD A  73      40.990  56.010  73.670  1.00  0.00           C  
ATOM   1157  C   HSD A  73      40.150  55.080  74.490  1.00  0.00           C  
ATOM   1158  O   HSD A  73      40.570  54.530  75.430  1.00  0.00           O  
ATOM   1159  CB  HSD A  73      41.500  57.170  74.570  1.00  0.00           C  
ATOM   1160  CG  HSD A  73      40.460  57.990  75.330  1.00  0.00           C  
ATOM   1161  CD2 HSD A  73      39.820  57.840  76.510  1.00  0.00           C  
ATOM   1162  ND1 HSD A  73      39.890  59.110  74.750  1.00  0.00           N  
ATOM   1163  CE1 HSD A  73      38.950  59.630  75.660  1.00  0.00           C  
ATOM   1164  NE2 HSD A  73      38.870  58.850  76.690  1.00  0.00           N  
ATOM   1165  HN  HSD A  73      39.850  57.400  72.570  1.00  0.00           H  
ATOM   1166  HA  HSD A  73      41.850  55.500  73.280  1.00  0.00           H  
ATOM   1167  HB1 HSD A  73      42.220  57.770  73.980  1.00  0.00           H  
ATOM   1168  HB2 HSD A  73      42.160  56.760  75.370  1.00  0.00           H  
ATOM   1169  HD1 HSD A  73      40.180  59.640  73.950  1.00  0.00           H  
ATOM   1170  HD2 HSD A  73      39.910  57.220  77.400  1.00  0.00           H  
ATOM   1171  HE1 HSD A  73      38.320  60.470  75.360  1.00  0.00           H  
ATOM   1172  N   ASP A  74      38.900  54.830  74.060  1.00  0.00           N  
ATOM   1173  CA  ASP A  74      37.890  54.210  74.860  1.00  0.00           C  
ATOM   1174  C   ASP A  74      37.120  53.440  73.790  1.00  0.00           C  
ATOM   1175  O   ASP A  74      36.890  54.000  72.690  1.00  0.00           O  
ATOM   1176  CB  ASP A  74      37.120  55.210  75.740  1.00  0.00           C  
ATOM   1177  CG  ASP A  74      36.090  54.610  76.630  1.00  0.00           C  
ATOM   1178  OD1 ASP A  74      35.710  53.470  76.460  1.00  0.00           O  
ATOM   1179  OD2 ASP A  74      35.540  55.400  77.470  1.00  0.00           O1-
ATOM   1180  HN  ASP A  74      38.710  55.160  73.140  1.00  0.00           H  
ATOM   1181  HA  ASP A  74      38.420  53.480  75.450  1.00  0.00           H  
ATOM   1182  HB1 ASP A  74      36.690  56.010  75.090  1.00  0.00           H  
ATOM   1183  HB2 ASP A  74      37.880  55.750  76.340  1.00  0.00           H  
ATOM   1184  N   PRO A  75      36.730  52.130  73.970  1.00  0.00           N  
ATOM   1185  CA  PRO A  75      35.730  51.510  73.090  1.00  0.00           C  
ATOM   1186  C   PRO A  75      34.340  51.930  73.420  1.00  0.00           C  
ATOM   1187  O   PRO A  75      33.590  52.140  72.460  1.00  0.00           O  
ATOM   1188  CB  PRO A  75      35.900  50.000  73.370  1.00  0.00           C  
ATOM   1189  CG  PRO A  75      36.520  49.900  74.790  1.00  0.00           C  
ATOM   1190  CD  PRO A  75      37.330  51.230  75.000  1.00  0.00           C  
ATOM   1191  HA  PRO A  75      35.880  51.870  72.100  1.00  0.00           H  
ATOM   1192  HB1 PRO A  75      36.720  49.680  72.700  1.00  0.00           H  
ATOM   1193  HB2 PRO A  75      35.030  49.320  73.240  1.00  0.00           H  
ATOM   1194  HG1 PRO A  75      35.670  49.910  75.500  1.00  0.00           H  
ATOM   1195  HG2 PRO A  75      37.140  48.980  74.870  1.00  0.00           H  
ATOM   1196  HD1 PRO A  75      37.490  51.620  76.030  1.00  0.00           H  
ATOM   1197  HD2 PRO A  75      38.370  50.960  74.710  1.00  0.00           H  
ATOM   1198  N   LYS A  76      33.970  52.020  74.720  1.00  0.00           N  
ATOM   1199  CA  LYS A  76      32.620  52.200  75.120  1.00  0.00           C  
ATOM   1200  C   LYS A  76      31.970  53.510  74.660  1.00  0.00           C  
ATOM   1201  O   LYS A  76      30.840  53.500  74.140  1.00  0.00           O  
ATOM   1202  CB  LYS A  76      32.450  52.030  76.570  1.00  0.00           C  
ATOM   1203  CG  LYS A  76      33.100  50.810  77.190  1.00  0.00           C  
ATOM   1204  CD  LYS A  76      32.640  49.390  76.640  1.00  0.00           C  
ATOM   1205  CE  LYS A  76      33.450  48.240  77.190  1.00  0.00           C  
ATOM   1206  NZ  LYS A  76      33.210  46.950  76.540  1.00  0.00           N1+
ATOM   1207  HN  LYS A  76      34.680  51.960  75.420  1.00  0.00           H  
ATOM   1208  HA  LYS A  76      32.070  51.390  74.660  1.00  0.00           H  
ATOM   1209  HB1 LYS A  76      31.390  52.120  76.900  1.00  0.00           H  
ATOM   1210  HB2 LYS A  76      32.960  52.940  76.960  1.00  0.00           H  
ATOM   1211  HG1 LYS A  76      32.900  50.810  78.290  1.00  0.00           H  
ATOM   1212  HG2 LYS A  76      34.190  50.910  77.010  1.00  0.00           H  
ATOM   1213  HD1 LYS A  76      32.570  49.410  75.530  1.00  0.00           H  
ATOM   1214  HD2 LYS A  76      31.570  49.210  76.870  1.00  0.00           H  
ATOM   1215  HE1 LYS A  76      33.130  48.030  78.220  1.00  0.00           H  
ATOM   1216  HE2 LYS A  76      34.530  48.510  77.200  1.00  0.00           H  
ATOM   1217  HZ1 LYS A  76      33.280  46.100  77.140  1.00  0.00           H  
ATOM   1218  HZ2 LYS A  76      33.780  46.660  75.720  1.00  0.00           H  
ATOM   1219  HZ3 LYS A  76      32.240  47.000  76.150  1.00  0.00           H  
ATOM   1220  N   ALA A  77      32.770  54.550  74.740  1.00  0.00           N  
ATOM   1221  CA  ALA A  77      32.590  55.830  74.150  1.00  0.00           C  
ATOM   1222  C   ALA A  77      32.490  55.830  72.650  1.00  0.00           C  
ATOM   1223  O   ALA A  77      31.640  56.550  72.120  1.00  0.00           O  
ATOM   1224  CB  ALA A  77      33.840  56.690  74.500  1.00  0.00           C  
ATOM   1225  HN  ALA A  77      33.650  54.480  75.210  1.00  0.00           H  
ATOM   1226  HA  ALA A  77      31.720  56.180  74.690  1.00  0.00           H  
ATOM   1227  HB1 ALA A  77      34.820  56.280  74.160  1.00  0.00           H  
ATOM   1228  HB2 ALA A  77      34.010  56.880  75.580  1.00  0.00           H  
ATOM   1229  HB3 ALA A  77      33.620  57.710  74.120  1.00  0.00           H  
ATOM   1230  N   ALA A  78      33.450  55.220  71.960  1.00  0.00           N  
ATOM   1231  CA  ALA A  78      33.510  55.060  70.460  1.00  0.00           C  
ATOM   1232  C   ALA A  78      32.280  54.330  69.870  1.00  0.00           C  
ATOM   1233  O   ALA A  78      31.700  54.700  68.840  1.00  0.00           O  
ATOM   1234  CB  ALA A  78      34.740  54.300  70.090  1.00  0.00           C  
ATOM   1235  HN  ALA A  78      34.240  54.750  72.340  1.00  0.00           H  
ATOM   1236  HA  ALA A  78      33.510  56.010  69.940  1.00  0.00           H  
ATOM   1237  HB1 ALA A  78      34.640  53.220  70.350  1.00  0.00           H  
ATOM   1238  HB2 ALA A  78      35.630  54.660  70.650  1.00  0.00           H  
ATOM   1239  HB3 ALA A  78      34.900  54.360  69.000  1.00  0.00           H  
ATOM   1240  N   TYR A  79      31.810  53.320  70.630  1.00  0.00           N  
ATOM   1241  CA  TYR A  79      30.520  52.650  70.420  1.00  0.00           C  
ATOM   1242  C   TYR A  79      29.340  53.630  70.420  1.00  0.00           C  
ATOM   1243  O   TYR A  79      28.580  53.760  69.440  1.00  0.00           O  
ATOM   1244  CB  TYR A  79      30.360  51.470  71.480  1.00  0.00           C  
ATOM   1245  CG  TYR A  79      31.430  50.410  71.410  1.00  0.00           C  
ATOM   1246  CD1 TYR A  79      32.300  50.240  70.320  1.00  0.00           C  
ATOM   1247  CD2 TYR A  79      31.380  49.450  72.390  1.00  0.00           C  
ATOM   1248  CE1 TYR A  79      33.230  49.180  70.240  1.00  0.00           C  
ATOM   1249  CE2 TYR A  79      32.190  48.320  72.260  1.00  0.00           C  
ATOM   1250  CZ  TYR A  79      33.190  48.280  71.300  1.00  0.00           C  
ATOM   1251  OH  TYR A  79      34.050  47.250  71.220  1.00  0.00           O  
ATOM   1252  HN  TYR A  79      32.430  52.970  71.320  1.00  0.00           H  
ATOM   1253  HA  TYR A  79      30.520  52.170  69.450  1.00  0.00           H  
ATOM   1254  HB1 TYR A  79      29.430  50.890  71.300  1.00  0.00           H  
ATOM   1255  HB2 TYR A  79      30.250  51.930  72.480  1.00  0.00           H  
ATOM   1256  HD1 TYR A  79      32.330  50.840  69.430  1.00  0.00           H  
ATOM   1257  HD2 TYR A  79      30.630  49.510  73.150  1.00  0.00           H  
ATOM   1258  HE1 TYR A  79      34.030  49.060  69.520  1.00  0.00           H  
ATOM   1259  HE2 TYR A  79      32.130  47.550  73.010  1.00  0.00           H  
ATOM   1260  HH  TYR A  79      33.910  46.810  72.060  1.00  0.00           H  
ATOM   1261  N   ASP A  80      29.220  54.450  71.540  1.00  0.00           N  
ATOM   1262  CA  ASP A  80      28.130  55.350  71.710  1.00  0.00           C  
ATOM   1263  C   ASP A  80      28.200  56.540  70.710  1.00  0.00           C  
ATOM   1264  O   ASP A  80      27.230  57.040  70.170  1.00  0.00           O  
ATOM   1265  CB  ASP A  80      28.120  55.850  73.220  1.00  0.00           C  
ATOM   1266  CG  ASP A  80      27.040  56.730  73.730  1.00  0.00           C  
ATOM   1267  OD1 ASP A  80      26.020  57.080  73.020  1.00  0.00           O  
ATOM   1268  OD2 ASP A  80      27.180  56.990  75.000  1.00  0.00           O1-
ATOM   1269  HN  ASP A  80      29.840  54.390  72.320  1.00  0.00           H  
ATOM   1270  HA  ASP A  80      27.220  54.910  71.320  1.00  0.00           H  
ATOM   1271  HB1 ASP A  80      29.080  56.400  73.320  1.00  0.00           H  
ATOM   1272  HB2 ASP A  80      28.230  54.890  73.780  1.00  0.00           H  
ATOM   1273  N   TYR A  81      29.430  56.990  70.450  1.00  0.00           N  
ATOM   1274  CA  TYR A  81      29.690  58.080  69.470  1.00  0.00           C  
ATOM   1275  C   TYR A  81      29.220  57.540  68.090  1.00  0.00           C  
ATOM   1276  O   TYR A  81      28.490  58.100  67.370  1.00  0.00           O  
ATOM   1277  CB  TYR A  81      31.220  58.550  69.530  1.00  0.00           C  
ATOM   1278  CG  TYR A  81      31.620  59.610  68.580  1.00  0.00           C  
ATOM   1279  CD1 TYR A  81      32.070  59.270  67.370  1.00  0.00           C  
ATOM   1280  CD2 TYR A  81      31.360  60.950  68.950  1.00  0.00           C  
ATOM   1281  CE1 TYR A  81      32.080  60.200  66.380  1.00  0.00           C  
ATOM   1282  CE2 TYR A  81      31.640  61.940  68.010  1.00  0.00           C  
ATOM   1283  CZ  TYR A  81      31.910  61.600  66.680  1.00  0.00           C  
ATOM   1284  OH  TYR A  81      32.030  62.620  65.760  1.00  0.00           O  
ATOM   1285  HN  TYR A  81      30.240  56.690  70.950  1.00  0.00           H  
ATOM   1286  HA  TYR A  81      29.080  58.950  69.690  1.00  0.00           H  
ATOM   1287  HB1 TYR A  81      31.800  57.630  69.340  1.00  0.00           H  
ATOM   1288  HB2 TYR A  81      31.300  58.840  70.590  1.00  0.00           H  
ATOM   1289  HD1 TYR A  81      32.140  58.210  67.170  1.00  0.00           H  
ATOM   1290  HD2 TYR A  81      30.960  61.120  69.940  1.00  0.00           H  
ATOM   1291  HE1 TYR A  81      32.350  59.850  65.400  1.00  0.00           H  
ATOM   1292  HE2 TYR A  81      31.650  62.950  68.380  1.00  0.00           H  
ATOM   1293  HH  TYR A  81      31.900  63.470  66.170  1.00  0.00           H  
ATOM   1294  N   ALA A  82      29.600  56.280  67.760  1.00  0.00           N  
ATOM   1295  CA  ALA A  82      29.180  55.680  66.500  1.00  0.00           C  
ATOM   1296  C   ALA A  82      27.700  55.360  66.380  1.00  0.00           C  
ATOM   1297  O   ALA A  82      27.130  55.570  65.350  1.00  0.00           O  
ATOM   1298  CB  ALA A  82      29.820  54.330  66.270  1.00  0.00           C  
ATOM   1299  HN  ALA A  82      30.100  55.630  68.330  1.00  0.00           H  
ATOM   1300  HA  ALA A  82      29.400  56.350  65.690  1.00  0.00           H  
ATOM   1301  HB1 ALA A  82      29.570  53.610  67.070  1.00  0.00           H  
ATOM   1302  HB2 ALA A  82      30.910  54.530  66.140  1.00  0.00           H  
ATOM   1303  HB3 ALA A  82      29.470  53.840  65.330  1.00  0.00           H  
ATOM   1304  N   ASP A  83      26.990  54.900  67.410  1.00  0.00           N  
ATOM   1305  CA  ASP A  83      25.500  54.810  67.500  1.00  0.00           C  
ATOM   1306  C   ASP A  83      24.760  56.180  67.230  1.00  0.00           C  
ATOM   1307  O   ASP A  83      24.070  56.420  66.240  1.00  0.00           O  
ATOM   1308  CB  ASP A  83      25.250  54.320  68.900  1.00  0.00           C  
ATOM   1309  CG  ASP A  83      23.800  53.960  69.280  1.00  0.00           C  
ATOM   1310  OD1 ASP A  83      22.860  53.990  68.480  1.00  0.00           O  
ATOM   1311  OD2 ASP A  83      23.650  53.580  70.440  1.00  0.00           O1-
ATOM   1312  HN  ASP A  83      27.420  54.700  68.290  1.00  0.00           H  
ATOM   1313  HA  ASP A  83      24.940  54.150  66.860  1.00  0.00           H  
ATOM   1314  HB1 ASP A  83      25.680  55.040  69.630  1.00  0.00           H  
ATOM   1315  HB2 ASP A  83      25.850  53.390  68.950  1.00  0.00           H  
ATOM   1316  N   ARG A  84      25.150  57.120  68.070  1.00  0.00           N  
ATOM   1317  CA  ARG A  84      24.880  58.520  67.660  1.00  0.00           C  
ATOM   1318  C   ARG A  84      25.230  59.100  66.320  1.00  0.00           C  
ATOM   1319  O   ARG A  84      24.370  59.690  65.660  1.00  0.00           O  
ATOM   1320  CB  ARG A  84      25.410  59.480  68.750  1.00  0.00           C  
ATOM   1321  CG  ARG A  84      24.910  59.290  70.170  1.00  0.00           C  
ATOM   1322  CD  ARG A  84      25.660  60.300  71.080  1.00  0.00           C  
ATOM   1323  NE  ARG A  84      25.640  59.650  72.440  1.00  0.00           N  
ATOM   1324  CZ  ARG A  84      25.570  60.320  73.550  1.00  0.00           C  
ATOM   1325  NH1 ARG A  84      25.340  61.610  73.550  1.00  0.00           N1+
ATOM   1326  NH2 ARG A  84      25.660  59.660  74.660  1.00  0.00           N  
ATOM   1327  HN  ARG A  84      25.920  56.980  68.680  1.00  0.00           H  
ATOM   1328  HA  ARG A  84      23.810  58.540  67.770  1.00  0.00           H  
ATOM   1329  HB1 ARG A  84      25.380  60.550  68.450  1.00  0.00           H  
ATOM   1330  HB2 ARG A  84      26.500  59.290  68.810  1.00  0.00           H  
ATOM   1331  HG1 ARG A  84      25.190  58.260  70.460  1.00  0.00           H  
ATOM   1332  HG2 ARG A  84      23.810  59.440  70.130  1.00  0.00           H  
ATOM   1333  HD1 ARG A  84      25.300  61.350  71.160  1.00  0.00           H  
ATOM   1334  HD2 ARG A  84      26.710  60.370  70.750  1.00  0.00           H  
ATOM   1335  HE  ARG A  84      25.880  58.700  72.650  1.00  0.00           H  
ATOM   1336 1HH1 ARG A  84      24.680  61.850  72.830  1.00  0.00           H  
ATOM   1337 2HH1 ARG A  84      25.250  62.130  74.400  1.00  0.00           H  
ATOM   1338 1HH2 ARG A  84      26.100  58.770  74.570  1.00  0.00           H  
ATOM   1339 2HH2 ARG A  84      25.750  60.240  75.480  1.00  0.00           H  
ATOM   1340  N   LEU A  85      26.440  58.960  65.880  1.00  0.00           N  
ATOM   1341  CA  LEU A  85      26.960  59.480  64.570  1.00  0.00           C  
ATOM   1342  C   LEU A  85      26.250  58.850  63.410  1.00  0.00           C  
ATOM   1343  O   LEU A  85      25.900  59.510  62.430  1.00  0.00           O  
ATOM   1344  CB  LEU A  85      28.460  59.390  64.400  1.00  0.00           C  
ATOM   1345  CG  LEU A  85      29.010  60.060  63.070  1.00  0.00           C  
ATOM   1346  CD1 LEU A  85      28.640  61.540  62.870  1.00  0.00           C  
ATOM   1347  CD2 LEU A  85      30.520  60.040  63.130  1.00  0.00           C  
ATOM   1348  HN  LEU A  85      27.140  58.590  66.480  1.00  0.00           H  
ATOM   1349  HA  LEU A  85      26.710  60.530  64.610  1.00  0.00           H  
ATOM   1350  HB1 LEU A  85      28.800  58.350  64.210  1.00  0.00           H  
ATOM   1351  HB2 LEU A  85      28.940  59.890  65.260  1.00  0.00           H  
ATOM   1352  HG  LEU A  85      28.630  59.490  62.210  1.00  0.00           H  
ATOM   1353 1HD1 LEU A  85      27.570  61.710  63.130  1.00  0.00           H  
ATOM   1354 2HD1 LEU A  85      28.870  61.970  61.880  1.00  0.00           H  
ATOM   1355 3HD1 LEU A  85      29.010  62.200  63.680  1.00  0.00           H  
ATOM   1356 1HD2 LEU A  85      31.030  60.320  62.170  1.00  0.00           H  
ATOM   1357 2HD2 LEU A  85      31.020  59.140  63.540  1.00  0.00           H  
ATOM   1358 3HD2 LEU A  85      30.880  60.840  63.800  1.00  0.00           H  
ATOM   1359  N   ALA A  86      26.010  57.500  63.510  1.00  0.00           N  
ATOM   1360  CA  ALA A  86      25.250  56.670  62.500  1.00  0.00           C  
ATOM   1361  C   ALA A  86      23.840  57.220  62.270  1.00  0.00           C  
ATOM   1362  O   ALA A  86      23.350  57.450  61.120  1.00  0.00           O  
ATOM   1363  CB  ALA A  86      25.270  55.190  62.850  1.00  0.00           C  
ATOM   1364  HN  ALA A  86      26.510  57.030  64.220  1.00  0.00           H  
ATOM   1365  HA  ALA A  86      25.680  56.750  61.510  1.00  0.00           H  
ATOM   1366  HB1 ALA A  86      25.070  55.030  63.930  1.00  0.00           H  
ATOM   1367  HB2 ALA A  86      26.300  54.840  62.630  1.00  0.00           H  
ATOM   1368  HB3 ALA A  86      24.530  54.560  62.300  1.00  0.00           H  
ATOM   1369  N   LYS A  87      23.180  57.590  63.330  1.00  0.00           N  
ATOM   1370  CA  LYS A  87      21.810  58.210  63.330  1.00  0.00           C  
ATOM   1371  C   LYS A  87      21.710  59.530  62.570  1.00  0.00           C  
ATOM   1372  O   LYS A  87      20.860  59.710  61.690  1.00  0.00           O  
ATOM   1373  CB  LYS A  87      21.330  58.410  64.850  1.00  0.00           C  
ATOM   1374  CG  LYS A  87      20.760  57.190  65.520  1.00  0.00           C  
ATOM   1375  CD  LYS A  87      20.360  57.500  66.970  1.00  0.00           C  
ATOM   1376  CE  LYS A  87      20.670  56.410  68.060  1.00  0.00           C  
ATOM   1377  NZ  LYS A  87      20.220  56.930  69.320  1.00  0.00           N1+
ATOM   1378  HN  LYS A  87      23.570  57.310  64.200  1.00  0.00           H  
ATOM   1379  HA  LYS A  87      21.140  57.580  62.760  1.00  0.00           H  
ATOM   1380  HB1 LYS A  87      20.620  59.260  64.800  1.00  0.00           H  
ATOM   1381  HB2 LYS A  87      22.190  58.840  65.420  1.00  0.00           H  
ATOM   1382  HG1 LYS A  87      21.550  56.410  65.480  1.00  0.00           H  
ATOM   1383  HG2 LYS A  87      19.890  56.820  64.940  1.00  0.00           H  
ATOM   1384  HD1 LYS A  87      19.320  57.860  67.070  1.00  0.00           H  
ATOM   1385  HD2 LYS A  87      21.050  58.320  67.290  1.00  0.00           H  
ATOM   1386  HE1 LYS A  87      21.780  56.390  68.030  1.00  0.00           H  
ATOM   1387  HE2 LYS A  87      20.110  55.470  67.850  1.00  0.00           H  
ATOM   1388  HZ1 LYS A  87      19.190  56.880  69.410  1.00  0.00           H  
ATOM   1389  HZ2 LYS A  87      20.490  57.930  69.460  1.00  0.00           H  
ATOM   1390  HZ3 LYS A  87      20.710  56.450  70.100  1.00  0.00           H  
ATOM   1391  N   ILE A  88      22.630  60.510  62.760  1.00  0.00           N  
ATOM   1392  CA  ILE A  88      22.700  61.750  62.000  1.00  0.00           C  
ATOM   1393  C   ILE A  88      23.250  61.580  60.580  1.00  0.00           C  
ATOM   1394  O   ILE A  88      22.800  62.280  59.640  1.00  0.00           O  
ATOM   1395  CB  ILE A  88      23.410  62.890  62.740  1.00  0.00           C  
ATOM   1396  CG1 ILE A  88      23.330  64.330  62.050  1.00  0.00           C  
ATOM   1397  CG2 ILE A  88      24.840  62.570  63.200  1.00  0.00           C  
ATOM   1398  CD  ILE A  88      23.320  65.620  62.960  1.00  0.00           C  
ATOM   1399  HN  ILE A  88      23.250  60.440  63.550  1.00  0.00           H  
ATOM   1400  HA  ILE A  88      21.690  62.110  61.830  1.00  0.00           H  
ATOM   1401  HB  ILE A  88      22.770  63.100  63.620  1.00  0.00           H  
ATOM   1402 1HG1 ILE A  88      22.410  64.330  61.430  1.00  0.00           H  
ATOM   1403 2HG1 ILE A  88      24.210  64.360  61.380  1.00  0.00           H  
ATOM   1404 1HG2 ILE A  88      25.450  62.520  62.270  1.00  0.00           H  
ATOM   1405 2HG2 ILE A  88      24.910  61.570  63.670  1.00  0.00           H  
ATOM   1406 3HG2 ILE A  88      25.190  63.470  63.750  1.00  0.00           H  
ATOM   1407  HD1 ILE A  88      24.030  65.530  63.820  1.00  0.00           H  
ATOM   1408  HD2 ILE A  88      22.300  65.760  63.390  1.00  0.00           H  
ATOM   1409  HD3 ILE A  88      23.420  66.510  62.310  1.00  0.00           H  
ATOM   1410  N   SER A  89      24.180  60.700  60.400  1.00  0.00           N  
ATOM   1411  CA  SER A  89      24.700  60.290  59.120  1.00  0.00           C  
ATOM   1412  C   SER A  89      23.610  59.790  58.140  1.00  0.00           C  
ATOM   1413  O   SER A  89      23.610  60.140  56.970  1.00  0.00           O  
ATOM   1414  CB  SER A  89      25.820  59.180  59.340  1.00  0.00           C  
ATOM   1415  OG  SER A  89      26.190  58.410  58.210  1.00  0.00           O  
ATOM   1416  HN  SER A  89      24.600  60.290  61.190  1.00  0.00           H  
ATOM   1417  HA  SER A  89      25.220  61.130  58.690  1.00  0.00           H  
ATOM   1418  HB1 SER A  89      25.320  58.400  59.940  1.00  0.00           H  
ATOM   1419  HB2 SER A  89      26.670  59.680  59.860  1.00  0.00           H  
ATOM   1420  HG1 SER A  89      26.410  59.030  57.500  1.00  0.00           H  
ATOM   1421  N   GLU A  90      22.770  58.990  58.730  1.00  0.00           N  
ATOM   1422  CA  GLU A  90      21.540  58.510  58.000  1.00  0.00           C  
ATOM   1423  C   GLU A  90      20.600  59.620  57.570  1.00  0.00           C  
ATOM   1424  O   GLU A  90      20.030  59.680  56.450  1.00  0.00           O  
ATOM   1425  CB  GLU A  90      20.760  57.520  58.910  1.00  0.00           C  
ATOM   1426  CG  GLU A  90      19.340  57.090  58.320  1.00  0.00           C  
ATOM   1427  CD  GLU A  90      18.890  55.720  58.620  1.00  0.00           C  
ATOM   1428  OE1 GLU A  90      18.170  55.510  59.610  1.00  0.00           O  
ATOM   1429  OE2 GLU A  90      19.260  54.730  57.840  1.00  0.00           O1-
ATOM   1430  HN  GLU A  90      22.850  58.690  59.670  1.00  0.00           H  
ATOM   1431  HA  GLU A  90      21.910  58.090  57.080  1.00  0.00           H  
ATOM   1432  HB1 GLU A  90      20.590  58.030  59.870  1.00  0.00           H  
ATOM   1433  HB2 GLU A  90      21.460  56.660  59.010  1.00  0.00           H  
ATOM   1434  HG1 GLU A  90      19.450  57.130  57.220  1.00  0.00           H  
ATOM   1435  HG2 GLU A  90      18.540  57.820  58.610  1.00  0.00           H  
ATOM   1436  N   LYS A  91      20.350  60.600  58.430  1.00  0.00           N  
ATOM   1437  CA  LYS A  91      19.560  61.770  58.150  1.00  0.00           C  
ATOM   1438  C   LYS A  91      20.040  62.690  57.010  1.00  0.00           C  
ATOM   1439  O   LYS A  91      19.240  63.340  56.300  1.00  0.00           O  
ATOM   1440  CB  LYS A  91      19.350  62.590  59.410  1.00  0.00           C  
ATOM   1441  CG  LYS A  91      18.600  64.030  59.270  1.00  0.00           C  
ATOM   1442  CD  LYS A  91      18.200  64.670  60.590  1.00  0.00           C  
ATOM   1443  CE  LYS A  91      19.520  65.280  61.190  1.00  0.00           C  
ATOM   1444  NZ  LYS A  91      19.220  65.920  62.500  1.00  0.00           N1+
ATOM   1445  HN  LYS A  91      20.840  60.690  59.300  1.00  0.00           H  
ATOM   1446  HA  LYS A  91      18.610  61.410  57.810  1.00  0.00           H  
ATOM   1447  HB1 LYS A  91      20.270  62.860  59.970  1.00  0.00           H  
ATOM   1448  HB2 LYS A  91      18.730  62.000  60.120  1.00  0.00           H  
ATOM   1449  HG1 LYS A  91      17.610  63.910  58.780  1.00  0.00           H  
ATOM   1450  HG2 LYS A  91      19.240  64.710  58.680  1.00  0.00           H  
ATOM   1451  HD1 LYS A  91      17.820  63.880  61.280  1.00  0.00           H  
ATOM   1452  HD2 LYS A  91      17.460  65.470  60.390  1.00  0.00           H  
ATOM   1453  HE1 LYS A  91      20.040  65.990  60.510  1.00  0.00           H  
ATOM   1454  HE2 LYS A  91      20.210  64.440  61.380  1.00  0.00           H  
ATOM   1455  HZ1 LYS A  91      19.570  65.280  63.230  1.00  0.00           H  
ATOM   1456  HZ2 LYS A  91      18.180  65.930  62.490  1.00  0.00           H  
ATOM   1457  HZ3 LYS A  91      19.490  66.920  62.460  1.00  0.00           H  
ATOM   1458  N   LEU A  92      21.330  62.860  56.890  1.00  0.00           N  
ATOM   1459  CA  LEU A  92      21.980  63.790  56.050  1.00  0.00           C  
ATOM   1460  C   LEU A  92      22.740  63.010  54.940  1.00  0.00           C  
ATOM   1461  O   LEU A  92      23.650  63.560  54.330  1.00  0.00           O  
ATOM   1462  CB  LEU A  92      22.950  64.570  56.870  1.00  0.00           C  
ATOM   1463  CG  LEU A  92      22.430  65.340  58.080  1.00  0.00           C  
ATOM   1464  CD1 LEU A  92      23.640  65.910  58.840  1.00  0.00           C  
ATOM   1465  CD2 LEU A  92      21.440  66.480  57.700  1.00  0.00           C  
ATOM   1466  HN  LEU A  92      21.970  62.410  57.500  1.00  0.00           H  
ATOM   1467  HA  LEU A  92      21.210  64.340  55.530  1.00  0.00           H  
ATOM   1468  HB1 LEU A  92      23.410  65.310  56.170  1.00  0.00           H  
ATOM   1469  HB2 LEU A  92      23.620  63.830  57.350  1.00  0.00           H  
ATOM   1470  HG  LEU A  92      21.940  64.660  58.810  1.00  0.00           H  
ATOM   1471 1HD1 LEU A  92      24.030  66.790  58.290  1.00  0.00           H  
ATOM   1472 2HD1 LEU A  92      24.410  65.120  58.910  1.00  0.00           H  
ATOM   1473 3HD1 LEU A  92      23.290  66.200  59.850  1.00  0.00           H  
ATOM   1474 1HD2 LEU A  92      21.910  67.480  57.630  1.00  0.00           H  
ATOM   1475 2HD2 LEU A  92      20.650  66.540  58.470  1.00  0.00           H  
ATOM   1476 3HD2 LEU A  92      20.990  66.290  56.710  1.00  0.00           H  
ATOM   1477  N   SER A  93      22.470  61.680  54.730  1.00  0.00           N  
ATOM   1478  CA  SER A  93      23.270  60.810  53.890  1.00  0.00           C  
ATOM   1479  C   SER A  93      23.400  61.300  52.500  1.00  0.00           C  
ATOM   1480  O   SER A  93      24.440  61.180  51.850  1.00  0.00           O  
ATOM   1481  CB  SER A  93      22.870  59.400  53.920  1.00  0.00           C  
ATOM   1482  OG  SER A  93      23.560  58.570  53.060  1.00  0.00           O  
ATOM   1483  HN  SER A  93      21.800  61.280  55.340  1.00  0.00           H  
ATOM   1484  HA  SER A  93      24.260  60.790  54.340  1.00  0.00           H  
ATOM   1485  HB1 SER A  93      21.780  59.340  53.730  1.00  0.00           H  
ATOM   1486  HB2 SER A  93      23.090  58.980  54.930  1.00  0.00           H  
ATOM   1487  HG1 SER A  93      24.430  58.390  53.430  1.00  0.00           H  
ATOM   1488  N   LYS A  94      22.370  61.820  51.900  1.00  0.00           N  
ATOM   1489  CA  LYS A  94      22.250  62.100  50.510  1.00  0.00           C  
ATOM   1490  C   LYS A  94      22.780  63.510  50.200  1.00  0.00           C  
ATOM   1491  O   LYS A  94      22.740  64.030  49.070  1.00  0.00           O  
ATOM   1492  CB  LYS A  94      20.720  62.110  50.080  1.00  0.00           C  
ATOM   1493  CG  LYS A  94      20.020  60.780  50.330  1.00  0.00           C  
ATOM   1494  CD  LYS A  94      18.530  60.990  50.100  1.00  0.00           C  
ATOM   1495  CE  LYS A  94      18.090  61.310  48.630  1.00  0.00           C  
ATOM   1496  NZ  LYS A  94      16.700  61.810  48.620  1.00  0.00           N1+
ATOM   1497  HN  LYS A  94      21.440  61.830  52.240  1.00  0.00           H  
ATOM   1498  HA  LYS A  94      22.710  61.390  49.840  1.00  0.00           H  
ATOM   1499  HB1 LYS A  94      20.820  62.170  48.980  1.00  0.00           H  
ATOM   1500  HB2 LYS A  94      20.140  62.980  50.460  1.00  0.00           H  
ATOM   1501  HG1 LYS A  94      20.030  60.600  51.430  1.00  0.00           H  
ATOM   1502  HG2 LYS A  94      20.480  59.920  49.790  1.00  0.00           H  
ATOM   1503  HD1 LYS A  94      18.250  61.810  50.790  1.00  0.00           H  
ATOM   1504  HD2 LYS A  94      18.010  60.090  50.490  1.00  0.00           H  
ATOM   1505  HE1 LYS A  94      18.140  60.350  48.080  1.00  0.00           H  
ATOM   1506  HE2 LYS A  94      18.700  62.090  48.130  1.00  0.00           H  
ATOM   1507  HZ1 LYS A  94      16.030  61.340  49.280  1.00  0.00           H  
ATOM   1508  HZ2 LYS A  94      16.370  61.610  47.650  1.00  0.00           H  
ATOM   1509  HZ3 LYS A  94      16.680  62.830  48.820  1.00  0.00           H  
ATOM   1510  N   ASP A  95      23.440  64.160  51.200  1.00  0.00           N  
ATOM   1511  CA  ASP A  95      24.120  65.440  51.170  1.00  0.00           C  
ATOM   1512  C   ASP A  95      25.580  65.210  51.570  1.00  0.00           C  
ATOM   1513  O   ASP A  95      26.550  65.590  50.920  1.00  0.00           O  
ATOM   1514  CB  ASP A  95      23.500  66.340  52.180  1.00  0.00           C  
ATOM   1515  CG  ASP A  95      22.120  66.740  51.710  1.00  0.00           C  
ATOM   1516  OD1 ASP A  95      21.720  66.660  50.530  1.00  0.00           O  
ATOM   1517  OD2 ASP A  95      21.380  67.230  52.580  1.00  0.00           O1-
ATOM   1518  HN  ASP A  95      23.400  63.670  52.080  1.00  0.00           H  
ATOM   1519  HA  ASP A  95      24.160  65.840  50.170  1.00  0.00           H  
ATOM   1520  HB1 ASP A  95      24.070  67.280  52.310  1.00  0.00           H  
ATOM   1521  HB2 ASP A  95      23.380  65.870  53.200  1.00  0.00           H  
ATOM   1522  N   LEU A  96      25.710  64.420  52.660  1.00  0.00           N  
ATOM   1523  CA  LEU A  96      26.950  64.210  53.290  1.00  0.00           C  
ATOM   1524  C   LEU A  96      27.220  62.650  53.360  1.00  0.00           C  
ATOM   1525  O   LEU A  96      26.390  61.800  53.880  1.00  0.00           O  
ATOM   1526  CB  LEU A  96      26.830  64.740  54.770  1.00  0.00           C  
ATOM   1527  CG  LEU A  96      26.830  66.290  54.920  1.00  0.00           C  
ATOM   1528  CD1 LEU A  96      26.740  66.930  56.330  1.00  0.00           C  
ATOM   1529  CD2 LEU A  96      27.930  66.980  54.080  1.00  0.00           C  
ATOM   1530  HN  LEU A  96      24.890  64.080  53.100  1.00  0.00           H  
ATOM   1531  HA  LEU A  96      27.780  64.660  52.760  1.00  0.00           H  
ATOM   1532  HB1 LEU A  96      27.730  64.430  55.330  1.00  0.00           H  
ATOM   1533  HB2 LEU A  96      26.020  64.230  55.330  1.00  0.00           H  
ATOM   1534  HG  LEU A  96      25.870  66.540  54.410  1.00  0.00           H  
ATOM   1535 1HD1 LEU A  96      26.420  67.990  56.230  1.00  0.00           H  
ATOM   1536 2HD1 LEU A  96      27.760  66.860  56.770  1.00  0.00           H  
ATOM   1537 3HD1 LEU A  96      26.010  66.330  56.920  1.00  0.00           H  
ATOM   1538 1HD2 LEU A  96      27.870  68.080  53.980  1.00  0.00           H  
ATOM   1539 2HD2 LEU A  96      27.910  66.580  53.040  1.00  0.00           H  
ATOM   1540 3HD2 LEU A  96      28.920  66.750  54.540  1.00  0.00           H  
ATOM   1541  N   LEU A  97      28.410  62.230  52.900  1.00  0.00           N  
ATOM   1542  CA  LEU A  97      28.950  60.960  53.240  1.00  0.00           C  
ATOM   1543  C   LEU A  97      29.880  61.080  54.400  1.00  0.00           C  
ATOM   1544  O   LEU A  97      31.010  61.510  54.310  1.00  0.00           O  
ATOM   1545  CB  LEU A  97      29.770  60.300  52.100  1.00  0.00           C  
ATOM   1546  CG  LEU A  97      30.490  58.920  52.370  1.00  0.00           C  
ATOM   1547  CD1 LEU A  97      29.620  57.930  53.070  1.00  0.00           C  
ATOM   1548  CD2 LEU A  97      30.830  58.330  51.000  1.00  0.00           C  
ATOM   1549  HN  LEU A  97      28.950  62.870  52.370  1.00  0.00           H  
ATOM   1550  HA  LEU A  97      28.230  60.260  53.620  1.00  0.00           H  
ATOM   1551  HB1 LEU A  97      30.600  61.010  51.910  1.00  0.00           H  
ATOM   1552  HB2 LEU A  97      29.210  60.050  51.180  1.00  0.00           H  
ATOM   1553  HG  LEU A  97      31.460  59.000  52.900  1.00  0.00           H  
ATOM   1554 1HD1 LEU A  97      30.000  56.920  52.800  1.00  0.00           H  
ATOM   1555 2HD1 LEU A  97      28.560  57.870  52.730  1.00  0.00           H  
ATOM   1556 3HD1 LEU A  97      29.510  57.990  54.180  1.00  0.00           H  
ATOM   1557 1HD2 LEU A  97      31.460  58.990  50.370  1.00  0.00           H  
ATOM   1558 2HD2 LEU A  97      29.870  58.050  50.530  1.00  0.00           H  
ATOM   1559 3HD2 LEU A  97      31.430  57.420  51.190  1.00  0.00           H  
ATOM   1560  N   ILE A  98      29.340  60.760  55.570  1.00  0.00           N  
ATOM   1561  CA  ILE A  98      29.960  60.820  56.790  1.00  0.00           C  
ATOM   1562  C   ILE A  98      30.730  59.540  57.080  1.00  0.00           C  
ATOM   1563  O   ILE A  98      30.210  58.460  57.180  1.00  0.00           O  
ATOM   1564  CB  ILE A  98      28.910  61.140  57.900  1.00  0.00           C  
ATOM   1565  CG1 ILE A  98      28.610  62.650  57.790  1.00  0.00           C  
ATOM   1566  CG2 ILE A  98      29.500  60.780  59.250  1.00  0.00           C  
ATOM   1567  CD  ILE A  98      27.200  62.940  58.280  1.00  0.00           C  
ATOM   1568  HN  ILE A  98      28.450  60.300  55.640  1.00  0.00           H  
ATOM   1569  HA  ILE A  98      30.640  61.650  56.810  1.00  0.00           H  
ATOM   1570  HB  ILE A  98      27.980  60.560  57.740  1.00  0.00           H  
ATOM   1571 1HG1 ILE A  98      28.780  63.100  56.780  1.00  0.00           H  
ATOM   1572 2HG1 ILE A  98      29.370  63.010  58.490  1.00  0.00           H  
ATOM   1573 1HG2 ILE A  98      29.570  59.680  59.440  1.00  0.00           H  
ATOM   1574 2HG2 ILE A  98      28.870  61.130  60.090  1.00  0.00           H  
ATOM   1575 3HG2 ILE A  98      30.510  61.190  59.470  1.00  0.00           H  
ATOM   1576  HD1 ILE A  98      26.530  62.450  57.530  1.00  0.00           H  
ATOM   1577  HD2 ILE A  98      27.020  64.030  58.360  1.00  0.00           H  
ATOM   1578  HD3 ILE A  98      27.040  62.480  59.270  1.00  0.00           H  
ATOM   1579  N   ILE A  99      32.000  59.640  57.440  1.00  0.00           N  
ATOM   1580  CA  ILE A  99      32.860  58.530  57.790  1.00  0.00           C  
ATOM   1581  C   ILE A  99      33.510  58.910  59.080  1.00  0.00           C  
ATOM   1582  O   ILE A  99      33.970  60.050  59.280  1.00  0.00           O  
ATOM   1583  CB  ILE A  99      33.860  58.440  56.580  1.00  0.00           C  
ATOM   1584  CG1 ILE A  99      33.250  58.050  55.210  1.00  0.00           C  
ATOM   1585  CG2 ILE A  99      34.930  57.360  56.960  1.00  0.00           C  
ATOM   1586  CD  ILE A  99      34.290  58.130  54.090  1.00  0.00           C  
ATOM   1587  HN  ILE A  99      32.420  60.540  57.530  1.00  0.00           H  
ATOM   1588  HA  ILE A  99      32.280  57.620  57.930  1.00  0.00           H  
ATOM   1589  HB  ILE A  99      34.320  59.450  56.450  1.00  0.00           H  
ATOM   1590 1HG1 ILE A  99      32.480  58.810  54.970  1.00  0.00           H  
ATOM   1591 2HG1 ILE A  99      32.660  57.110  55.200  1.00  0.00           H  
ATOM   1592 1HG2 ILE A  99      35.650  57.180  56.130  1.00  0.00           H  
ATOM   1593 2HG2 ILE A  99      34.470  56.380  57.230  1.00  0.00           H  
ATOM   1594 3HG2 ILE A  99      35.630  57.740  57.750  1.00  0.00           H  
ATOM   1595  HD1 ILE A  99      34.990  59.000  54.110  1.00  0.00           H  
ATOM   1596  HD2 ILE A  99      33.720  58.180  53.140  1.00  0.00           H  
ATOM   1597  HD3 ILE A  99      34.920  57.210  54.090  1.00  0.00           H  
ATOM   1598  N   MET A 100      33.540  58.010  60.000  1.00  0.00           N  
ATOM   1599  CA  MET A 100      34.210  58.220  61.230  1.00  0.00           C  
ATOM   1600  C   MET A 100      35.720  58.320  61.250  1.00  0.00           C  
ATOM   1601  O   MET A 100      36.510  57.480  60.830  1.00  0.00           O  
ATOM   1602  CB  MET A 100      33.710  57.180  62.260  1.00  0.00           C  
ATOM   1603  CG  MET A 100      34.340  57.180  63.670  1.00  0.00           C  
ATOM   1604  SD  MET A 100      33.290  56.200  64.810  1.00  0.00           S  
ATOM   1605  CE  MET A 100      34.460  56.040  66.160  1.00  0.00           C  
ATOM   1606  HN  MET A 100      33.170  57.090  59.970  1.00  0.00           H  
ATOM   1607  HA  MET A 100      33.860  59.190  61.560  1.00  0.00           H  
ATOM   1608  HB1 MET A 100      33.750  56.150  61.840  1.00  0.00           H  
ATOM   1609  HB2 MET A 100      32.650  57.500  62.370  1.00  0.00           H  
ATOM   1610  HG1 MET A 100      34.550  58.230  63.990  1.00  0.00           H  
ATOM   1611  HG2 MET A 100      35.370  56.760  63.620  1.00  0.00           H  
ATOM   1612  HE1 MET A 100      33.990  55.460  66.970  1.00  0.00           H  
ATOM   1613  HE2 MET A 100      34.820  57.010  66.560  1.00  0.00           H  
ATOM   1614  HE3 MET A 100      35.370  55.470  65.850  1.00  0.00           H  
ATOM   1615  N   ARG A 101      36.270  59.350  61.900  1.00  0.00           N  
ATOM   1616  CA  ARG A 101      37.700  59.400  62.150  1.00  0.00           C  
ATOM   1617  C   ARG A 101      38.080  58.320  63.180  1.00  0.00           C  
ATOM   1618  O   ARG A 101      37.720  58.360  64.300  1.00  0.00           O  
ATOM   1619  CB  ARG A 101      38.000  60.850  62.660  1.00  0.00           C  
ATOM   1620  CG  ARG A 101      39.380  61.440  62.330  1.00  0.00           C  
ATOM   1621  CD  ARG A 101      39.460  62.960  62.630  1.00  0.00           C  
ATOM   1622  NE  ARG A 101      40.890  63.520  62.360  1.00  0.00           N  
ATOM   1623  CZ  ARG A 101      41.060  64.770  61.950  1.00  0.00           C  
ATOM   1624  NH1 ARG A 101      40.090  65.620  62.010  1.00  0.00           N1+
ATOM   1625  NH2 ARG A 101      42.190  65.170  61.430  1.00  0.00           N  
ATOM   1626  HN  ARG A 101      35.680  60.080  62.240  1.00  0.00           H  
ATOM   1627  HA  ARG A 101      38.140  59.150  61.190  1.00  0.00           H  
ATOM   1628  HB1 ARG A 101      37.910  60.960  63.750  1.00  0.00           H  
ATOM   1629  HB2 ARG A 101      37.350  61.500  62.030  1.00  0.00           H  
ATOM   1630  HG1 ARG A 101      39.720  61.310  61.280  1.00  0.00           H  
ATOM   1631  HG2 ARG A 101      40.130  60.870  62.900  1.00  0.00           H  
ATOM   1632  HD1 ARG A 101      39.180  63.150  63.690  1.00  0.00           H  
ATOM   1633  HD2 ARG A 101      38.820  63.410  61.840  1.00  0.00           H  
ATOM   1634  HE  ARG A 101      41.690  62.960  62.150  1.00  0.00           H  
ATOM   1635 1HH1 ARG A 101      39.260  65.500  62.560  1.00  0.00           H  
ATOM   1636 2HH1 ARG A 101      40.360  66.530  61.700  1.00  0.00           H  
ATOM   1637 1HH2 ARG A 101      42.740  64.410  61.090  1.00  0.00           H  
ATOM   1638 2HH2 ARG A 101      42.250  66.130  61.130  1.00  0.00           H  
ATOM   1639  N   ALA A 102      38.930  57.370  62.810  1.00  0.00           N  
ATOM   1640  CA  ALA A 102      39.460  56.320  63.550  1.00  0.00           C  
ATOM   1641  C   ALA A 102      40.950  56.360  63.780  1.00  0.00           C  
ATOM   1642  O   ALA A 102      41.700  55.510  63.340  1.00  0.00           O  
ATOM   1643  CB  ALA A 102      39.030  55.090  62.860  1.00  0.00           C  
ATOM   1644  HN  ALA A 102      39.100  57.320  61.830  1.00  0.00           H  
ATOM   1645  HA  ALA A 102      38.950  56.320  64.520  1.00  0.00           H  
ATOM   1646  HB1 ALA A 102      39.550  54.930  61.890  1.00  0.00           H  
ATOM   1647  HB2 ALA A 102      37.940  55.130  62.640  1.00  0.00           H  
ATOM   1648  HB3 ALA A 102      39.140  54.190  63.490  1.00  0.00           H  
ATOM   1649  N   TYR A 103      41.420  57.330  64.590  1.00  0.00           N  
ATOM   1650  CA  TYR A 103      42.820  57.580  64.910  1.00  0.00           C  
ATOM   1651  C   TYR A 103      43.060  56.830  66.210  1.00  0.00           C  
ATOM   1652  O   TYR A 103      42.210  56.950  67.110  1.00  0.00           O  
ATOM   1653  CB  TYR A 103      43.230  59.030  65.060  1.00  0.00           C  
ATOM   1654  CG  TYR A 103      43.160  59.910  63.850  1.00  0.00           C  
ATOM   1655  CD1 TYR A 103      42.590  59.670  62.600  1.00  0.00           C  
ATOM   1656  CD2 TYR A 103      43.750  61.100  64.080  1.00  0.00           C  
ATOM   1657  CE1 TYR A 103      42.690  60.650  61.560  1.00  0.00           C  
ATOM   1658  CE2 TYR A 103      43.810  62.030  63.070  1.00  0.00           C  
ATOM   1659  CZ  TYR A 103      43.270  61.860  61.830  1.00  0.00           C  
ATOM   1660  OH  TYR A 103      43.450  62.740  60.660  1.00  0.00           O  
ATOM   1661  HN  TYR A 103      40.810  58.090  64.790  1.00  0.00           H  
ATOM   1662  HA  TYR A 103      43.500  57.090  64.210  1.00  0.00           H  
ATOM   1663  HB1 TYR A 103      44.280  59.060  65.440  1.00  0.00           H  
ATOM   1664  HB2 TYR A 103      42.510  59.530  65.750  1.00  0.00           H  
ATOM   1665  HD1 TYR A 103      42.010  58.780  62.440  1.00  0.00           H  
ATOM   1666  HD2 TYR A 103      44.170  61.270  65.070  1.00  0.00           H  
ATOM   1667  HE1 TYR A 103      42.310  60.470  60.570  1.00  0.00           H  
ATOM   1668  HE2 TYR A 103      44.370  62.930  63.290  1.00  0.00           H  
ATOM   1669  HH  TYR A 103      44.390  62.840  60.560  1.00  0.00           H  
ATOM   1670  N   LEU A 104      44.180  56.130  66.410  1.00  0.00           N  
ATOM   1671  CA  LEU A 104      44.440  55.470  67.630  1.00  0.00           C  
ATOM   1672  C   LEU A 104      45.700  56.060  68.290  1.00  0.00           C  
ATOM   1673  O   LEU A 104      45.780  55.960  69.500  1.00  0.00           O  
ATOM   1674  CB  LEU A 104      44.750  53.980  67.290  1.00  0.00           C  
ATOM   1675  CG  LEU A 104      43.500  53.290  66.650  1.00  0.00           C  
ATOM   1676  CD1 LEU A 104      43.940  51.920  66.120  1.00  0.00           C  
ATOM   1677  CD2 LEU A 104      42.380  53.190  67.700  1.00  0.00           C  
ATOM   1678  HN  LEU A 104      44.850  55.880  65.710  1.00  0.00           H  
ATOM   1679  HA  LEU A 104      43.690  55.660  68.380  1.00  0.00           H  
ATOM   1680  HB1 LEU A 104      45.040  53.420  68.200  1.00  0.00           H  
ATOM   1681  HB2 LEU A 104      45.620  53.920  66.600  1.00  0.00           H  
ATOM   1682  HG  LEU A 104      43.110  53.840  65.770  1.00  0.00           H  
ATOM   1683 1HD1 LEU A 104      44.410  51.400  66.970  1.00  0.00           H  
ATOM   1684 2HD1 LEU A 104      44.750  52.000  65.370  1.00  0.00           H  
ATOM   1685 3HD1 LEU A 104      43.140  51.320  65.650  1.00  0.00           H  
ATOM   1686 1HD2 LEU A 104      42.240  54.190  68.180  1.00  0.00           H  
ATOM   1687 2HD2 LEU A 104      42.500  52.380  68.470  1.00  0.00           H  
ATOM   1688 3HD2 LEU A 104      41.420  53.010  67.170  1.00  0.00           H  
ATOM   1689  N   GLU A 105      46.590  56.730  67.550  1.00  0.00           N  
ATOM   1690  CA  GLU A 105      47.600  57.530  68.160  1.00  0.00           C  
ATOM   1691  C   GLU A 105      47.530  58.950  67.500  1.00  0.00           C  
ATOM   1692  O   GLU A 105      47.290  59.080  66.250  1.00  0.00           O  
ATOM   1693  CB  GLU A 105      48.920  56.960  67.990  1.00  0.00           C  
ATOM   1694  CG  GLU A 105      50.170  57.820  68.480  1.00  0.00           C  
ATOM   1695  CD  GLU A 105      51.470  56.980  68.620  1.00  0.00           C  
ATOM   1696  OE1 GLU A 105      51.500  55.750  68.420  1.00  0.00           O  
ATOM   1697  OE2 GLU A 105      52.500  57.650  69.010  1.00  0.00           O1-
ATOM   1698  HN  GLU A 105      46.420  56.980  66.610  1.00  0.00           H  
ATOM   1699  HA  GLU A 105      47.320  57.650  69.200  1.00  0.00           H  
ATOM   1700  HB1 GLU A 105      49.070  56.670  66.930  1.00  0.00           H  
ATOM   1701  HB2 GLU A 105      48.960  56.090  68.670  1.00  0.00           H  
ATOM   1702  HG1 GLU A 105      50.030  58.220  69.510  1.00  0.00           H  
ATOM   1703  HG2 GLU A 105      50.420  58.680  67.820  1.00  0.00           H  
ATOM   1704  N   LYS A 106      47.810  60.040  68.250  1.00  0.00           N  
ATOM   1705  CA  LYS A 106      48.130  61.270  67.570  1.00  0.00           C  
ATOM   1706  C   LYS A 106      49.630  61.540  67.720  1.00  0.00           C  
ATOM   1707  O   LYS A 106      50.130  61.510  68.820  1.00  0.00           O  
ATOM   1708  CB  LYS A 106      47.370  62.420  68.360  1.00  0.00           C  
ATOM   1709  CG  LYS A 106      46.920  63.680  67.590  1.00  0.00           C  
ATOM   1710  CD  LYS A 106      45.900  63.510  66.380  1.00  0.00           C  
ATOM   1711  CE  LYS A 106      45.700  64.800  65.630  1.00  0.00           C  
ATOM   1712  NZ  LYS A 106      45.130  65.950  66.340  1.00  0.00           N1+
ATOM   1713  HN  LYS A 106      48.160  59.960  69.180  1.00  0.00           H  
ATOM   1714  HA  LYS A 106      47.720  61.290  66.580  1.00  0.00           H  
ATOM   1715  HB1 LYS A 106      47.870  62.540  69.340  1.00  0.00           H  
ATOM   1716  HB2 LYS A 106      46.360  62.000  68.550  1.00  0.00           H  
ATOM   1717  HG1 LYS A 106      47.820  64.200  67.200  1.00  0.00           H  
ATOM   1718  HG2 LYS A 106      46.470  64.370  68.330  1.00  0.00           H  
ATOM   1719  HD1 LYS A 106      44.920  63.150  66.770  1.00  0.00           H  
ATOM   1720  HD2 LYS A 106      46.300  62.710  65.720  1.00  0.00           H  
ATOM   1721  HE1 LYS A 106      45.070  64.610  64.730  1.00  0.00           H  
ATOM   1722  HE2 LYS A 106      46.700  65.090  65.240  1.00  0.00           H  
ATOM   1723  HZ1 LYS A 106      45.590  66.130  67.260  1.00  0.00           H  
ATOM   1724  HZ2 LYS A 106      44.100  65.860  66.380  1.00  0.00           H  
ATOM   1725  HZ3 LYS A 106      45.240  66.800  65.750  1.00  0.00           H  
ATOM   1726  N   PRO A 107      50.400  61.790  66.680  1.00  0.00           N  
ATOM   1727  CA  PRO A 107      51.840  61.700  66.800  1.00  0.00           C  
ATOM   1728  C   PRO A 107      52.520  62.830  67.560  1.00  0.00           C  
ATOM   1729  O   PRO A 107      52.660  63.970  67.040  1.00  0.00           O  
ATOM   1730  CB  PRO A 107      52.300  61.630  65.270  1.00  0.00           C  
ATOM   1731  CG  PRO A 107      51.150  62.380  64.540  1.00  0.00           C  
ATOM   1732  CD  PRO A 107      49.860  62.040  65.360  1.00  0.00           C  
ATOM   1733  HA  PRO A 107      52.180  60.820  67.330  1.00  0.00           H  
ATOM   1734  HB1 PRO A 107      52.330  60.570  64.940  1.00  0.00           H  
ATOM   1735  HB2 PRO A 107      53.320  62.050  65.140  1.00  0.00           H  
ATOM   1736  HG1 PRO A 107      51.400  63.460  64.540  1.00  0.00           H  
ATOM   1737  HG2 PRO A 107      51.010  62.120  63.480  1.00  0.00           H  
ATOM   1738  HD1 PRO A 107      49.170  62.900  65.450  1.00  0.00           H  
ATOM   1739  HD2 PRO A 107      49.360  61.130  64.960  1.00  0.00           H  
ATOM   1740  N   ARG A 108      53.010  62.500  68.720  1.00  0.00           N  
ATOM   1741  CA  ARG A 108      53.580  63.460  69.580  1.00  0.00           C  
ATOM   1742  C   ARG A 108      55.030  63.070  69.920  1.00  0.00           C  
ATOM   1743  O   ARG A 108      55.370  61.910  70.130  1.00  0.00           O  
ATOM   1744  CB  ARG A 108      52.910  63.710  70.920  1.00  0.00           C  
ATOM   1745  CG  ARG A 108      51.540  64.380  70.810  1.00  0.00           C  
ATOM   1746  CD  ARG A 108      50.770  64.770  72.120  1.00  0.00           C  
ATOM   1747  NE  ARG A 108      50.660  63.530  72.950  1.00  0.00           N  
ATOM   1748  CZ  ARG A 108      49.810  63.310  73.900  1.00  0.00           C  
ATOM   1749  NH1 ARG A 108      48.770  64.080  74.080  1.00  0.00           N1+
ATOM   1750  NH2 ARG A 108      50.050  62.370  74.720  1.00  0.00           N  
ATOM   1751  HN  ARG A 108      52.800  61.570  69.010  1.00  0.00           H  
ATOM   1752  HA  ARG A 108      53.660  64.480  69.240  1.00  0.00           H  
ATOM   1753  HB1 ARG A 108      53.520  64.450  71.500  1.00  0.00           H  
ATOM   1754  HB2 ARG A 108      52.910  62.750  71.490  1.00  0.00           H  
ATOM   1755  HG1 ARG A 108      50.820  63.860  70.150  1.00  0.00           H  
ATOM   1756  HG2 ARG A 108      51.780  65.250  70.170  1.00  0.00           H  
ATOM   1757  HD1 ARG A 108      49.790  65.200  71.820  1.00  0.00           H  
ATOM   1758  HD2 ARG A 108      51.370  65.550  72.620  1.00  0.00           H  
ATOM   1759  HE  ARG A 108      51.460  62.940  73.120  1.00  0.00           H  
ATOM   1760 1HH1 ARG A 108      48.500  64.820  73.470  1.00  0.00           H  
ATOM   1761 2HH1 ARG A 108      48.410  64.090  75.000  1.00  0.00           H  
ATOM   1762 1HH2 ARG A 108      49.480  62.310  75.540  1.00  0.00           H  
ATOM   1763 2HH2 ARG A 108      50.930  61.900  74.650  1.00  0.00           H  
ATOM   1764  N   THR A 109      56.020  64.020  69.990  1.00  0.00           N  
ATOM   1765  CA  THR A 109      57.390  63.750  70.490  1.00  0.00           C  
ATOM   1766  C   THR A 109      57.540  63.670  71.960  1.00  0.00           C  
ATOM   1767  O   THR A 109      58.460  63.010  72.480  1.00  0.00           O  
ATOM   1768  CB  THR A 109      58.380  64.750  70.000  1.00  0.00           C  
ATOM   1769  CG2 THR A 109      58.390  64.650  68.460  1.00  0.00           C  
ATOM   1770  OG1 THR A 109      58.010  66.070  70.230  1.00  0.00           O  
ATOM   1771  HN  THR A 109      55.820  64.970  69.760  1.00  0.00           H  
ATOM   1772  HA  THR A 109      57.720  62.770  70.160  1.00  0.00           H  
ATOM   1773  HB  THR A 109      59.350  64.540  70.500  1.00  0.00           H  
ATOM   1774  HG1 THR A 109      58.560  66.360  70.960  1.00  0.00           H  
ATOM   1775 1HG2 THR A 109      57.440  65.010  68.010  1.00  0.00           H  
ATOM   1776 2HG2 THR A 109      58.450  63.590  68.130  1.00  0.00           H  
ATOM   1777 3HG2 THR A 109      59.270  65.170  68.010  1.00  0.00           H  
ATOM   1778  N   THR A 110      56.640  64.430  72.570  1.00  0.00           N  
ATOM   1779  CA  THR A 110      56.420  64.750  73.970  1.00  0.00           C  
ATOM   1780  C   THR A 110      56.080  63.440  74.760  1.00  0.00           C  
ATOM   1781  O   THR A 110      55.570  62.430  74.210  1.00  0.00           O  
ATOM   1782  CB  THR A 110      55.470  65.910  74.130  1.00  0.00           C  
ATOM   1783  CG2 THR A 110      56.070  67.150  73.520  1.00  0.00           C  
ATOM   1784  OG1 THR A 110      54.280  65.680  73.420  1.00  0.00           O  
ATOM   1785  HN  THR A 110      56.090  64.990  71.950  1.00  0.00           H  
ATOM   1786  HA  THR A 110      57.340  65.170  74.340  1.00  0.00           H  
ATOM   1787  HB  THR A 110      55.080  66.150  75.130  1.00  0.00           H  
ATOM   1788  HG1 THR A 110      53.630  65.290  74.010  1.00  0.00           H  
ATOM   1789 1HG2 THR A 110      56.360  66.960  72.460  1.00  0.00           H  
ATOM   1790 2HG2 THR A 110      57.010  67.350  74.080  1.00  0.00           H  
ATOM   1791 3HG2 THR A 110      55.350  67.990  73.550  1.00  0.00           H  
ATOM   1792  N   VAL A 111      56.360  63.430  76.070  1.00  0.00           N  
ATOM   1793  CA  VAL A 111      56.010  62.420  77.040  1.00  0.00           C  
ATOM   1794  C   VAL A 111      54.560  62.470  77.360  1.00  0.00           C  
ATOM   1795  O   VAL A 111      54.110  63.500  77.860  1.00  0.00           O  
ATOM   1796  CB  VAL A 111      56.820  62.400  78.390  1.00  0.00           C  
ATOM   1797  CG1 VAL A 111      56.270  61.340  79.440  1.00  0.00           C  
ATOM   1798  CG2 VAL A 111      58.280  62.220  78.060  1.00  0.00           C  
ATOM   1799  HN  VAL A 111      56.850  64.160  76.550  1.00  0.00           H  
ATOM   1800  HA  VAL A 111      56.350  61.470  76.670  1.00  0.00           H  
ATOM   1801  HB  VAL A 111      56.730  63.340  78.980  1.00  0.00           H  
ATOM   1802 1HG1 VAL A 111      56.260  60.330  78.960  1.00  0.00           H  
ATOM   1803 2HG1 VAL A 111      55.330  61.580  79.980  1.00  0.00           H  
ATOM   1804 3HG1 VAL A 111      56.990  61.240  80.280  1.00  0.00           H  
ATOM   1805 1HG2 VAL A 111      58.490  61.370  77.370  1.00  0.00           H  
ATOM   1806 2HG2 VAL A 111      58.930  62.010  78.930  1.00  0.00           H  
ATOM   1807 3HG2 VAL A 111      58.660  63.150  77.600  1.00  0.00           H  
ATOM   1808  N   GLY A 112      53.860  61.320  77.200  1.00  0.00           N  
ATOM   1809  CA  GLY A 112      52.490  61.090  77.610  1.00  0.00           C  
ATOM   1810  C   GLY A 112      52.040  59.720  77.070  1.00  0.00           C  
ATOM   1811  O   GLY A 112      52.710  58.760  76.810  1.00  0.00           O  
ATOM   1812  HN  GLY A 112      54.310  60.470  76.950  1.00  0.00           H  
ATOM   1813  HA1 GLY A 112      51.950  61.900  77.140  1.00  0.00           H  
ATOM   1814  HA2 GLY A 112      52.530  60.920  78.670  1.00  0.00           H  
ATOM   1815  N   TRP A 113      50.720  59.610  76.890  1.00  0.00           N  
ATOM   1816  CA  TRP A 113      50.120  58.370  76.400  1.00  0.00           C  
ATOM   1817  C   TRP A 113      50.460  58.240  74.920  1.00  0.00           C  
ATOM   1818  O   TRP A 113      50.120  59.140  74.080  1.00  0.00           O  
ATOM   1819  CB  TRP A 113      48.570  58.330  76.740  1.00  0.00           C  
ATOM   1820  CG  TRP A 113      47.810  57.170  76.160  1.00  0.00           C  
ATOM   1821  CD1 TRP A 113      47.740  55.840  76.510  1.00  0.00           C  
ATOM   1822  CD2 TRP A 113      46.830  57.350  75.130  1.00  0.00           C  
ATOM   1823  CE2 TRP A 113      46.220  56.060  74.990  1.00  0.00           C  
ATOM   1824  CE3 TRP A 113      46.340  58.420  74.360  1.00  0.00           C  
ATOM   1825  NE1 TRP A 113      46.770  55.170  75.910  1.00  0.00           N  
ATOM   1826  CZ2 TRP A 113      45.180  55.850  74.120  1.00  0.00           C  
ATOM   1827  CZ3 TRP A 113      45.350  58.170  73.420  1.00  0.00           C  
ATOM   1828  CH2 TRP A 113      44.710  56.940  73.320  1.00  0.00           C  
ATOM   1829  HN  TRP A 113      50.060  60.360  76.910  1.00  0.00           H  
ATOM   1830  HA  TRP A 113      50.510  57.520  76.960  1.00  0.00           H  
ATOM   1831  HB1 TRP A 113      48.150  59.310  76.420  1.00  0.00           H  
ATOM   1832  HB2 TRP A 113      48.480  58.220  77.840  1.00  0.00           H  
ATOM   1833  HD1 TRP A 113      48.200  55.490  77.440  1.00  0.00           H  
ATOM   1834  HE1 TRP A 113      46.510  54.230  75.920  1.00  0.00           H  
ATOM   1835  HE3 TRP A 113      46.840  59.360  74.490  1.00  0.00           H  
ATOM   1836  HZ2 TRP A 113      44.740  54.900  73.880  1.00  0.00           H  
ATOM   1837  HZ3 TRP A 113      45.080  59.020  72.820  1.00  0.00           H  
ATOM   1838  HH2 TRP A 113      44.110  56.810  72.430  1.00  0.00           H  
ATOM   1839  N   LYS A 114      51.120  57.120  74.570  1.00  0.00           N  
ATOM   1840  CA  LYS A 114      51.610  56.730  73.260  1.00  0.00           C  
ATOM   1841  C   LYS A 114      50.560  56.010  72.430  1.00  0.00           C  
ATOM   1842  O   LYS A 114      50.810  55.200  71.570  1.00  0.00           O  
ATOM   1843  CB  LYS A 114      52.830  55.820  73.470  1.00  0.00           C  
ATOM   1844  CG  LYS A 114      54.120  56.610  73.150  1.00  0.00           C  
ATOM   1845  CD  LYS A 114      54.360  56.850  71.670  1.00  0.00           C  
ATOM   1846  CE  LYS A 114      54.410  55.560  70.850  1.00  0.00           C  
ATOM   1847  NZ  LYS A 114      54.510  55.860  69.360  1.00  0.00           N1+
ATOM   1848  HN  LYS A 114      51.170  56.370  75.230  1.00  0.00           H  
ATOM   1849  HA  LYS A 114      51.690  57.580  72.600  1.00  0.00           H  
ATOM   1850  HB1 LYS A 114      52.810  54.880  72.880  1.00  0.00           H  
ATOM   1851  HB2 LYS A 114      52.850  55.310  74.450  1.00  0.00           H  
ATOM   1852  HG1 LYS A 114      54.970  56.010  73.550  1.00  0.00           H  
ATOM   1853  HG2 LYS A 114      54.140  57.600  73.660  1.00  0.00           H  
ATOM   1854  HD1 LYS A 114      55.250  57.510  71.570  1.00  0.00           H  
ATOM   1855  HD2 LYS A 114      53.540  57.500  71.310  1.00  0.00           H  
ATOM   1856  HE1 LYS A 114      53.470  54.970  70.960  1.00  0.00           H  
ATOM   1857  HE2 LYS A 114      55.280  54.970  71.210  1.00  0.00           H  
ATOM   1858  HZ1 LYS A 114      53.630  56.310  69.050  1.00  0.00           H  
ATOM   1859  HZ2 LYS A 114      54.510  54.930  68.900  1.00  0.00           H  
ATOM   1860  HZ3 LYS A 114      55.400  56.280  69.050  1.00  0.00           H  
ATOM   1861  N   GLY A 115      49.250  56.380  72.630  1.00  0.00           N  
ATOM   1862  CA  GLY A 115      48.160  55.880  71.940  1.00  0.00           C  
ATOM   1863  C   GLY A 115      47.790  54.400  72.170  1.00  0.00           C  
ATOM   1864  O   GLY A 115      48.410  53.680  72.960  1.00  0.00           O  
ATOM   1865  HN  GLY A 115      49.000  56.990  73.380  1.00  0.00           H  
ATOM   1866  HA1 GLY A 115      48.420  55.990  70.900  1.00  0.00           H  
ATOM   1867  HA2 GLY A 115      47.340  56.520  72.230  1.00  0.00           H  
ATOM   1868  N   LEU A 116      46.630  53.960  71.660  1.00  0.00           N  
ATOM   1869  CA  LEU A 116      45.890  52.760  72.150  1.00  0.00           C  
ATOM   1870  C   LEU A 116      46.670  51.480  71.830  1.00  0.00           C  
ATOM   1871  O   LEU A 116      46.750  50.550  72.630  1.00  0.00           O  
ATOM   1872  CB  LEU A 116      44.450  52.720  71.620  1.00  0.00           C  
ATOM   1873  CG  LEU A 116      43.490  51.810  72.390  1.00  0.00           C  
ATOM   1874  CD1 LEU A 116      43.040  52.430  73.720  1.00  0.00           C  
ATOM   1875  CD2 LEU A 116      42.120  51.480  71.690  1.00  0.00           C  
ATOM   1876  HN  LEU A 116      46.150  54.640  71.110  1.00  0.00           H  
ATOM   1877  HA  LEU A 116      45.910  52.770  73.220  1.00  0.00           H  
ATOM   1878  HB1 LEU A 116      44.400  52.430  70.550  1.00  0.00           H  
ATOM   1879  HB2 LEU A 116      43.990  53.730  71.660  1.00  0.00           H  
ATOM   1880  HG  LEU A 116      43.920  50.800  72.560  1.00  0.00           H  
ATOM   1881 1HD1 LEU A 116      42.290  53.210  73.480  1.00  0.00           H  
ATOM   1882 2HD1 LEU A 116      43.930  52.900  74.200  1.00  0.00           H  
ATOM   1883 3HD1 LEU A 116      42.480  51.690  74.340  1.00  0.00           H  
ATOM   1884 1HD2 LEU A 116      42.190  50.930  70.720  1.00  0.00           H  
ATOM   1885 2HD2 LEU A 116      41.700  52.470  71.410  1.00  0.00           H  
ATOM   1886 3HD2 LEU A 116      41.420  50.840  72.280  1.00  0.00           H  
ATOM   1887  N   ILE A 117      47.290  51.420  70.640  1.00  0.00           N  
ATOM   1888  CA  ILE A 117      48.000  50.200  70.240  1.00  0.00           C  
ATOM   1889  C   ILE A 117      49.160  50.010  71.210  1.00  0.00           C  
ATOM   1890  O   ILE A 117      49.410  48.920  71.660  1.00  0.00           O  
ATOM   1891  CB  ILE A 117      48.560  50.270  68.790  1.00  0.00           C  
ATOM   1892  CG1 ILE A 117      47.440  50.120  67.690  1.00  0.00           C  
ATOM   1893  CG2 ILE A 117      49.510  49.130  68.740  1.00  0.00           C  
ATOM   1894  CD  ILE A 117      47.910  50.940  66.450  1.00  0.00           C  
ATOM   1895  HN  ILE A 117      47.420  52.180  70.000  1.00  0.00           H  
ATOM   1896  HA  ILE A 117      47.270  49.410  70.180  1.00  0.00           H  
ATOM   1897  HB  ILE A 117      49.240  51.150  68.720  1.00  0.00           H  
ATOM   1898 1HG1 ILE A 117      46.480  50.610  67.980  1.00  0.00           H  
ATOM   1899 2HG1 ILE A 117      47.270  49.030  67.530  1.00  0.00           H  
ATOM   1900 1HG2 ILE A 117      50.490  49.190  69.250  1.00  0.00           H  
ATOM   1901 2HG2 ILE A 117      49.750  48.830  67.690  1.00  0.00           H  
ATOM   1902 3HG2 ILE A 117      48.940  48.220  69.000  1.00  0.00           H  
ATOM   1903  HD1 ILE A 117      49.000  50.920  66.280  1.00  0.00           H  
ATOM   1904  HD2 ILE A 117      47.670  52.020  66.510  1.00  0.00           H  
ATOM   1905  HD3 ILE A 117      47.490  50.440  65.560  1.00  0.00           H  
ATOM   1906  N   ASN A 118      49.850  51.040  71.650  1.00  0.00           N  
ATOM   1907  CA  ASN A 118      51.000  50.850  72.550  1.00  0.00           C  
ATOM   1908  C   ASN A 118      50.620  50.750  73.980  1.00  0.00           C  
ATOM   1909  O   ASN A 118      51.290  50.020  74.670  1.00  0.00           O  
ATOM   1910  CB  ASN A 118      51.920  52.140  72.500  1.00  0.00           C  
ATOM   1911  CG  ASN A 118      52.930  52.160  71.320  1.00  0.00           C  
ATOM   1912  ND2 ASN A 118      52.580  51.650  70.110  1.00  0.00           N  
ATOM   1913  OD1 ASN A 118      54.080  52.570  71.490  1.00  0.00           O  
ATOM   1914  HN  ASN A 118      49.710  51.930  71.230  1.00  0.00           H  
ATOM   1915  HA  ASN A 118      51.580  49.990  72.260  1.00  0.00           H  
ATOM   1916  HB1 ASN A 118      52.510  52.200  73.440  1.00  0.00           H  
ATOM   1917  HB2 ASN A 118      51.350  53.080  72.370  1.00  0.00           H  
ATOM   1918 1HD2 ASN A 118      53.180  51.820  69.320  1.00  0.00           H  
ATOM   1919 2HD2 ASN A 118      51.620  51.450  69.900  1.00  0.00           H  
ATOM   1920  N   ASP A 119      49.540  51.530  74.390  1.00  0.00           N  
ATOM   1921  CA  ASP A 119      49.160  51.480  75.820  1.00  0.00           C  
ATOM   1922  C   ASP A 119      47.710  51.390  76.000  1.00  0.00           C  
ATOM   1923  O   ASP A 119      47.050  52.450  76.180  1.00  0.00           O  
ATOM   1924  CB  ASP A 119      49.850  52.750  76.450  1.00  0.00           C  
ATOM   1925  CG  ASP A 119      49.570  52.800  77.930  1.00  0.00           C  
ATOM   1926  OD1 ASP A 119      49.510  51.720  78.570  1.00  0.00           O  
ATOM   1927  OD2 ASP A 119      49.580  53.950  78.530  1.00  0.00           O1-
ATOM   1928  HN  ASP A 119      49.020  52.180  73.840  1.00  0.00           H  
ATOM   1929  HA  ASP A 119      49.600  50.600  76.250  1.00  0.00           H  
ATOM   1930  HB1 ASP A 119      49.370  53.610  75.920  1.00  0.00           H  
ATOM   1931  HB2 ASP A 119      50.940  52.750  76.240  1.00  0.00           H  
ATOM   1932  N   PRO A 120      47.100  50.210  76.030  1.00  0.00           N  
ATOM   1933  CA  PRO A 120      45.640  50.160  76.100  1.00  0.00           C  
ATOM   1934  C   PRO A 120      45.090  50.620  77.410  1.00  0.00           C  
ATOM   1935  O   PRO A 120      44.060  51.320  77.530  1.00  0.00           O  
ATOM   1936  CB  PRO A 120      45.320  48.690  75.780  1.00  0.00           C  
ATOM   1937  CG  PRO A 120      46.660  47.960  75.980  1.00  0.00           C  
ATOM   1938  CD  PRO A 120      47.720  48.950  75.540  1.00  0.00           C  
ATOM   1939  HA  PRO A 120      45.200  50.830  75.380  1.00  0.00           H  
ATOM   1940  HB1 PRO A 120      44.950  48.590  74.740  1.00  0.00           H  
ATOM   1941  HB2 PRO A 120      44.590  48.250  76.490  1.00  0.00           H  
ATOM   1942  HG1 PRO A 120      46.840  47.620  77.020  1.00  0.00           H  
ATOM   1943  HG2 PRO A 120      46.670  47.030  75.360  1.00  0.00           H  
ATOM   1944  HD1 PRO A 120      48.650  48.800  76.120  1.00  0.00           H  
ATOM   1945  HD2 PRO A 120      47.970  48.990  74.460  1.00  0.00           H  
ATOM   1946  N   ASP A 121      45.790  50.230  78.530  1.00  0.00           N  
ATOM   1947  CA  ASP A 121      45.320  50.440  79.870  1.00  0.00           C  
ATOM   1948  C   ASP A 121      45.650  51.880  80.380  1.00  0.00           C  
ATOM   1949  O   ASP A 121      45.170  52.270  81.450  1.00  0.00           O  
ATOM   1950  CB  ASP A 121      45.980  49.550  80.920  1.00  0.00           C  
ATOM   1951  CG  ASP A 121      45.420  48.120  80.820  1.00  0.00           C  
ATOM   1952  OD1 ASP A 121      44.150  47.980  80.920  1.00  0.00           O  
ATOM   1953  OD2 ASP A 121      46.110  47.120  80.750  1.00  0.00           O1-
ATOM   1954  HN  ASP A 121      46.670  49.800  78.390  1.00  0.00           H  
ATOM   1955  HA  ASP A 121      44.260  50.270  80.000  1.00  0.00           H  
ATOM   1956  HB1 ASP A 121      45.900  50.010  81.930  1.00  0.00           H  
ATOM   1957  HB2 ASP A 121      47.080  49.470  80.840  1.00  0.00           H  
ATOM   1958  N   MET A 122      46.470  52.700  79.620  1.00  0.00           N  
ATOM   1959  CA  MET A 122      46.700  54.110  79.870  1.00  0.00           C  
ATOM   1960  C   MET A 122      47.500  54.370  81.200  1.00  0.00           C  
ATOM   1961  O   MET A 122      47.190  55.210  82.060  1.00  0.00           O  
ATOM   1962  CB  MET A 122      45.350  55.030  79.760  1.00  0.00           C  
ATOM   1963  CG  MET A 122      44.470  54.660  78.550  1.00  0.00           C  
ATOM   1964  SD  MET A 122      43.030  55.760  78.310  1.00  0.00           S  
ATOM   1965  CE  MET A 122      43.690  57.210  77.590  1.00  0.00           C  
ATOM   1966  HN  MET A 122      46.850  52.340  78.770  1.00  0.00           H  
ATOM   1967  HA  MET A 122      47.340  54.470  79.090  1.00  0.00           H  
ATOM   1968  HB1 MET A 122      45.510  56.130  79.860  1.00  0.00           H  
ATOM   1969  HB2 MET A 122      44.770  54.780  80.660  1.00  0.00           H  
ATOM   1970  HG1 MET A 122      44.110  53.620  78.710  1.00  0.00           H  
ATOM   1971  HG2 MET A 122      45.140  54.600  77.670  1.00  0.00           H  
ATOM   1972  HE1 MET A 122      42.850  57.600  76.970  1.00  0.00           H  
ATOM   1973  HE2 MET A 122      44.530  56.910  76.930  1.00  0.00           H  
ATOM   1974  HE3 MET A 122      44.070  57.960  78.310  1.00  0.00           H  
ATOM   1975  N   ASN A 123      48.520  53.600  81.340  1.00  0.00           N  
ATOM   1976  CA  ASN A 123      49.400  53.830  82.500  1.00  0.00           C  
ATOM   1977  C   ASN A 123      50.790  53.570  82.170  1.00  0.00           C  
ATOM   1978  O   ASN A 123      51.570  53.360  83.030  1.00  0.00           O  
ATOM   1979  CB  ASN A 123      48.940  53.000  83.740  1.00  0.00           C  
ATOM   1980  CG  ASN A 123      48.540  51.500  83.400  1.00  0.00           C  
ATOM   1981  ND2 ASN A 123      47.860  50.840  84.370  1.00  0.00           N  
ATOM   1982  OD1 ASN A 123      48.850  51.070  82.280  1.00  0.00           O  
ATOM   1983  HN  ASN A 123      48.680  52.930  80.630  1.00  0.00           H  
ATOM   1984  HA  ASN A 123      49.460  54.890  82.720  1.00  0.00           H  
ATOM   1985  HB1 ASN A 123      48.020  53.490  84.120  1.00  0.00           H  
ATOM   1986  HB2 ASN A 123      49.700  52.970  84.550  1.00  0.00           H  
ATOM   1987 1HD2 ASN A 123      47.730  49.870  84.170  1.00  0.00           H  
ATOM   1988 2HD2 ASN A 123      47.830  51.290  85.270  1.00  0.00           H  
ATOM   1989  N   ASN A 124      51.150  53.580  80.860  1.00  0.00           N  
ATOM   1990  CA  ASN A 124      52.480  53.430  80.420  1.00  0.00           C  
ATOM   1991  C   ASN A 124      52.940  52.010  80.300  1.00  0.00           C  
ATOM   1992  O   ASN A 124      54.140  51.580  80.390  1.00  0.00           O  
ATOM   1993  CB  ASN A 124      53.500  54.400  81.060  1.00  0.00           C  
ATOM   1994  CG  ASN A 124      53.080  55.860  80.770  1.00  0.00           C  
ATOM   1995  ND2 ASN A 124      52.470  56.610  81.690  1.00  0.00           N  
ATOM   1996  OD1 ASN A 124      53.200  56.280  79.620  1.00  0.00           O  
ATOM   1997  HN  ASN A 124      50.440  53.530  80.160  1.00  0.00           H  
ATOM   1998  HA  ASN A 124      52.570  53.790  79.400  1.00  0.00           H  
ATOM   1999  HB1 ASN A 124      54.540  54.310  80.680  1.00  0.00           H  
ATOM   2000  HB2 ASN A 124      53.560  54.110  82.150  1.00  0.00           H  
ATOM   2001 1HD2 ASN A 124      52.150  57.520  81.450  1.00  0.00           H  
ATOM   2002 2HD2 ASN A 124      52.380  56.320  82.650  1.00  0.00           H  
ATOM   2003  N   SER A 125      51.950  51.040  80.180  1.00  0.00           N  
ATOM   2004  CA  SER A 125      52.080  49.570  80.190  1.00  0.00           C  
ATOM   2005  C   SER A 125      52.990  49.070  79.070  1.00  0.00           C  
ATOM   2006  O   SER A 125      53.860  48.240  79.390  1.00  0.00           O  
ATOM   2007  CB  SER A 125      50.670  48.890  80.280  1.00  0.00           C  
ATOM   2008  OG  SER A 125      49.860  49.180  79.180  1.00  0.00           O  
ATOM   2009  HN  SER A 125      50.990  51.330  80.120  1.00  0.00           H  
ATOM   2010  HA  SER A 125      52.610  49.380  81.110  1.00  0.00           H  
ATOM   2011  HB1 SER A 125      50.210  49.150  81.250  1.00  0.00           H  
ATOM   2012  HB2 SER A 125      51.040  47.840  80.320  1.00  0.00           H  
ATOM   2013  HG1 SER A 125      49.620  50.110  79.190  1.00  0.00           H  
ATOM   2014  N   PHE A 126      52.800  49.580  77.830  1.00  0.00           N  
ATOM   2015  CA  PHE A 126      53.540  49.060  76.680  1.00  0.00           C  
ATOM   2016  C   PHE A 126      53.080  47.670  76.170  1.00  0.00           C  
ATOM   2017  O   PHE A 126      53.870  46.900  75.570  1.00  0.00           O  
ATOM   2018  CB  PHE A 126      55.050  49.270  76.700  1.00  0.00           C  
ATOM   2019  CG  PHE A 126      55.260  50.730  76.710  1.00  0.00           C  
ATOM   2020  CD1 PHE A 126      54.900  51.530  75.630  1.00  0.00           C  
ATOM   2021  CD2 PHE A 126      55.910  51.380  77.750  1.00  0.00           C  
ATOM   2022  CE1 PHE A 126      55.230  52.890  75.630  1.00  0.00           C  
ATOM   2023  CE2 PHE A 126      56.170  52.740  77.840  1.00  0.00           C  
ATOM   2024  CZ  PHE A 126      55.900  53.450  76.710  1.00  0.00           C  
ATOM   2025  HN  PHE A 126      52.140  50.320  77.700  1.00  0.00           H  
ATOM   2026  HA  PHE A 126      53.130  49.640  75.870  1.00  0.00           H  
ATOM   2027  HB1 PHE A 126      55.540  48.950  75.760  1.00  0.00           H  
ATOM   2028  HB2 PHE A 126      55.570  48.730  77.530  1.00  0.00           H  
ATOM   2029  HD1 PHE A 126      54.480  50.990  74.790  1.00  0.00           H  
ATOM   2030  HD2 PHE A 126      56.180  50.700  78.550  1.00  0.00           H  
ATOM   2031  HE1 PHE A 126      54.870  53.490  74.800  1.00  0.00           H  
ATOM   2032  HE2 PHE A 126      56.640  53.230  78.680  1.00  0.00           H  
ATOM   2033  HZ  PHE A 126      56.250  54.450  76.530  1.00  0.00           H  
ATOM   2034  N   GLN A 127      51.830  47.340  76.410  1.00  0.00           N  
ATOM   2035  CA  GLN A 127      51.240  46.060  75.950  1.00  0.00           C  
ATOM   2036  C   GLN A 127      50.680  46.030  74.560  1.00  0.00           C  
ATOM   2037  O   GLN A 127      49.460  46.050  74.410  1.00  0.00           O  
ATOM   2038  CB  GLN A 127      50.110  45.700  76.860  1.00  0.00           C  
ATOM   2039  CG  GLN A 127      50.470  45.370  78.320  1.00  0.00           C  
ATOM   2040  CD  GLN A 127      49.250  45.390  79.300  1.00  0.00           C  
ATOM   2041  NE2 GLN A 127      48.760  46.650  79.690  1.00  0.00           N  
ATOM   2042  OE1 GLN A 127      48.580  44.390  79.650  1.00  0.00           O  
ATOM   2043  HN  GLN A 127      51.120  47.900  76.830  1.00  0.00           H  
ATOM   2044  HA  GLN A 127      51.940  45.240  76.050  1.00  0.00           H  
ATOM   2045  HB1 GLN A 127      49.360  44.950  76.510  1.00  0.00           H  
ATOM   2046  HB2 GLN A 127      49.470  46.610  76.890  1.00  0.00           H  
ATOM   2047  HG1 GLN A 127      51.110  46.220  78.650  1.00  0.00           H  
ATOM   2048  HG2 GLN A 127      50.950  44.380  78.420  1.00  0.00           H  
ATOM   2049 1HE2 GLN A 127      47.900  46.800  80.180  1.00  0.00           H  
ATOM   2050 2HE2 GLN A 127      49.380  47.430  79.580  1.00  0.00           H  
ATOM   2051  N   ILE A 128      51.520  45.950  73.510  1.00  0.00           N  
ATOM   2052  CA  ILE A 128      51.140  46.000  72.080  1.00  0.00           C  
ATOM   2053  C   ILE A 128      50.180  44.940  71.560  1.00  0.00           C  
ATOM   2054  O   ILE A 128      49.230  45.200  70.860  1.00  0.00           O  
ATOM   2055  CB  ILE A 128      52.370  46.260  71.220  1.00  0.00           C  
ATOM   2056  CG1 ILE A 128      52.990  47.710  71.370  1.00  0.00           C  
ATOM   2057  CG2 ILE A 128      52.150  45.940  69.730  1.00  0.00           C  
ATOM   2058  CD  ILE A 128      54.440  47.670  71.120  1.00  0.00           C  
ATOM   2059  HN  ILE A 128      52.500  45.890  73.660  1.00  0.00           H  
ATOM   2060  HA  ILE A 128      50.540  46.900  71.940  1.00  0.00           H  
ATOM   2061  HB  ILE A 128      53.150  45.600  71.660  1.00  0.00           H  
ATOM   2062 1HG1 ILE A 128      53.010  48.120  72.410  1.00  0.00           H  
ATOM   2063 2HG1 ILE A 128      52.410  48.490  70.840  1.00  0.00           H  
ATOM   2064 1HG2 ILE A 128      53.020  46.270  69.110  1.00  0.00           H  
ATOM   2065 2HG2 ILE A 128      51.230  46.330  69.250  1.00  0.00           H  
ATOM   2066 3HG2 ILE A 128      52.060  44.840  69.590  1.00  0.00           H  
ATOM   2067  HD1 ILE A 128      54.920  48.620  71.450  1.00  0.00           H  
ATOM   2068  HD2 ILE A 128      54.620  47.680  70.030  1.00  0.00           H  
ATOM   2069  HD3 ILE A 128      54.880  46.860  71.760  1.00  0.00           H  
ATOM   2070  N   ASN A 129      50.360  43.700  71.910  1.00  0.00           N  
ATOM   2071  CA  ASN A 129      49.400  42.640  71.540  1.00  0.00           C  
ATOM   2072  C   ASN A 129      48.000  42.880  72.040  1.00  0.00           C  
ATOM   2073  O   ASN A 129      47.030  42.680  71.300  1.00  0.00           O  
ATOM   2074  CB  ASN A 129      49.900  41.210  71.840  1.00  0.00           C  
ATOM   2075  CG  ASN A 129      51.180  40.830  71.140  1.00  0.00           C  
ATOM   2076  ND2 ASN A 129      52.270  40.650  71.940  1.00  0.00           N  
ATOM   2077  OD1 ASN A 129      51.090  40.590  69.940  1.00  0.00           O  
ATOM   2078  HN  ASN A 129      51.110  43.480  72.540  1.00  0.00           H  
ATOM   2079  HA  ASN A 129      49.310  42.720  70.460  1.00  0.00           H  
ATOM   2080  HB1 ASN A 129      49.080  40.560  71.470  1.00  0.00           H  
ATOM   2081  HB2 ASN A 129      50.050  41.160  72.940  1.00  0.00           H  
ATOM   2082 1HD2 ASN A 129      53.080  40.150  71.640  1.00  0.00           H  
ATOM   2083 2HD2 ASN A 129      52.140  40.740  72.930  1.00  0.00           H  
ATOM   2084  N   LYS A 130      47.810  43.350  73.270  1.00  0.00           N  
ATOM   2085  CA  LYS A 130      46.470  43.620  73.810  1.00  0.00           C  
ATOM   2086  C   LYS A 130      45.970  44.860  73.080  1.00  0.00           C  
ATOM   2087  O   LYS A 130      44.780  44.900  72.700  1.00  0.00           O  
ATOM   2088  CB  LYS A 130      46.470  43.780  75.360  1.00  0.00           C  
ATOM   2089  CG  LYS A 130      45.350  44.550  76.080  1.00  0.00           C  
ATOM   2090  CD  LYS A 130      45.580  44.660  77.610  1.00  0.00           C  
ATOM   2091  CE  LYS A 130      44.290  45.010  78.390  1.00  0.00           C  
ATOM   2092  NZ  LYS A 130      44.710  45.130  79.800  1.00  0.00           N1+
ATOM   2093  HN  LYS A 130      48.520  43.560  73.940  1.00  0.00           H  
ATOM   2094  HA  LYS A 130      45.890  42.740  73.550  1.00  0.00           H  
ATOM   2095  HB1 LYS A 130      47.440  44.270  75.590  1.00  0.00           H  
ATOM   2096  HB2 LYS A 130      46.640  42.760  75.790  1.00  0.00           H  
ATOM   2097  HG1 LYS A 130      44.430  43.990  75.810  1.00  0.00           H  
ATOM   2098  HG2 LYS A 130      45.240  45.590  75.720  1.00  0.00           H  
ATOM   2099  HD1 LYS A 130      46.340  45.460  77.750  1.00  0.00           H  
ATOM   2100  HD2 LYS A 130      45.980  43.690  77.960  1.00  0.00           H  
ATOM   2101  HE1 LYS A 130      43.490  44.270  78.220  1.00  0.00           H  
ATOM   2102  HE2 LYS A 130      43.970  46.040  78.110  1.00  0.00           H  
ATOM   2103  HZ1 LYS A 130      43.830  44.850  80.280  1.00  0.00           H  
ATOM   2104  HZ2 LYS A 130      44.970  46.100  80.070  1.00  0.00           H  
ATOM   2105  HZ3 LYS A 130      45.430  44.460  80.110  1.00  0.00           H  
ATOM   2106  N   GLY A 131      46.780  45.850  72.760  1.00  0.00           N  
ATOM   2107  CA  GLY A 131      46.410  46.990  72.030  1.00  0.00           C  
ATOM   2108  C   GLY A 131      45.920  46.760  70.620  1.00  0.00           C  
ATOM   2109  O   GLY A 131      44.940  47.310  70.240  1.00  0.00           O  
ATOM   2110  HN  GLY A 131      47.730  45.810  73.060  1.00  0.00           H  
ATOM   2111  HA1 GLY A 131      47.280  47.630  72.040  1.00  0.00           H  
ATOM   2112  HA2 GLY A 131      45.590  47.560  72.470  1.00  0.00           H  
ATOM   2113  N   LEU A 132      46.580  45.880  69.910  1.00  0.00           N  
ATOM   2114  CA  LEU A 132      46.200  45.330  68.620  1.00  0.00           C  
ATOM   2115  C   LEU A 132      44.860  44.520  68.710  1.00  0.00           C  
ATOM   2116  O   LEU A 132      43.910  44.780  67.990  1.00  0.00           O  
ATOM   2117  CB  LEU A 132      47.230  44.330  68.020  1.00  0.00           C  
ATOM   2118  CG  LEU A 132      48.490  44.990  67.500  1.00  0.00           C  
ATOM   2119  CD1 LEU A 132      49.440  43.990  66.970  1.00  0.00           C  
ATOM   2120  CD2 LEU A 132      48.140  45.920  66.360  1.00  0.00           C  
ATOM   2121  HN  LEU A 132      47.410  45.420  70.220  1.00  0.00           H  
ATOM   2122  HA  LEU A 132      46.120  46.190  67.980  1.00  0.00           H  
ATOM   2123  HB1 LEU A 132      46.770  43.770  67.190  1.00  0.00           H  
ATOM   2124  HB2 LEU A 132      47.420  43.560  68.800  1.00  0.00           H  
ATOM   2125  HG  LEU A 132      48.950  45.530  68.360  1.00  0.00           H  
ATOM   2126 1HD1 LEU A 132      48.940  43.150  66.430  1.00  0.00           H  
ATOM   2127 2HD1 LEU A 132      49.930  43.420  67.790  1.00  0.00           H  
ATOM   2128 3HD1 LEU A 132      50.140  44.540  66.310  1.00  0.00           H  
ATOM   2129 1HD2 LEU A 132      47.500  45.390  65.620  1.00  0.00           H  
ATOM   2130 2HD2 LEU A 132      48.990  46.340  65.780  1.00  0.00           H  
ATOM   2131 3HD2 LEU A 132      47.640  46.860  66.670  1.00  0.00           H  
ATOM   2132  N   ARG A 133      44.740  43.650  69.740  1.00  0.00           N  
ATOM   2133  CA  ARG A 133      43.520  42.930  69.990  1.00  0.00           C  
ATOM   2134  C   ARG A 133      42.280  43.790  70.180  1.00  0.00           C  
ATOM   2135  O   ARG A 133      41.190  43.620  69.610  1.00  0.00           O  
ATOM   2136  CB  ARG A 133      43.630  41.930  71.180  1.00  0.00           C  
ATOM   2137  CG  ARG A 133      44.540  40.700  70.810  1.00  0.00           C  
ATOM   2138  CD  ARG A 133      45.030  39.890  72.030  1.00  0.00           C  
ATOM   2139  NE  ARG A 133      43.770  39.150  72.410  1.00  0.00           N  
ATOM   2140  CZ  ARG A 133      43.410  38.020  71.780  1.00  0.00           C  
ATOM   2141  NH1 ARG A 133      44.100  37.460  70.790  1.00  0.00           N1+
ATOM   2142  NH2 ARG A 133      42.210  37.430  72.040  1.00  0.00           N  
ATOM   2143  HN  ARG A 133      45.450  43.440  70.430  1.00  0.00           H  
ATOM   2144  HA  ARG A 133      43.300  42.260  69.170  1.00  0.00           H  
ATOM   2145  HB1 ARG A 133      42.700  41.410  71.470  1.00  0.00           H  
ATOM   2146  HB2 ARG A 133      44.110  42.530  71.970  1.00  0.00           H  
ATOM   2147  HG1 ARG A 133      45.460  41.100  70.330  1.00  0.00           H  
ATOM   2148  HG2 ARG A 133      43.900  40.180  70.060  1.00  0.00           H  
ATOM   2149  HD1 ARG A 133      45.550  40.490  72.810  1.00  0.00           H  
ATOM   2150  HD2 ARG A 133      45.780  39.130  71.710  1.00  0.00           H  
ATOM   2151  HE  ARG A 133      43.280  39.400  73.240  1.00  0.00           H  
ATOM   2152 1HH1 ARG A 133      45.030  37.740  70.530  1.00  0.00           H  
ATOM   2153 2HH1 ARG A 133      43.590  36.860  70.170  1.00  0.00           H  
ATOM   2154 1HH2 ARG A 133      41.900  36.740  71.400  1.00  0.00           H  
ATOM   2155 2HH2 ARG A 133      41.680  37.940  72.720  1.00  0.00           H  
ATOM   2156  N   ILE A 134      42.390  44.800  71.050  1.00  0.00           N  
ATOM   2157  CA  ILE A 134      41.310  45.650  71.550  1.00  0.00           C  
ATOM   2158  C   ILE A 134      40.920  46.580  70.400  1.00  0.00           C  
ATOM   2159  O   ILE A 134      39.750  46.740  70.150  1.00  0.00           O  
ATOM   2160  CB  ILE A 134      41.660  46.490  72.810  1.00  0.00           C  
ATOM   2161  CG1 ILE A 134      41.640  45.480  74.040  1.00  0.00           C  
ATOM   2162  CG2 ILE A 134      40.680  47.670  72.960  1.00  0.00           C  
ATOM   2163  CD  ILE A 134      42.190  46.100  75.370  1.00  0.00           C  
ATOM   2164  HN  ILE A 134      43.290  44.960  71.450  1.00  0.00           H  
ATOM   2165  HA  ILE A 134      40.410  45.070  71.710  1.00  0.00           H  
ATOM   2166  HB  ILE A 134      42.690  46.910  72.700  1.00  0.00           H  
ATOM   2167 1HG1 ILE A 134      42.080  44.490  73.790  1.00  0.00           H  
ATOM   2168 2HG1 ILE A 134      40.560  45.390  74.280  1.00  0.00           H  
ATOM   2169 1HG2 ILE A 134      39.640  47.410  72.670  1.00  0.00           H  
ATOM   2170 2HG2 ILE A 134      41.000  48.610  72.460  1.00  0.00           H  
ATOM   2171 3HG2 ILE A 134      40.550  48.160  73.950  1.00  0.00           H  
ATOM   2172  HD1 ILE A 134      42.210  45.400  76.230  1.00  0.00           H  
ATOM   2173  HD2 ILE A 134      41.610  46.990  75.720  1.00  0.00           H  
ATOM   2174  HD3 ILE A 134      43.230  46.400  75.110  1.00  0.00           H  
ATOM   2175  N   SER A 135      41.930  47.190  69.700  1.00  0.00           N  
ATOM   2176  CA  SER A 135      41.750  48.120  68.590  1.00  0.00           C  
ATOM   2177  C   SER A 135      40.970  47.480  67.480  1.00  0.00           C  
ATOM   2178  O   SER A 135      40.030  48.020  66.950  1.00  0.00           O  
ATOM   2179  CB  SER A 135      43.010  48.840  67.860  1.00  0.00           C  
ATOM   2180  OG  SER A 135      43.760  49.660  68.740  1.00  0.00           O  
ATOM   2181  HN  SER A 135      42.850  46.980  70.020  1.00  0.00           H  
ATOM   2182  HA  SER A 135      41.230  48.970  69.000  1.00  0.00           H  
ATOM   2183  HB1 SER A 135      42.620  49.410  66.980  1.00  0.00           H  
ATOM   2184  HB2 SER A 135      43.640  48.000  67.500  1.00  0.00           H  
ATOM   2185  HG1 SER A 135      44.150  49.090  69.400  1.00  0.00           H  
ATOM   2186  N   ARG A 136      41.390  46.250  67.060  1.00  0.00           N  
ATOM   2187  CA  ARG A 136      40.710  45.520  66.040  1.00  0.00           C  
ATOM   2188  C   ARG A 136      39.380  45.090  66.500  1.00  0.00           C  
ATOM   2189  O   ARG A 136      38.460  45.090  65.750  1.00  0.00           O  
ATOM   2190  CB  ARG A 136      41.600  44.330  65.680  1.00  0.00           C  
ATOM   2191  CG  ARG A 136      41.020  43.450  64.560  1.00  0.00           C  
ATOM   2192  CD  ARG A 136      42.030  42.600  63.800  1.00  0.00           C  
ATOM   2193  NE  ARG A 136      41.210  42.010  62.720  1.00  0.00           N  
ATOM   2194  CZ  ARG A 136      40.980  42.510  61.560  1.00  0.00           C  
ATOM   2195  NH1 ARG A 136      41.690  43.500  61.050  1.00  0.00           N1+
ATOM   2196  NH2 ARG A 136      40.020  41.960  60.800  1.00  0.00           N  
ATOM   2197  HN  ARG A 136      42.180  45.850  67.520  1.00  0.00           H  
ATOM   2198  HA  ARG A 136      40.550  46.130  65.170  1.00  0.00           H  
ATOM   2199  HB1 ARG A 136      41.970  43.730  66.540  1.00  0.00           H  
ATOM   2200  HB2 ARG A 136      42.520  44.850  65.330  1.00  0.00           H  
ATOM   2201  HG1 ARG A 136      40.680  44.170  63.780  1.00  0.00           H  
ATOM   2202  HG2 ARG A 136      40.220  42.790  64.940  1.00  0.00           H  
ATOM   2203  HD1 ARG A 136      42.600  41.850  64.390  1.00  0.00           H  
ATOM   2204  HD2 ARG A 136      42.800  43.240  63.330  1.00  0.00           H  
ATOM   2205  HE  ARG A 136      40.620  41.240  62.940  1.00  0.00           H  
ATOM   2206 1HH1 ARG A 136      42.430  43.870  61.610  1.00  0.00           H  
ATOM   2207 2HH1 ARG A 136      41.470  43.800  60.120  1.00  0.00           H  
ATOM   2208 1HH2 ARG A 136      39.530  41.190  61.210  1.00  0.00           H  
ATOM   2209 2HH2 ARG A 136      40.050  42.080  59.810  1.00  0.00           H  
ATOM   2210  N   GLU A 137      39.130  44.630  67.750  1.00  0.00           N  
ATOM   2211  CA  GLU A 137      37.800  44.310  68.280  1.00  0.00           C  
ATOM   2212  C   GLU A 137      36.890  45.490  68.160  1.00  0.00           C  
ATOM   2213  O   GLU A 137      35.770  45.390  67.720  1.00  0.00           O  
ATOM   2214  CB  GLU A 137      37.980  43.740  69.740  1.00  0.00           C  
ATOM   2215  CG  GLU A 137      36.680  43.120  70.230  1.00  0.00           C  
ATOM   2216  CD  GLU A 137      36.640  42.840  71.750  1.00  0.00           C  
ATOM   2217  OE1 GLU A 137      37.530  43.370  72.460  1.00  0.00           O  
ATOM   2218  OE2 GLU A 137      35.730  42.170  72.190  1.00  0.00           O1-
ATOM   2219  HN  GLU A 137      39.920  44.560  68.360  1.00  0.00           H  
ATOM   2220  HA  GLU A 137      37.360  43.500  67.720  1.00  0.00           H  
ATOM   2221  HB1 GLU A 137      38.380  44.540  70.400  1.00  0.00           H  
ATOM   2222  HB2 GLU A 137      38.820  43.030  69.650  1.00  0.00           H  
ATOM   2223  HG1 GLU A 137      36.520  42.220  69.600  1.00  0.00           H  
ATOM   2224  HG2 GLU A 137      35.830  43.780  69.940  1.00  0.00           H  
ATOM   2225  N   MET A 138      37.400  46.730  68.620  1.00  0.00           N  
ATOM   2226  CA  MET A 138      36.630  47.920  68.540  1.00  0.00           C  
ATOM   2227  C   MET A 138      36.300  48.330  67.090  1.00  0.00           C  
ATOM   2228  O   MET A 138      35.160  48.630  66.710  1.00  0.00           O  
ATOM   2229  CB  MET A 138      37.510  49.030  69.150  1.00  0.00           C  
ATOM   2230  CG  MET A 138      36.920  50.450  69.050  1.00  0.00           C  
ATOM   2231  SD  MET A 138      37.800  51.670  70.100  1.00  0.00           S  
ATOM   2232  CE  MET A 138      39.430  51.660  69.230  1.00  0.00           C  
ATOM   2233  HN  MET A 138      38.290  46.700  69.070  1.00  0.00           H  
ATOM   2234  HA  MET A 138      35.740  47.690  69.110  1.00  0.00           H  
ATOM   2235  HB1 MET A 138      38.550  48.990  68.780  1.00  0.00           H  
ATOM   2236  HB2 MET A 138      37.570  48.840  70.250  1.00  0.00           H  
ATOM   2237  HG1 MET A 138      35.830  50.400  69.210  1.00  0.00           H  
ATOM   2238  HG2 MET A 138      37.020  50.760  67.980  1.00  0.00           H  
ATOM   2239  HE1 MET A 138      39.850  50.640  69.100  1.00  0.00           H  
ATOM   2240  HE2 MET A 138      40.230  52.220  69.740  1.00  0.00           H  
ATOM   2241  HE3 MET A 138      39.360  52.110  68.220  1.00  0.00           H  
ATOM   2242  N   PHE A 139      37.290  48.220  66.190  1.00  0.00           N  
ATOM   2243  CA  PHE A 139      37.080  48.400  64.740  1.00  0.00           C  
ATOM   2244  C   PHE A 139      36.140  47.420  64.020  1.00  0.00           C  
ATOM   2245  O   PHE A 139      35.370  47.880  63.160  1.00  0.00           O  
ATOM   2246  CB  PHE A 139      38.390  48.270  63.880  1.00  0.00           C  
ATOM   2247  CG  PHE A 139      39.320  49.420  64.000  1.00  0.00           C  
ATOM   2248  CD1 PHE A 139      39.150  50.550  64.830  1.00  0.00           C  
ATOM   2249  CD2 PHE A 139      40.500  49.410  63.260  1.00  0.00           C  
ATOM   2250  CE1 PHE A 139      40.070  51.610  64.810  1.00  0.00           C  
ATOM   2251  CE2 PHE A 139      41.370  50.480  63.160  1.00  0.00           C  
ATOM   2252  CZ  PHE A 139      41.160  51.610  64.000  1.00  0.00           C  
ATOM   2253  HN  PHE A 139      38.220  47.920  66.380  1.00  0.00           H  
ATOM   2254  HA  PHE A 139      36.700  49.380  64.530  1.00  0.00           H  
ATOM   2255  HB1 PHE A 139      38.220  48.140  62.800  1.00  0.00           H  
ATOM   2256  HB2 PHE A 139      38.850  47.310  64.210  1.00  0.00           H  
ATOM   2257  HD1 PHE A 139      38.270  50.600  65.450  1.00  0.00           H  
ATOM   2258  HD2 PHE A 139      40.710  48.500  62.720  1.00  0.00           H  
ATOM   2259  HE1 PHE A 139      39.990  52.470  65.480  1.00  0.00           H  
ATOM   2260  HE2 PHE A 139      42.210  50.520  62.490  1.00  0.00           H  
ATOM   2261  HZ  PHE A 139      41.790  52.480  63.880  1.00  0.00           H  
ATOM   2262  N   ILE A 140      36.240  46.070  64.280  1.00  0.00           N  
ATOM   2263  CA  ILE A 140      35.450  45.080  63.520  1.00  0.00           C  
ATOM   2264  C   ILE A 140      34.000  45.220  64.010  1.00  0.00           C  
ATOM   2265  O   ILE A 140      33.020  44.940  63.330  1.00  0.00           O  
ATOM   2266  CB  ILE A 140      35.950  43.700  63.660  1.00  0.00           C  
ATOM   2267  CG1 ILE A 140      35.960  43.190  65.100  1.00  0.00           C  
ATOM   2268  CG2 ILE A 140      37.390  43.670  63.090  1.00  0.00           C  
ATOM   2269  CD  ILE A 140      34.770  42.290  65.510  1.00  0.00           C  
ATOM   2270  HN  ILE A 140      36.960  45.680  64.870  1.00  0.00           H  
ATOM   2271  HA  ILE A 140      35.530  45.290  62.460  1.00  0.00           H  
ATOM   2272  HB  ILE A 140      35.320  43.030  63.030  1.00  0.00           H  
ATOM   2273 1HG1 ILE A 140      36.200  44.010  65.820  1.00  0.00           H  
ATOM   2274 2HG1 ILE A 140      36.790  42.460  65.070  1.00  0.00           H  
ATOM   2275 1HG2 ILE A 140      37.740  42.640  62.880  1.00  0.00           H  
ATOM   2276 2HG2 ILE A 140      38.160  44.150  63.720  1.00  0.00           H  
ATOM   2277 3HG2 ILE A 140      37.330  44.240  62.130  1.00  0.00           H  
ATOM   2278  HD1 ILE A 140      33.810  42.850  65.640  1.00  0.00           H  
ATOM   2279  HD2 ILE A 140      35.060  41.900  66.510  1.00  0.00           H  
ATOM   2280  HD3 ILE A 140      34.640  41.410  64.860  1.00  0.00           H  
ATOM   2281  N   ARG A 141      33.800  45.780  65.260  1.00  0.00           N  
ATOM   2282  CA  ARG A 141      32.470  46.300  65.710  1.00  0.00           C  
ATOM   2283  C   ARG A 141      32.100  47.610  64.890  1.00  0.00           C  
ATOM   2284  O   ARG A 141      30.950  47.700  64.480  1.00  0.00           O  
ATOM   2285  CB  ARG A 141      32.400  46.530  67.230  1.00  0.00           C  
ATOM   2286  CG  ARG A 141      32.290  45.210  68.080  1.00  0.00           C  
ATOM   2287  CD  ARG A 141      32.490  45.310  69.590  1.00  0.00           C  
ATOM   2288  NE  ARG A 141      32.190  43.960  70.230  1.00  0.00           N  
ATOM   2289  CZ  ARG A 141      31.020  43.630  70.850  1.00  0.00           C  
ATOM   2290  NH1 ARG A 141      31.020  42.480  71.480  1.00  0.00           N1+
ATOM   2291  NH2 ARG A 141      30.000  44.470  70.990  1.00  0.00           N  
ATOM   2292  HN  ARG A 141      34.560  45.910  65.880  1.00  0.00           H  
ATOM   2293  HA  ARG A 141      31.760  45.520  65.490  1.00  0.00           H  
ATOM   2294  HB1 ARG A 141      31.460  47.090  67.460  1.00  0.00           H  
ATOM   2295  HB2 ARG A 141      33.190  47.260  67.500  1.00  0.00           H  
ATOM   2296  HG1 ARG A 141      32.890  44.360  67.690  1.00  0.00           H  
ATOM   2297  HG2 ARG A 141      31.240  44.870  68.020  1.00  0.00           H  
ATOM   2298  HD1 ARG A 141      31.890  46.080  70.120  1.00  0.00           H  
ATOM   2299  HD2 ARG A 141      33.580  45.490  69.710  1.00  0.00           H  
ATOM   2300  HE  ARG A 141      32.920  43.280  70.290  1.00  0.00           H  
ATOM   2301 1HH1 ARG A 141      30.120  42.060  71.620  1.00  0.00           H  
ATOM   2302 2HH1 ARG A 141      31.870  41.960  71.440  1.00  0.00           H  
ATOM   2303 1HH2 ARG A 141      30.160  45.460  70.980  1.00  0.00           H  
ATOM   2304 2HH2 ARG A 141      29.340  44.090  71.640  1.00  0.00           H  
ATOM   2305  N   LEU A 142      32.970  48.640  64.790  1.00  0.00           N  
ATOM   2306  CA  LEU A 142      32.620  49.920  64.260  1.00  0.00           C  
ATOM   2307  C   LEU A 142      32.220  49.980  62.790  1.00  0.00           C  
ATOM   2308  O   LEU A 142      31.160  50.600  62.490  1.00  0.00           O  
ATOM   2309  CB  LEU A 142      33.840  50.870  64.600  1.00  0.00           C  
ATOM   2310  CG  LEU A 142      33.920  51.350  66.060  1.00  0.00           C  
ATOM   2311  CD1 LEU A 142      35.250  52.120  66.280  1.00  0.00           C  
ATOM   2312  CD2 LEU A 142      32.780  52.270  66.450  1.00  0.00           C  
ATOM   2313  HN  LEU A 142      33.870  48.540  65.200  1.00  0.00           H  
ATOM   2314  HA  LEU A 142      31.790  50.310  64.810  1.00  0.00           H  
ATOM   2315  HB1 LEU A 142      33.530  51.820  64.110  1.00  0.00           H  
ATOM   2316  HB2 LEU A 142      34.820  50.480  64.250  1.00  0.00           H  
ATOM   2317  HG  LEU A 142      33.910  50.520  66.800  1.00  0.00           H  
ATOM   2318 1HD1 LEU A 142      35.370  52.890  65.480  1.00  0.00           H  
ATOM   2319 2HD1 LEU A 142      36.120  51.440  66.210  1.00  0.00           H  
ATOM   2320 3HD1 LEU A 142      35.220  52.630  67.270  1.00  0.00           H  
ATOM   2321 1HD2 LEU A 142      31.810  51.710  66.470  1.00  0.00           H  
ATOM   2322 2HD2 LEU A 142      32.650  52.970  65.600  1.00  0.00           H  
ATOM   2323 3HD2 LEU A 142      32.910  52.940  67.330  1.00  0.00           H  
ATOM   2324  N   VAL A 143      32.840  49.100  61.900  1.00  0.00           N  
ATOM   2325  CA  VAL A 143      32.460  49.040  60.490  1.00  0.00           C  
ATOM   2326  C   VAL A 143      31.050  48.480  60.200  1.00  0.00           C  
ATOM   2327  O   VAL A 143      30.450  48.750  59.140  1.00  0.00           O  
ATOM   2328  CB  VAL A 143      33.530  48.400  59.580  1.00  0.00           C  
ATOM   2329  CG1 VAL A 143      34.790  49.250  59.410  1.00  0.00           C  
ATOM   2330  CG2 VAL A 143      34.000  47.000  60.070  1.00  0.00           C  
ATOM   2331  HN  VAL A 143      33.540  48.470  62.240  1.00  0.00           H  
ATOM   2332  HA  VAL A 143      32.390  50.090  60.250  1.00  0.00           H  
ATOM   2333  HB  VAL A 143      33.010  48.260  58.610  1.00  0.00           H  
ATOM   2334 1HG1 VAL A 143      35.410  48.900  58.560  1.00  0.00           H  
ATOM   2335 2HG1 VAL A 143      35.390  49.240  60.340  1.00  0.00           H  
ATOM   2336 3HG1 VAL A 143      34.460  50.290  59.190  1.00  0.00           H  
ATOM   2337 1HG2 VAL A 143      33.120  46.420  60.400  1.00  0.00           H  
ATOM   2338 2HG2 VAL A 143      34.670  47.150  60.950  1.00  0.00           H  
ATOM   2339 3HG2 VAL A 143      34.690  46.480  59.380  1.00  0.00           H  
ATOM   2340  N   GLU A 144      30.440  47.730  61.100  1.00  0.00           N  
ATOM   2341  CA  GLU A 144      29.070  47.280  61.030  1.00  0.00           C  
ATOM   2342  C   GLU A 144      28.060  48.370  61.240  1.00  0.00           C  
ATOM   2343  O   GLU A 144      26.930  48.310  60.750  1.00  0.00           O  
ATOM   2344  CB  GLU A 144      28.740  46.150  62.110  1.00  0.00           C  
ATOM   2345  CG  GLU A 144      29.520  44.830  61.900  1.00  0.00           C  
ATOM   2346  CD  GLU A 144      28.900  43.530  62.510  1.00  0.00           C  
ATOM   2347  OE1 GLU A 144      27.670  43.300  62.370  1.00  0.00           O  
ATOM   2348  OE2 GLU A 144      29.680  42.780  63.100  1.00  0.00           O1-
ATOM   2349  HN  GLU A 144      30.820  47.550  62.000  1.00  0.00           H  
ATOM   2350  HA  GLU A 144      28.880  46.890  60.040  1.00  0.00           H  
ATOM   2351  HB1 GLU A 144      27.670  45.860  62.110  1.00  0.00           H  
ATOM   2352  HB2 GLU A 144      28.950  46.540  63.140  1.00  0.00           H  
ATOM   2353  HG1 GLU A 144      30.570  45.030  62.210  1.00  0.00           H  
ATOM   2354  HG2 GLU A 144      29.600  44.670  60.790  1.00  0.00           H  
ATOM   2355  N   LYS A 145      28.460  49.460  61.820  1.00  0.00           N  
ATOM   2356  CA  LYS A 145      27.580  50.630  61.960  1.00  0.00           C  
ATOM   2357  C   LYS A 145      27.700  51.700  60.800  1.00  0.00           C  
ATOM   2358  O   LYS A 145      26.650  52.200  60.360  1.00  0.00           O  
ATOM   2359  CB  LYS A 145      27.680  51.360  63.290  1.00  0.00           C  
ATOM   2360  CG  LYS A 145      26.920  50.540  64.370  1.00  0.00           C  
ATOM   2361  CD  LYS A 145      26.420  51.500  65.520  1.00  0.00           C  
ATOM   2362  CE  LYS A 145      26.140  50.810  66.910  1.00  0.00           C  
ATOM   2363  NZ  LYS A 145      24.860  50.200  66.840  1.00  0.00           N1+
ATOM   2364  HN  LYS A 145      29.410  49.590  62.100  1.00  0.00           H  
ATOM   2365  HA  LYS A 145      26.560  50.310  61.850  1.00  0.00           H  
ATOM   2366  HB1 LYS A 145      27.140  52.320  63.280  1.00  0.00           H  
ATOM   2367  HB2 LYS A 145      28.740  51.460  63.620  1.00  0.00           H  
ATOM   2368  HG1 LYS A 145      27.620  49.830  64.870  1.00  0.00           H  
ATOM   2369  HG2 LYS A 145      26.060  50.030  63.910  1.00  0.00           H  
ATOM   2370  HD1 LYS A 145      25.660  52.200  65.110  1.00  0.00           H  
ATOM   2371  HD2 LYS A 145      27.230  52.190  65.840  1.00  0.00           H  
ATOM   2372  HE1 LYS A 145      26.160  51.630  67.650  1.00  0.00           H  
ATOM   2373  HE2 LYS A 145      26.970  50.120  67.160  1.00  0.00           H  
ATOM   2374  HZ1 LYS A 145      24.250  50.560  66.090  1.00  0.00           H  
ATOM   2375  HZ2 LYS A 145      24.350  50.220  67.760  1.00  0.00           H  
ATOM   2376  HZ3 LYS A 145      25.090  49.200  66.680  1.00  0.00           H  
ATOM   2377  N   LEU A 146      28.980  52.100  60.530  1.00  0.00           N  
ATOM   2378  CA  LEU A 146      29.150  53.140  59.540  1.00  0.00           C  
ATOM   2379  C   LEU A 146      30.610  53.160  59.200  1.00  0.00           C  
ATOM   2380  O   LEU A 146      31.360  52.610  60.000  1.00  0.00           O  
ATOM   2381  CB  LEU A 146      28.680  54.570  60.000  1.00  0.00           C  
ATOM   2382  CG  LEU A 146      29.670  55.490  60.840  1.00  0.00           C  
ATOM   2383  CD1 LEU A 146      28.970  56.790  61.020  1.00  0.00           C  
ATOM   2384  CD2 LEU A 146      30.020  54.950  62.270  1.00  0.00           C  
ATOM   2385  HN  LEU A 146      29.750  51.620  60.950  1.00  0.00           H  
ATOM   2386  HA  LEU A 146      28.540  52.790  58.730  1.00  0.00           H  
ATOM   2387  HB1 LEU A 146      27.800  54.390  60.650  1.00  0.00           H  
ATOM   2388  HB2 LEU A 146      28.260  55.070  59.090  1.00  0.00           H  
ATOM   2389  HG  LEU A 146      30.640  55.740  60.360  1.00  0.00           H  
ATOM   2390 1HD1 LEU A 146      28.720  57.200  60.010  1.00  0.00           H  
ATOM   2391 2HD1 LEU A 146      29.660  57.520  61.500  1.00  0.00           H  
ATOM   2392 3HD1 LEU A 146      28.050  56.710  61.630  1.00  0.00           H  
ATOM   2393 1HD2 LEU A 146      30.920  55.430  62.690  1.00  0.00           H  
ATOM   2394 2HD2 LEU A 146      30.230  53.860  62.230  1.00  0.00           H  
ATOM   2395 3HD2 LEU A 146      29.170  55.100  62.960  1.00  0.00           H  
ATOM   2396  N   PRO A 147      31.100  53.690  58.090  1.00  0.00           N  
ATOM   2397  CA  PRO A 147      32.530  53.550  57.770  1.00  0.00           C  
ATOM   2398  C   PRO A 147      33.420  54.270  58.750  1.00  0.00           C  
ATOM   2399  O   PRO A 147      33.120  55.370  59.150  1.00  0.00           O  
ATOM   2400  CB  PRO A 147      32.620  54.150  56.320  1.00  0.00           C  
ATOM   2401  CG  PRO A 147      31.260  54.830  56.030  1.00  0.00           C  
ATOM   2402  CD  PRO A 147      30.360  53.970  56.900  1.00  0.00           C  
ATOM   2403  HA  PRO A 147      32.800  52.510  57.880  1.00  0.00           H  
ATOM   2404  HB1 PRO A 147      32.800  53.310  55.620  1.00  0.00           H  
ATOM   2405  HB2 PRO A 147      33.380  54.950  56.190  1.00  0.00           H  
ATOM   2406  HG1 PRO A 147      31.130  55.900  56.310  1.00  0.00           H  
ATOM   2407  HG2 PRO A 147      30.900  54.690  54.990  1.00  0.00           H  
ATOM   2408  HD1 PRO A 147      29.410  54.460  57.170  1.00  0.00           H  
ATOM   2409  HD2 PRO A 147      30.030  53.060  56.370  1.00  0.00           H  
ATOM   2410  N   ILE A 148      34.660  53.710  59.080  1.00  0.00           N  
ATOM   2411  CA  ILE A 148      35.820  54.230  59.870  1.00  0.00           C  
ATOM   2412  C   ILE A 148      36.930  54.560  58.860  1.00  0.00           C  
ATOM   2413  O   ILE A 148      37.300  53.850  57.960  1.00  0.00           O  
ATOM   2414  CB  ILE A 148      36.320  53.330  61.010  1.00  0.00           C  
ATOM   2415  CG1 ILE A 148      36.570  51.950  60.570  1.00  0.00           C  
ATOM   2416  CG2 ILE A 148      35.380  53.440  62.200  1.00  0.00           C  
ATOM   2417  CD  ILE A 148      37.630  51.210  61.430  1.00  0.00           C  
ATOM   2418  HN  ILE A 148      34.850  52.760  58.880  1.00  0.00           H  
ATOM   2419  HA  ILE A 148      35.500  55.190  60.240  1.00  0.00           H  
ATOM   2420  HB  ILE A 148      37.320  53.780  61.220  1.00  0.00           H  
ATOM   2421 1HG1 ILE A 148      36.950  51.950  59.520  1.00  0.00           H  
ATOM   2422 2HG1 ILE A 148      35.620  51.390  60.660  1.00  0.00           H  
ATOM   2423 1HG2 ILE A 148      34.330  53.140  61.970  1.00  0.00           H  
ATOM   2424 2HG2 ILE A 148      35.330  54.500  62.530  1.00  0.00           H  
ATOM   2425 3HG2 ILE A 148      35.770  52.790  63.010  1.00  0.00           H  
ATOM   2426  HD1 ILE A 148      37.580  51.330  62.540  1.00  0.00           H  
ATOM   2427  HD2 ILE A 148      38.650  51.610  61.250  1.00  0.00           H  
ATOM   2428  HD3 ILE A 148      37.680  50.120  61.250  1.00  0.00           H  
ATOM   2429  N   ALA A 149      37.610  55.770  59.010  1.00  0.00           N  
ATOM   2430  CA  ALA A 149      38.770  56.350  58.360  1.00  0.00           C  
ATOM   2431  C   ALA A 149      39.890  56.810  59.350  1.00  0.00           C  
ATOM   2432  O   ALA A 149      39.740  57.670  60.180  1.00  0.00           O  
ATOM   2433  CB  ALA A 149      38.370  57.480  57.380  1.00  0.00           C  
ATOM   2434  HN  ALA A 149      37.400  56.380  59.770  1.00  0.00           H  
ATOM   2435  HA  ALA A 149      39.250  55.560  57.790  1.00  0.00           H  
ATOM   2436  HB1 ALA A 149      38.110  58.320  58.070  1.00  0.00           H  
ATOM   2437  HB2 ALA A 149      37.580  57.260  56.640  1.00  0.00           H  
ATOM   2438  HB3 ALA A 149      39.310  57.620  56.820  1.00  0.00           H  
ATOM   2439  N   GLY A 150      41.080  56.270  59.220  1.00  0.00           N  
ATOM   2440  CA  GLY A 150      42.270  56.470  60.130  1.00  0.00           C  
ATOM   2441  C   GLY A 150      43.310  57.300  59.540  1.00  0.00           C  
ATOM   2442  O   GLY A 150      43.270  57.730  58.410  1.00  0.00           O  
ATOM   2443  HN  GLY A 150      41.330  55.670  58.480  1.00  0.00           H  
ATOM   2444  HA1 GLY A 150      42.700  55.490  60.260  1.00  0.00           H  
ATOM   2445  HA2 GLY A 150      42.010  56.970  61.050  1.00  0.00           H  
ATOM   2446  N   GLU A 151      44.370  57.510  60.330  1.00  0.00           N  
ATOM   2447  CA  GLU A 151      45.610  58.120  59.870  1.00  0.00           C  
ATOM   2448  C   GLU A 151      46.890  57.310  60.240  1.00  0.00           C  
ATOM   2449  O   GLU A 151      47.100  57.020  61.410  1.00  0.00           O  
ATOM   2450  CB  GLU A 151      45.670  59.660  60.310  1.00  0.00           C  
ATOM   2451  CG  GLU A 151      46.970  60.500  60.070  1.00  0.00           C  
ATOM   2452  CD  GLU A 151      46.970  61.920  60.580  1.00  0.00           C  
ATOM   2453  OE1 GLU A 151      47.920  62.160  61.380  1.00  0.00           O  
ATOM   2454  OE2 GLU A 151      46.080  62.760  60.330  1.00  0.00           O1-
ATOM   2455  HN  GLU A 151      44.400  57.100  61.250  1.00  0.00           H  
ATOM   2456  HA  GLU A 151      45.630  58.120  58.800  1.00  0.00           H  
ATOM   2457  HB1 GLU A 151      45.500  59.700  61.410  1.00  0.00           H  
ATOM   2458  HB2 GLU A 151      44.780  60.080  59.790  1.00  0.00           H  
ATOM   2459  HG1 GLU A 151      47.250  60.480  59.010  1.00  0.00           H  
ATOM   2460  HG2 GLU A 151      47.790  59.960  60.590  1.00  0.00           H  
ATOM   2461  N   MET A 152      47.630  56.910  59.180  1.00  0.00           N  
ATOM   2462  CA  MET A 152      48.640  55.910  59.380  1.00  0.00           C  
ATOM   2463  C   MET A 152      50.060  56.450  59.700  1.00  0.00           C  
ATOM   2464  O   MET A 152      50.600  57.200  58.860  1.00  0.00           O  
ATOM   2465  CB  MET A 152      48.750  54.870  58.220  1.00  0.00           C  
ATOM   2466  CG  MET A 152      47.620  53.850  58.030  1.00  0.00           C  
ATOM   2467  SD  MET A 152      45.860  54.340  57.740  1.00  0.00           S  
ATOM   2468  CE  MET A 152      46.050  55.260  56.190  1.00  0.00           C  
ATOM   2469  HN  MET A 152      47.390  57.160  58.250  1.00  0.00           H  
ATOM   2470  HA  MET A 152      48.310  55.240  60.160  1.00  0.00           H  
ATOM   2471  HB1 MET A 152      49.630  54.200  58.320  1.00  0.00           H  
ATOM   2472  HB2 MET A 152      48.950  55.360  57.250  1.00  0.00           H  
ATOM   2473  HG1 MET A 152      47.610  53.180  58.910  1.00  0.00           H  
ATOM   2474  HG2 MET A 152      47.740  53.170  57.160  1.00  0.00           H  
ATOM   2475  HE1 MET A 152      46.910  55.960  56.150  1.00  0.00           H  
ATOM   2476  HE2 MET A 152      45.260  56.050  56.120  1.00  0.00           H  
ATOM   2477  HE3 MET A 152      46.080  54.650  55.260  1.00  0.00           H  
ATOM   2478  N   LEU A 153      50.670  56.120  60.840  1.00  0.00           N  
ATOM   2479  CA  LEU A 153      51.960  56.530  61.280  1.00  0.00           C  
ATOM   2480  C   LEU A 153      53.030  55.510  61.020  1.00  0.00           C  
ATOM   2481  O   LEU A 153      54.210  55.870  61.250  1.00  0.00           O  
ATOM   2482  CB  LEU A 153      51.860  56.770  62.820  1.00  0.00           C  
ATOM   2483  CG  LEU A 153      50.560  57.460  63.210  1.00  0.00           C  
ATOM   2484  CD1 LEU A 153      50.750  57.660  64.730  1.00  0.00           C  
ATOM   2485  CD2 LEU A 153      50.340  58.810  62.470  1.00  0.00           C  
ATOM   2486  HN  LEU A 153      50.110  55.410  61.250  1.00  0.00           H  
ATOM   2487  HA  LEU A 153      52.360  57.370  60.720  1.00  0.00           H  
ATOM   2488  HB1 LEU A 153      52.720  57.360  63.200  1.00  0.00           H  
ATOM   2489  HB2 LEU A 153      51.790  55.810  63.390  1.00  0.00           H  
ATOM   2490  HG  LEU A 153      49.720  56.750  63.030  1.00  0.00           H  
ATOM   2491 1HD1 LEU A 153      51.700  58.130  65.050  1.00  0.00           H  
ATOM   2492 2HD1 LEU A 153      50.850  56.650  65.190  1.00  0.00           H  
ATOM   2493 3HD1 LEU A 153      49.890  58.220  65.130  1.00  0.00           H  
ATOM   2494 1HD2 LEU A 153      50.530  58.750  61.370  1.00  0.00           H  
ATOM   2495 2HD2 LEU A 153      51.130  59.510  62.790  1.00  0.00           H  
ATOM   2496 3HD2 LEU A 153      49.340  59.260  62.630  1.00  0.00           H  
ATOM   2497  N   ASP A 154      52.720  54.290  60.550  1.00  0.00           N  
ATOM   2498  CA  ASP A 154      53.690  53.210  60.400  1.00  0.00           C  
ATOM   2499  C   ASP A 154      53.090  52.350  59.260  1.00  0.00           C  
ATOM   2500  O   ASP A 154      52.100  52.710  58.620  1.00  0.00           O  
ATOM   2501  CB  ASP A 154      53.810  52.460  61.810  1.00  0.00           C  
ATOM   2502  CG  ASP A 154      54.110  50.990  61.910  1.00  0.00           C  
ATOM   2503  OD1 ASP A 154      53.260  50.270  62.470  1.00  0.00           O  
ATOM   2504  OD2 ASP A 154      55.120  50.570  61.260  1.00  0.00           O1-
ATOM   2505  HN  ASP A 154      51.770  54.020  60.400  1.00  0.00           H  
ATOM   2506  HA  ASP A 154      54.600  53.610  60.000  1.00  0.00           H  
ATOM   2507  HB1 ASP A 154      52.800  52.630  62.230  1.00  0.00           H  
ATOM   2508  HB2 ASP A 154      54.560  53.010  62.420  1.00  0.00           H  
ATOM   2509  N   THR A 155      53.950  51.450  58.810  1.00  0.00           N  
ATOM   2510  CA  THR A 155      53.810  50.510  57.700  1.00  0.00           C  
ATOM   2511  C   THR A 155      53.390  49.160  58.200  1.00  0.00           C  
ATOM   2512  O   THR A 155      52.860  48.350  57.460  1.00  0.00           O  
ATOM   2513  CB  THR A 155      55.030  50.350  56.740  1.00  0.00           C  
ATOM   2514  CG2 THR A 155      55.480  51.730  56.210  1.00  0.00           C  
ATOM   2515  OG1 THR A 155      56.130  49.680  57.370  1.00  0.00           O  
ATOM   2516  HN  THR A 155      54.710  51.280  59.420  1.00  0.00           H  
ATOM   2517  HA  THR A 155      52.940  50.770  57.110  1.00  0.00           H  
ATOM   2518  HB  THR A 155      54.820  49.730  55.850  1.00  0.00           H  
ATOM   2519  HG1 THR A 155      56.790  49.440  56.710  1.00  0.00           H  
ATOM   2520 1HG2 THR A 155      54.560  52.210  55.790  1.00  0.00           H  
ATOM   2521 2HG2 THR A 155      56.250  51.710  55.400  1.00  0.00           H  
ATOM   2522 3HG2 THR A 155      55.810  52.330  57.090  1.00  0.00           H  
ATOM   2523  N   ILE A 156      53.770  48.760  59.450  1.00  0.00           N  
ATOM   2524  CA  ILE A 156      53.440  47.440  59.990  1.00  0.00           C  
ATOM   2525  C   ILE A 156      52.070  47.380  60.590  1.00  0.00           C  
ATOM   2526  O   ILE A 156      51.300  46.500  60.340  1.00  0.00           O  
ATOM   2527  CB  ILE A 156      54.420  46.900  61.060  1.00  0.00           C  
ATOM   2528  CG1 ILE A 156      55.910  47.240  60.630  1.00  0.00           C  
ATOM   2529  CG2 ILE A 156      54.310  45.330  61.310  1.00  0.00           C  
ATOM   2530  CD  ILE A 156      57.000  46.270  61.280  1.00  0.00           C  
ATOM   2531  HN  ILE A 156      54.270  49.330  60.090  1.00  0.00           H  
ATOM   2532  HA  ILE A 156      53.400  46.740  59.170  1.00  0.00           H  
ATOM   2533  HB  ILE A 156      54.150  47.340  62.040  1.00  0.00           H  
ATOM   2534 1HG1 ILE A 156      56.260  48.260  60.880  1.00  0.00           H  
ATOM   2535 2HG1 ILE A 156      55.970  47.130  59.530  1.00  0.00           H  
ATOM   2536 1HG2 ILE A 156      53.300  44.860  61.410  1.00  0.00           H  
ATOM   2537 2HG2 ILE A 156      54.940  44.960  62.140  1.00  0.00           H  
ATOM   2538 3HG2 ILE A 156      54.640  44.820  60.380  1.00  0.00           H  
ATOM   2539  HD1 ILE A 156      56.870  45.250  60.860  1.00  0.00           H  
ATOM   2540  HD2 ILE A 156      56.750  46.200  62.360  1.00  0.00           H  
ATOM   2541  HD3 ILE A 156      58.020  46.590  60.950  1.00  0.00           H  
ATOM   2542  N   SER A 157      51.690  48.310  61.480  1.00  0.00           N  
ATOM   2543  CA  SER A 157      50.470  48.470  62.240  1.00  0.00           C  
ATOM   2544  C   SER A 157      49.280  48.510  61.170  1.00  0.00           C  
ATOM   2545  O   SER A 157      48.190  48.050  61.470  1.00  0.00           O  
ATOM   2546  CB  SER A 157      50.390  49.520  63.400  1.00  0.00           C  
ATOM   2547  OG  SER A 157      50.760  50.860  63.030  1.00  0.00           O  
ATOM   2548  HN  SER A 157      52.420  48.960  61.680  1.00  0.00           H  
ATOM   2549  HA  SER A 157      50.400  47.520  62.760  1.00  0.00           H  
ATOM   2550  HB1 SER A 157      51.200  49.140  64.060  1.00  0.00           H  
ATOM   2551  HB2 SER A 157      49.470  49.610  64.010  1.00  0.00           H  
ATOM   2552  HG1 SER A 157      51.710  50.900  63.190  1.00  0.00           H  
ATOM   2553  N   PRO A 158      49.370  49.130  59.960  1.00  0.00           N  
ATOM   2554  CA  PRO A 158      48.200  49.030  59.050  1.00  0.00           C  
ATOM   2555  C   PRO A 158      48.000  47.680  58.580  1.00  0.00           C  
ATOM   2556  O   PRO A 158      46.810  47.390  58.420  1.00  0.00           O  
ATOM   2557  CB  PRO A 158      48.420  50.040  57.840  1.00  0.00           C  
ATOM   2558  CG  PRO A 158      49.870  50.470  58.170  1.00  0.00           C  
ATOM   2559  CD  PRO A 158      50.120  50.390  59.630  1.00  0.00           C  
ATOM   2560  HA  PRO A 158      47.360  49.250  59.700  1.00  0.00           H  
ATOM   2561  HB1 PRO A 158      47.710  50.880  57.990  1.00  0.00           H  
ATOM   2562  HB2 PRO A 158      48.380  49.600  56.840  1.00  0.00           H  
ATOM   2563  HG1 PRO A 158      50.550  49.790  57.620  1.00  0.00           H  
ATOM   2564  HG2 PRO A 158      49.930  51.520  57.820  1.00  0.00           H  
ATOM   2565  HD1 PRO A 158      51.190  50.540  59.870  1.00  0.00           H  
ATOM   2566  HD2 PRO A 158      49.570  51.240  60.070  1.00  0.00           H  
ATOM   2567  N   GLN A 159      48.950  46.720  58.420  1.00  0.00           N  
ATOM   2568  CA  GLN A 159      48.720  45.340  57.930  1.00  0.00           C  
ATOM   2569  C   GLN A 159      47.800  44.480  58.800  1.00  0.00           C  
ATOM   2570  O   GLN A 159      47.330  43.440  58.360  1.00  0.00           O  
ATOM   2571  CB  GLN A 159      50.020  44.510  57.800  1.00  0.00           C  
ATOM   2572  CG  GLN A 159      50.850  44.930  56.560  1.00  0.00           C  
ATOM   2573  CD  GLN A 159      50.130  44.480  55.250  1.00  0.00           C  
ATOM   2574  NE2 GLN A 159      50.760  43.470  54.640  1.00  0.00           N  
ATOM   2575  OE1 GLN A 159      49.160  45.030  54.800  1.00  0.00           O  
ATOM   2576  HN  GLN A 159      49.910  46.970  58.550  1.00  0.00           H  
ATOM   2577  HA  GLN A 159      48.170  45.280  57.000  1.00  0.00           H  
ATOM   2578  HB1 GLN A 159      49.920  43.410  57.630  1.00  0.00           H  
ATOM   2579  HB2 GLN A 159      50.700  44.610  58.660  1.00  0.00           H  
ATOM   2580  HG1 GLN A 159      51.830  44.420  56.560  1.00  0.00           H  
ATOM   2581  HG2 GLN A 159      50.880  46.040  56.490  1.00  0.00           H  
ATOM   2582 1HE2 GLN A 159      50.390  43.140  53.760  1.00  0.00           H  
ATOM   2583 2HE2 GLN A 159      51.690  43.190  54.860  1.00  0.00           H  
ATOM   2584  N   PHE A 160      47.470  44.970  60.010  1.00  0.00           N  
ATOM   2585  CA  PHE A 160      46.530  44.340  60.960  1.00  0.00           C  
ATOM   2586  C   PHE A 160      45.140  44.920  60.860  1.00  0.00           C  
ATOM   2587  O   PHE A 160      44.240  44.540  61.560  1.00  0.00           O  
ATOM   2588  CB  PHE A 160      46.980  44.750  62.390  1.00  0.00           C  
ATOM   2589  CG  PHE A 160      48.320  44.070  62.700  1.00  0.00           C  
ATOM   2590  CD1 PHE A 160      48.360  42.890  63.430  1.00  0.00           C  
ATOM   2591  CD2 PHE A 160      49.610  44.740  62.610  1.00  0.00           C  
ATOM   2592  CE1 PHE A 160      49.510  42.270  63.880  1.00  0.00           C  
ATOM   2593  CE2 PHE A 160      50.760  44.160  63.000  1.00  0.00           C  
ATOM   2594  CZ  PHE A 160      50.720  42.950  63.710  1.00  0.00           C  
ATOM   2595  HN  PHE A 160      47.920  45.790  60.340  1.00  0.00           H  
ATOM   2596  HA  PHE A 160      46.550  43.270  60.800  1.00  0.00           H  
ATOM   2597  HB1 PHE A 160      46.230  44.450  63.150  1.00  0.00           H  
ATOM   2598  HB2 PHE A 160      47.160  45.840  62.490  1.00  0.00           H  
ATOM   2599  HD1 PHE A 160      47.420  42.370  63.610  1.00  0.00           H  
ATOM   2600  HD2 PHE A 160      49.660  45.710  62.130  1.00  0.00           H  
ATOM   2601  HE1 PHE A 160      49.550  41.360  64.450  1.00  0.00           H  
ATOM   2602  HE2 PHE A 160      51.720  44.660  62.960  1.00  0.00           H  
ATOM   2603  HZ  PHE A 160      51.620  42.500  64.100  1.00  0.00           H  
ATOM   2604  N   LEU A 161      45.020  46.010  60.140  1.00  0.00           N  
ATOM   2605  CA  LEU A 161      43.820  46.900  60.190  1.00  0.00           C  
ATOM   2606  C   LEU A 161      43.410  47.410  58.800  1.00  0.00           C  
ATOM   2607  O   LEU A 161      42.470  48.100  58.550  1.00  0.00           O  
ATOM   2608  CB  LEU A 161      44.180  48.120  61.060  1.00  0.00           C  
ATOM   2609  CG  LEU A 161      44.750  48.040  62.500  1.00  0.00           C  
ATOM   2610  CD1 LEU A 161      45.370  49.320  63.120  1.00  0.00           C  
ATOM   2611  CD2 LEU A 161      43.610  47.590  63.490  1.00  0.00           C  
ATOM   2612  HN  LEU A 161      45.780  46.340  59.610  1.00  0.00           H  
ATOM   2613  HA  LEU A 161      42.940  46.430  60.590  1.00  0.00           H  
ATOM   2614  HB1 LEU A 161      43.450  48.930  60.890  1.00  0.00           H  
ATOM   2615  HB2 LEU A 161      45.080  48.550  60.580  1.00  0.00           H  
ATOM   2616  HG  LEU A 161      45.550  47.280  62.590  1.00  0.00           H  
ATOM   2617 1HD1 LEU A 161      44.760  50.240  63.160  1.00  0.00           H  
ATOM   2618 2HD1 LEU A 161      46.280  49.560  62.510  1.00  0.00           H  
ATOM   2619 3HD1 LEU A 161      45.770  49.090  64.140  1.00  0.00           H  
ATOM   2620 1HD2 LEU A 161      42.830  48.380  63.540  1.00  0.00           H  
ATOM   2621 2HD2 LEU A 161      44.050  47.400  64.480  1.00  0.00           H  
ATOM   2622 3HD2 LEU A 161      43.110  46.720  63.010  1.00  0.00           H  
ATOM   2623  N   SER A 162      44.190  46.930  57.760  1.00  0.00           N  
ATOM   2624  CA  SER A 162      43.880  47.250  56.350  1.00  0.00           C  
ATOM   2625  C   SER A 162      42.480  47.000  55.860  1.00  0.00           C  
ATOM   2626  O   SER A 162      41.960  47.780  55.050  1.00  0.00           O  
ATOM   2627  CB  SER A 162      44.880  46.630  55.240  1.00  0.00           C  
ATOM   2628  OG  SER A 162      45.140  45.230  55.430  1.00  0.00           O  
ATOM   2629  HN  SER A 162      44.970  46.390  58.080  1.00  0.00           H  
ATOM   2630  HA  SER A 162      43.980  48.310  56.190  1.00  0.00           H  
ATOM   2631  HB1 SER A 162      45.880  47.100  55.370  1.00  0.00           H  
ATOM   2632  HB2 SER A 162      44.530  46.920  54.220  1.00  0.00           H  
ATOM   2633  HG1 SER A 162      44.350  44.690  55.400  1.00  0.00           H  
ATOM   2634  N   ASP A 163      41.890  45.840  56.190  1.00  0.00           N  
ATOM   2635  CA  ASP A 163      40.550  45.400  55.890  1.00  0.00           C  
ATOM   2636  C   ASP A 163      39.550  46.450  56.380  1.00  0.00           C  
ATOM   2637  O   ASP A 163      38.550  46.770  55.720  1.00  0.00           O  
ATOM   2638  CB  ASP A 163      40.360  43.900  56.370  1.00  0.00           C  
ATOM   2639  CG  ASP A 163      40.500  43.650  57.830  1.00  0.00           C  
ATOM   2640  OD1 ASP A 163      41.030  44.520  58.540  1.00  0.00           O  
ATOM   2641  OD2 ASP A 163      40.180  42.540  58.260  1.00  0.00           O1-
ATOM   2642  HN  ASP A 163      42.420  45.150  56.680  1.00  0.00           H  
ATOM   2643  HA  ASP A 163      40.500  45.380  54.800  1.00  0.00           H  
ATOM   2644  HB1 ASP A 163      41.090  43.240  55.850  1.00  0.00           H  
ATOM   2645  HB2 ASP A 163      39.350  43.580  56.040  1.00  0.00           H  
ATOM   2646  N   CYS A 164      39.770  46.960  57.560  1.00  0.00           N  
ATOM   2647  CA  CYS A 164      38.850  47.780  58.340  1.00  0.00           C  
ATOM   2648  C   CYS A 164      38.520  49.110  57.740  1.00  0.00           C  
ATOM   2649  O   CYS A 164      37.400  49.630  57.670  1.00  0.00           O  
ATOM   2650  CB  CYS A 164      39.350  48.140  59.760  1.00  0.00           C  
ATOM   2651  SG  CYS A 164      39.470  46.540  60.750  1.00  0.00           S  
ATOM   2652  HN  CYS A 164      40.620  46.610  57.960  1.00  0.00           H  
ATOM   2653  HA  CYS A 164      37.900  47.270  58.400  1.00  0.00           H  
ATOM   2654  HB1 CYS A 164      38.660  48.860  60.250  1.00  0.00           H  
ATOM   2655  HB2 CYS A 164      40.420  48.440  59.760  1.00  0.00           H  
ATOM   2656  HG1 CYS A 164      40.230  45.990  59.810  1.00  0.00           H  
ATOM   2657  N   PHE A 165      39.580  49.710  57.240  1.00  0.00           N  
ATOM   2658  CA  PHE A 165      39.500  51.100  56.780  1.00  0.00           C  
ATOM   2659  C   PHE A 165      38.850  51.340  55.440  1.00  0.00           C  
ATOM   2660  O   PHE A 165      38.990  50.660  54.450  1.00  0.00           O  
ATOM   2661  CB  PHE A 165      40.930  51.750  56.680  1.00  0.00           C  
ATOM   2662  CG  PHE A 165      41.540  51.980  58.030  1.00  0.00           C  
ATOM   2663  CD1 PHE A 165      40.860  52.850  58.980  1.00  0.00           C  
ATOM   2664  CD2 PHE A 165      42.680  51.290  58.470  1.00  0.00           C  
ATOM   2665  CE1 PHE A 165      41.480  53.200  60.160  1.00  0.00           C  
ATOM   2666  CE2 PHE A 165      43.290  51.560  59.700  1.00  0.00           C  
ATOM   2667  CZ  PHE A 165      42.740  52.610  60.460  1.00  0.00           C  
ATOM   2668  HN  PHE A 165      40.470  49.270  57.360  1.00  0.00           H  
ATOM   2669  HA  PHE A 165      38.950  51.670  57.500  1.00  0.00           H  
ATOM   2670  HB1 PHE A 165      41.000  52.670  56.060  1.00  0.00           H  
ATOM   2671  HB2 PHE A 165      41.530  50.970  56.160  1.00  0.00           H  
ATOM   2672  HD1 PHE A 165      39.880  53.250  58.730  1.00  0.00           H  
ATOM   2673  HD2 PHE A 165      43.210  50.610  57.810  1.00  0.00           H  
ATOM   2674  HE1 PHE A 165      41.060  53.900  60.860  1.00  0.00           H  
ATOM   2675  HE2 PHE A 165      44.170  51.030  60.050  1.00  0.00           H  
ATOM   2676  HZ  PHE A 165      43.220  52.950  61.370  1.00  0.00           H  
ATOM   2677  N   SER A 166      38.110  52.450  55.390  1.00  0.00           N  
ATOM   2678  CA  SER A 166      37.390  52.890  54.210  1.00  0.00           C  
ATOM   2679  C   SER A 166      37.910  54.080  53.540  1.00  0.00           C  
ATOM   2680  O   SER A 166      37.870  54.200  52.360  1.00  0.00           O  
ATOM   2681  CB  SER A 166      35.850  53.170  54.640  1.00  0.00           C  
ATOM   2682  OG  SER A 166      35.370  52.130  55.460  1.00  0.00           O  
ATOM   2683  HN  SER A 166      37.900  52.910  56.250  1.00  0.00           H  
ATOM   2684  HA  SER A 166      37.490  52.110  53.460  1.00  0.00           H  
ATOM   2685  HB1 SER A 166      35.190  53.270  53.750  1.00  0.00           H  
ATOM   2686  HB2 SER A 166      35.690  54.090  55.250  1.00  0.00           H  
ATOM   2687  HG1 SER A 166      36.100  51.600  55.790  1.00  0.00           H  
ATOM   2688  N   LEU A 167      38.630  54.930  54.340  1.00  0.00           N  
ATOM   2689  CA  LEU A 167      39.260  56.080  53.780  1.00  0.00           C  
ATOM   2690  C   LEU A 167      40.430  56.160  54.680  1.00  0.00           C  
ATOM   2691  O   LEU A 167      40.510  55.630  55.830  1.00  0.00           O  
ATOM   2692  CB  LEU A 167      38.360  57.360  53.660  1.00  0.00           C  
ATOM   2693  CG  LEU A 167      39.000  58.770  53.340  1.00  0.00           C  
ATOM   2694  CD1 LEU A 167      38.180  59.650  52.510  1.00  0.00           C  
ATOM   2695  CD2 LEU A 167      39.280  59.470  54.680  1.00  0.00           C  
ATOM   2696  HN  LEU A 167      38.780  54.740  55.300  1.00  0.00           H  
ATOM   2697  HA  LEU A 167      39.570  55.800  52.780  1.00  0.00           H  
ATOM   2698  HB1 LEU A 167      37.830  57.600  54.610  1.00  0.00           H  
ATOM   2699  HB2 LEU A 167      37.560  57.170  52.900  1.00  0.00           H  
ATOM   2700  HG  LEU A 167      39.910  58.540  52.740  1.00  0.00           H  
ATOM   2701 1HD1 LEU A 167      38.710  60.500  52.040  1.00  0.00           H  
ATOM   2702 2HD1 LEU A 167      37.330  60.050  53.100  1.00  0.00           H  
ATOM   2703 3HD1 LEU A 167      37.770  58.980  51.740  1.00  0.00           H  
ATOM   2704 1HD2 LEU A 167      38.290  59.760  55.100  1.00  0.00           H  
ATOM   2705 2HD2 LEU A 167      39.850  60.420  54.610  1.00  0.00           H  
ATOM   2706 3HD2 LEU A 167      39.860  58.770  55.330  1.00  0.00           H  
ATOM   2707  N   GLY A 168      41.600  56.790  54.210  1.00  0.00           N  
ATOM   2708  CA  GLY A 168      42.740  56.960  55.070  1.00  0.00           C  
ATOM   2709  C   GLY A 168      43.370  58.300  54.910  1.00  0.00           C  
ATOM   2710  O   GLY A 168      43.060  59.130  54.080  1.00  0.00           O  
ATOM   2711  HN  GLY A 168      41.710  57.160  53.290  1.00  0.00           H  
ATOM   2712  HA1 GLY A 168      43.560  56.290  54.900  1.00  0.00           H  
ATOM   2713  HA2 GLY A 168      42.410  56.840  56.100  1.00  0.00           H  
ATOM   2714  N   ALA A 169      44.360  58.560  55.760  1.00  0.00           N  
ATOM   2715  CA  ALA A 169      45.240  59.700  55.620  1.00  0.00           C  
ATOM   2716  C   ALA A 169      46.700  59.400  55.970  1.00  0.00           C  
ATOM   2717  O   ALA A 169      47.020  58.580  56.830  1.00  0.00           O  
ATOM   2718  CB  ALA A 169      44.680  60.880  56.320  1.00  0.00           C  
ATOM   2719  HN  ALA A 169      44.550  57.850  56.420  1.00  0.00           H  
ATOM   2720  HA  ALA A 169      45.240  59.950  54.570  1.00  0.00           H  
ATOM   2721  HB1 ALA A 169      44.800  60.880  57.440  1.00  0.00           H  
ATOM   2722  HB2 ALA A 169      43.660  61.140  55.990  1.00  0.00           H  
ATOM   2723  HB3 ALA A 169      45.270  61.770  56.040  1.00  0.00           H  
ATOM   2724  N   ILE A 170      47.670  60.070  55.330  1.00  0.00           N  
ATOM   2725  CA  ILE A 170      49.040  60.220  55.730  1.00  0.00           C  
ATOM   2726  C   ILE A 170      49.250  61.500  56.490  1.00  0.00           C  
ATOM   2727  O   ILE A 170      49.080  62.670  55.990  1.00  0.00           O  
ATOM   2728  CB  ILE A 170      50.020  59.990  54.580  1.00  0.00           C  
ATOM   2729  CG1 ILE A 170      49.820  58.640  53.820  1.00  0.00           C  
ATOM   2730  CG2 ILE A 170      51.510  60.090  54.990  1.00  0.00           C  
ATOM   2731  CD  ILE A 170      50.230  57.400  54.720  1.00  0.00           C  
ATOM   2732  HN  ILE A 170      47.460  60.600  54.510  1.00  0.00           H  
ATOM   2733  HA  ILE A 170      49.300  59.420  56.420  1.00  0.00           H  
ATOM   2734  HB  ILE A 170      49.840  60.730  53.780  1.00  0.00           H  
ATOM   2735 1HG1 ILE A 170      50.590  58.570  53.020  1.00  0.00           H  
ATOM   2736 2HG1 ILE A 170      48.800  58.730  53.400  1.00  0.00           H  
ATOM   2737 1HG2 ILE A 170      51.760  59.290  55.710  1.00  0.00           H  
ATOM   2738 2HG2 ILE A 170      51.730  60.980  55.600  1.00  0.00           H  
ATOM   2739 3HG2 ILE A 170      52.210  59.990  54.140  1.00  0.00           H  
ATOM   2740  HD1 ILE A 170      49.620  56.520  54.410  1.00  0.00           H  
ATOM   2741  HD2 ILE A 170      50.000  57.550  55.790  1.00  0.00           H  
ATOM   2742  HD3 ILE A 170      51.290  57.120  54.540  1.00  0.00           H  
ATOM   2743  N   GLY A 171      49.740  61.370  57.700  1.00  0.00           N  
ATOM   2744  CA  GLY A 171      49.960  62.510  58.620  1.00  0.00           C  
ATOM   2745  C   GLY A 171      51.020  63.580  58.130  1.00  0.00           C  
ATOM   2746  O   GLY A 171      51.830  63.330  57.230  1.00  0.00           O  
ATOM   2747  HN  GLY A 171      49.990  60.420  57.890  1.00  0.00           H  
ATOM   2748  HA1 GLY A 171      50.440  62.060  59.470  1.00  0.00           H  
ATOM   2749  HA2 GLY A 171      49.040  63.020  58.890  1.00  0.00           H  
ATOM   2750  N   ALA A 172      51.020  64.790  58.810  1.00  0.00           N  
ATOM   2751  CA  ALA A 172      51.880  65.880  58.500  1.00  0.00           C  
ATOM   2752  C   ALA A 172      53.290  65.690  58.810  1.00  0.00           C  
ATOM   2753  O   ALA A 172      54.130  66.340  58.220  1.00  0.00           O  
ATOM   2754  CB  ALA A 172      51.430  67.240  59.120  1.00  0.00           C  
ATOM   2755  HN  ALA A 172      50.380  64.950  59.550  1.00  0.00           H  
ATOM   2756  HA  ALA A 172      51.790  65.980  57.440  1.00  0.00           H  
ATOM   2757  HB1 ALA A 172      52.100  68.090  58.860  1.00  0.00           H  
ATOM   2758  HB2 ALA A 172      51.260  67.250  60.220  1.00  0.00           H  
ATOM   2759  HB3 ALA A 172      50.440  67.440  58.650  1.00  0.00           H  
ATOM   2760  N   ARG A 173      53.600  64.770  59.720  1.00  0.00           N  
ATOM   2761  CA  ARG A 173      54.940  64.380  59.990  1.00  0.00           C  
ATOM   2762  C   ARG A 173      55.430  63.120  59.200  1.00  0.00           C  
ATOM   2763  O   ARG A 173      56.580  62.680  59.280  1.00  0.00           O  
ATOM   2764  CB  ARG A 173      54.840  64.030  61.500  1.00  0.00           C  
ATOM   2765  CG  ARG A 173      53.900  64.780  62.440  1.00  0.00           C  
ATOM   2766  CD  ARG A 173      54.160  64.700  64.040  1.00  0.00           C  
ATOM   2767  NE  ARG A 173      55.280  65.700  64.340  1.00  0.00           N  
ATOM   2768  CZ  ARG A 173      55.690  66.240  65.440  1.00  0.00           C  
ATOM   2769  NH1 ARG A 173      55.200  65.880  66.640  1.00  0.00           N1+
ATOM   2770  NH2 ARG A 173      56.650  67.170  65.370  1.00  0.00           N  
ATOM   2771  HN  ARG A 173      52.880  64.190  60.070  1.00  0.00           H  
ATOM   2772  HA  ARG A 173      55.610  65.200  59.780  1.00  0.00           H  
ATOM   2773  HB1 ARG A 173      55.880  64.190  61.850  1.00  0.00           H  
ATOM   2774  HB2 ARG A 173      54.600  62.950  61.560  1.00  0.00           H  
ATOM   2775  HG1 ARG A 173      52.990  64.180  62.290  1.00  0.00           H  
ATOM   2776  HG2 ARG A 173      53.740  65.860  62.220  1.00  0.00           H  
ATOM   2777  HD1 ARG A 173      54.470  63.690  64.370  1.00  0.00           H  
ATOM   2778  HD2 ARG A 173      53.250  65.010  64.590  1.00  0.00           H  
ATOM   2779  HE  ARG A 173      55.750  66.070  63.540  1.00  0.00           H  
ATOM   2780 1HH1 ARG A 173      54.480  65.190  66.580  1.00  0.00           H  
ATOM   2781 2HH1 ARG A 173      55.430  66.470  67.410  1.00  0.00           H  
ATOM   2782 1HH2 ARG A 173      57.070  67.380  64.480  1.00  0.00           H  
ATOM   2783 2HH2 ARG A 173      56.990  67.550  66.230  1.00  0.00           H  
ATOM   2784  N   THR A 174      54.490  62.470  58.470  1.00  0.00           N  
ATOM   2785  CA  THR A 174      54.900  61.330  57.700  1.00  0.00           C  
ATOM   2786  C   THR A 174      54.700  61.620  56.240  1.00  0.00           C  
ATOM   2787  O   THR A 174      55.150  60.780  55.450  1.00  0.00           O  
ATOM   2788  CB  THR A 174      54.150  60.000  58.080  1.00  0.00           C  
ATOM   2789  CG2 THR A 174      54.610  59.580  59.470  1.00  0.00           C  
ATOM   2790  OG1 THR A 174      52.700  60.120  58.090  1.00  0.00           O  
ATOM   2791  HN  THR A 174      53.510  62.600  58.410  1.00  0.00           H  
ATOM   2792  HA  THR A 174      55.970  61.160  57.760  1.00  0.00           H  
ATOM   2793  HB  THR A 174      54.490  59.290  57.300  1.00  0.00           H  
ATOM   2794  HG1 THR A 174      52.400  59.220  58.200  1.00  0.00           H  
ATOM   2795 1HG2 THR A 174      54.290  60.420  60.130  1.00  0.00           H  
ATOM   2796 2HG2 THR A 174      55.710  59.450  59.410  1.00  0.00           H  
ATOM   2797 3HG2 THR A 174      54.110  58.700  59.920  1.00  0.00           H  
ATOM   2798  N   THR A 175      54.210  62.780  55.840  1.00  0.00           N  
ATOM   2799  CA  THR A 175      54.000  63.060  54.440  1.00  0.00           C  
ATOM   2800  C   THR A 175      55.270  63.160  53.620  1.00  0.00           C  
ATOM   2801  O   THR A 175      55.240  62.750  52.420  1.00  0.00           O  
ATOM   2802  CB  THR A 175      53.090  64.360  54.290  1.00  0.00           C  
ATOM   2803  CG2 THR A 175      53.230  65.020  52.930  1.00  0.00           C  
ATOM   2804  OG1 THR A 175      51.690  63.930  54.280  1.00  0.00           O  
ATOM   2805  HN  THR A 175      53.900  63.510  56.440  1.00  0.00           H  
ATOM   2806  HA  THR A 175      53.560  62.220  53.920  1.00  0.00           H  
ATOM   2807  HB  THR A 175      53.240  65.110  55.080  1.00  0.00           H  
ATOM   2808  HG1 THR A 175      51.660  63.490  55.130  1.00  0.00           H  
ATOM   2809 1HG2 THR A 175      53.330  64.230  52.150  1.00  0.00           H  
ATOM   2810 2HG2 THR A 175      54.220  65.500  52.900  1.00  0.00           H  
ATOM   2811 3HG2 THR A 175      52.570  65.890  52.740  1.00  0.00           H  
ATOM   2812  N   GLU A 176      56.420  63.500  54.240  1.00  0.00           N  
ATOM   2813  CA  GLU A 176      57.710  63.580  53.600  1.00  0.00           C  
ATOM   2814  C   GLU A 176      58.370  62.210  53.600  1.00  0.00           C  
ATOM   2815  O   GLU A 176      59.310  62.040  52.810  1.00  0.00           O  
ATOM   2816  CB  GLU A 176      58.530  64.790  54.090  1.00  0.00           C  
ATOM   2817  CG  GLU A 176      57.890  66.220  53.930  1.00  0.00           C  
ATOM   2818  CD  GLU A 176      58.880  67.130  53.160  1.00  0.00           C  
ATOM   2819  OE1 GLU A 176      59.310  68.200  53.670  1.00  0.00           O  
ATOM   2820  OE2 GLU A 176      59.230  66.750  51.990  1.00  0.00           O1-
ATOM   2821  HN  GLU A 176      56.380  64.000  55.110  1.00  0.00           H  
ATOM   2822  HA  GLU A 176      57.410  63.740  52.570  1.00  0.00           H  
ATOM   2823  HB1 GLU A 176      59.600  64.640  53.820  1.00  0.00           H  
ATOM   2824  HB2 GLU A 176      58.550  64.650  55.200  1.00  0.00           H  
ATOM   2825  HG1 GLU A 176      57.690  66.850  54.810  1.00  0.00           H  
ATOM   2826  HG2 GLU A 176      56.920  66.160  53.390  1.00  0.00           H  
ATOM   2827  N   SER A 177      57.940  61.250  54.450  1.00  0.00           N  
ATOM   2828  CA  SER A 177      58.500  59.950  54.540  1.00  0.00           C  
ATOM   2829  C   SER A 177      58.430  59.170  53.320  1.00  0.00           C  
ATOM   2830  O   SER A 177      57.360  59.050  52.820  1.00  0.00           O  
ATOM   2831  CB  SER A 177      57.830  59.150  55.780  1.00  0.00           C  
ATOM   2832  OG  SER A 177      58.210  57.750  55.790  1.00  0.00           O  
ATOM   2833  HN  SER A 177      57.100  61.420  54.970  1.00  0.00           H  
ATOM   2834  HA  SER A 177      59.550  60.060  54.770  1.00  0.00           H  
ATOM   2835  HB1 SER A 177      56.720  59.160  55.670  1.00  0.00           H  
ATOM   2836  HB2 SER A 177      58.110  59.720  56.700  1.00  0.00           H  
ATOM   2837  HG1 SER A 177      59.150  57.590  55.660  1.00  0.00           H  
ATOM   2838  N   GLN A 178      59.550  58.590  52.940  1.00  0.00           N  
ATOM   2839  CA  GLN A 178      59.730  57.620  51.810  1.00  0.00           C  
ATOM   2840  C   GLN A 178      58.800  56.410  51.900  1.00  0.00           C  
ATOM   2841  O   GLN A 178      58.020  56.110  50.970  1.00  0.00           O  
ATOM   2842  CB  GLN A 178      61.200  57.160  51.710  1.00  0.00           C  
ATOM   2843  CG  GLN A 178      61.800  56.680  50.450  1.00  0.00           C  
ATOM   2844  CD  GLN A 178      61.370  57.610  49.340  1.00  0.00           C  
ATOM   2845  NE2 GLN A 178      60.260  57.210  48.670  1.00  0.00           N  
ATOM   2846  OE1 GLN A 178      61.850  58.740  49.130  1.00  0.00           O  
ATOM   2847  HN  GLN A 178      60.390  58.800  53.430  1.00  0.00           H  
ATOM   2848  HA  GLN A 178      59.520  58.130  50.870  1.00  0.00           H  
ATOM   2849  HB1 GLN A 178      61.380  56.400  52.500  1.00  0.00           H  
ATOM   2850  HB2 GLN A 178      61.790  58.010  52.110  1.00  0.00           H  
ATOM   2851  HG1 GLN A 178      61.500  55.640  50.200  1.00  0.00           H  
ATOM   2852  HG2 GLN A 178      62.900  56.770  50.530  1.00  0.00           H  
ATOM   2853 1HE2 GLN A 178      60.130  56.220  48.670  1.00  0.00           H  
ATOM   2854 2HE2 GLN A 178      59.770  57.870  48.090  1.00  0.00           H  
ATOM   2855  N   LEU A 179      58.840  55.630  53.090  1.00  0.00           N  
ATOM   2856  CA  LEU A 179      58.020  54.450  53.490  1.00  0.00           C  
ATOM   2857  C   LEU A 179      56.530  54.860  53.400  1.00  0.00           C  
ATOM   2858  O   LEU A 179      55.690  54.010  53.070  1.00  0.00           O  
ATOM   2859  CB  LEU A 179      58.440  54.020  54.880  1.00  0.00           C  
ATOM   2860  CG  LEU A 179      59.710  53.240  54.990  1.00  0.00           C  
ATOM   2861  CD1 LEU A 179      59.800  52.800  56.450  1.00  0.00           C  
ATOM   2862  CD2 LEU A 179      59.830  52.020  54.080  1.00  0.00           C  
ATOM   2863  HN  LEU A 179      59.510  55.880  53.790  1.00  0.00           H  
ATOM   2864  HA  LEU A 179      58.150  53.780  52.660  1.00  0.00           H  
ATOM   2865  HB1 LEU A 179      57.620  53.490  55.410  1.00  0.00           H  
ATOM   2866  HB2 LEU A 179      58.650  54.970  55.430  1.00  0.00           H  
ATOM   2867  HG  LEU A 179      60.580  53.860  54.700  1.00  0.00           H  
ATOM   2868 1HD1 LEU A 179      60.630  52.080  56.580  1.00  0.00           H  
ATOM   2869 2HD1 LEU A 179      58.830  52.460  56.900  1.00  0.00           H  
ATOM   2870 3HD1 LEU A 179      60.020  53.690  57.080  1.00  0.00           H  
ATOM   2871 1HD2 LEU A 179      60.010  52.430  53.080  1.00  0.00           H  
ATOM   2872 2HD2 LEU A 179      58.840  51.530  54.210  1.00  0.00           H  
ATOM   2873 3HD2 LEU A 179      60.600  51.270  54.370  1.00  0.00           H  
ATOM   2874  N   HSD A 180      56.120  56.040  53.870  1.00  0.00           N  
ATOM   2875  CA  HSD A 180      54.750  56.490  53.740  1.00  0.00           C  
ATOM   2876  C   HSD A 180      54.290  56.730  52.350  1.00  0.00           C  
ATOM   2877  O   HSD A 180      53.190  56.230  52.030  1.00  0.00           O  
ATOM   2878  CB  HSD A 180      54.550  57.640  54.670  1.00  0.00           C  
ATOM   2879  CG  HSD A 180      54.650  57.070  56.100  1.00  0.00           C  
ATOM   2880  CD2 HSD A 180      53.670  56.690  56.970  1.00  0.00           C  
ATOM   2881  ND1 HSD A 180      55.820  56.830  56.810  1.00  0.00           N  
ATOM   2882  CE1 HSD A 180      55.490  56.300  58.030  1.00  0.00           C  
ATOM   2883  NE2 HSD A 180      54.210  56.190  58.120  1.00  0.00           N  
ATOM   2884  HN  HSD A 180      56.690  56.560  54.480  1.00  0.00           H  
ATOM   2885  HA  HSD A 180      54.080  55.770  54.180  1.00  0.00           H  
ATOM   2886  HB1 HSD A 180      53.550  58.100  54.520  1.00  0.00           H  
ATOM   2887  HB2 HSD A 180      55.310  58.430  54.450  1.00  0.00           H  
ATOM   2888  HD1 HSD A 180      56.710  57.100  56.440  1.00  0.00           H  
ATOM   2889  HD2 HSD A 180      52.600  56.560  56.790  1.00  0.00           H  
ATOM   2890  HE1 HSD A 180      56.270  55.940  58.690  1.00  0.00           H  
ATOM   2891  N   ARG A 181      55.150  57.390  51.500  1.00  0.00           N  
ATOM   2892  CA  ARG A 181      54.790  57.430  50.060  1.00  0.00           C  
ATOM   2893  C   ARG A 181      54.510  56.110  49.310  1.00  0.00           C  
ATOM   2894  O   ARG A 181      53.450  55.960  48.650  1.00  0.00           O  
ATOM   2895  CB  ARG A 181      55.680  58.380  49.220  1.00  0.00           C  
ATOM   2896  CG  ARG A 181      55.540  59.840  49.680  1.00  0.00           C  
ATOM   2897  CD  ARG A 181      56.860  60.600  49.650  1.00  0.00           C  
ATOM   2898  NE  ARG A 181      56.590  62.010  50.000  1.00  0.00           N  
ATOM   2899  CZ  ARG A 181      57.320  63.130  49.820  1.00  0.00           C  
ATOM   2900  NH1 ARG A 181      58.590  63.210  49.460  1.00  0.00           N1+
ATOM   2901  NH2 ARG A 181      56.780  64.270  50.060  1.00  0.00           N  
ATOM   2902  HN  ARG A 181      56.060  57.750  51.700  1.00  0.00           H  
ATOM   2903  HA  ARG A 181      53.780  57.820  50.060  1.00  0.00           H  
ATOM   2904  HB1 ARG A 181      55.500  58.310  48.140  1.00  0.00           H  
ATOM   2905  HB2 ARG A 181      56.750  58.120  49.350  1.00  0.00           H  
ATOM   2906  HG1 ARG A 181      55.380  59.790  50.790  1.00  0.00           H  
ATOM   2907  HG2 ARG A 181      54.680  60.240  49.130  1.00  0.00           H  
ATOM   2908  HD1 ARG A 181      57.250  60.530  48.610  1.00  0.00           H  
ATOM   2909  HD2 ARG A 181      57.690  60.220  50.270  1.00  0.00           H  
ATOM   2910  HE  ARG A 181      55.920  62.160  50.730  1.00  0.00           H  
ATOM   2911 1HH1 ARG A 181      59.150  62.390  49.460  1.00  0.00           H  
ATOM   2912 2HH1 ARG A 181      58.920  64.090  49.130  1.00  0.00           H  
ATOM   2913 1HH2 ARG A 181      55.800  64.450  50.200  1.00  0.00           H  
ATOM   2914 2HH2 ARG A 181      57.400  65.050  50.080  1.00  0.00           H  
ATOM   2915  N   GLU A 182      55.380  55.110  49.580  1.00  0.00           N  
ATOM   2916  CA  GLU A 182      55.280  53.770  49.070  1.00  0.00           C  
ATOM   2917  C   GLU A 182      54.100  52.980  49.620  1.00  0.00           C  
ATOM   2918  O   GLU A 182      53.310  52.440  48.860  1.00  0.00           O  
ATOM   2919  CB  GLU A 182      56.650  52.950  49.240  1.00  0.00           C  
ATOM   2920  CG  GLU A 182      57.670  53.210  48.090  1.00  0.00           C  
ATOM   2921  CD  GLU A 182      59.010  53.760  48.280  1.00  0.00           C  
ATOM   2922  OE1 GLU A 182      59.810  53.100  49.020  1.00  0.00           O  
ATOM   2923  OE2 GLU A 182      59.360  54.880  47.760  1.00  0.00           O1-
ATOM   2924  HN  GLU A 182      56.260  55.360  49.950  1.00  0.00           H  
ATOM   2925  HA  GLU A 182      55.190  53.750  47.980  1.00  0.00           H  
ATOM   2926  HB1 GLU A 182      56.430  51.870  49.110  1.00  0.00           H  
ATOM   2927  HB2 GLU A 182      57.150  53.170  50.200  1.00  0.00           H  
ATOM   2928  HG1 GLU A 182      57.060  53.870  47.440  1.00  0.00           H  
ATOM   2929  HG2 GLU A 182      57.760  52.260  47.510  1.00  0.00           H  
ATOM   2930  N   LEU A 183      53.820  53.180  50.930  1.00  0.00           N  
ATOM   2931  CA  LEU A 183      52.650  52.580  51.580  1.00  0.00           C  
ATOM   2932  C   LEU A 183      51.320  53.200  51.040  1.00  0.00           C  
ATOM   2933  O   LEU A 183      50.380  52.450  50.830  1.00  0.00           O  
ATOM   2934  CB  LEU A 183      52.590  52.980  53.070  1.00  0.00           C  
ATOM   2935  CG  LEU A 183      51.320  52.560  53.880  1.00  0.00           C  
ATOM   2936  CD1 LEU A 183      51.200  51.060  53.870  1.00  0.00           C  
ATOM   2937  CD2 LEU A 183      51.400  53.140  55.300  1.00  0.00           C  
ATOM   2938  HN  LEU A 183      54.480  53.620  51.530  1.00  0.00           H  
ATOM   2939  HA  LEU A 183      52.560  51.520  51.390  1.00  0.00           H  
ATOM   2940  HB1 LEU A 183      52.750  54.060  53.260  1.00  0.00           H  
ATOM   2941  HB2 LEU A 183      53.510  52.450  53.410  1.00  0.00           H  
ATOM   2942  HG  LEU A 183      50.400  53.040  53.490  1.00  0.00           H  
ATOM   2943 1HD1 LEU A 183      52.160  50.580  54.150  1.00  0.00           H  
ATOM   2944 2HD1 LEU A 183      50.950  50.750  52.830  1.00  0.00           H  
ATOM   2945 3HD1 LEU A 183      50.380  50.850  54.590  1.00  0.00           H  
ATOM   2946 1HD2 LEU A 183      51.500  54.240  55.170  1.00  0.00           H  
ATOM   2947 2HD2 LEU A 183      52.230  52.680  55.890  1.00  0.00           H  
ATOM   2948 3HD2 LEU A 183      50.520  52.880  55.920  1.00  0.00           H  
ATOM   2949  N   ALA A 184      51.300  54.440  50.700  1.00  0.00           N  
ATOM   2950  CA  ALA A 184      50.080  54.890  50.080  1.00  0.00           C  
ATOM   2951  C   ALA A 184      49.700  54.420  48.630  1.00  0.00           C  
ATOM   2952  O   ALA A 184      48.590  54.570  48.220  1.00  0.00           O  
ATOM   2953  CB  ALA A 184      50.010  56.420  50.040  1.00  0.00           C  
ATOM   2954  HN  ALA A 184      52.070  55.070  50.740  1.00  0.00           H  
ATOM   2955  HA  ALA A 184      49.270  54.750  50.790  1.00  0.00           H  
ATOM   2956  HB1 ALA A 184      50.670  56.820  49.240  1.00  0.00           H  
ATOM   2957  HB2 ALA A 184      50.380  56.870  50.990  1.00  0.00           H  
ATOM   2958  HB3 ALA A 184      49.000  56.750  49.730  1.00  0.00           H  
ATOM   2959  N   SER A 185      50.720  53.760  48.010  1.00  0.00           N  
ATOM   2960  CA  SER A 185      50.680  53.410  46.550  1.00  0.00           C  
ATOM   2961  C   SER A 185      50.100  52.070  46.490  1.00  0.00           C  
ATOM   2962  O   SER A 185      49.790  51.640  45.390  1.00  0.00           O  
ATOM   2963  CB  SER A 185      52.130  53.410  45.860  1.00  0.00           C  
ATOM   2964  OG  SER A 185      52.980  52.300  46.260  1.00  0.00           O  
ATOM   2965  HN  SER A 185      51.580  53.650  48.500  1.00  0.00           H  
ATOM   2966  HA  SER A 185      49.940  53.990  46.030  1.00  0.00           H  
ATOM   2967  HB1 SER A 185      52.620  54.380  46.100  1.00  0.00           H  
ATOM   2968  HB2 SER A 185      51.890  53.390  44.790  1.00  0.00           H  
ATOM   2969  HG1 SER A 185      53.070  52.470  47.210  1.00  0.00           H  
ATOM   2970  N   GLY A 186      49.950  51.400  47.620  1.00  0.00           N  
ATOM   2971  CA  GLY A 186      49.330  50.060  47.600  1.00  0.00           C  
ATOM   2972  C   GLY A 186      48.260  49.920  48.600  1.00  0.00           C  
ATOM   2973  O   GLY A 186      47.580  48.900  48.490  1.00  0.00           O  
ATOM   2974  HN  GLY A 186      50.290  51.690  48.500  1.00  0.00           H  
ATOM   2975  HA1 GLY A 186      50.020  49.290  47.900  1.00  0.00           H  
ATOM   2976  HA2 GLY A 186      48.810  49.800  46.690  1.00  0.00           H  
ATOM   2977  N   LEU A 187      47.920  50.920  49.470  1.00  0.00           N  
ATOM   2978  CA  LEU A 187      46.680  50.790  50.260  1.00  0.00           C  
ATOM   2979  C   LEU A 187      45.430  50.670  49.360  1.00  0.00           C  
ATOM   2980  O   LEU A 187      45.130  51.380  48.430  1.00  0.00           O  
ATOM   2981  CB  LEU A 187      46.550  51.860  51.450  1.00  0.00           C  
ATOM   2982  CG  LEU A 187      47.450  51.510  52.710  1.00  0.00           C  
ATOM   2983  CD1 LEU A 187      47.370  52.640  53.690  1.00  0.00           C  
ATOM   2984  CD2 LEU A 187      46.970  50.270  53.420  1.00  0.00           C  
ATOM   2985  HN  LEU A 187      48.560  51.630  49.740  1.00  0.00           H  
ATOM   2986  HA  LEU A 187      46.740  49.860  50.790  1.00  0.00           H  
ATOM   2987  HB1 LEU A 187      45.490  51.950  51.740  1.00  0.00           H  
ATOM   2988  HB2 LEU A 187      46.840  52.850  51.050  1.00  0.00           H  
ATOM   2989  HG  LEU A 187      48.480  51.360  52.340  1.00  0.00           H  
ATOM   2990 1HD1 LEU A 187      46.310  52.900  53.880  1.00  0.00           H  
ATOM   2991 2HD1 LEU A 187      47.730  53.570  53.210  1.00  0.00           H  
ATOM   2992 3HD1 LEU A 187      47.830  52.530  54.700  1.00  0.00           H  
ATOM   2993 1HD2 LEU A 187      47.520  49.340  53.140  1.00  0.00           H  
ATOM   2994 2HD2 LEU A 187      45.890  50.190  53.210  1.00  0.00           H  
ATOM   2995 3HD2 LEU A 187      47.130  50.330  54.520  1.00  0.00           H  
ATOM   2996  N   SER A 188      44.620  49.670  49.670  1.00  0.00           N  
ATOM   2997  CA  SER A 188      43.400  49.280  48.980  1.00  0.00           C  
ATOM   2998  C   SER A 188      42.190  50.230  49.200  1.00  0.00           C  
ATOM   2999  O   SER A 188      41.090  49.770  49.110  1.00  0.00           O  
ATOM   3000  CB  SER A 188      42.950  47.890  49.340  1.00  0.00           C  
ATOM   3001  OG  SER A 188      44.060  47.000  49.280  1.00  0.00           O  
ATOM   3002  HN  SER A 188      44.840  49.010  50.380  1.00  0.00           H  
ATOM   3003  HA  SER A 188      43.580  49.290  47.900  1.00  0.00           H  
ATOM   3004  HB1 SER A 188      42.140  47.580  48.660  1.00  0.00           H  
ATOM   3005  HB2 SER A 188      42.620  47.900  50.400  1.00  0.00           H  
ATOM   3006  HG1 SER A 188      44.400  47.190  50.170  1.00  0.00           H  
ATOM   3007  N   PHE A 189      42.430  51.510  49.550  1.00  0.00           N  
ATOM   3008  CA  PHE A 189      41.380  52.490  49.840  1.00  0.00           C  
ATOM   3009  C   PHE A 189      41.850  53.960  49.580  1.00  0.00           C  
ATOM   3010  O   PHE A 189      43.030  54.130  49.490  1.00  0.00           O  
ATOM   3011  CB  PHE A 189      40.830  52.420  51.280  1.00  0.00           C  
ATOM   3012  CG  PHE A 189      41.950  52.260  52.310  1.00  0.00           C  
ATOM   3013  CD1 PHE A 189      42.600  53.390  52.860  1.00  0.00           C  
ATOM   3014  CD2 PHE A 189      42.180  51.000  52.960  1.00  0.00           C  
ATOM   3015  CE1 PHE A 189      43.450  53.300  54.010  1.00  0.00           C  
ATOM   3016  CE2 PHE A 189      43.180  50.860  53.940  1.00  0.00           C  
ATOM   3017  CZ  PHE A 189      43.750  52.010  54.530  1.00  0.00           C  
ATOM   3018  HN  PHE A 189      43.310  51.950  49.710  1.00  0.00           H  
ATOM   3019  HA  PHE A 189      40.650  52.360  49.050  1.00  0.00           H  
ATOM   3020  HB1 PHE A 189      40.120  51.570  51.410  1.00  0.00           H  
ATOM   3021  HB2 PHE A 189      40.220  53.280  51.640  1.00  0.00           H  
ATOM   3022  HD1 PHE A 189      42.450  54.330  52.360  1.00  0.00           H  
ATOM   3023  HD2 PHE A 189      41.740  50.110  52.550  1.00  0.00           H  
ATOM   3024  HE1 PHE A 189      43.890  54.190  54.420  1.00  0.00           H  
ATOM   3025  HE2 PHE A 189      43.400  49.850  54.250  1.00  0.00           H  
ATOM   3026  HZ  PHE A 189      44.440  51.850  55.330  1.00  0.00           H  
ATOM   3027  N   PRO A 190      40.990  54.980  49.410  1.00  0.00           N  
ATOM   3028  CA  PRO A 190      41.360  56.400  49.150  1.00  0.00           C  
ATOM   3029  C   PRO A 190      42.310  56.990  50.260  1.00  0.00           C  
ATOM   3030  O   PRO A 190      42.150  56.590  51.450  1.00  0.00           O  
ATOM   3031  CB  PRO A 190      40.080  57.100  48.990  1.00  0.00           C  
ATOM   3032  CG  PRO A 190      39.150  56.000  48.420  1.00  0.00           C  
ATOM   3033  CD  PRO A 190      39.540  54.740  49.160  1.00  0.00           C  
ATOM   3034  HA  PRO A 190      41.830  56.430  48.190  1.00  0.00           H  
ATOM   3035  HB1 PRO A 190      40.180  57.940  48.280  1.00  0.00           H  
ATOM   3036  HB2 PRO A 190      39.680  57.560  49.910  1.00  0.00           H  
ATOM   3037  HG1 PRO A 190      38.050  56.080  48.500  1.00  0.00           H  
ATOM   3038  HG2 PRO A 190      39.390  55.930  47.350  1.00  0.00           H  
ATOM   3039  HD1 PRO A 190      38.950  54.670  50.110  1.00  0.00           H  
ATOM   3040  HD2 PRO A 190      39.320  53.870  48.520  1.00  0.00           H  
ATOM   3041  N   ILE A 191      43.320  57.770  49.920  1.00  0.00           N  
ATOM   3042  CA  ILE A 191      44.390  58.210  50.780  1.00  0.00           C  
ATOM   3043  C   ILE A 191      44.560  59.700  50.700  1.00  0.00           C  
ATOM   3044  O   ILE A 191      44.730  60.250  49.610  1.00  0.00           O  
ATOM   3045  CB  ILE A 191      45.680  57.460  50.500  1.00  0.00           C  
ATOM   3046  CG1 ILE A 191      45.620  55.940  50.830  1.00  0.00           C  
ATOM   3047  CG2 ILE A 191      46.840  58.080  51.380  1.00  0.00           C  
ATOM   3048  CD  ILE A 191      45.410  55.500  52.230  1.00  0.00           C  
ATOM   3049  HN  ILE A 191      43.320  58.000  48.950  1.00  0.00           H  
ATOM   3050  HA  ILE A 191      44.150  58.010  51.820  1.00  0.00           H  
ATOM   3051  HB  ILE A 191      45.990  57.530  49.440  1.00  0.00           H  
ATOM   3052 1HG1 ILE A 191      46.510  55.490  50.340  1.00  0.00           H  
ATOM   3053 2HG1 ILE A 191      44.890  55.480  50.130  1.00  0.00           H  
ATOM   3054 1HG2 ILE A 191      46.620  58.070  52.470  1.00  0.00           H  
ATOM   3055 2HG2 ILE A 191      47.040  59.140  51.100  1.00  0.00           H  
ATOM   3056 3HG2 ILE A 191      47.750  57.460  51.250  1.00  0.00           H  
ATOM   3057  HD1 ILE A 191      45.450  54.400  52.370  1.00  0.00           H  
ATOM   3058  HD2 ILE A 191      44.370  55.820  52.430  1.00  0.00           H  
ATOM   3059  HD3 ILE A 191      46.040  55.980  53.010  1.00  0.00           H  
ATOM   3060  N   GLY A 192      44.340  60.410  51.870  1.00  0.00           N  
ATOM   3061  CA  GLY A 192      44.530  61.880  51.900  1.00  0.00           C  
ATOM   3062  C   GLY A 192      45.880  62.160  52.500  1.00  0.00           C  
ATOM   3063  O   GLY A 192      46.350  61.690  53.530  1.00  0.00           O  
ATOM   3064  HN  GLY A 192      44.010  59.920  52.680  1.00  0.00           H  
ATOM   3065  HA1 GLY A 192      43.830  62.410  52.530  1.00  0.00           H  
ATOM   3066  HA2 GLY A 192      44.530  62.300  50.910  1.00  0.00           H  
ATOM   3067  N   PHE A 193      46.570  63.200  51.900  1.00  0.00           N  
ATOM   3068  CA  PHE A 193      47.870  63.660  52.380  1.00  0.00           C  
ATOM   3069  C   PHE A 193      47.870  65.060  52.990  1.00  0.00           C  
ATOM   3070  O   PHE A 193      47.420  65.990  52.340  1.00  0.00           O  
ATOM   3071  CB  PHE A 193      48.900  63.850  51.250  1.00  0.00           C  
ATOM   3072  CG  PHE A 193      49.130  62.530  50.660  1.00  0.00           C  
ATOM   3073  CD1 PHE A 193      50.190  61.750  51.200  1.00  0.00           C  
ATOM   3074  CD2 PHE A 193      48.310  62.000  49.660  1.00  0.00           C  
ATOM   3075  CE1 PHE A 193      50.480  60.460  50.700  1.00  0.00           C  
ATOM   3076  CE2 PHE A 193      48.650  60.800  49.140  1.00  0.00           C  
ATOM   3077  CZ  PHE A 193      49.770  60.000  49.600  1.00  0.00           C  
ATOM   3078  HN  PHE A 193      46.150  63.750  51.180  1.00  0.00           H  
ATOM   3079  HA  PHE A 193      48.260  63.010  53.160  1.00  0.00           H  
ATOM   3080  HB1 PHE A 193      49.850  64.260  51.680  1.00  0.00           H  
ATOM   3081  HB2 PHE A 193      48.470  64.590  50.560  1.00  0.00           H  
ATOM   3082  HD1 PHE A 193      50.740  62.000  52.110  1.00  0.00           H  
ATOM   3083  HD2 PHE A 193      47.470  62.630  49.400  1.00  0.00           H  
ATOM   3084  HE1 PHE A 193      51.270  59.970  51.250  1.00  0.00           H  
ATOM   3085  HE2 PHE A 193      48.090  60.360  48.320  1.00  0.00           H  
ATOM   3086  HZ  PHE A 193      49.970  59.000  49.250  1.00  0.00           H  
ATOM   3087  N   LYS A 194      48.280  65.160  54.280  1.00  0.00           N  
ATOM   3088  CA  LYS A 194      48.360  66.440  54.960  1.00  0.00           C  
ATOM   3089  C   LYS A 194      49.410  67.410  54.480  1.00  0.00           C  
ATOM   3090  O   LYS A 194      50.520  67.050  54.130  1.00  0.00           O  
ATOM   3091  CB  LYS A 194      48.330  66.310  56.480  1.00  0.00           C  
ATOM   3092  CG  LYS A 194      46.930  65.980  57.080  1.00  0.00           C  
ATOM   3093  CD  LYS A 194      46.970  65.600  58.590  1.00  0.00           C  
ATOM   3094  CE  LYS A 194      45.580  65.880  59.210  1.00  0.00           C  
ATOM   3095  NZ  LYS A 194      45.750  65.530  60.580  1.00  0.00           N1+
ATOM   3096  HN  LYS A 194      48.520  64.380  54.870  1.00  0.00           H  
ATOM   3097  HA  LYS A 194      47.470  66.900  54.550  1.00  0.00           H  
ATOM   3098  HB1 LYS A 194      48.900  67.130  56.950  1.00  0.00           H  
ATOM   3099  HB2 LYS A 194      48.910  65.390  56.680  1.00  0.00           H  
ATOM   3100  HG1 LYS A 194      46.450  65.110  56.580  1.00  0.00           H  
ATOM   3101  HG2 LYS A 194      46.270  66.860  56.950  1.00  0.00           H  
ATOM   3102  HD1 LYS A 194      47.710  66.220  59.130  1.00  0.00           H  
ATOM   3103  HD2 LYS A 194      47.220  64.530  58.690  1.00  0.00           H  
ATOM   3104  HE1 LYS A 194      44.710  65.250  58.950  1.00  0.00           H  
ATOM   3105  HE2 LYS A 194      45.410  66.970  59.120  1.00  0.00           H  
ATOM   3106  HZ1 LYS A 194      45.070  65.890  61.280  1.00  0.00           H  
ATOM   3107  HZ2 LYS A 194      46.680  65.930  60.820  1.00  0.00           H  
ATOM   3108  HZ3 LYS A 194      45.920  64.520  60.750  1.00  0.00           H  
ATOM   3109  N   ASN A 195      49.080  68.770  54.540  1.00  0.00           N  
ATOM   3110  CA  ASN A 195      50.140  69.750  54.210  1.00  0.00           C  
ATOM   3111  C   ASN A 195      51.320  69.730  55.200  1.00  0.00           C  
ATOM   3112  O   ASN A 195      51.290  69.400  56.370  1.00  0.00           O  
ATOM   3113  CB  ASN A 195      49.650  71.110  53.800  1.00  0.00           C  
ATOM   3114  CG  ASN A 195      49.030  71.860  54.940  1.00  0.00           C  
ATOM   3115  ND2 ASN A 195      49.900  72.300  55.900  1.00  0.00           N  
ATOM   3116  OD1 ASN A 195      47.800  72.020  55.080  1.00  0.00           O  
ATOM   3117  HN  ASN A 195      48.160  69.100  54.730  1.00  0.00           H  
ATOM   3118  HA  ASN A 195      50.610  69.380  53.300  1.00  0.00           H  
ATOM   3119  HB1 ASN A 195      48.870  70.880  53.040  1.00  0.00           H  
ATOM   3120  HB2 ASN A 195      50.500  71.730  53.450  1.00  0.00           H  
ATOM   3121 1HD2 ASN A 195      49.450  72.690  56.710  1.00  0.00           H  
ATOM   3122 2HD2 ASN A 195      50.890  72.190  55.860  1.00  0.00           H  
ATOM   3123  N   GLY A 196      52.480  70.100  54.790  1.00  0.00           N  
ATOM   3124  CA  GLY A 196      53.700  70.230  55.540  1.00  0.00           C  
ATOM   3125  C   GLY A 196      53.690  70.990  56.830  1.00  0.00           C  
ATOM   3126  O   GLY A 196      52.730  71.700  57.070  1.00  0.00           O  
ATOM   3127  HN  GLY A 196      52.540  70.380  53.830  1.00  0.00           H  
ATOM   3128  HA1 GLY A 196      54.410  70.810  54.970  1.00  0.00           H  
ATOM   3129  HA2 GLY A 196      54.090  69.250  55.770  1.00  0.00           H  
ATOM   3130  N   THR A 197      54.780  71.010  57.570  1.00  0.00           N  
ATOM   3131  CA  THR A 197      54.980  71.570  58.940  1.00  0.00           C  
ATOM   3132  C   THR A 197      54.750  73.080  59.040  1.00  0.00           C  
ATOM   3133  O   THR A 197      54.020  73.660  59.870  1.00  0.00           O  
ATOM   3134  CB  THR A 197      56.500  71.360  59.280  1.00  0.00           C  
ATOM   3135  CG2 THR A 197      56.790  71.480  60.750  1.00  0.00           C  
ATOM   3136  OG1 THR A 197      56.870  70.050  58.980  1.00  0.00           O  
ATOM   3137  HN  THR A 197      55.540  70.560  57.110  1.00  0.00           H  
ATOM   3138  HA  THR A 197      54.320  71.140  59.670  1.00  0.00           H  
ATOM   3139  HB  THR A 197      57.140  72.090  58.750  1.00  0.00           H  
ATOM   3140  HG1 THR A 197      56.300  69.470  59.500  1.00  0.00           H  
ATOM   3141 1HG2 THR A 197      57.860  71.370  60.990  1.00  0.00           H  
ATOM   3142 2HG2 THR A 197      56.240  70.730  61.370  1.00  0.00           H  
ATOM   3143 3HG2 THR A 197      56.490  72.480  61.120  1.00  0.00           H  
ATOM   3144  N   ASP A 198      55.370  73.720  58.010  1.00  0.00           N  
ATOM   3145  CA  ASP A 198      55.310  75.090  57.750  1.00  0.00           C  
ATOM   3146  C   ASP A 198      54.060  75.610  57.080  1.00  0.00           C  
ATOM   3147  O   ASP A 198      53.810  76.790  56.980  1.00  0.00           O  
ATOM   3148  CB  ASP A 198      56.660  75.360  56.900  1.00  0.00           C  
ATOM   3149  CG  ASP A 198      56.550  74.760  55.510  1.00  0.00           C  
ATOM   3150  OD1 ASP A 198      55.930  73.700  55.260  1.00  0.00           O  
ATOM   3151  OD2 ASP A 198      57.080  75.440  54.570  1.00  0.00           O1-
ATOM   3152  HN  ASP A 198      55.740  73.250  57.210  1.00  0.00           H  
ATOM   3153  HA  ASP A 198      55.460  75.640  58.670  1.00  0.00           H  
ATOM   3154  HB1 ASP A 198      57.550  74.970  57.440  1.00  0.00           H  
ATOM   3155  HB2 ASP A 198      56.730  76.450  56.750  1.00  0.00           H  
ATOM   3156  N   GLY A 199      53.170  74.690  56.580  1.00  0.00           N  
ATOM   3157  CA  GLY A 199      52.020  75.020  55.730  1.00  0.00           C  
ATOM   3158  C   GLY A 199      52.290  74.740  54.280  1.00  0.00           C  
ATOM   3159  O   GLY A 199      51.430  75.130  53.470  1.00  0.00           O  
ATOM   3160  HN  GLY A 199      53.380  73.720  56.670  1.00  0.00           H  
ATOM   3161  HA1 GLY A 199      51.780  76.070  55.690  1.00  0.00           H  
ATOM   3162  HA2 GLY A 199      51.170  74.440  56.050  1.00  0.00           H  
ATOM   3163  N   GLY A 200      53.410  74.040  53.880  1.00  0.00           N  
ATOM   3164  CA  GLY A 200      53.740  73.760  52.500  1.00  0.00           C  
ATOM   3165  C   GLY A 200      52.820  72.710  51.820  1.00  0.00           C  
ATOM   3166  O   GLY A 200      52.690  71.600  52.340  1.00  0.00           O  
ATOM   3167  HN  GLY A 200      54.180  73.750  54.440  1.00  0.00           H  
ATOM   3168  HA1 GLY A 200      54.740  73.380  52.430  1.00  0.00           H  
ATOM   3169  HA2 GLY A 200      53.750  74.700  51.980  1.00  0.00           H  
ATOM   3170  N   LEU A 201      52.200  73.210  50.760  1.00  0.00           N  
ATOM   3171  CA  LEU A 201      51.440  72.360  49.870  1.00  0.00           C  
ATOM   3172  C   LEU A 201      52.180  71.460  48.930  1.00  0.00           C  
ATOM   3173  O   LEU A 201      51.660  70.380  48.540  1.00  0.00           O  
ATOM   3174  CB  LEU A 201      50.380  73.220  49.050  1.00  0.00           C  
ATOM   3175  CG  LEU A 201      49.850  74.420  49.850  1.00  0.00           C  
ATOM   3176  CD1 LEU A 201      49.080  75.220  48.820  1.00  0.00           C  
ATOM   3177  CD2 LEU A 201      49.030  73.880  51.040  1.00  0.00           C  
ATOM   3178  HN  LEU A 201      52.350  74.160  50.520  1.00  0.00           H  
ATOM   3179  HA  LEU A 201      50.800  71.740  50.500  1.00  0.00           H  
ATOM   3180  HB1 LEU A 201      49.590  72.600  48.560  1.00  0.00           H  
ATOM   3181  HB2 LEU A 201      50.880  73.670  48.160  1.00  0.00           H  
ATOM   3182  HG  LEU A 201      50.610  75.150  50.200  1.00  0.00           H  
ATOM   3183 1HD1 LEU A 201      48.300  74.580  48.360  1.00  0.00           H  
ATOM   3184 2HD1 LEU A 201      49.820  75.400  48.020  1.00  0.00           H  
ATOM   3185 3HD1 LEU A 201      48.670  76.200  49.150  1.00  0.00           H  
ATOM   3186 1HD2 LEU A 201      48.590  74.770  51.530  1.00  0.00           H  
ATOM   3187 2HD2 LEU A 201      49.730  73.390  51.750  1.00  0.00           H  
ATOM   3188 3HD2 LEU A 201      48.220  73.170  50.770  1.00  0.00           H  
ATOM   3189  N   GLN A 202      53.410  71.850  48.530  1.00  0.00           N  
ATOM   3190  CA  GLN A 202      54.100  71.190  47.410  1.00  0.00           C  
ATOM   3191  C   GLN A 202      54.660  69.830  47.830  1.00  0.00           C  
ATOM   3192  O   GLN A 202      54.720  68.880  47.040  1.00  0.00           O  
ATOM   3193  CB  GLN A 202      55.240  72.150  46.880  1.00  0.00           C  
ATOM   3194  CG  GLN A 202      55.930  71.750  45.560  1.00  0.00           C  
ATOM   3195  CD  GLN A 202      54.970  71.760  44.350  1.00  0.00           C  
ATOM   3196  NE2 GLN A 202      55.170  70.840  43.300  1.00  0.00           N  
ATOM   3197  OE1 GLN A 202      54.060  72.590  44.310  1.00  0.00           O  
ATOM   3198  HN  GLN A 202      53.820  72.700  48.820  1.00  0.00           H  
ATOM   3199  HA  GLN A 202      53.370  71.080  46.620  1.00  0.00           H  
ATOM   3200  HB1 GLN A 202      55.960  72.290  47.710  1.00  0.00           H  
ATOM   3201  HB2 GLN A 202      54.810  73.170  46.890  1.00  0.00           H  
ATOM   3202  HG1 GLN A 202      56.470  70.780  45.660  1.00  0.00           H  
ATOM   3203  HG2 GLN A 202      56.630  72.580  45.330  1.00  0.00           H  
ATOM   3204 1HE2 GLN A 202      56.020  70.310  43.200  1.00  0.00           H  
ATOM   3205 2HE2 GLN A 202      54.480  70.960  42.600  1.00  0.00           H  
ATOM   3206  N   VAL A 203      54.980  69.690  49.150  1.00  0.00           N  
ATOM   3207  CA  VAL A 203      55.440  68.420  49.740  1.00  0.00           C  
ATOM   3208  C   VAL A 203      54.350  67.340  49.670  1.00  0.00           C  
ATOM   3209  O   VAL A 203      54.490  66.160  49.490  1.00  0.00           O  
ATOM   3210  CB  VAL A 203      55.900  68.610  51.170  1.00  0.00           C  
ATOM   3211  CG1 VAL A 203      57.180  69.430  51.180  1.00  0.00           C  
ATOM   3212  CG2 VAL A 203      54.920  69.190  52.110  1.00  0.00           C  
ATOM   3213  HN  VAL A 203      54.930  70.400  49.850  1.00  0.00           H  
ATOM   3214  HA  VAL A 203      56.250  68.120  49.080  1.00  0.00           H  
ATOM   3215  HB  VAL A 203      56.110  67.610  51.590  1.00  0.00           H  
ATOM   3216 1HG1 VAL A 203      57.990  68.930  50.600  1.00  0.00           H  
ATOM   3217 2HG1 VAL A 203      57.520  69.570  52.230  1.00  0.00           H  
ATOM   3218 3HG1 VAL A 203      57.120  70.470  50.800  1.00  0.00           H  
ATOM   3219 1HG2 VAL A 203      54.640  70.260  51.950  1.00  0.00           H  
ATOM   3220 2HG2 VAL A 203      55.330  69.170  53.150  1.00  0.00           H  
ATOM   3221 3HG2 VAL A 203      53.970  68.610  52.110  1.00  0.00           H  
ATOM   3222  N   ALA A 204      53.070  67.760  49.880  1.00  0.00           N  
ATOM   3223  CA  ALA A 204      51.940  66.910  49.780  1.00  0.00           C  
ATOM   3224  C   ALA A 204      51.590  66.580  48.320  1.00  0.00           C  
ATOM   3225  O   ALA A 204      51.320  65.410  48.030  1.00  0.00           O  
ATOM   3226  CB  ALA A 204      50.770  67.490  50.540  1.00  0.00           C  
ATOM   3227  HN  ALA A 204      52.890  68.690  50.200  1.00  0.00           H  
ATOM   3228  HA  ALA A 204      52.220  66.000  50.260  1.00  0.00           H  
ATOM   3229  HB1 ALA A 204      49.890  66.820  50.560  1.00  0.00           H  
ATOM   3230  HB2 ALA A 204      50.370  68.380  50.010  1.00  0.00           H  
ATOM   3231  HB3 ALA A 204      50.950  67.710  51.620  1.00  0.00           H  
ATOM   3232  N   ILE A 205      51.520  67.520  47.400  1.00  0.00           N  
ATOM   3233  CA  ILE A 205      51.400  67.400  45.980  1.00  0.00           C  
ATOM   3234  C   ILE A 205      52.410  66.400  45.430  1.00  0.00           C  
ATOM   3235  O   ILE A 205      52.020  65.530  44.670  1.00  0.00           O  
ATOM   3236  CB  ILE A 205      51.600  68.790  45.330  1.00  0.00           C  
ATOM   3237  CG1 ILE A 205      50.220  69.430  45.130  1.00  0.00           C  
ATOM   3238  CG2 ILE A 205      52.250  68.640  43.950  1.00  0.00           C  
ATOM   3239  CD  ILE A 205      50.320  70.890  44.890  1.00  0.00           C  
ATOM   3240  HN  ILE A 205      51.600  68.470  47.700  1.00  0.00           H  
ATOM   3241  HA  ILE A 205      50.440  66.980  45.760  1.00  0.00           H  
ATOM   3242  HB  ILE A 205      52.220  69.400  46.020  1.00  0.00           H  
ATOM   3243 1HG1 ILE A 205      49.680  69.340  46.090  1.00  0.00           H  
ATOM   3244 2HG1 ILE A 205      49.730  68.990  44.230  1.00  0.00           H  
ATOM   3245 1HG2 ILE A 205      51.710  67.870  43.360  1.00  0.00           H  
ATOM   3246 2HG2 ILE A 205      53.320  68.340  44.010  1.00  0.00           H  
ATOM   3247 3HG2 ILE A 205      52.180  69.570  43.350  1.00  0.00           H  
ATOM   3248  HD1 ILE A 205      50.750  71.090  43.890  1.00  0.00           H  
ATOM   3249  HD2 ILE A 205      51.000  71.340  45.660  1.00  0.00           H  
ATOM   3250  HD3 ILE A 205      49.370  71.450  44.950  1.00  0.00           H  
ATOM   3251  N   ASP A 206      53.680  66.400  45.860  1.00  0.00           N  
ATOM   3252  CA  ASP A 206      54.700  65.480  45.510  1.00  0.00           C  
ATOM   3253  C   ASP A 206      54.510  64.080  46.190  1.00  0.00           C  
ATOM   3254  O   ASP A 206      54.890  63.000  45.720  1.00  0.00           O  
ATOM   3255  CB  ASP A 206      56.140  65.950  45.810  1.00  0.00           C  
ATOM   3256  CG  ASP A 206      56.620  66.990  44.740  1.00  0.00           C  
ATOM   3257  OD1 ASP A 206      56.090  67.020  43.620  1.00  0.00           O  
ATOM   3258  OD2 ASP A 206      57.540  67.840  45.020  1.00  0.00           O1-
ATOM   3259  HN  ASP A 206      54.010  67.200  46.360  1.00  0.00           H  
ATOM   3260  HA  ASP A 206      54.680  65.250  44.450  1.00  0.00           H  
ATOM   3261  HB1 ASP A 206      56.890  65.150  45.720  1.00  0.00           H  
ATOM   3262  HB2 ASP A 206      56.120  66.410  46.830  1.00  0.00           H  
ATOM   3263  N   ALA A 207      53.840  64.030  47.420  1.00  0.00           N  
ATOM   3264  CA  ALA A 207      53.360  62.770  47.980  1.00  0.00           C  
ATOM   3265  C   ALA A 207      52.220  62.120  47.350  1.00  0.00           C  
ATOM   3266  O   ALA A 207      52.240  60.870  47.300  1.00  0.00           O  
ATOM   3267  CB  ALA A 207      53.120  63.060  49.520  1.00  0.00           C  
ATOM   3268  HN  ALA A 207      53.670  64.820  48.000  1.00  0.00           H  
ATOM   3269  HA  ALA A 207      54.130  62.020  47.950  1.00  0.00           H  
ATOM   3270  HB1 ALA A 207      52.330  63.840  49.620  1.00  0.00           H  
ATOM   3271  HB2 ALA A 207      54.070  63.520  49.870  1.00  0.00           H  
ATOM   3272  HB3 ALA A 207      52.890  62.130  50.070  1.00  0.00           H  
ATOM   3273  N   MET A 208      51.350  62.870  46.730  1.00  0.00           N  
ATOM   3274  CA  MET A 208      50.370  62.380  45.810  1.00  0.00           C  
ATOM   3275  C   MET A 208      50.980  61.810  44.540  1.00  0.00           C  
ATOM   3276  O   MET A 208      50.620  60.770  44.060  1.00  0.00           O  
ATOM   3277  CB  MET A 208      49.320  63.460  45.520  1.00  0.00           C  
ATOM   3278  CG  MET A 208      48.400  63.720  46.730  1.00  0.00           C  
ATOM   3279  SD  MET A 208      47.280  65.140  46.640  1.00  0.00           S  
ATOM   3280  CE  MET A 208      46.070  64.440  45.440  1.00  0.00           C  
ATOM   3281  HN  MET A 208      51.230  63.830  46.940  1.00  0.00           H  
ATOM   3282  HA  MET A 208      49.910  61.630  46.450  1.00  0.00           H  
ATOM   3283  HB1 MET A 208      48.640  63.180  44.680  1.00  0.00           H  
ATOM   3284  HB2 MET A 208      49.810  64.400  45.200  1.00  0.00           H  
ATOM   3285  HG1 MET A 208      49.080  63.970  47.580  1.00  0.00           H  
ATOM   3286  HG2 MET A 208      47.790  62.820  46.960  1.00  0.00           H  
ATOM   3287  HE1 MET A 208      45.260  63.820  45.870  1.00  0.00           H  
ATOM   3288  HE2 MET A 208      46.650  63.810  44.720  1.00  0.00           H  
ATOM   3289  HE3 MET A 208      45.570  65.310  44.970  1.00  0.00           H  
ATOM   3290  N   ARG A 209      51.950  62.530  43.970  1.00  0.00           N  
ATOM   3291  CA  ARG A 209      52.680  62.140  42.780  1.00  0.00           C  
ATOM   3292  C   ARG A 209      53.440  60.840  42.840  1.00  0.00           C  
ATOM   3293  O   ARG A 209      53.300  59.920  42.100  1.00  0.00           O  
ATOM   3294  CB  ARG A 209      53.780  63.160  42.320  1.00  0.00           C  
ATOM   3295  CG  ARG A 209      53.170  64.350  41.570  1.00  0.00           C  
ATOM   3296  CD  ARG A 209      54.320  65.360  41.380  1.00  0.00           C  
ATOM   3297  NE  ARG A 209      54.000  66.300  40.320  1.00  0.00           N  
ATOM   3298  CZ  ARG A 209      54.640  67.450  40.210  1.00  0.00           C  
ATOM   3299  NH1 ARG A 209      55.480  67.990  41.170  1.00  0.00           N1+
ATOM   3300  NH2 ARG A 209      54.550  68.130  39.130  1.00  0.00           N  
ATOM   3301  HN  ARG A 209      52.030  63.500  44.180  1.00  0.00           H  
ATOM   3302  HA  ARG A 209      51.930  61.980  42.030  1.00  0.00           H  
ATOM   3303  HB1 ARG A 209      54.490  62.700  41.620  1.00  0.00           H  
ATOM   3304  HB2 ARG A 209      54.290  63.480  43.270  1.00  0.00           H  
ATOM   3305  HG1 ARG A 209      52.420  64.910  42.170  1.00  0.00           H  
ATOM   3306  HG2 ARG A 209      52.760  64.080  40.580  1.00  0.00           H  
ATOM   3307  HD1 ARG A 209      55.160  64.660  41.140  1.00  0.00           H  
ATOM   3308  HD2 ARG A 209      54.400  65.900  42.350  1.00  0.00           H  
ATOM   3309  HE  ARG A 209      53.490  65.930  39.560  1.00  0.00           H  
ATOM   3310 1HH1 ARG A 209      55.710  67.520  42.030  1.00  0.00           H  
ATOM   3311 2HH1 ARG A 209      56.040  68.770  40.870  1.00  0.00           H  
ATOM   3312 1HH2 ARG A 209      55.130  68.940  39.100  1.00  0.00           H  
ATOM   3313 2HH2 ARG A 209      54.270  67.770  38.240  1.00  0.00           H  
ATOM   3314  N   ALA A 210      54.100  60.560  44.010  1.00  0.00           N  
ATOM   3315  CA  ALA A 210      54.800  59.390  44.380  1.00  0.00           C  
ATOM   3316  C   ALA A 210      53.940  58.200  44.600  1.00  0.00           C  
ATOM   3317  O   ALA A 210      54.280  57.070  44.090  1.00  0.00           O  
ATOM   3318  CB  ALA A 210      55.560  59.940  45.700  1.00  0.00           C  
ATOM   3319  HN  ALA A 210      54.070  61.260  44.730  1.00  0.00           H  
ATOM   3320  HA  ALA A 210      55.470  59.100  43.570  1.00  0.00           H  
ATOM   3321  HB1 ALA A 210      54.880  59.970  46.580  1.00  0.00           H  
ATOM   3322  HB2 ALA A 210      56.030  60.940  45.570  1.00  0.00           H  
ATOM   3323  HB3 ALA A 210      56.360  59.240  46.030  1.00  0.00           H  
ATOM   3324  N   ALA A 211      52.810  58.390  45.380  1.00  0.00           N  
ATOM   3325  CA  ALA A 211      51.810  57.350  45.590  1.00  0.00           C  
ATOM   3326  C   ALA A 211      51.040  56.920  44.330  1.00  0.00           C  
ATOM   3327  O   ALA A 211      50.590  55.800  44.280  1.00  0.00           O  
ATOM   3328  CB  ALA A 211      50.770  57.750  46.660  1.00  0.00           C  
ATOM   3329  HN  ALA A 211      52.630  59.280  45.780  1.00  0.00           H  
ATOM   3330  HA  ALA A 211      52.330  56.470  45.960  1.00  0.00           H  
ATOM   3331  HB1 ALA A 211      50.400  56.770  47.020  1.00  0.00           H  
ATOM   3332  HB2 ALA A 211      50.130  58.580  46.300  1.00  0.00           H  
ATOM   3333  HB3 ALA A 211      51.280  58.190  47.560  1.00  0.00           H  
ATOM   3334  N   ALA A 212      50.870  57.740  43.330  1.00  0.00           N  
ATOM   3335  CA  ALA A 212      50.210  57.510  42.100  1.00  0.00           C  
ATOM   3336  C   ALA A 212      50.960  56.530  41.110  1.00  0.00           C  
ATOM   3337  O   ALA A 212      50.410  55.920  40.180  1.00  0.00           O  
ATOM   3338  CB  ALA A 212      50.060  58.790  41.300  1.00  0.00           C  
ATOM   3339  HN  ALA A 212      51.170  58.680  43.480  1.00  0.00           H  
ATOM   3340  HA  ALA A 212      49.220  57.130  42.280  1.00  0.00           H  
ATOM   3341  HB1 ALA A 212      51.050  59.260  41.120  1.00  0.00           H  
ATOM   3342  HB2 ALA A 212      49.420  59.540  41.790  1.00  0.00           H  
ATOM   3343  HB3 ALA A 212      49.680  58.520  40.280  1.00  0.00           H  
ATOM   3344  N   HSD A 213      52.280  56.480  41.190  1.00  0.00           N  
ATOM   3345  CA  HSD A 213      53.010  55.500  40.350  1.00  0.00           C  
ATOM   3346  C   HSD A 213      53.160  54.150  41.000  1.00  0.00           C  
ATOM   3347  O   HSD A 213      52.980  53.980  42.230  1.00  0.00           O  
ATOM   3348  CB  HSD A 213      54.400  56.060  40.060  1.00  0.00           C  
ATOM   3349  CG  HSD A 213      54.360  57.320  39.210  1.00  0.00           C  
ATOM   3350  CD2 HSD A 213      54.600  57.490  37.880  1.00  0.00           C  
ATOM   3351  ND1 HSD A 213      54.180  58.640  39.720  1.00  0.00           N  
ATOM   3352  CE1 HSD A 213      54.240  59.470  38.640  1.00  0.00           C  
ATOM   3353  NE2 HSD A 213      54.580  58.820  37.520  1.00  0.00           N  
ATOM   3354  HN  HSD A 213      52.670  56.970  41.970  1.00  0.00           H  
ATOM   3355  HA  HSD A 213      52.550  55.480  39.370  1.00  0.00           H  
ATOM   3356  HB1 HSD A 213      54.970  55.260  39.560  1.00  0.00           H  
ATOM   3357  HB2 HSD A 213      55.090  56.280  40.910  1.00  0.00           H  
ATOM   3358  HD1 HSD A 213      53.990  58.910  40.670  1.00  0.00           H  
ATOM   3359  HD2 HSD A 213      54.950  56.680  37.240  1.00  0.00           H  
ATOM   3360  HE1 HSD A 213      54.290  60.550  38.800  1.00  0.00           H  
ATOM   3361  N   ASP A 214      53.560  53.090  40.190  1.00  0.00           N  
ATOM   3362  CA  ASP A 214      53.870  51.750  40.710  1.00  0.00           C  
ATOM   3363  C   ASP A 214      55.070  51.820  41.630  1.00  0.00           C  
ATOM   3364  O   ASP A 214      56.020  52.550  41.310  1.00  0.00           O  
ATOM   3365  CB  ASP A 214      54.180  50.670  39.600  1.00  0.00           C  
ATOM   3366  CG  ASP A 214      52.990  50.380  38.640  1.00  0.00           C  
ATOM   3367  OD1 ASP A 214      52.290  51.410  38.370  1.00  0.00           O  
ATOM   3368  OD2 ASP A 214      52.960  49.280  38.010  1.00  0.00           O1-
ATOM   3369  HN  ASP A 214      53.650  53.150  39.200  1.00  0.00           H  
ATOM   3370  HA  ASP A 214      53.050  51.370  41.320  1.00  0.00           H  
ATOM   3371  HB1 ASP A 214      54.490  49.720  40.080  1.00  0.00           H  
ATOM   3372  HB2 ASP A 214      55.030  51.030  39.000  1.00  0.00           H  
ATOM   3373  N   HSD A 215      55.180  50.970  42.680  1.00  0.00           N  
ATOM   3374  CA  HSD A 215      56.390  50.840  43.550  1.00  0.00           C  
ATOM   3375  C   HSD A 215      56.630  49.410  43.830  1.00  0.00           C  
ATOM   3376  O   HSD A 215      55.720  48.550  43.750  1.00  0.00           O  
ATOM   3377  CB  HSD A 215      56.280  51.580  44.890  1.00  0.00           C  
ATOM   3378  CG  HSD A 215      56.660  53.020  44.720  1.00  0.00           C  
ATOM   3379  CD2 HSD A 215      55.910  54.080  44.290  1.00  0.00           C  
ATOM   3380  ND1 HSD A 215      57.930  53.460  44.870  1.00  0.00           N  
ATOM   3381  CE1 HSD A 215      57.930  54.760  44.590  1.00  0.00           C  
ATOM   3382  NE2 HSD A 215      56.750  55.200  44.210  1.00  0.00           N  
ATOM   3383  HN  HSD A 215      54.400  50.340  42.670  1.00  0.00           H  
ATOM   3384  HA  HSD A 215      57.300  51.200  43.090  1.00  0.00           H  
ATOM   3385  HB1 HSD A 215      56.870  51.160  45.730  1.00  0.00           H  
ATOM   3386  HB2 HSD A 215      55.230  51.530  45.250  1.00  0.00           H  
ATOM   3387  HD1 HSD A 215      58.720  52.940  45.210  1.00  0.00           H  
ATOM   3388  HD2 HSD A 215      54.860  54.250  44.140  1.00  0.00           H  
ATOM   3389  HE1 HSD A 215      58.820  55.380  44.660  1.00  0.00           H  
ATOM   3390  N   TYR A 216      57.870  49.110  44.090  1.00  0.00           N  
ATOM   3391  CA  TYR A 216      58.320  47.860  44.620  1.00  0.00           C  
ATOM   3392  C   TYR A 216      59.040  48.190  45.960  1.00  0.00           C  
ATOM   3393  O   TYR A 216      59.990  49.050  45.850  1.00  0.00           O  
ATOM   3394  CB  TYR A 216      59.380  47.290  43.640  1.00  0.00           C  
ATOM   3395  CG  TYR A 216      58.730  46.850  42.350  1.00  0.00           C  
ATOM   3396  CD1 TYR A 216      58.370  47.750  41.310  1.00  0.00           C  
ATOM   3397  CD2 TYR A 216      58.260  45.480  42.090  1.00  0.00           C  
ATOM   3398  CE1 TYR A 216      58.050  47.300  40.050  1.00  0.00           C  
ATOM   3399  CE2 TYR A 216      57.650  45.080  40.870  1.00  0.00           C  
ATOM   3400  CZ  TYR A 216      57.770  45.950  39.850  1.00  0.00           C  
ATOM   3401  OH  TYR A 216      57.430  45.660  38.520  1.00  0.00           O  
ATOM   3402  HN  TYR A 216      58.630  49.720  43.920  1.00  0.00           H  
ATOM   3403  HA  TYR A 216      57.530  47.180  44.910  1.00  0.00           H  
ATOM   3404  HB1 TYR A 216      59.920  46.430  44.090  1.00  0.00           H  
ATOM   3405  HB2 TYR A 216      60.160  48.050  43.400  1.00  0.00           H  
ATOM   3406  HD1 TYR A 216      58.760  48.750  41.380  1.00  0.00           H  
ATOM   3407  HD2 TYR A 216      58.390  44.780  42.900  1.00  0.00           H  
ATOM   3408  HE1 TYR A 216      57.890  47.950  39.180  1.00  0.00           H  
ATOM   3409  HE2 TYR A 216      57.370  44.050  40.700  1.00  0.00           H  
ATOM   3410  HH  TYR A 216      57.220  44.720  38.510  1.00  0.00           H  
ATOM   3411  N   PHE A 217      58.760  47.660  47.160  1.00  0.00           N  
ATOM   3412  CA  PHE A 217      59.390  48.170  48.420  1.00  0.00           C  
ATOM   3413  C   PHE A 217      59.480  47.130  49.530  1.00  0.00           C  
ATOM   3414  O   PHE A 217      58.740  46.110  49.470  1.00  0.00           O  
ATOM   3415  CB  PHE A 217      58.750  49.490  48.820  1.00  0.00           C  
ATOM   3416  CG  PHE A 217      57.450  49.380  49.610  1.00  0.00           C  
ATOM   3417  CD1 PHE A 217      56.290  48.940  48.940  1.00  0.00           C  
ATOM   3418  CD2 PHE A 217      57.340  49.780  50.900  1.00  0.00           C  
ATOM   3419  CE1 PHE A 217      55.050  48.900  49.530  1.00  0.00           C  
ATOM   3420  CE2 PHE A 217      56.110  49.710  51.570  1.00  0.00           C  
ATOM   3421  CZ  PHE A 217      54.930  49.250  50.860  1.00  0.00           C  
ATOM   3422  HN  PHE A 217      58.000  47.030  47.310  1.00  0.00           H  
ATOM   3423  HA  PHE A 217      60.430  48.380  48.220  1.00  0.00           H  
ATOM   3424  HB1 PHE A 217      58.580  50.070  47.900  1.00  0.00           H  
ATOM   3425  HB2 PHE A 217      59.510  50.070  49.390  1.00  0.00           H  
ATOM   3426  HD1 PHE A 217      56.360  48.680  47.890  1.00  0.00           H  
ATOM   3427  HD2 PHE A 217      58.110  50.240  51.490  1.00  0.00           H  
ATOM   3428  HE1 PHE A 217      54.190  48.470  49.020  1.00  0.00           H  
ATOM   3429  HE2 PHE A 217      55.900  50.220  52.500  1.00  0.00           H  
ATOM   3430  HZ  PHE A 217      53.990  49.250  51.410  1.00  0.00           H  
ATOM   3431  N   LEU A 218      60.370  47.320  50.540  1.00  0.00           N  
ATOM   3432  CA  LEU A 218      60.360  46.620  51.780  1.00  0.00           C  
ATOM   3433  C   LEU A 218      59.080  46.810  52.560  1.00  0.00           C  
ATOM   3434  O   LEU A 218      58.740  47.860  53.030  1.00  0.00           O  
ATOM   3435  CB  LEU A 218      61.640  47.110  52.560  1.00  0.00           C  
ATOM   3436  CG  LEU A 218      62.970  46.780  51.870  1.00  0.00           C  
ATOM   3437  CD1 LEU A 218      64.120  47.480  52.630  1.00  0.00           C  
ATOM   3438  CD2 LEU A 218      63.140  45.260  51.770  1.00  0.00           C  
ATOM   3439  HN  LEU A 218      61.020  48.070  50.520  1.00  0.00           H  
ATOM   3440  HA  LEU A 218      60.510  45.560  51.580  1.00  0.00           H  
ATOM   3441  HB1 LEU A 218      61.570  46.680  53.580  1.00  0.00           H  
ATOM   3442  HB2 LEU A 218      61.500  48.210  52.630  1.00  0.00           H  
ATOM   3443  HG  LEU A 218      63.030  47.220  50.850  1.00  0.00           H  
ATOM   3444 1HD1 LEU A 218      65.110  47.120  52.300  1.00  0.00           H  
ATOM   3445 2HD1 LEU A 218      63.970  47.240  53.720  1.00  0.00           H  
ATOM   3446 3HD1 LEU A 218      64.080  48.580  52.510  1.00  0.00           H  
ATOM   3447 1HD2 LEU A 218      63.070  44.850  52.800  1.00  0.00           H  
ATOM   3448 2HD2 LEU A 218      64.160  44.990  51.420  1.00  0.00           H  
ATOM   3449 3HD2 LEU A 218      62.480  44.590  51.180  1.00  0.00           H  
ATOM   3450  N   SER A 219      58.360  45.720  52.960  1.00  0.00           N  
ATOM   3451  CA  SER A 219      57.390  45.710  53.950  1.00  0.00           C  
ATOM   3452  C   SER A 219      57.130  44.320  54.480  1.00  0.00           C  
ATOM   3453  O   SER A 219      57.830  43.360  54.160  1.00  0.00           O  
ATOM   3454  CB  SER A 219      56.070  46.280  53.540  1.00  0.00           C  
ATOM   3455  OG  SER A 219      55.420  46.880  54.660  1.00  0.00           O  
ATOM   3456  HN  SER A 219      58.710  44.810  52.760  1.00  0.00           H  
ATOM   3457  HA  SER A 219      57.820  46.140  54.840  1.00  0.00           H  
ATOM   3458  HB1 SER A 219      55.370  45.500  53.160  1.00  0.00           H  
ATOM   3459  HB2 SER A 219      56.180  47.040  52.740  1.00  0.00           H  
ATOM   3460  HG1 SER A 219      55.950  47.620  54.960  1.00  0.00           H  
ATOM   3461  N   VAL A 220      56.160  44.170  55.400  1.00  0.00           N  
ATOM   3462  CA  VAL A 220      55.890  42.990  56.120  1.00  0.00           C  
ATOM   3463  C   VAL A 220      54.590  42.420  55.640  1.00  0.00           C  
ATOM   3464  O   VAL A 220      53.590  43.100  55.360  1.00  0.00           O  
ATOM   3465  CB  VAL A 220      56.020  43.210  57.630  1.00  0.00           C  
ATOM   3466  CG1 VAL A 220      55.430  41.990  58.400  1.00  0.00           C  
ATOM   3467  CG2 VAL A 220      57.510  43.310  58.060  1.00  0.00           C  
ATOM   3468  HN  VAL A 220      55.440  44.860  55.470  1.00  0.00           H  
ATOM   3469  HA  VAL A 220      56.680  42.290  55.860  1.00  0.00           H  
ATOM   3470  HB  VAL A 220      55.530  44.120  58.050  1.00  0.00           H  
ATOM   3471 1HG1 VAL A 220      56.190  41.190  58.360  1.00  0.00           H  
ATOM   3472 2HG1 VAL A 220      54.430  41.600  58.090  1.00  0.00           H  
ATOM   3473 3HG1 VAL A 220      55.450  42.110  59.500  1.00  0.00           H  
ATOM   3474 1HG2 VAL A 220      57.900  44.080  57.360  1.00  0.00           H  
ATOM   3475 2HG2 VAL A 220      58.150  42.420  57.880  1.00  0.00           H  
ATOM   3476 3HG2 VAL A 220      57.620  43.700  59.090  1.00  0.00           H  
ATOM   3477  N   THR A 221      54.670  41.070  55.430  1.00  0.00           N  
ATOM   3478  CA  THR A 221      53.490  40.260  54.980  1.00  0.00           C  
ATOM   3479  C   THR A 221      52.640  39.600  56.030  1.00  0.00           C  
ATOM   3480  O   THR A 221      53.160  39.580  57.110  1.00  0.00           O  
ATOM   3481  CB  THR A 221      54.030  39.250  54.000  1.00  0.00           C  
ATOM   3482  CG2 THR A 221      54.530  39.950  52.740  1.00  0.00           C  
ATOM   3483  OG1 THR A 221      55.090  38.400  54.520  1.00  0.00           O  
ATOM   3484  HN  THR A 221      55.570  40.630  55.490  1.00  0.00           H  
ATOM   3485  HA  THR A 221      52.780  40.830  54.400  1.00  0.00           H  
ATOM   3486  HB  THR A 221      53.280  38.500  53.650  1.00  0.00           H  
ATOM   3487  HG1 THR A 221      55.710  38.900  55.060  1.00  0.00           H  
ATOM   3488 1HG2 THR A 221      55.410  40.610  52.900  1.00  0.00           H  
ATOM   3489 2HG2 THR A 221      53.740  40.660  52.400  1.00  0.00           H  
ATOM   3490 3HG2 THR A 221      54.860  39.240  51.950  1.00  0.00           H  
ATOM   3491  N   LYS A 222      51.420  39.160  55.770  1.00  0.00           N  
ATOM   3492  CA  LYS A 222      50.400  38.810  56.780  1.00  0.00           C  
ATOM   3493  C   LYS A 222      50.870  37.680  57.810  1.00  0.00           C  
ATOM   3494  O   LYS A 222      50.620  37.710  59.000  1.00  0.00           O  
ATOM   3495  CB  LYS A 222      49.050  38.500  56.060  1.00  0.00           C  
ATOM   3496  CG  LYS A 222      48.500  39.660  55.240  1.00  0.00           C  
ATOM   3497  CD  LYS A 222      48.320  40.950  56.060  1.00  0.00           C  
ATOM   3498  CE  LYS A 222      47.410  42.020  55.290  1.00  0.00           C  
ATOM   3499  NZ  LYS A 222      46.060  41.520  55.500  1.00  0.00           N1+
ATOM   3500  HN  LYS A 222      51.100  39.070  54.830  1.00  0.00           H  
ATOM   3501  HA  LYS A 222      50.260  39.720  57.350  1.00  0.00           H  
ATOM   3502  HB1 LYS A 222      48.380  38.280  56.920  1.00  0.00           H  
ATOM   3503  HB2 LYS A 222      49.240  37.590  55.460  1.00  0.00           H  
ATOM   3504  HG1 LYS A 222      47.520  39.370  54.800  1.00  0.00           H  
ATOM   3505  HG2 LYS A 222      49.110  39.980  54.380  1.00  0.00           H  
ATOM   3506  HD1 LYS A 222      49.320  41.430  56.100  1.00  0.00           H  
ATOM   3507  HD2 LYS A 222      47.870  40.860  57.080  1.00  0.00           H  
ATOM   3508  HE1 LYS A 222      47.530  41.920  54.190  1.00  0.00           H  
ATOM   3509  HE2 LYS A 222      47.450  43.100  55.540  1.00  0.00           H  
ATOM   3510  HZ1 LYS A 222      45.350  42.180  55.130  1.00  0.00           H  
ATOM   3511  HZ2 LYS A 222      45.850  41.170  56.450  1.00  0.00           H  
ATOM   3512  HZ3 LYS A 222      45.860  40.740  54.840  1.00  0.00           H  
ATOM   3513  N   PRO A 223      51.590  36.570  57.440  1.00  0.00           N  
ATOM   3514  CA  PRO A 223      52.300  35.660  58.350  1.00  0.00           C  
ATOM   3515  C   PRO A 223      53.270  36.280  59.300  1.00  0.00           C  
ATOM   3516  O   PRO A 223      53.710  35.570  60.250  1.00  0.00           O  
ATOM   3517  CB  PRO A 223      52.950  34.600  57.460  1.00  0.00           C  
ATOM   3518  CG  PRO A 223      52.370  34.730  56.110  1.00  0.00           C  
ATOM   3519  CD  PRO A 223      51.440  35.970  56.120  1.00  0.00           C  
ATOM   3520  HA  PRO A 223      51.560  35.350  59.070  1.00  0.00           H  
ATOM   3521  HB1 PRO A 223      52.920  33.610  57.950  1.00  0.00           H  
ATOM   3522  HB2 PRO A 223      54.030  34.780  57.250  1.00  0.00           H  
ATOM   3523  HG1 PRO A 223      53.160  34.940  55.360  1.00  0.00           H  
ATOM   3524  HG2 PRO A 223      51.870  33.780  55.830  1.00  0.00           H  
ATOM   3525  HD1 PRO A 223      51.720  36.690  55.330  1.00  0.00           H  
ATOM   3526  HD2 PRO A 223      50.390  35.640  55.970  1.00  0.00           H  
ATOM   3527  N   GLY A 224      53.850  37.450  59.120  1.00  0.00           N  
ATOM   3528  CA  GLY A 224      54.770  38.090  60.100  1.00  0.00           C  
ATOM   3529  C   GLY A 224      56.130  38.130  59.660  1.00  0.00           C  
ATOM   3530  O   GLY A 224      57.010  38.450  60.460  1.00  0.00           O  
ATOM   3531  HN  GLY A 224      53.500  38.050  58.410  1.00  0.00           H  
ATOM   3532  HA1 GLY A 224      54.800  37.450  60.970  1.00  0.00           H  
ATOM   3533  HA2 GLY A 224      54.440  39.100  60.260  1.00  0.00           H  
ATOM   3534  N   VAL A 225      56.360  37.810  58.360  1.00  0.00           N  
ATOM   3535  CA  VAL A 225      57.670  37.840  57.820  1.00  0.00           C  
ATOM   3536  C   VAL A 225      57.810  38.980  56.880  1.00  0.00           C  
ATOM   3537  O   VAL A 225      56.880  39.380  56.230  1.00  0.00           O  
ATOM   3538  CB  VAL A 225      58.010  36.430  57.270  1.00  0.00           C  
ATOM   3539  CG1 VAL A 225      57.820  35.410  58.380  1.00  0.00           C  
ATOM   3540  CG2 VAL A 225      57.330  36.230  55.920  1.00  0.00           C  
ATOM   3541  HN  VAL A 225      55.510  37.670  57.860  1.00  0.00           H  
ATOM   3542  HA  VAL A 225      58.420  38.060  58.550  1.00  0.00           H  
ATOM   3543  HB  VAL A 225      59.100  36.400  57.040  1.00  0.00           H  
ATOM   3544 1HG1 VAL A 225      56.770  35.380  58.750  1.00  0.00           H  
ATOM   3545 2HG1 VAL A 225      58.480  35.520  59.270  1.00  0.00           H  
ATOM   3546 3HG1 VAL A 225      58.110  34.430  57.950  1.00  0.00           H  
ATOM   3547 1HG2 VAL A 225      57.710  36.860  55.100  1.00  0.00           H  
ATOM   3548 2HG2 VAL A 225      56.250  36.490  55.920  1.00  0.00           H  
ATOM   3549 3HG2 VAL A 225      57.350  35.200  55.530  1.00  0.00           H  
ATOM   3550  N   THR A 226      59.060  39.510  56.710  1.00  0.00           N  
ATOM   3551  CA  THR A 226      59.450  40.430  55.630  1.00  0.00           C  
ATOM   3552  C   THR A 226      59.400  39.810  54.260  1.00  0.00           C  
ATOM   3553  O   THR A 226      59.760  38.670  54.010  1.00  0.00           O  
ATOM   3554  CB  THR A 226      60.770  41.090  55.790  1.00  0.00           C  
ATOM   3555  CG2 THR A 226      60.880  42.050  57.050  1.00  0.00           C  
ATOM   3556  OG1 THR A 226      61.810  40.100  55.920  1.00  0.00           O  
ATOM   3557  HN  THR A 226      59.850  39.140  57.200  1.00  0.00           H  
ATOM   3558  HA  THR A 226      58.790  41.290  55.620  1.00  0.00           H  
ATOM   3559  HB  THR A 226      60.990  41.770  54.960  1.00  0.00           H  
ATOM   3560  HG1 THR A 226      61.730  39.470  55.210  1.00  0.00           H  
ATOM   3561 1HG2 THR A 226      60.030  42.760  57.130  1.00  0.00           H  
ATOM   3562 2HG2 THR A 226      61.830  42.620  56.970  1.00  0.00           H  
ATOM   3563 3HG2 THR A 226      60.850  41.420  57.960  1.00  0.00           H  
ATOM   3564  N   ALA A 227      59.000  40.600  53.330  1.00  0.00           N  
ATOM   3565  CA  ALA A 227      59.050  40.320  51.840  1.00  0.00           C  
ATOM   3566  C   ALA A 227      59.380  41.600  51.050  1.00  0.00           C  
ATOM   3567  O   ALA A 227      59.360  42.720  51.610  1.00  0.00           O  
ATOM   3568  CB  ALA A 227      57.740  39.830  51.300  1.00  0.00           C  
ATOM   3569  HN  ALA A 227      58.710  41.520  53.560  1.00  0.00           H  
ATOM   3570  HA  ALA A 227      59.810  39.560  51.690  1.00  0.00           H  
ATOM   3571  HB1 ALA A 227      57.840  39.580  50.210  1.00  0.00           H  
ATOM   3572  HB2 ALA A 227      56.850  40.470  51.520  1.00  0.00           H  
ATOM   3573  HB3 ALA A 227      57.400  38.970  51.910  1.00  0.00           H  
ATOM   3574  N   ILE A 228      59.620  41.520  49.730  1.00  0.00           N  
ATOM   3575  CA  ILE A 228      59.410  42.610  48.790  1.00  0.00           C  
ATOM   3576  C   ILE A 228      57.960  42.650  48.270  1.00  0.00           C  
ATOM   3577  O   ILE A 228      57.410  41.710  47.680  1.00  0.00           O  
ATOM   3578  CB  ILE A 228      60.480  42.570  47.650  1.00  0.00           C  
ATOM   3579  CG1 ILE A 228      61.930  42.600  48.240  1.00  0.00           C  
ATOM   3580  CG2 ILE A 228      60.340  43.810  46.650  1.00  0.00           C  
ATOM   3581  CD  ILE A 228      62.640  41.230  48.170  1.00  0.00           C  
ATOM   3582  HN  ILE A 228      59.680  40.600  49.340  1.00  0.00           H  
ATOM   3583  HA  ILE A 228      59.510  43.580  49.260  1.00  0.00           H  
ATOM   3584  HB  ILE A 228      60.400  41.590  47.120  1.00  0.00           H  
ATOM   3585 1HG1 ILE A 228      61.640  42.920  49.270  1.00  0.00           H  
ATOM   3586 2HG1 ILE A 228      62.530  43.360  47.710  1.00  0.00           H  
ATOM   3587 1HG2 ILE A 228      60.150  44.800  47.120  1.00  0.00           H  
ATOM   3588 2HG2 ILE A 228      59.460  43.540  46.040  1.00  0.00           H  
ATOM   3589 3HG2 ILE A 228      61.150  43.880  45.910  1.00  0.00           H  
ATOM   3590  HD1 ILE A 228      62.240  40.620  49.010  1.00  0.00           H  
ATOM   3591  HD2 ILE A 228      63.720  41.450  48.350  1.00  0.00           H  
ATOM   3592  HD3 ILE A 228      62.430  40.690  47.230  1.00  0.00           H  
ATOM   3593  N   VAL A 229      57.240  43.810  48.360  1.00  0.00           N  
ATOM   3594  CA  VAL A 229      55.790  43.950  48.090  1.00  0.00           C  
ATOM   3595  C   VAL A 229      55.710  44.950  46.970  1.00  0.00           C  
ATOM   3596  O   VAL A 229      56.270  46.080  46.980  1.00  0.00           O  
ATOM   3597  CB  VAL A 229      55.040  44.520  49.290  1.00  0.00           C  
ATOM   3598  CG1 VAL A 229      53.520  44.510  48.880  1.00  0.00           C  
ATOM   3599  CG2 VAL A 229      55.240  43.760  50.590  1.00  0.00           C  
ATOM   3600  HN  VAL A 229      57.690  44.630  48.700  1.00  0.00           H  
ATOM   3601  HA  VAL A 229      55.400  43.040  47.670  1.00  0.00           H  
ATOM   3602  HB  VAL A 229      55.320  45.580  49.410  1.00  0.00           H  
ATOM   3603 1HG1 VAL A 229      52.900  44.890  49.730  1.00  0.00           H  
ATOM   3604 2HG1 VAL A 229      53.110  43.580  48.440  1.00  0.00           H  
ATOM   3605 3HG1 VAL A 229      53.330  45.250  48.090  1.00  0.00           H  
ATOM   3606 1HG2 VAL A 229      56.140  44.190  51.090  1.00  0.00           H  
ATOM   3607 2HG2 VAL A 229      55.400  42.680  50.400  1.00  0.00           H  
ATOM   3608 3HG2 VAL A 229      54.350  43.830  51.250  1.00  0.00           H  
ATOM   3609  N   GLY A 230      55.200  44.440  45.800  1.00  0.00           N  
ATOM   3610  CA  GLY A 230      55.030  45.400  44.690  1.00  0.00           C  
ATOM   3611  C   GLY A 230      53.630  45.790  44.770  1.00  0.00           C  
ATOM   3612  O   GLY A 230      52.780  45.110  45.340  1.00  0.00           O  
ATOM   3613  HN  GLY A 230      54.640  43.610  45.790  1.00  0.00           H  
ATOM   3614  HA1 GLY A 230      54.980  44.770  43.820  1.00  0.00           H  
ATOM   3615  HA2 GLY A 230      55.610  46.310  44.710  1.00  0.00           H  
ATOM   3616  N   THR A 231      53.370  46.980  44.290  1.00  0.00           N  
ATOM   3617  CA  THR A 231      52.110  47.720  44.410  1.00  0.00           C  
ATOM   3618  C   THR A 231      51.710  48.210  42.950  1.00  0.00           C  
ATOM   3619  O   THR A 231      52.570  48.320  42.040  1.00  0.00           O  
ATOM   3620  CB  THR A 231      52.210  48.950  45.340  1.00  0.00           C  
ATOM   3621  CG2 THR A 231      53.330  48.800  46.310  1.00  0.00           C  
ATOM   3622  OG1 THR A 231      52.360  50.160  44.610  1.00  0.00           O  
ATOM   3623  HN  THR A 231      54.130  47.490  43.900  1.00  0.00           H  
ATOM   3624  HA  THR A 231      51.450  47.040  44.940  1.00  0.00           H  
ATOM   3625  HB  THR A 231      51.290  48.960  45.970  1.00  0.00           H  
ATOM   3626  HG1 THR A 231      52.650  50.860  45.200  1.00  0.00           H  
ATOM   3627 1HG2 THR A 231      54.250  49.160  45.790  1.00  0.00           H  
ATOM   3628 2HG2 THR A 231      53.510  47.770  46.680  1.00  0.00           H  
ATOM   3629 3HG2 THR A 231      53.140  49.450  47.180  1.00  0.00           H  
ATOM   3630  N   GLU A 232      50.430  48.480  42.760  1.00  0.00           N  
ATOM   3631  CA  GLU A 232      49.940  48.910  41.450  1.00  0.00           C  
ATOM   3632  C   GLU A 232      49.860  50.460  41.260  1.00  0.00           C  
ATOM   3633  O   GLU A 232      49.330  50.950  40.220  1.00  0.00           O  
ATOM   3634  CB  GLU A 232      48.510  48.400  41.240  1.00  0.00           C  
ATOM   3635  CG  GLU A 232      48.510  46.860  41.050  1.00  0.00           C  
ATOM   3636  CD  GLU A 232      48.970  46.500  39.640  1.00  0.00           C  
ATOM   3637  OE1 GLU A 232      50.180  46.690  39.370  1.00  0.00           O  
ATOM   3638  OE2 GLU A 232      48.230  45.930  38.870  1.00  0.00           O1-
ATOM   3639  HN  GLU A 232      49.720  48.270  43.430  1.00  0.00           H  
ATOM   3640  HA  GLU A 232      50.550  48.550  40.640  1.00  0.00           H  
ATOM   3641  HB1 GLU A 232      47.960  48.850  40.380  1.00  0.00           H  
ATOM   3642  HB2 GLU A 232      47.960  48.570  42.180  1.00  0.00           H  
ATOM   3643  HG1 GLU A 232      47.500  46.430  41.250  1.00  0.00           H  
ATOM   3644  HG2 GLU A 232      49.180  46.340  41.770  1.00  0.00           H  
ATOM   3645  N   GLY A 233      50.230  51.280  42.260  1.00  0.00           N  
ATOM   3646  CA  GLY A 233      49.960  52.690  42.370  1.00  0.00           C  
ATOM   3647  C   GLY A 233      48.590  53.110  42.830  1.00  0.00           C  
ATOM   3648  O   GLY A 233      47.620  52.380  42.580  1.00  0.00           O  
ATOM   3649  HN  GLY A 233      50.770  50.890  43.010  1.00  0.00           H  
ATOM   3650  HA1 GLY A 233      50.030  53.080  41.370  1.00  0.00           H  
ATOM   3651  HA2 GLY A 233      50.760  53.180  42.900  1.00  0.00           H  
ATOM   3652  N   ASN A 234      48.460  54.270  43.490  1.00  0.00           N  
ATOM   3653  CA  ASN A 234      47.160  54.830  43.950  1.00  0.00           C  
ATOM   3654  C   ASN A 234      46.860  56.260  43.520  1.00  0.00           C  
ATOM   3655  O   ASN A 234      47.550  57.250  43.850  1.00  0.00           O  
ATOM   3656  CB  ASN A 234      47.290  54.660  45.480  1.00  0.00           C  
ATOM   3657  CG  ASN A 234      45.940  54.940  46.120  1.00  0.00           C  
ATOM   3658  ND2 ASN A 234      45.870  54.480  47.370  1.00  0.00           N  
ATOM   3659  OD1 ASN A 234      44.960  55.440  45.560  1.00  0.00           O  
ATOM   3660  HN  ASN A 234      49.270  54.840  43.600  1.00  0.00           H  
ATOM   3661  HA  ASN A 234      46.350  54.240  43.560  1.00  0.00           H  
ATOM   3662  HB1 ASN A 234      48.030  55.370  45.920  1.00  0.00           H  
ATOM   3663  HB2 ASN A 234      47.530  53.620  45.790  1.00  0.00           H  
ATOM   3664 1HD2 ASN A 234      45.000  54.330  47.840  1.00  0.00           H  
ATOM   3665 2HD2 ASN A 234      46.760  54.150  47.690  1.00  0.00           H  
ATOM   3666  N   LYS A 235      45.880  56.420  42.650  1.00  0.00           N  
ATOM   3667  CA  LYS A 235      45.400  57.680  42.210  1.00  0.00           C  
ATOM   3668  C   LYS A 235      44.060  58.080  42.830  1.00  0.00           C  
ATOM   3669  O   LYS A 235      43.430  59.110  42.440  1.00  0.00           O  
ATOM   3670  CB  LYS A 235      45.130  57.790  40.640  1.00  0.00           C  
ATOM   3671  CG  LYS A 235      46.380  57.800  39.740  1.00  0.00           C  
ATOM   3672  CD  LYS A 235      47.000  56.460  39.360  1.00  0.00           C  
ATOM   3673  CE  LYS A 235      48.070  56.620  38.200  1.00  0.00           C  
ATOM   3674  NZ  LYS A 235      48.640  55.360  37.850  1.00  0.00           N1+
ATOM   3675  HN  LYS A 235      45.580  55.580  42.220  1.00  0.00           H  
ATOM   3676  HA  LYS A 235      46.150  58.420  42.440  1.00  0.00           H  
ATOM   3677  HB1 LYS A 235      44.770  58.830  40.480  1.00  0.00           H  
ATOM   3678  HB2 LYS A 235      44.360  57.070  40.280  1.00  0.00           H  
ATOM   3679  HG1 LYS A 235      47.100  58.510  40.210  1.00  0.00           H  
ATOM   3680  HG2 LYS A 235      46.230  58.410  38.830  1.00  0.00           H  
ATOM   3681  HD1 LYS A 235      46.180  55.740  39.160  1.00  0.00           H  
ATOM   3682  HD2 LYS A 235      47.430  56.040  40.300  1.00  0.00           H  
ATOM   3683  HE1 LYS A 235      48.910  57.280  38.510  1.00  0.00           H  
ATOM   3684  HE2 LYS A 235      47.550  57.050  37.320  1.00  0.00           H  
ATOM   3685  HZ1 LYS A 235      49.180  55.440  36.950  1.00  0.00           H  
ATOM   3686  HZ2 LYS A 235      47.860  54.690  37.720  1.00  0.00           H  
ATOM   3687  HZ3 LYS A 235      49.280  54.930  38.540  1.00  0.00           H  
ATOM   3688  N   ASP A 236      43.570  57.310  43.860  1.00  0.00           N  
ATOM   3689  CA  ASP A 236      42.410  57.650  44.690  1.00  0.00           C  
ATOM   3690  C   ASP A 236      42.820  58.700  45.740  1.00  0.00           C  
ATOM   3691  O   ASP A 236      42.710  58.460  46.950  1.00  0.00           O  
ATOM   3692  CB  ASP A 236      41.810  56.440  45.460  1.00  0.00           C  
ATOM   3693  CG  ASP A 236      41.340  55.330  44.520  1.00  0.00           C  
ATOM   3694  OD1 ASP A 236      41.060  55.690  43.360  1.00  0.00           O  
ATOM   3695  OD2 ASP A 236      41.280  54.150  44.920  1.00  0.00           O1-
ATOM   3696  HN  ASP A 236      44.070  56.510  44.180  1.00  0.00           H  
ATOM   3697  HA  ASP A 236      41.640  58.160  44.150  1.00  0.00           H  
ATOM   3698  HB1 ASP A 236      41.030  56.650  46.220  1.00  0.00           H  
ATOM   3699  HB2 ASP A 236      42.630  56.130  46.150  1.00  0.00           H  
ATOM   3700  N   THR A 237      43.400  59.880  45.390  1.00  0.00           N  
ATOM   3701  CA  THR A 237      44.180  60.650  46.370  1.00  0.00           C  
ATOM   3702  C   THR A 237      43.550  62.030  46.500  1.00  0.00           C  
ATOM   3703  O   THR A 237      43.010  62.570  45.540  1.00  0.00           O  
ATOM   3704  CB  THR A 237      45.600  60.760  46.050  1.00  0.00           C  
ATOM   3705  CG2 THR A 237      46.230  59.400  46.380  1.00  0.00           C  
ATOM   3706  OG1 THR A 237      45.880  61.110  44.730  1.00  0.00           O  
ATOM   3707  HN  THR A 237      43.600  60.060  44.420  1.00  0.00           H  
ATOM   3708  HA  THR A 237      44.080  60.230  47.350  1.00  0.00           H  
ATOM   3709  HB  THR A 237      46.160  61.490  46.680  1.00  0.00           H  
ATOM   3710  HG1 THR A 237      46.780  60.840  44.510  1.00  0.00           H  
ATOM   3711 1HG2 THR A 237      47.320  59.300  46.190  1.00  0.00           H  
ATOM   3712 2HG2 THR A 237      45.700  58.620  45.790  1.00  0.00           H  
ATOM   3713 3HG2 THR A 237      45.950  59.120  47.430  1.00  0.00           H  
ATOM   3714  N   PHE A 238      43.720  62.640  47.690  1.00  0.00           N  
ATOM   3715  CA  PHE A 238      43.290  64.010  48.030  1.00  0.00           C  
ATOM   3716  C   PHE A 238      44.340  64.720  48.810  1.00  0.00           C  
ATOM   3717  O   PHE A 238      45.310  64.110  49.330  1.00  0.00           O  
ATOM   3718  CB  PHE A 238      41.880  64.160  48.700  1.00  0.00           C  
ATOM   3719  CG  PHE A 238      41.570  63.100  49.740  1.00  0.00           C  
ATOM   3720  CD1 PHE A 238      41.190  61.790  49.360  1.00  0.00           C  
ATOM   3721  CD2 PHE A 238      41.600  63.480  51.030  1.00  0.00           C  
ATOM   3722  CE1 PHE A 238      41.000  60.830  50.370  1.00  0.00           C  
ATOM   3723  CE2 PHE A 238      41.300  62.530  52.040  1.00  0.00           C  
ATOM   3724  CZ  PHE A 238      41.050  61.220  51.700  1.00  0.00           C  
ATOM   3725  HN  PHE A 238      44.260  62.230  48.420  1.00  0.00           H  
ATOM   3726  HA  PHE A 238      43.280  64.620  47.140  1.00  0.00           H  
ATOM   3727  HB1 PHE A 238      41.200  64.030  47.830  1.00  0.00           H  
ATOM   3728  HB2 PHE A 238      41.670  65.180  49.090  1.00  0.00           H  
ATOM   3729  HD1 PHE A 238      41.100  61.520  48.320  1.00  0.00           H  
ATOM   3730  HD2 PHE A 238      41.960  64.450  51.330  1.00  0.00           H  
ATOM   3731  HE1 PHE A 238      40.690  59.830  50.110  1.00  0.00           H  
ATOM   3732  HE2 PHE A 238      41.240  62.870  53.070  1.00  0.00           H  
ATOM   3733  HZ  PHE A 238      40.820  60.500  52.470  1.00  0.00           H  
ATOM   3734  N   LEU A 239      44.220  66.070  48.880  1.00  0.00           N  
ATOM   3735  CA  LEU A 239      45.170  66.940  49.620  1.00  0.00           C  
ATOM   3736  C   LEU A 239      44.390  67.360  50.860  1.00  0.00           C  
ATOM   3737  O   LEU A 239      43.170  67.620  50.770  1.00  0.00           O  
ATOM   3738  CB  LEU A 239      45.670  68.160  48.720  1.00  0.00           C  
ATOM   3739  CG  LEU A 239      46.950  68.890  49.260  1.00  0.00           C  
ATOM   3740  CD1 LEU A 239      47.710  69.310  47.960  1.00  0.00           C  
ATOM   3741  CD2 LEU A 239      46.730  70.100  50.080  1.00  0.00           C  
ATOM   3742  HN  LEU A 239      43.550  66.580  48.340  1.00  0.00           H  
ATOM   3743  HA  LEU A 239      46.010  66.320  49.930  1.00  0.00           H  
ATOM   3744  HB1 LEU A 239      44.920  68.950  48.480  1.00  0.00           H  
ATOM   3745  HB2 LEU A 239      45.970  67.690  47.760  1.00  0.00           H  
ATOM   3746  HG  LEU A 239      47.670  68.200  49.750  1.00  0.00           H  
ATOM   3747 1HD1 LEU A 239      48.500  70.080  48.090  1.00  0.00           H  
ATOM   3748 2HD1 LEU A 239      47.040  69.780  47.220  1.00  0.00           H  
ATOM   3749 3HD1 LEU A 239      48.160  68.440  47.440  1.00  0.00           H  
ATOM   3750 1HD2 LEU A 239      47.760  70.500  50.200  1.00  0.00           H  
ATOM   3751 2HD2 LEU A 239      46.220  69.820  51.040  1.00  0.00           H  
ATOM   3752 3HD2 LEU A 239      46.030  70.800  49.590  1.00  0.00           H  
ATOM   3753  N   ILE A 240      45.080  67.490  51.990  1.00  0.00           N  
ATOM   3754  CA  ILE A 240      44.460  67.830  53.270  1.00  0.00           C  
ATOM   3755  C   ILE A 240      45.080  69.130  53.760  1.00  0.00           C  
ATOM   3756  O   ILE A 240      46.240  69.170  54.110  1.00  0.00           O  
ATOM   3757  CB  ILE A 240      44.370  66.680  54.210  1.00  0.00           C  
ATOM   3758  CG1 ILE A 240      43.800  65.390  53.630  1.00  0.00           C  
ATOM   3759  CG2 ILE A 240      43.440  67.230  55.300  1.00  0.00           C  
ATOM   3760  CD  ILE A 240      43.650  64.380  54.720  1.00  0.00           C  
ATOM   3761  HN  ILE A 240      46.060  67.290  52.040  1.00  0.00           H  
ATOM   3762  HA  ILE A 240      43.480  68.200  53.020  1.00  0.00           H  
ATOM   3763  HB  ILE A 240      45.350  66.380  54.640  1.00  0.00           H  
ATOM   3764 1HG1 ILE A 240      44.550  65.020  52.900  1.00  0.00           H  
ATOM   3765 2HG1 ILE A 240      42.880  65.670  53.070  1.00  0.00           H  
ATOM   3766 1HG2 ILE A 240      43.880  68.160  55.720  1.00  0.00           H  
ATOM   3767 2HG2 ILE A 240      43.350  66.500  56.120  1.00  0.00           H  
ATOM   3768 3HG2 ILE A 240      42.480  67.590  54.870  1.00  0.00           H  
ATOM   3769  HD1 ILE A 240      43.590  63.370  54.260  1.00  0.00           H  
ATOM   3770  HD2 ILE A 240      42.750  64.570  55.360  1.00  0.00           H  
ATOM   3771  HD3 ILE A 240      44.530  64.340  55.400  1.00  0.00           H  
ATOM   3772  N   LEU A 241      44.250  70.200  53.810  1.00  0.00           N  
ATOM   3773  CA  LEU A 241      44.640  71.420  54.390  1.00  0.00           C  
ATOM   3774  C   LEU A 241      44.440  71.490  55.860  1.00  0.00           C  
ATOM   3775  O   LEU A 241      43.450  70.940  56.380  1.00  0.00           O  
ATOM   3776  CB  LEU A 241      43.860  72.550  53.720  1.00  0.00           C  
ATOM   3777  CG  LEU A 241      43.960  72.640  52.170  1.00  0.00           C  
ATOM   3778  CD1 LEU A 241      43.000  73.780  51.680  1.00  0.00           C  
ATOM   3779  CD2 LEU A 241      45.440  72.870  51.870  1.00  0.00           C  
ATOM   3780  HN  LEU A 241      43.380  70.020  53.350  1.00  0.00           H  
ATOM   3781  HA  LEU A 241      45.700  71.440  54.210  1.00  0.00           H  
ATOM   3782  HB1 LEU A 241      44.300  73.550  53.940  1.00  0.00           H  
ATOM   3783  HB2 LEU A 241      42.780  72.510  54.010  1.00  0.00           H  
ATOM   3784  HG  LEU A 241      43.610  71.680  51.740  1.00  0.00           H  
ATOM   3785 1HD1 LEU A 241      41.910  73.560  51.610  1.00  0.00           H  
ATOM   3786 2HD1 LEU A 241      43.330  74.050  50.660  1.00  0.00           H  
ATOM   3787 3HD1 LEU A 241      43.100  74.670  52.340  1.00  0.00           H  
ATOM   3788 1HD2 LEU A 241      45.540  73.060  50.780  1.00  0.00           H  
ATOM   3789 2HD2 LEU A 241      46.040  72.020  52.250  1.00  0.00           H  
ATOM   3790 3HD2 LEU A 241      45.810  73.850  52.240  1.00  0.00           H  
ATOM   3791  N   ARG A 242      45.340  72.110  56.620  1.00  0.00           N  
ATOM   3792  CA  ARG A 242      45.250  71.950  58.020  1.00  0.00           C  
ATOM   3793  C   ARG A 242      45.950  73.120  58.750  1.00  0.00           C  
ATOM   3794  O   ARG A 242      46.190  72.990  59.980  1.00  0.00           O  
ATOM   3795  CB  ARG A 242      45.930  70.640  58.360  1.00  0.00           C  
ATOM   3796  CG  ARG A 242      47.380  70.510  57.990  1.00  0.00           C  
ATOM   3797  CD  ARG A 242      48.250  69.600  58.870  1.00  0.00           C  
ATOM   3798  NE  ARG A 242      49.650  70.140  58.710  1.00  0.00           N  
ATOM   3799  CZ  ARG A 242      50.310  70.630  59.740  1.00  0.00           C  
ATOM   3800  NH1 ARG A 242      50.100  70.610  61.030  1.00  0.00           N1+
ATOM   3801  NH2 ARG A 242      51.430  71.250  59.470  1.00  0.00           N  
ATOM   3802  HN  ARG A 242      46.190  72.410  56.190  1.00  0.00           H  
ATOM   3803  HA  ARG A 242      44.250  72.000  58.420  1.00  0.00           H  
ATOM   3804  HB1 ARG A 242      45.330  69.830  57.900  1.00  0.00           H  
ATOM   3805  HB2 ARG A 242      45.850  70.490  59.470  1.00  0.00           H  
ATOM   3806  HG1 ARG A 242      47.780  71.540  58.130  1.00  0.00           H  
ATOM   3807  HG2 ARG A 242      47.560  70.320  56.910  1.00  0.00           H  
ATOM   3808  HD1 ARG A 242      48.300  68.520  58.590  1.00  0.00           H  
ATOM   3809  HD2 ARG A 242      48.020  69.590  59.940  1.00  0.00           H  
ATOM   3810  HE  ARG A 242      50.200  70.160  57.870  1.00  0.00           H  
ATOM   3811 1HH1 ARG A 242      49.330  70.110  61.430  1.00  0.00           H  
ATOM   3812 2HH1 ARG A 242      50.720  71.200  61.550  1.00  0.00           H  
ATOM   3813 1HH2 ARG A 242      51.660  71.450  58.530  1.00  0.00           H  
ATOM   3814 2HH2 ARG A 242      51.940  71.720  60.200  1.00  0.00           H  
ATOM   3815  N   GLY A 243      46.320  74.270  58.090  1.00  0.00           N  
ATOM   3816  CA  GLY A 243      47.240  75.330  58.490  1.00  0.00           C  
ATOM   3817  C   GLY A 243      48.630  74.860  58.550  1.00  0.00           C  
ATOM   3818  O   GLY A 243      48.870  73.710  58.130  1.00  0.00           O  
ATOM   3819  HN  GLY A 243      45.960  74.450  57.170  1.00  0.00           H  
ATOM   3820  HA1 GLY A 243      47.010  75.810  59.420  1.00  0.00           H  
ATOM   3821  HA2 GLY A 243      47.190  76.010  57.640  1.00  0.00           H  
ATOM   3822  N   GLY A 244      49.600  75.630  59.040  1.00  0.00           N  
ATOM   3823  CA  GLY A 244      50.870  75.160  59.540  1.00  0.00           C  
ATOM   3824  C   GLY A 244      51.340  76.210  60.370  1.00  0.00           C  
ATOM   3825  O   GLY A 244      50.540  77.050  60.890  1.00  0.00           O  
ATOM   3826  HN  GLY A 244      49.400  76.550  59.370  1.00  0.00           H  
ATOM   3827  HA1 GLY A 244      51.630  75.190  58.760  1.00  0.00           H  
ATOM   3828  HA2 GLY A 244      50.860  74.230  60.090  1.00  0.00           H  
ATOM   3829  N   LYS A 245      52.670  76.320  60.490  1.00  0.00           N  
ATOM   3830  CA  LYS A 245      53.390  77.450  61.050  1.00  0.00           C  
ATOM   3831  C   LYS A 245      52.910  78.840  60.690  1.00  0.00           C  
ATOM   3832  O   LYS A 245      52.790  79.700  61.550  1.00  0.00           O  
ATOM   3833  CB  LYS A 245      54.860  77.490  60.850  1.00  0.00           C  
ATOM   3834  CG  LYS A 245      55.640  76.290  61.490  1.00  0.00           C  
ATOM   3835  CD  LYS A 245      57.160  76.390  61.120  1.00  0.00           C  
ATOM   3836  CE  LYS A 245      58.070  75.400  61.840  1.00  0.00           C  
ATOM   3837  NZ  LYS A 245      59.510  75.440  61.290  1.00  0.00           N1+
ATOM   3838  HN  LYS A 245      53.280  75.670  60.040  1.00  0.00           H  
ATOM   3839  HA  LYS A 245      53.290  77.520  62.130  1.00  0.00           H  
ATOM   3840  HB1 LYS A 245      55.250  78.340  61.450  1.00  0.00           H  
ATOM   3841  HB2 LYS A 245      55.050  77.600  59.760  1.00  0.00           H  
ATOM   3842  HG1 LYS A 245      55.220  75.360  61.050  1.00  0.00           H  
ATOM   3843  HG2 LYS A 245      55.410  76.330  62.570  1.00  0.00           H  
ATOM   3844  HD1 LYS A 245      57.580  77.410  61.240  1.00  0.00           H  
ATOM   3845  HD2 LYS A 245      57.290  76.220  60.040  1.00  0.00           H  
ATOM   3846  HE1 LYS A 245      57.730  74.340  61.740  1.00  0.00           H  
ATOM   3847  HE2 LYS A 245      58.180  75.580  62.930  1.00  0.00           H  
ATOM   3848  HZ1 LYS A 245      60.130  74.750  61.770  1.00  0.00           H  
ATOM   3849  HZ2 LYS A 245      59.940  76.370  61.470  1.00  0.00           H  
ATOM   3850  HZ3 LYS A 245      59.510  75.200  60.270  1.00  0.00           H  
ATOM   3851  N   ASN A 246      52.580  79.040  59.340  1.00  0.00           N  
ATOM   3852  CA  ASN A 246      52.260  80.380  58.870  1.00  0.00           C  
ATOM   3853  C   ASN A 246      50.730  80.720  59.070  1.00  0.00           C  
ATOM   3854  O   ASN A 246      50.280  81.860  58.820  1.00  0.00           O  
ATOM   3855  CB  ASN A 246      52.570  80.520  57.370  1.00  0.00           C  
ATOM   3856  CG  ASN A 246      54.050  80.390  57.170  1.00  0.00           C  
ATOM   3857  ND2 ASN A 246      54.570  80.690  55.930  1.00  0.00           N  
ATOM   3858  OD1 ASN A 246      54.840  80.080  58.070  1.00  0.00           O  
ATOM   3859  HN  ASN A 246      52.600  78.270  58.720  1.00  0.00           H  
ATOM   3860  HA  ASN A 246      52.710  81.200  59.410  1.00  0.00           H  
ATOM   3861  HB1 ASN A 246      52.300  81.570  57.140  1.00  0.00           H  
ATOM   3862  HB2 ASN A 246      51.920  79.810  56.830  1.00  0.00           H  
ATOM   3863 1HD2 ASN A 246      55.570  80.730  55.910  1.00  0.00           H  
ATOM   3864 2HD2 ASN A 246      53.940  80.920  55.200  1.00  0.00           H  
ATOM   3865  N   GLY A 247      50.040  79.780  59.670  1.00  0.00           N  
ATOM   3866  CA  GLY A 247      48.740  80.000  60.140  1.00  0.00           C  
ATOM   3867  C   GLY A 247      47.730  79.400  59.220  1.00  0.00           C  
ATOM   3868  O   GLY A 247      47.890  78.430  58.430  1.00  0.00           O  
ATOM   3869  HN  GLY A 247      50.500  78.980  60.060  1.00  0.00           H  
ATOM   3870  HA1 GLY A 247      48.560  81.060  60.200  1.00  0.00           H  
ATOM   3871  HA2 GLY A 247      48.490  79.510  61.080  1.00  0.00           H  
ATOM   3872  N   THR A 248      46.520  79.960  59.330  1.00  0.00           N  
ATOM   3873  CA  THR A 248      45.390  79.340  58.620  1.00  0.00           C  
ATOM   3874  C   THR A 248      45.510  79.110  57.070  1.00  0.00           C  
ATOM   3875  O   THR A 248      46.220  79.780  56.350  1.00  0.00           O  
ATOM   3876  CB  THR A 248      44.010  79.960  59.070  1.00  0.00           C  
ATOM   3877  CG2 THR A 248      43.820  79.940  60.510  1.00  0.00           C  
ATOM   3878  OG1 THR A 248      44.020  81.310  58.610  1.00  0.00           O  
ATOM   3879  HN  THR A 248      46.440  80.810  59.850  1.00  0.00           H  
ATOM   3880  HA  THR A 248      45.380  78.390  59.120  1.00  0.00           H  
ATOM   3881  HB  THR A 248      43.260  79.370  58.490  1.00  0.00           H  
ATOM   3882  HG1 THR A 248      43.580  81.310  57.760  1.00  0.00           H  
ATOM   3883 1HG2 THR A 248      44.530  80.660  60.970  1.00  0.00           H  
ATOM   3884 2HG2 THR A 248      43.970  78.940  60.950  1.00  0.00           H  
ATOM   3885 3HG2 THR A 248      42.790  80.160  60.860  1.00  0.00           H  
ATOM   3886  N   ASN A 249      44.740  78.150  56.550  1.00  0.00           N  
ATOM   3887  CA  ASN A 249      44.730  77.950  55.080  1.00  0.00           C  
ATOM   3888  C   ASN A 249      43.320  77.540  54.620  1.00  0.00           C  
ATOM   3889  O   ASN A 249      43.050  77.090  53.520  1.00  0.00           O  
ATOM   3890  CB  ASN A 249      45.880  77.140  54.500  1.00  0.00           C  
ATOM   3891  CG  ASN A 249      45.950  75.710  55.140  1.00  0.00           C  
ATOM   3892  ND2 ASN A 249      47.130  75.050  55.070  1.00  0.00           N  
ATOM   3893  OD1 ASN A 249      45.060  75.190  55.790  1.00  0.00           O  
ATOM   3894  HN  ASN A 249      44.280  77.600  57.240  1.00  0.00           H  
ATOM   3895  HA  ASN A 249      44.750  78.890  54.540  1.00  0.00           H  
ATOM   3896  HB1 ASN A 249      46.740  77.760  54.810  1.00  0.00           H  
ATOM   3897  HB2 ASN A 249      45.760  77.060  53.400  1.00  0.00           H  
ATOM   3898 1HD2 ASN A 249      47.150  74.050  55.180  1.00  0.00           H  
ATOM   3899 2HD2 ASN A 249      47.950  75.540  54.810  1.00  0.00           H  
ATOM   3900  N   PHE A 250      42.320  77.850  55.400  1.00  0.00           N  
ATOM   3901  CA  PHE A 250      40.940  77.450  55.050  1.00  0.00           C  
ATOM   3902  C   PHE A 250      40.230  78.470  54.260  1.00  0.00           C  
ATOM   3903  O   PHE A 250      39.250  78.220  53.560  1.00  0.00           O  
ATOM   3904  CB  PHE A 250      40.070  77.070  56.310  1.00  0.00           C  
ATOM   3905  CG  PHE A 250      39.870  78.220  57.300  1.00  0.00           C  
ATOM   3906  CD1 PHE A 250      38.780  79.080  57.000  1.00  0.00           C  
ATOM   3907  CD2 PHE A 250      40.640  78.450  58.430  1.00  0.00           C  
ATOM   3908  CE1 PHE A 250      38.520  80.170  57.830  1.00  0.00           C  
ATOM   3909  CE2 PHE A 250      40.300  79.540  59.250  1.00  0.00           C  
ATOM   3910  CZ  PHE A 250      39.270  80.420  58.950  1.00  0.00           C  
ATOM   3911  HN  PHE A 250      42.570  78.450  56.160  1.00  0.00           H  
ATOM   3912  HA  PHE A 250      40.980  76.560  54.440  1.00  0.00           H  
ATOM   3913  HB1 PHE A 250      40.560  76.230  56.840  1.00  0.00           H  
ATOM   3914  HB2 PHE A 250      39.060  76.740  55.980  1.00  0.00           H  
ATOM   3915  HD1 PHE A 250      38.160  78.930  56.120  1.00  0.00           H  
ATOM   3916  HD2 PHE A 250      41.480  77.790  58.620  1.00  0.00           H  
ATOM   3917  HE1 PHE A 250      37.890  81.020  57.600  1.00  0.00           H  
ATOM   3918  HE2 PHE A 250      40.800  79.770  60.190  1.00  0.00           H  
ATOM   3919  HZ  PHE A 250      39.180  81.240  59.670  1.00  0.00           H  
ATOM   3920  N   ASP A 251      40.690  79.770  54.210  1.00  0.00           N  
ATOM   3921  CA  ASP A 251      40.200  80.870  53.390  1.00  0.00           C  
ATOM   3922  C   ASP A 251      40.020  80.500  51.870  1.00  0.00           C  
ATOM   3923  O   ASP A 251      40.590  79.580  51.260  1.00  0.00           O  
ATOM   3924  CB  ASP A 251      40.920  82.270  53.720  1.00  0.00           C  
ATOM   3925  CG  ASP A 251      42.370  82.180  53.260  1.00  0.00           C  
ATOM   3926  OD1 ASP A 251      42.610  81.980  52.050  1.00  0.00           O  
ATOM   3927  OD2 ASP A 251      43.350  82.330  54.050  1.00  0.00           O1-
ATOM   3928  HN  ASP A 251      41.320  80.030  54.940  1.00  0.00           H  
ATOM   3929  HA  ASP A 251      39.190  81.110  53.690  1.00  0.00           H  
ATOM   3930  HB1 ASP A 251      40.920  82.450  54.800  1.00  0.00           H  
ATOM   3931  HB2 ASP A 251      40.410  83.140  53.270  1.00  0.00           H  
ATOM   3932  N   LYS A 252      39.150  81.370  51.240  1.00  0.00           N  
ATOM   3933  CA  LYS A 252      38.880  81.280  49.800  1.00  0.00           C  
ATOM   3934  C   LYS A 252      40.080  81.510  48.880  1.00  0.00           C  
ATOM   3935  O   LYS A 252      40.340  80.710  48.000  1.00  0.00           O  
ATOM   3936  CB  LYS A 252      37.680  82.120  49.390  1.00  0.00           C  
ATOM   3937  CG  LYS A 252      37.520  82.380  47.830  1.00  0.00           C  
ATOM   3938  CD  LYS A 252      36.230  83.150  47.480  1.00  0.00           C  
ATOM   3939  CE  LYS A 252      36.070  83.440  45.940  1.00  0.00           C  
ATOM   3940  NZ  LYS A 252      34.730  84.040  45.720  1.00  0.00           N1+
ATOM   3941  HN  LYS A 252      38.620  82.060  51.710  1.00  0.00           H  
ATOM   3942  HA  LYS A 252      38.540  80.270  49.600  1.00  0.00           H  
ATOM   3943  HB1 LYS A 252      37.780  83.150  49.780  1.00  0.00           H  
ATOM   3944  HB2 LYS A 252      36.660  81.810  49.710  1.00  0.00           H  
ATOM   3945  HG1 LYS A 252      37.500  81.550  47.090  1.00  0.00           H  
ATOM   3946  HG2 LYS A 252      38.380  83.000  47.500  1.00  0.00           H  
ATOM   3947  HD1 LYS A 252      36.220  84.060  48.110  1.00  0.00           H  
ATOM   3948  HD2 LYS A 252      35.400  82.480  47.780  1.00  0.00           H  
ATOM   3949  HE1 LYS A 252      36.140  82.500  45.350  1.00  0.00           H  
ATOM   3950  HE2 LYS A 252      36.840  84.140  45.560  1.00  0.00           H  
ATOM   3951  HZ1 LYS A 252      34.600  84.020  44.690  1.00  0.00           H  
ATOM   3952  HZ2 LYS A 252      34.710  85.040  46.020  1.00  0.00           H  
ATOM   3953  HZ3 LYS A 252      34.070  83.510  46.320  1.00  0.00           H  
ATOM   3954  N   GLU A 253      40.910  82.590  49.120  1.00  0.00           N  
ATOM   3955  CA  GLU A 253      42.120  82.740  48.340  1.00  0.00           C  
ATOM   3956  C   GLU A 253      43.100  81.510  48.460  1.00  0.00           C  
ATOM   3957  O   GLU A 253      43.740  81.030  47.500  1.00  0.00           O  
ATOM   3958  CB  GLU A 253      42.940  83.950  48.750  1.00  0.00           C  
ATOM   3959  CG  GLU A 253      43.960  84.280  47.650  1.00  0.00           C  
ATOM   3960  CD  GLU A 253      44.470  85.650  47.800  1.00  0.00           C  
ATOM   3961  OE1 GLU A 253      43.740  86.630  47.960  1.00  0.00           O  
ATOM   3962  OE2 GLU A 253      45.650  85.730  47.580  1.00  0.00           O1-
ATOM   3963  HN  GLU A 253      40.660  83.200  49.860  1.00  0.00           H  
ATOM   3964  HA  GLU A 253      41.930  82.770  47.280  1.00  0.00           H  
ATOM   3965  HB1 GLU A 253      43.360  83.960  49.780  1.00  0.00           H  
ATOM   3966  HB2 GLU A 253      42.270  84.810  48.550  1.00  0.00           H  
ATOM   3967  HG1 GLU A 253      43.660  84.110  46.600  1.00  0.00           H  
ATOM   3968  HG2 GLU A 253      44.780  83.540  47.810  1.00  0.00           H  
ATOM   3969  N   SER A 254      43.330  80.870  49.610  1.00  0.00           N  
ATOM   3970  CA  SER A 254      44.100  79.660  49.930  1.00  0.00           C  
ATOM   3971  C   SER A 254      43.560  78.440  49.150  1.00  0.00           C  
ATOM   3972  O   SER A 254      44.350  77.660  48.560  1.00  0.00           O  
ATOM   3973  CB  SER A 254      44.080  79.390  51.450  1.00  0.00           C  
ATOM   3974  OG  SER A 254      44.800  80.390  52.170  1.00  0.00           O  
ATOM   3975  HN  SER A 254      42.870  81.260  50.400  1.00  0.00           H  
ATOM   3976  HA  SER A 254      45.110  79.810  49.580  1.00  0.00           H  
ATOM   3977  HB1 SER A 254      44.520  78.410  51.710  1.00  0.00           H  
ATOM   3978  HB2 SER A 254      43.020  79.240  51.740  1.00  0.00           H  
ATOM   3979  HG1 SER A 254      44.100  81.040  52.290  1.00  0.00           H  
ATOM   3980  N   VAL A 255      42.290  78.170  49.180  1.00  0.00           N  
ATOM   3981  CA  VAL A 255      41.700  77.030  48.420  1.00  0.00           C  
ATOM   3982  C   VAL A 255      41.860  77.130  46.880  1.00  0.00           C  
ATOM   3983  O   VAL A 255      42.350  76.240  46.180  1.00  0.00           O  
ATOM   3984  CB  VAL A 255      40.220  76.870  48.820  1.00  0.00           C  
ATOM   3985  CG1 VAL A 255      39.320  75.900  48.090  1.00  0.00           C  
ATOM   3986  CG2 VAL A 255      40.080  76.570  50.340  1.00  0.00           C  
ATOM   3987  HN  VAL A 255      41.690  78.630  49.810  1.00  0.00           H  
ATOM   3988  HA  VAL A 255      42.150  76.080  48.680  1.00  0.00           H  
ATOM   3989  HB  VAL A 255      39.680  77.830  48.720  1.00  0.00           H  
ATOM   3990 1HG1 VAL A 255      39.690  74.850  48.100  1.00  0.00           H  
ATOM   3991 2HG1 VAL A 255      39.200  76.120  47.010  1.00  0.00           H  
ATOM   3992 3HG1 VAL A 255      38.320  75.930  48.560  1.00  0.00           H  
ATOM   3993 1HG2 VAL A 255      40.740  75.700  50.560  1.00  0.00           H  
ATOM   3994 2HG2 VAL A 255      39.020  76.290  50.560  1.00  0.00           H  
ATOM   3995 3HG2 VAL A 255      40.320  77.430  50.990  1.00  0.00           H  
ATOM   3996  N   GLN A 256      41.640  78.340  46.360  1.00  0.00           N  
ATOM   3997  CA  GLN A 256      41.950  78.740  44.970  1.00  0.00           C  
ATOM   3998  C   GLN A 256      43.410  78.600  44.480  1.00  0.00           C  
ATOM   3999  O   GLN A 256      43.670  78.120  43.410  1.00  0.00           O  
ATOM   4000  CB  GLN A 256      41.560  80.200  44.540  1.00  0.00           C  
ATOM   4001  CG  GLN A 256      39.960  80.460  44.410  1.00  0.00           C  
ATOM   4002  CD  GLN A 256      39.140  79.270  43.890  1.00  0.00           C  
ATOM   4003  NE2 GLN A 256      38.670  78.450  44.850  1.00  0.00           N  
ATOM   4004  OE1 GLN A 256      39.050  78.900  42.710  1.00  0.00           O  
ATOM   4005  HN  GLN A 256      41.300  79.060  46.950  1.00  0.00           H  
ATOM   4006  HA  GLN A 256      41.500  77.990  44.340  1.00  0.00           H  
ATOM   4007  HB1 GLN A 256      41.910  80.440  43.520  1.00  0.00           H  
ATOM   4008  HB2 GLN A 256      42.090  80.730  45.350  1.00  0.00           H  
ATOM   4009  HG1 GLN A 256      39.810  81.390  43.820  1.00  0.00           H  
ATOM   4010  HG2 GLN A 256      39.640  80.680  45.460  1.00  0.00           H  
ATOM   4011 1HE2 GLN A 256      39.000  78.610  45.780  1.00  0.00           H  
ATOM   4012 2HE2 GLN A 256      38.030  77.720  44.590  1.00  0.00           H  
ATOM   4013  N   ASN A 257      44.350  79.000  45.330  1.00  0.00           N  
ATOM   4014  CA  ASN A 257      45.720  78.800  45.020  1.00  0.00           C  
ATOM   4015  C   ASN A 257      46.110  77.300  44.950  1.00  0.00           C  
ATOM   4016  O   ASN A 257      46.680  76.850  44.000  1.00  0.00           O  
ATOM   4017  CB  ASN A 257      46.540  79.590  46.180  1.00  0.00           C  
ATOM   4018  CG  ASN A 257      48.010  79.700  46.000  1.00  0.00           C  
ATOM   4019  ND2 ASN A 257      48.640  80.340  47.050  1.00  0.00           N  
ATOM   4020  OD1 ASN A 257      48.630  79.340  45.020  1.00  0.00           O  
ATOM   4021  HN  ASN A 257      44.150  79.420  46.220  1.00  0.00           H  
ATOM   4022  HA  ASN A 257      45.830  79.250  44.050  1.00  0.00           H  
ATOM   4023  HB1 ASN A 257      46.360  79.050  47.140  1.00  0.00           H  
ATOM   4024  HB2 ASN A 257      46.100  80.600  46.320  1.00  0.00           H  
ATOM   4025 1HD2 ASN A 257      49.630  80.510  47.030  1.00  0.00           H  
ATOM   4026 2HD2 ASN A 257      48.120  80.710  47.820  1.00  0.00           H  
ATOM   4027  N   THR A 258      45.720  76.500  45.970  1.00  0.00           N  
ATOM   4028  CA  THR A 258      45.860  75.080  46.090  1.00  0.00           C  
ATOM   4029  C   THR A 258      45.170  74.330  44.910  1.00  0.00           C  
ATOM   4030  O   THR A 258      45.680  73.360  44.340  1.00  0.00           O  
ATOM   4031  CB  THR A 258      45.330  74.620  47.470  1.00  0.00           C  
ATOM   4032  CG2 THR A 258      45.680  73.130  47.570  1.00  0.00           C  
ATOM   4033  OG1 THR A 258      45.890  75.340  48.570  1.00  0.00           O  
ATOM   4034  HN  THR A 258      45.230  76.960  46.700  1.00  0.00           H  
ATOM   4035  HA  THR A 258      46.920  74.890  46.050  1.00  0.00           H  
ATOM   4036  HB  THR A 258      44.230  74.690  47.580  1.00  0.00           H  
ATOM   4037  HG1 THR A 258      45.520  76.220  48.500  1.00  0.00           H  
ATOM   4038 1HG2 THR A 258      46.770  72.970  47.570  1.00  0.00           H  
ATOM   4039 2HG2 THR A 258      45.290  72.580  46.680  1.00  0.00           H  
ATOM   4040 3HG2 THR A 258      45.220  72.620  48.440  1.00  0.00           H  
ATOM   4041  N   LYS A 259      43.970  74.750  44.430  1.00  0.00           N  
ATOM   4042  CA  LYS A 259      43.420  74.240  43.180  1.00  0.00           C  
ATOM   4043  C   LYS A 259      44.240  74.490  41.930  1.00  0.00           C  
ATOM   4044  O   LYS A 259      44.580  73.540  41.190  1.00  0.00           O  
ATOM   4045  CB  LYS A 259      41.920  74.770  42.950  1.00  0.00           C  
ATOM   4046  CG  LYS A 259      41.020  74.050  41.900  1.00  0.00           C  
ATOM   4047  CD  LYS A 259      41.020  74.800  40.580  1.00  0.00           C  
ATOM   4048  CE  LYS A 259      40.070  74.140  39.560  1.00  0.00           C  
ATOM   4049  NZ  LYS A 259      40.030  75.000  38.360  1.00  0.00           N1+
ATOM   4050  HN  LYS A 259      43.370  75.410  44.870  1.00  0.00           H  
ATOM   4051  HA  LYS A 259      43.430  73.160  43.220  1.00  0.00           H  
ATOM   4052  HB1 LYS A 259      41.890  75.860  42.740  1.00  0.00           H  
ATOM   4053  HB2 LYS A 259      41.450  74.560  43.930  1.00  0.00           H  
ATOM   4054  HG1 LYS A 259      40.020  74.060  42.370  1.00  0.00           H  
ATOM   4055  HG2 LYS A 259      41.410  73.010  41.840  1.00  0.00           H  
ATOM   4056  HD1 LYS A 259      42.010  74.890  40.080  1.00  0.00           H  
ATOM   4057  HD2 LYS A 259      40.590  75.800  40.810  1.00  0.00           H  
ATOM   4058  HE1 LYS A 259      39.110  73.970  40.110  1.00  0.00           H  
ATOM   4059  HE2 LYS A 259      40.450  73.190  39.120  1.00  0.00           H  
ATOM   4060  HZ1 LYS A 259      40.990  75.010  37.970  1.00  0.00           H  
ATOM   4061  HZ2 LYS A 259      39.800  75.970  38.640  1.00  0.00           H  
ATOM   4062  HZ3 LYS A 259      39.340  74.560  37.720  1.00  0.00           H  
ATOM   4063  N   LYS A 260      44.680  75.710  41.680  1.00  0.00           N  
ATOM   4064  CA  LYS A 260      45.470  76.050  40.480  1.00  0.00           C  
ATOM   4065  C   LYS A 260      46.790  75.350  40.570  1.00  0.00           C  
ATOM   4066  O   LYS A 260      47.280  74.800  39.560  1.00  0.00           O  
ATOM   4067  CB  LYS A 260      45.580  77.550  40.330  1.00  0.00           C  
ATOM   4068  CG  LYS A 260      44.370  78.340  39.780  1.00  0.00           C  
ATOM   4069  CD  LYS A 260      44.650  79.920  39.790  1.00  0.00           C  
ATOM   4070  CE  LYS A 260      45.010  80.500  41.120  1.00  0.00           C  
ATOM   4071  NZ  LYS A 260      45.160  81.930  41.100  1.00  0.00           N1+
ATOM   4072  HN  LYS A 260      44.400  76.520  42.180  1.00  0.00           H  
ATOM   4073  HA  LYS A 260      44.990  75.600  39.620  1.00  0.00           H  
ATOM   4074  HB1 LYS A 260      46.370  77.890  39.630  1.00  0.00           H  
ATOM   4075  HB2 LYS A 260      45.880  77.940  41.330  1.00  0.00           H  
ATOM   4076  HG1 LYS A 260      43.510  78.130  40.450  1.00  0.00           H  
ATOM   4077  HG2 LYS A 260      44.080  78.060  38.740  1.00  0.00           H  
ATOM   4078  HD1 LYS A 260      43.730  80.410  39.400  1.00  0.00           H  
ATOM   4079  HD2 LYS A 260      45.410  80.250  39.060  1.00  0.00           H  
ATOM   4080  HE1 LYS A 260      46.010  80.100  41.390  1.00  0.00           H  
ATOM   4081  HE2 LYS A 260      44.200  80.170  41.790  1.00  0.00           H  
ATOM   4082  HZ1 LYS A 260      45.040  82.310  42.050  1.00  0.00           H  
ATOM   4083  HZ2 LYS A 260      44.580  82.440  40.380  1.00  0.00           H  
ATOM   4084  HZ3 LYS A 260      46.070  82.330  40.810  1.00  0.00           H  
ATOM   4085  N   GLN A 261      47.490  75.280  41.780  1.00  0.00           N  
ATOM   4086  CA  GLN A 261      48.660  74.480  41.980  1.00  0.00           C  
ATOM   4087  C   GLN A 261      48.540  73.000  41.650  1.00  0.00           C  
ATOM   4088  O   GLN A 261      49.440  72.400  41.070  1.00  0.00           O  
ATOM   4089  CB  GLN A 261      49.220  74.680  43.360  1.00  0.00           C  
ATOM   4090  CG  GLN A 261      49.830  76.070  43.590  1.00  0.00           C  
ATOM   4091  CD  GLN A 261      50.610  76.260  44.870  1.00  0.00           C  
ATOM   4092  NE2 GLN A 261      50.580  77.490  45.460  1.00  0.00           N  
ATOM   4093  OE1 GLN A 261      51.380  75.370  45.250  1.00  0.00           O  
ATOM   4094  HN  GLN A 261      47.050  75.690  42.570  1.00  0.00           H  
ATOM   4095  HA  GLN A 261      49.410  74.850  41.300  1.00  0.00           H  
ATOM   4096  HB1 GLN A 261      50.070  73.980  43.550  1.00  0.00           H  
ATOM   4097  HB2 GLN A 261      48.390  74.650  44.090  1.00  0.00           H  
ATOM   4098  HG1 GLN A 261      49.120  76.920  43.530  1.00  0.00           H  
ATOM   4099  HG2 GLN A 261      50.530  76.330  42.760  1.00  0.00           H  
ATOM   4100 1HE2 GLN A 261      49.950  78.160  45.070  1.00  0.00           H  
ATOM   4101 2HE2 GLN A 261      51.160  77.660  46.250  1.00  0.00           H  
ATOM   4102  N   LEU A 262      47.410  72.290  42.060  1.00  0.00           N  
ATOM   4103  CA  LEU A 262      47.050  70.920  41.710  1.00  0.00           C  
ATOM   4104  C   LEU A 262      46.730  70.740  40.180  1.00  0.00           C  
ATOM   4105  O   LEU A 262      47.020  69.690  39.610  1.00  0.00           O  
ATOM   4106  CB  LEU A 262      45.820  70.460  42.620  1.00  0.00           C  
ATOM   4107  CG  LEU A 262      46.220  69.920  44.000  1.00  0.00           C  
ATOM   4108  CD1 LEU A 262      45.090  69.830  44.990  1.00  0.00           C  
ATOM   4109  CD2 LEU A 262      46.990  68.600  43.880  1.00  0.00           C  
ATOM   4110  HN  LEU A 262      46.830  72.890  42.620  1.00  0.00           H  
ATOM   4111  HA  LEU A 262      47.920  70.320  41.950  1.00  0.00           H  
ATOM   4112  HB1 LEU A 262      45.230  69.700  42.060  1.00  0.00           H  
ATOM   4113  HB2 LEU A 262      45.110  71.310  42.640  1.00  0.00           H  
ATOM   4114  HG  LEU A 262      46.910  70.700  44.400  1.00  0.00           H  
ATOM   4115 1HD1 LEU A 262      44.430  69.090  44.490  1.00  0.00           H  
ATOM   4116 2HD1 LEU A 262      44.460  70.750  45.050  1.00  0.00           H  
ATOM   4117 3HD1 LEU A 262      45.250  69.500  46.040  1.00  0.00           H  
ATOM   4118 1HD2 LEU A 262      47.300  68.310  44.910  1.00  0.00           H  
ATOM   4119 2HD2 LEU A 262      47.900  68.680  43.260  1.00  0.00           H  
ATOM   4120 3HD2 LEU A 262      46.300  67.820  43.490  1.00  0.00           H  
ATOM   4121  N   GLU A 263      46.150  71.740  39.420  1.00  0.00           N  
ATOM   4122  CA  GLU A 263      46.040  71.710  37.990  1.00  0.00           C  
ATOM   4123  C   GLU A 263      47.380  71.790  37.280  1.00  0.00           C  
ATOM   4124  O   GLU A 263      47.800  71.130  36.330  1.00  0.00           O  
ATOM   4125  CB  GLU A 263      45.140  72.880  37.440  1.00  0.00           C  
ATOM   4126  CG  GLU A 263      43.650  72.600  37.660  1.00  0.00           C  
ATOM   4127  CD  GLU A 263      42.720  73.520  36.850  1.00  0.00           C  
ATOM   4128  OE1 GLU A 263      42.410  74.610  37.420  1.00  0.00           O  
ATOM   4129  OE2 GLU A 263      42.560  73.250  35.650  1.00  0.00           O1-
ATOM   4130  HN  GLU A 263      45.710  72.570  39.740  1.00  0.00           H  
ATOM   4131  HA  GLU A 263      45.650  70.750  37.700  1.00  0.00           H  
ATOM   4132  HB1 GLU A 263      45.270  72.920  36.340  1.00  0.00           H  
ATOM   4133  HB2 GLU A 263      45.410  73.860  37.890  1.00  0.00           H  
ATOM   4134  HG1 GLU A 263      43.540  72.850  38.740  1.00  0.00           H  
ATOM   4135  HG2 GLU A 263      43.430  71.530  37.500  1.00  0.00           H  
ATOM   4136  N   LYS A 264      48.360  72.580  37.790  1.00  0.00           N  
ATOM   4137  CA  LYS A 264      49.730  72.680  37.260  1.00  0.00           C  
ATOM   4138  C   LYS A 264      50.520  71.350  37.410  1.00  0.00           C  
ATOM   4139  O   LYS A 264      51.270  70.940  36.480  1.00  0.00           O  
ATOM   4140  CB  LYS A 264      50.520  73.890  37.880  1.00  0.00           C  
ATOM   4141  CG  LYS A 264      52.070  73.940  37.570  1.00  0.00           C  
ATOM   4142  CD  LYS A 264      52.990  74.960  38.280  1.00  0.00           C  
ATOM   4143  CE  LYS A 264      53.420  76.010  37.240  1.00  0.00           C  
ATOM   4144  NZ  LYS A 264      54.330  76.960  37.960  1.00  0.00           N1+
ATOM   4145  HN  LYS A 264      48.000  73.050  38.590  1.00  0.00           H  
ATOM   4146  HA  LYS A 264      49.510  72.870  36.220  1.00  0.00           H  
ATOM   4147  HB1 LYS A 264      50.340  73.970  38.970  1.00  0.00           H  
ATOM   4148  HB2 LYS A 264      50.110  74.830  37.440  1.00  0.00           H  
ATOM   4149  HG1 LYS A 264      52.210  73.970  36.470  1.00  0.00           H  
ATOM   4150  HG2 LYS A 264      52.520  73.040  38.040  1.00  0.00           H  
ATOM   4151  HD1 LYS A 264      53.850  74.370  38.660  1.00  0.00           H  
ATOM   4152  HD2 LYS A 264      52.370  75.410  39.100  1.00  0.00           H  
ATOM   4153  HE1 LYS A 264      52.620  76.600  36.750  1.00  0.00           H  
ATOM   4154  HE2 LYS A 264      53.960  75.510  36.410  1.00  0.00           H  
ATOM   4155  HZ1 LYS A 264      53.930  77.270  38.870  1.00  0.00           H  
ATOM   4156  HZ2 LYS A 264      54.640  77.810  37.450  1.00  0.00           H  
ATOM   4157  HZ3 LYS A 264      55.180  76.400  38.190  1.00  0.00           H  
ATOM   4158  N   ALA A 265      50.180  70.660  38.440  1.00  0.00           N  
ATOM   4159  CA  ALA A 265      50.720  69.330  38.640  1.00  0.00           C  
ATOM   4160  C   ALA A 265      50.060  68.200  37.850  1.00  0.00           C  
ATOM   4161  O   ALA A 265      50.620  67.150  37.600  1.00  0.00           O  
ATOM   4162  CB  ALA A 265      50.460  68.950  40.190  1.00  0.00           C  
ATOM   4163  HN  ALA A 265      49.620  71.040  39.170  1.00  0.00           H  
ATOM   4164  HA  ALA A 265      51.710  69.270  38.200  1.00  0.00           H  
ATOM   4165  HB1 ALA A 265      49.400  69.100  40.460  1.00  0.00           H  
ATOM   4166  HB2 ALA A 265      51.010  69.780  40.680  1.00  0.00           H  
ATOM   4167  HB3 ALA A 265      50.860  67.920  40.270  1.00  0.00           H  
ATOM   4168  N   GLY A 266      48.760  68.480  37.390  1.00  0.00           N  
ATOM   4169  CA  GLY A 266      48.050  67.470  36.630  1.00  0.00           C  
ATOM   4170  C   GLY A 266      47.390  66.460  37.570  1.00  0.00           C  
ATOM   4171  O   GLY A 266      47.020  65.350  37.230  1.00  0.00           O  
ATOM   4172  HN  GLY A 266      48.370  69.360  37.660  1.00  0.00           H  
ATOM   4173  HA1 GLY A 266      48.700  66.920  35.960  1.00  0.00           H  
ATOM   4174  HA2 GLY A 266      47.210  67.940  36.140  1.00  0.00           H  
ATOM   4175  N   LEU A 267      47.120  66.890  38.770  1.00  0.00           N  
ATOM   4176  CA  LEU A 267      46.490  66.050  39.750  1.00  0.00           C  
ATOM   4177  C   LEU A 267      45.000  66.360  40.010  1.00  0.00           C  
ATOM   4178  O   LEU A 267      44.350  65.810  40.880  1.00  0.00           O  
ATOM   4179  CB  LEU A 267      47.290  66.260  41.030  1.00  0.00           C  
ATOM   4180  CG  LEU A 267      48.750  65.730  41.120  1.00  0.00           C  
ATOM   4181  CD1 LEU A 267      49.440  66.380  42.420  1.00  0.00           C  
ATOM   4182  CD2 LEU A 267      48.890  64.200  41.260  1.00  0.00           C  
ATOM   4183  HN  LEU A 267      47.330  67.830  39.050  1.00  0.00           H  
ATOM   4184  HA  LEU A 267      46.590  65.000  39.500  1.00  0.00           H  
ATOM   4185  HB1 LEU A 267      46.770  65.790  41.900  1.00  0.00           H  
ATOM   4186  HB2 LEU A 267      47.340  67.320  41.340  1.00  0.00           H  
ATOM   4187  HG  LEU A 267      49.320  66.080  40.240  1.00  0.00           H  
ATOM   4188 1HD1 LEU A 267      49.460  67.460  42.160  1.00  0.00           H  
ATOM   4189 2HD1 LEU A 267      50.490  66.040  42.570  1.00  0.00           H  
ATOM   4190 3HD1 LEU A 267      48.800  66.150  43.290  1.00  0.00           H  
ATOM   4191 1HD2 LEU A 267      48.520  63.860  40.270  1.00  0.00           H  
ATOM   4192 2HD2 LEU A 267      48.290  63.840  42.120  1.00  0.00           H  
ATOM   4193 3HD2 LEU A 267      49.950  63.880  41.430  1.00  0.00           H  
ATOM   4194  N   THR A 268      44.370  67.250  39.170  1.00  0.00           N  
ATOM   4195  CA  THR A 268      42.960  67.740  39.330  1.00  0.00           C  
ATOM   4196  C   THR A 268      42.630  68.570  38.110  1.00  0.00           C  
ATOM   4197  O   THR A 268      43.510  69.080  37.440  1.00  0.00           O  
ATOM   4198  CB  THR A 268      42.590  68.520  40.600  1.00  0.00           C  
ATOM   4199  CG2 THR A 268      42.980  70.070  40.580  1.00  0.00           C  
ATOM   4200  OG1 THR A 268      41.190  68.450  40.880  1.00  0.00           O  
ATOM   4201  HN  THR A 268      44.850  67.740  38.450  1.00  0.00           H  
ATOM   4202  HA  THR A 268      42.350  66.860  39.190  1.00  0.00           H  
ATOM   4203  HB  THR A 268      43.080  68.100  41.510  1.00  0.00           H  
ATOM   4204  HG1 THR A 268      41.020  69.120  41.560  1.00  0.00           H  
ATOM   4205 1HG2 THR A 268      42.420  70.600  39.790  1.00  0.00           H  
ATOM   4206 2HG2 THR A 268      44.050  70.280  40.380  1.00  0.00           H  
ATOM   4207 3HG2 THR A 268      42.860  70.560  41.580  1.00  0.00           H  
ATOM   4208  N   ASP A 269      41.340  68.860  37.900  1.00  0.00           N  
ATOM   4209  CA  ASP A 269      40.800  69.630  36.840  1.00  0.00           C  
ATOM   4210  C   ASP A 269      39.510  70.160  37.370  1.00  0.00           C  
ATOM   4211  O   ASP A 269      39.100  69.770  38.450  1.00  0.00           O  
ATOM   4212  CB  ASP A 269      40.740  68.770  35.430  1.00  0.00           C  
ATOM   4213  CG  ASP A 269      39.820  67.640  35.510  1.00  0.00           C  
ATOM   4214  OD1 ASP A 269      38.650  67.790  35.890  1.00  0.00           O  
ATOM   4215  OD2 ASP A 269      40.230  66.520  35.010  1.00  0.00           O1-
ATOM   4216  HN  ASP A 269      40.660  68.560  38.560  1.00  0.00           H  
ATOM   4217  HA  ASP A 269      41.400  70.520  36.740  1.00  0.00           H  
ATOM   4218  HB1 ASP A 269      41.690  68.380  35.020  1.00  0.00           H  
ATOM   4219  HB2 ASP A 269      40.460  69.460  34.610  1.00  0.00           H  
ATOM   4220  N   ASP A 270      38.830  71.070  36.590  1.00  0.00           N  
ATOM   4221  CA  ASP A 270      37.570  71.630  37.000  1.00  0.00           C  
ATOM   4222  C   ASP A 270      36.520  70.610  37.430  1.00  0.00           C  
ATOM   4223  O   ASP A 270      35.580  70.990  38.170  1.00  0.00           O  
ATOM   4224  CB  ASP A 270      37.070  72.400  35.700  1.00  0.00           C  
ATOM   4225  CG  ASP A 270      38.000  73.560  35.440  1.00  0.00           C  
ATOM   4226  OD1 ASP A 270      38.340  74.320  36.380  1.00  0.00           O  
ATOM   4227  OD2 ASP A 270      38.360  73.730  34.230  1.00  0.00           O1-
ATOM   4228  HN  ASP A 270      39.130  71.360  35.680  1.00  0.00           H  
ATOM   4229  HA  ASP A 270      37.650  72.370  37.780  1.00  0.00           H  
ATOM   4230  HB1 ASP A 270      36.100  72.830  36.020  1.00  0.00           H  
ATOM   4231  HB2 ASP A 270      36.850  71.780  34.800  1.00  0.00           H  
ATOM   4232  N   SER A 271      36.500  69.410  36.830  1.00  0.00           N  
ATOM   4233  CA  SER A 271      35.570  68.370  37.180  1.00  0.00           C  
ATOM   4234  C   SER A 271      35.900  67.520  38.450  1.00  0.00           C  
ATOM   4235  O   SER A 271      34.980  67.020  39.100  1.00  0.00           O  
ATOM   4236  CB  SER A 271      35.260  67.460  35.910  1.00  0.00           C  
ATOM   4237  OG  SER A 271      36.240  66.470  35.790  1.00  0.00           O  
ATOM   4238  HN  SER A 271      37.270  69.190  36.230  1.00  0.00           H  
ATOM   4239  HA  SER A 271      34.650  68.870  37.460  1.00  0.00           H  
ATOM   4240  HB1 SER A 271      35.230  68.090  35.000  1.00  0.00           H  
ATOM   4241  HB2 SER A 271      34.260  67.010  36.090  1.00  0.00           H  
ATOM   4242  HG1 SER A 271      37.100  66.890  35.890  1.00  0.00           H  
ATOM   4243  N   GLN A 272      37.230  67.310  38.690  1.00  0.00           N  
ATOM   4244  CA  GLN A 272      37.690  66.550  39.850  1.00  0.00           C  
ATOM   4245  C   GLN A 272      37.620  67.260  41.070  1.00  0.00           C  
ATOM   4246  O   GLN A 272      37.830  68.450  41.230  1.00  0.00           O  
ATOM   4247  CB  GLN A 272      39.070  65.860  39.600  1.00  0.00           C  
ATOM   4248  CG  GLN A 272      38.910  64.890  38.460  1.00  0.00           C  
ATOM   4249  CD  GLN A 272      40.240  64.230  38.240  1.00  0.00           C  
ATOM   4250  NE2 GLN A 272      40.890  64.390  37.040  1.00  0.00           N  
ATOM   4251  OE1 GLN A 272      40.700  63.470  39.100  1.00  0.00           O  
ATOM   4252  HN  GLN A 272      37.910  67.490  37.990  1.00  0.00           H  
ATOM   4253  HA  GLN A 272      37.020  65.700  39.940  1.00  0.00           H  
ATOM   4254  HB1 GLN A 272      39.400  65.340  40.520  1.00  0.00           H  
ATOM   4255  HB2 GLN A 272      39.820  66.640  39.350  1.00  0.00           H  
ATOM   4256  HG1 GLN A 272      38.630  65.520  37.600  1.00  0.00           H  
ATOM   4257  HG2 GLN A 272      38.130  64.120  38.670  1.00  0.00           H  
ATOM   4258 1HE2 GLN A 272      40.520  65.040  36.380  1.00  0.00           H  
ATOM   4259 2HE2 GLN A 272      41.710  63.890  36.750  1.00  0.00           H  
ATOM   4260  N   LYS A 273      37.370  66.500  42.170  1.00  0.00           N  
ATOM   4261  CA  LYS A 273      37.470  67.150  43.460  1.00  0.00           C  
ATOM   4262  C   LYS A 273      38.550  66.360  44.180  1.00  0.00           C  
ATOM   4263  O   LYS A 273      38.600  65.140  44.160  1.00  0.00           O  
ATOM   4264  CB  LYS A 273      36.190  67.020  44.310  1.00  0.00           C  
ATOM   4265  CG  LYS A 273      34.840  67.190  43.570  1.00  0.00           C  
ATOM   4266  CD  LYS A 273      33.510  67.180  44.460  1.00  0.00           C  
ATOM   4267  CE  LYS A 273      32.300  66.600  43.760  1.00  0.00           C  
ATOM   4268  NZ  LYS A 273      31.930  67.520  42.700  1.00  0.00           N1+
ATOM   4269  HN  LYS A 273      37.230  65.520  42.180  1.00  0.00           H  
ATOM   4270  HA  LYS A 273      37.790  68.180  43.420  1.00  0.00           H  
ATOM   4271  HB1 LYS A 273      36.240  67.650  45.210  1.00  0.00           H  
ATOM   4272  HB2 LYS A 273      36.260  65.990  44.690  1.00  0.00           H  
ATOM   4273  HG1 LYS A 273      34.700  66.240  43.020  1.00  0.00           H  
ATOM   4274  HG2 LYS A 273      34.860  68.140  43.000  1.00  0.00           H  
ATOM   4275  HD1 LYS A 273      33.310  68.160  44.940  1.00  0.00           H  
ATOM   4276  HD2 LYS A 273      33.770  66.440  45.250  1.00  0.00           H  
ATOM   4277  HE1 LYS A 273      31.440  66.470  44.460  1.00  0.00           H  
ATOM   4278  HE2 LYS A 273      32.530  65.620  43.300  1.00  0.00           H  
ATOM   4279  HZ1 LYS A 273      30.990  67.230  42.350  1.00  0.00           H  
ATOM   4280  HZ2 LYS A 273      32.620  67.510  41.910  1.00  0.00           H  
ATOM   4281  HZ3 LYS A 273      31.760  68.510  42.960  1.00  0.00           H  
ATOM   4282  N   ARG A 274      39.510  67.180  44.660  1.00  0.00           N  
ATOM   4283  CA  ARG A 274      40.710  66.580  45.230  1.00  0.00           C  
ATOM   4284  C   ARG A 274      41.200  67.290  46.490  1.00  0.00           C  
ATOM   4285  O   ARG A 274      42.180  66.870  46.990  1.00  0.00           O  
ATOM   4286  CB  ARG A 274      41.750  66.620  44.080  1.00  0.00           C  
ATOM   4287  CG  ARG A 274      41.540  65.730  42.840  1.00  0.00           C  
ATOM   4288  CD  ARG A 274      41.490  64.230  43.200  1.00  0.00           C  
ATOM   4289  NE  ARG A 274      41.360  63.400  41.960  1.00  0.00           N  
ATOM   4290  CZ  ARG A 274      41.010  62.130  42.040  1.00  0.00           C  
ATOM   4291  NH1 ARG A 274      41.160  61.380  43.140  1.00  0.00           N1+
ATOM   4292  NH2 ARG A 274      40.540  61.590  40.990  1.00  0.00           N  
ATOM   4293  HN  ARG A 274      39.500  68.160  44.430  1.00  0.00           H  
ATOM   4294  HA  ARG A 274      40.540  65.570  45.560  1.00  0.00           H  
ATOM   4295  HB1 ARG A 274      42.740  66.360  44.530  1.00  0.00           H  
ATOM   4296  HB2 ARG A 274      41.660  67.700  43.820  1.00  0.00           H  
ATOM   4297  HG1 ARG A 274      42.360  65.810  42.100  1.00  0.00           H  
ATOM   4298  HG2 ARG A 274      40.640  66.040  42.260  1.00  0.00           H  
ATOM   4299  HD1 ARG A 274      40.640  64.050  43.890  1.00  0.00           H  
ATOM   4300  HD2 ARG A 274      42.400  63.870  43.720  1.00  0.00           H  
ATOM   4301  HE  ARG A 274      41.030  63.780  41.100  1.00  0.00           H  
ATOM   4302 1HH1 ARG A 274      41.910  61.710  43.720  1.00  0.00           H  
ATOM   4303 2HH1 ARG A 274      40.920  60.430  42.950  1.00  0.00           H  
ATOM   4304 1HH2 ARG A 274      40.320  62.190  40.220  1.00  0.00           H  
ATOM   4305 2HH2 ARG A 274      40.280  60.630  41.060  1.00  0.00           H  
ATOM   4306  N   ILE A 275      40.400  68.270  47.080  1.00  0.00           N  
ATOM   4307  CA  ILE A 275      40.890  69.050  48.200  1.00  0.00           C  
ATOM   4308  C   ILE A 275      40.010  68.840  49.490  1.00  0.00           C  
ATOM   4309  O   ILE A 275      38.800  69.050  49.470  1.00  0.00           O  
ATOM   4310  CB  ILE A 275      40.970  70.500  47.900  1.00  0.00           C  
ATOM   4311  CG1 ILE A 275      41.690  70.690  46.520  1.00  0.00           C  
ATOM   4312  CG2 ILE A 275      41.810  71.210  49.060  1.00  0.00           C  
ATOM   4313  CD  ILE A 275      42.180  72.140  46.100  1.00  0.00           C  
ATOM   4314  HN  ILE A 275      39.520  68.500  46.660  1.00  0.00           H  
ATOM   4315  HA  ILE A 275      41.920  68.770  48.390  1.00  0.00           H  
ATOM   4316  HB  ILE A 275      40.010  71.040  47.780  1.00  0.00           H  
ATOM   4317 1HG1 ILE A 275      41.070  70.340  45.670  1.00  0.00           H  
ATOM   4318 2HG1 ILE A 275      42.500  69.930  46.500  1.00  0.00           H  
ATOM   4319 1HG2 ILE A 275      42.870  70.870  49.150  1.00  0.00           H  
ATOM   4320 2HG2 ILE A 275      41.390  71.010  50.070  1.00  0.00           H  
ATOM   4321 3HG2 ILE A 275      41.820  72.300  48.820  1.00  0.00           H  
ATOM   4322  HD1 ILE A 275      42.650  72.140  45.080  1.00  0.00           H  
ATOM   4323  HD2 ILE A 275      42.930  72.500  46.830  1.00  0.00           H  
ATOM   4324  HD3 ILE A 275      41.320  72.840  46.160  1.00  0.00           H  
ATOM   4325  N   MET A 276      40.600  68.550  50.660  1.00  0.00           N  
ATOM   4326  CA  MET A 276      39.870  68.500  51.960  1.00  0.00           C  
ATOM   4327  C   MET A 276      40.490  69.540  52.930  1.00  0.00           C  
ATOM   4328  O   MET A 276      41.700  69.670  52.950  1.00  0.00           O  
ATOM   4329  CB  MET A 276      39.810  67.060  52.410  1.00  0.00           C  
ATOM   4330  CG  MET A 276      39.410  66.730  53.880  1.00  0.00           C  
ATOM   4331  SD  MET A 276      39.700  64.990  54.340  1.00  0.00           S  
ATOM   4332  CE  MET A 276      37.930  64.620  53.870  1.00  0.00           C  
ATOM   4333  HN  MET A 276      41.560  68.330  50.820  1.00  0.00           H  
ATOM   4334  HA  MET A 276      38.860  68.880  51.890  1.00  0.00           H  
ATOM   4335  HB1 MET A 276      40.850  66.700  52.230  1.00  0.00           H  
ATOM   4336  HB2 MET A 276      39.170  66.550  51.650  1.00  0.00           H  
ATOM   4337  HG1 MET A 276      38.400  67.050  54.240  1.00  0.00           H  
ATOM   4338  HG2 MET A 276      39.990  67.230  54.700  1.00  0.00           H  
ATOM   4339  HE1 MET A 276      37.910  63.640  53.340  1.00  0.00           H  
ATOM   4340  HE2 MET A 276      37.720  65.390  53.090  1.00  0.00           H  
ATOM   4341  HE3 MET A 276      37.190  64.600  54.700  1.00  0.00           H  
ATOM   4342  N   ILE A 277      39.650  70.170  53.760  1.00  0.00           N  
ATOM   4343  CA  ILE A 277      40.120  71.010  54.930  1.00  0.00           C  
ATOM   4344  C   ILE A 277      39.840  70.330  56.250  1.00  0.00           C  
ATOM   4345  O   ILE A 277      38.700  70.070  56.590  1.00  0.00           O  
ATOM   4346  CB  ILE A 277      39.400  72.360  54.870  1.00  0.00           C  
ATOM   4347  CG1 ILE A 277      39.700  73.150  53.560  1.00  0.00           C  
ATOM   4348  CG2 ILE A 277      39.540  73.120  56.190  1.00  0.00           C  
ATOM   4349  CD  ILE A 277      38.900  74.450  53.400  1.00  0.00           C  
ATOM   4350  HN  ILE A 277      38.680  69.920  53.720  1.00  0.00           H  
ATOM   4351  HA  ILE A 277      41.180  71.200  54.930  1.00  0.00           H  
ATOM   4352  HB  ILE A 277      38.310  72.130  54.840  1.00  0.00           H  
ATOM   4353 1HG1 ILE A 277      39.280  72.560  52.730  1.00  0.00           H  
ATOM   4354 2HG1 ILE A 277      40.810  73.140  53.430  1.00  0.00           H  
ATOM   4355 1HG2 ILE A 277      39.040  74.110  56.190  1.00  0.00           H  
ATOM   4356 2HG2 ILE A 277      40.640  73.250  56.320  1.00  0.00           H  
ATOM   4357 3HG2 ILE A 277      39.210  72.710  57.170  1.00  0.00           H  
ATOM   4358  HD1 ILE A 277      38.850  74.880  52.370  1.00  0.00           H  
ATOM   4359  HD2 ILE A 277      39.190  75.250  54.110  1.00  0.00           H  
ATOM   4360  HD3 ILE A 277      37.840  74.250  53.660  1.00  0.00           H  
ATOM   4361  N   ASP A 278      40.930  69.960  56.950  1.00  0.00           N  
ATOM   4362  CA  ASP A 278      40.970  69.730  58.360  1.00  0.00           C  
ATOM   4363  C   ASP A 278      40.700  71.080  59.090  1.00  0.00           C  
ATOM   4364  O   ASP A 278      41.400  72.080  58.920  1.00  0.00           O  
ATOM   4365  CB  ASP A 278      42.300  69.040  58.760  1.00  0.00           C  
ATOM   4366  CG  ASP A 278      42.240  68.180  60.050  1.00  0.00           C  
ATOM   4367  OD1 ASP A 278      41.190  68.090  60.660  1.00  0.00           O  
ATOM   4368  OD2 ASP A 278      43.290  67.500  60.370  1.00  0.00           O1-
ATOM   4369  HN  ASP A 278      41.830  70.200  56.590  1.00  0.00           H  
ATOM   4370  HA  ASP A 278      40.140  69.050  58.500  1.00  0.00           H  
ATOM   4371  HB1 ASP A 278      42.890  69.930  59.090  1.00  0.00           H  
ATOM   4372  HB2 ASP A 278      42.620  68.400  57.920  1.00  0.00           H  
ATOM   4373  N   CYS A 279      39.630  71.090  59.960  1.00  0.00           N  
ATOM   4374  CA  CYS A 279      39.140  72.230  60.630  1.00  0.00           C  
ATOM   4375  C   CYS A 279      39.830  72.460  61.960  1.00  0.00           C  
ATOM   4376  O   CYS A 279      39.560  73.510  62.540  1.00  0.00           O  
ATOM   4377  CB  CYS A 279      37.580  72.060  60.760  1.00  0.00           C  
ATOM   4378  SG  CYS A 279      36.670  72.170  59.240  1.00  0.00           S  
ATOM   4379  HN  CYS A 279      39.090  70.260  59.870  1.00  0.00           H  
ATOM   4380  HA  CYS A 279      39.380  73.100  60.030  1.00  0.00           H  
ATOM   4381  HB1 CYS A 279      37.180  72.920  61.340  1.00  0.00           H  
ATOM   4382  HB2 CYS A 279      37.290  71.080  61.190  1.00  0.00           H  
ATOM   4383  HG1 CYS A 279      37.060  71.020  58.690  1.00  0.00           H  
ATOM   4384  N   SER A 280      40.720  71.580  62.400  1.00  0.00           N  
ATOM   4385  CA  SER A 280      41.440  71.690  63.690  1.00  0.00           C  
ATOM   4386  C   SER A 280      42.880  71.970  63.360  1.00  0.00           C  
ATOM   4387  O   SER A 280      43.170  72.430  62.300  1.00  0.00           O  
ATOM   4388  CB  SER A 280      41.170  70.340  64.380  1.00  0.00           C  
ATOM   4389  OG  SER A 280      41.640  70.390  65.710  1.00  0.00           O  
ATOM   4390  HN  SER A 280      40.840  70.740  61.850  1.00  0.00           H  
ATOM   4391  HA  SER A 280      41.130  72.610  64.190  1.00  0.00           H  
ATOM   4392  HB1 SER A 280      41.560  69.480  63.790  1.00  0.00           H  
ATOM   4393  HB2 SER A 280      40.090  70.190  64.540  1.00  0.00           H  
ATOM   4394  HG1 SER A 280      41.790  69.490  65.990  1.00  0.00           H  
ATOM   4395  N   HSD A 281      43.800  71.820  64.350  1.00  0.00           N  
ATOM   4396  CA  HSD A 281      45.220  72.030  64.180  1.00  0.00           C  
ATOM   4397  C   HSD A 281      45.460  73.450  63.930  1.00  0.00           C  
ATOM   4398  O   HSD A 281      45.040  74.330  64.630  1.00  0.00           O  
ATOM   4399  CB  HSD A 281      45.950  71.110  63.140  1.00  0.00           C  
ATOM   4400  CG  HSD A 281      45.600  69.600  63.190  1.00  0.00           C  
ATOM   4401  CD2 HSD A 281      46.280  68.470  63.540  1.00  0.00           C  
ATOM   4402  ND1 HSD A 281      44.440  69.090  62.700  1.00  0.00           N  
ATOM   4403  CE1 HSD A 281      44.440  67.730  62.830  1.00  0.00           C  
ATOM   4404  NE2 HSD A 281      45.540  67.270  63.400  1.00  0.00           N  
ATOM   4405  HN  HSD A 281      43.500  71.610  65.290  1.00  0.00           H  
ATOM   4406  HA  HSD A 281      45.700  71.810  65.130  1.00  0.00           H  
ATOM   4407  HB1 HSD A 281      47.060  71.180  63.190  1.00  0.00           H  
ATOM   4408  HB2 HSD A 281      45.640  71.460  62.130  1.00  0.00           H  
ATOM   4409  HD1 HSD A 281      43.800  69.670  62.180  1.00  0.00           H  
ATOM   4410  HD2 HSD A 281      47.290  68.500  63.940  1.00  0.00           H  
ATOM   4411  HE1 HSD A 281      43.580  67.140  62.510  1.00  0.00           H  
ATOM   4412  N   GLY A 282      46.190  73.770  62.830  1.00  0.00           N  
ATOM   4413  CA  GLY A 282      46.590  75.120  62.440  1.00  0.00           C  
ATOM   4414  C   GLY A 282      45.400  75.950  61.970  1.00  0.00           C  
ATOM   4415  O   GLY A 282      45.380  77.140  62.230  1.00  0.00           O  
ATOM   4416  HN  GLY A 282      46.250  73.020  62.180  1.00  0.00           H  
ATOM   4417  HA1 GLY A 282      47.160  75.020  61.520  1.00  0.00           H  
ATOM   4418  HA2 GLY A 282      47.080  75.680  63.220  1.00  0.00           H  
ATOM   4419  N   ASN A 283      44.330  75.360  61.390  1.00  0.00           N  
ATOM   4420  CA  ASN A 283      43.090  76.000  60.960  1.00  0.00           C  
ATOM   4421  C   ASN A 283      42.150  76.360  61.980  1.00  0.00           C  
ATOM   4422  O   ASN A 283      41.430  77.400  61.810  1.00  0.00           O  
ATOM   4423  CB  ASN A 283      42.390  75.100  59.850  1.00  0.00           C  
ATOM   4424  CG  ASN A 283      42.970  75.320  58.410  1.00  0.00           C  
ATOM   4425  ND2 ASN A 283      42.700  74.420  57.440  1.00  0.00           N  
ATOM   4426  OD1 ASN A 283      43.710  76.310  58.250  1.00  0.00           O  
ATOM   4427  HN  ASN A 283      44.290  74.370  61.280  1.00  0.00           H  
ATOM   4428  HA  ASN A 283      43.380  76.900  60.440  1.00  0.00           H  
ATOM   4429  HB1 ASN A 283      41.340  75.460  59.790  1.00  0.00           H  
ATOM   4430  HB2 ASN A 283      42.320  74.070  60.240  1.00  0.00           H  
ATOM   4431 1HD2 ASN A 283      42.220  73.650  57.870  1.00  0.00           H  
ATOM   4432 2HD2 ASN A 283      43.440  74.220  56.810  1.00  0.00           H  
ATOM   4433  N   SER A 284      42.160  75.740  63.220  1.00  0.00           N  
ATOM   4434  CA  SER A 284      41.460  76.340  64.330  1.00  0.00           C  
ATOM   4435  C   SER A 284      42.360  77.060  65.260  1.00  0.00           C  
ATOM   4436  O   SER A 284      41.940  77.690  66.250  1.00  0.00           O  
ATOM   4437  CB  SER A 284      40.790  75.230  65.220  1.00  0.00           C  
ATOM   4438  OG  SER A 284      41.810  74.360  65.830  1.00  0.00           O  
ATOM   4439  HN  SER A 284      42.750  74.970  63.450  1.00  0.00           H  
ATOM   4440  HA  SER A 284      40.600  76.890  63.950  1.00  0.00           H  
ATOM   4441  HB1 SER A 284      40.160  74.530  64.610  1.00  0.00           H  
ATOM   4442  HB2 SER A 284      40.130  75.730  65.960  1.00  0.00           H  
ATOM   4443  HG1 SER A 284      41.440  73.840  66.540  1.00  0.00           H  
ATOM   4444  N   ASN A 285      43.690  77.120  64.970  1.00  0.00           N  
ATOM   4445  CA  ASN A 285      44.700  77.710  65.830  1.00  0.00           C  
ATOM   4446  C   ASN A 285      44.880  77.030  67.110  1.00  0.00           C  
ATOM   4447  O   ASN A 285      45.180  77.570  68.130  1.00  0.00           O  
ATOM   4448  CB  ASN A 285      44.640  79.210  65.910  1.00  0.00           C  
ATOM   4449  CG  ASN A 285      45.050  79.910  64.650  1.00  0.00           C  
ATOM   4450  ND2 ASN A 285      44.090  80.100  63.730  1.00  0.00           N  
ATOM   4451  OD1 ASN A 285      46.210  80.220  64.370  1.00  0.00           O  
ATOM   4452  HN  ASN A 285      44.030  76.690  64.140  1.00  0.00           H  
ATOM   4453  HA  ASN A 285      45.600  77.520  65.260  1.00  0.00           H  
ATOM   4454  HB1 ASN A 285      45.280  79.600  66.730  1.00  0.00           H  
ATOM   4455  HB2 ASN A 285      43.600  79.480  66.180  1.00  0.00           H  
ATOM   4456 1HD2 ASN A 285      44.330  80.270  62.770  1.00  0.00           H  
ATOM   4457 2HD2 ASN A 285      43.140  79.910  63.980  1.00  0.00           H  
ATOM   4458  N   LYS A 286      44.740  75.720  67.160  1.00  0.00           N  
ATOM   4459  CA  LYS A 286      44.850  74.780  68.270  1.00  0.00           C  
ATOM   4460  C   LYS A 286      43.650  74.930  69.270  1.00  0.00           C  
ATOM   4461  O   LYS A 286      43.700  74.440  70.380  1.00  0.00           O  
ATOM   4462  CB  LYS A 286      46.350  74.580  68.820  1.00  0.00           C  
ATOM   4463  CG  LYS A 286      47.090  73.620  67.960  1.00  0.00           C  
ATOM   4464  CD  LYS A 286      48.480  73.330  68.530  1.00  0.00           C  
ATOM   4465  CE  LYS A 286      49.450  74.570  68.410  1.00  0.00           C  
ATOM   4466  NZ  LYS A 286      50.710  74.330  69.150  1.00  0.00           N1+
ATOM   4467  HN  LYS A 286      44.590  75.280  66.280  1.00  0.00           H  
ATOM   4468  HA  LYS A 286      44.630  73.840  67.770  1.00  0.00           H  
ATOM   4469  HB1 LYS A 286      46.450  74.330  69.900  1.00  0.00           H  
ATOM   4470  HB2 LYS A 286      46.940  75.490  68.640  1.00  0.00           H  
ATOM   4471  HG1 LYS A 286      47.130  73.910  66.880  1.00  0.00           H  
ATOM   4472  HG2 LYS A 286      46.500  72.690  68.030  1.00  0.00           H  
ATOM   4473  HD1 LYS A 286      48.870  72.430  68.010  1.00  0.00           H  
ATOM   4474  HD2 LYS A 286      48.310  73.100  69.610  1.00  0.00           H  
ATOM   4475  HE1 LYS A 286      49.050  75.460  68.930  1.00  0.00           H  
ATOM   4476  HE2 LYS A 286      49.670  74.740  67.330  1.00  0.00           H  
ATOM   4477  HZ1 LYS A 286      51.180  75.160  69.570  1.00  0.00           H  
ATOM   4478  HZ2 LYS A 286      51.420  73.820  68.570  1.00  0.00           H  
ATOM   4479  HZ3 LYS A 286      50.460  73.820  70.020  1.00  0.00           H  
ATOM   4480  N   ASP A 287      42.580  75.740  68.990  1.00  0.00           N  
ATOM   4481  CA  ASP A 287      41.420  75.980  69.890  1.00  0.00           C  
ATOM   4482  C   ASP A 287      40.130  75.550  69.210  1.00  0.00           C  
ATOM   4483  O   ASP A 287      39.710  76.110  68.260  1.00  0.00           O  
ATOM   4484  CB  ASP A 287      41.320  77.500  70.330  1.00  0.00           C  
ATOM   4485  CG  ASP A 287      40.200  77.880  71.290  1.00  0.00           C  
ATOM   4486  OD1 ASP A 287      39.800  77.010  72.100  1.00  0.00           O  
ATOM   4487  OD2 ASP A 287      39.990  79.120  71.450  1.00  0.00           O1-
ATOM   4488  HN  ASP A 287      42.650  76.170  68.090  1.00  0.00           H  
ATOM   4489  HA  ASP A 287      41.530  75.320  70.740  1.00  0.00           H  
ATOM   4490  HB1 ASP A 287      41.370  78.110  69.400  1.00  0.00           H  
ATOM   4491  HB2 ASP A 287      42.290  77.710  70.820  1.00  0.00           H  
ATOM   4492  N   PHE A 288      39.420  74.620  69.900  1.00  0.00           N  
ATOM   4493  CA  PHE A 288      38.270  73.930  69.400  1.00  0.00           C  
ATOM   4494  C   PHE A 288      37.050  74.780  69.050  1.00  0.00           C  
ATOM   4495  O   PHE A 288      36.140  74.390  68.280  1.00  0.00           O  
ATOM   4496  CB  PHE A 288      37.910  72.790  70.370  1.00  0.00           C  
ATOM   4497  CG  PHE A 288      37.510  73.240  71.750  1.00  0.00           C  
ATOM   4498  CD1 PHE A 288      38.460  73.440  72.800  1.00  0.00           C  
ATOM   4499  CD2 PHE A 288      36.160  73.130  72.040  1.00  0.00           C  
ATOM   4500  CE1 PHE A 288      37.990  73.770  74.110  1.00  0.00           C  
ATOM   4501  CE2 PHE A 288      35.760  73.410  73.360  1.00  0.00           C  
ATOM   4502  CZ  PHE A 288      36.650  73.820  74.400  1.00  0.00           C  
ATOM   4503  HN  PHE A 288      39.600  74.270  70.810  1.00  0.00           H  
ATOM   4504  HA  PHE A 288      38.570  73.560  68.420  1.00  0.00           H  
ATOM   4505  HB1 PHE A 288      38.770  72.100  70.330  1.00  0.00           H  
ATOM   4506  HB2 PHE A 288      37.100  72.200  69.870  1.00  0.00           H  
ATOM   4507  HD1 PHE A 288      39.510  73.530  72.550  1.00  0.00           H  
ATOM   4508  HD2 PHE A 288      35.490  72.820  71.250  1.00  0.00           H  
ATOM   4509  HE1 PHE A 288      38.620  73.910  74.970  1.00  0.00           H  
ATOM   4510  HE2 PHE A 288      34.730  73.310  73.690  1.00  0.00           H  
ATOM   4511  HZ  PHE A 288      36.310  73.870  75.430  1.00  0.00           H  
ATOM   4512  N   LYS A 289      36.980  76.010  69.660  1.00  0.00           N  
ATOM   4513  CA  LYS A 289      35.850  76.940  69.540  1.00  0.00           C  
ATOM   4514  C   LYS A 289      35.870  77.670  68.200  1.00  0.00           C  
ATOM   4515  O   LYS A 289      34.880  78.270  67.690  1.00  0.00           O  
ATOM   4516  CB  LYS A 289      35.740  77.970  70.660  1.00  0.00           C  
ATOM   4517  CG  LYS A 289      35.590  77.350  72.120  1.00  0.00           C  
ATOM   4518  CD  LYS A 289      35.550  78.480  73.220  1.00  0.00           C  
ATOM   4519  CE  LYS A 289      35.110  78.110  74.600  1.00  0.00           C  
ATOM   4520  NZ  LYS A 289      35.720  76.900  75.050  1.00  0.00           N1+
ATOM   4521  HN  LYS A 289      37.750  76.300  70.220  1.00  0.00           H  
ATOM   4522  HA  LYS A 289      34.930  76.370  69.530  1.00  0.00           H  
ATOM   4523  HB1 LYS A 289      34.890  78.680  70.570  1.00  0.00           H  
ATOM   4524  HB2 LYS A 289      36.700  78.540  70.660  1.00  0.00           H  
ATOM   4525  HG1 LYS A 289      36.370  76.590  72.320  1.00  0.00           H  
ATOM   4526  HG2 LYS A 289      34.620  76.820  72.100  1.00  0.00           H  
ATOM   4527  HD1 LYS A 289      34.830  79.190  72.750  1.00  0.00           H  
ATOM   4528  HD2 LYS A 289      36.590  78.860  73.320  1.00  0.00           H  
ATOM   4529  HE1 LYS A 289      34.020  78.090  74.780  1.00  0.00           H  
ATOM   4530  HE2 LYS A 289      35.360  79.000  75.220  1.00  0.00           H  
ATOM   4531  HZ1 LYS A 289      35.570  76.060  74.450  1.00  0.00           H  
ATOM   4532  HZ2 LYS A 289      35.450  76.680  76.030  1.00  0.00           H  
ATOM   4533  HZ3 LYS A 289      36.740  77.110  75.020  1.00  0.00           H  
ATOM   4534  N   ASN A 290      37.010  77.510  67.550  1.00  0.00           N  
ATOM   4535  CA  ASN A 290      37.110  77.950  66.190  1.00  0.00           C  
ATOM   4536  C   ASN A 290      36.670  76.920  65.130  1.00  0.00           C  
ATOM   4537  O   ASN A 290      36.510  77.240  63.950  1.00  0.00           O  
ATOM   4538  CB  ASN A 290      38.550  78.410  65.990  1.00  0.00           C  
ATOM   4539  CG  ASN A 290      38.870  79.640  66.810  1.00  0.00           C  
ATOM   4540  ND2 ASN A 290      40.140  79.890  67.170  1.00  0.00           N  
ATOM   4541  OD1 ASN A 290      38.000  80.430  67.300  1.00  0.00           O  
ATOM   4542  HN  ASN A 290      37.880  77.130  67.830  1.00  0.00           H  
ATOM   4543  HA  ASN A 290      36.460  78.800  66.050  1.00  0.00           H  
ATOM   4544  HB1 ASN A 290      38.830  78.570  64.930  1.00  0.00           H  
ATOM   4545  HB2 ASN A 290      39.290  77.660  66.340  1.00  0.00           H  
ATOM   4546 1HD2 ASN A 290      40.300  80.650  67.800  1.00  0.00           H  
ATOM   4547 2HD2 ASN A 290      40.890  79.280  66.910  1.00  0.00           H  
ATOM   4548  N   GLN A 291      36.460  75.660  65.480  1.00  0.00           N  
ATOM   4549  CA  GLN A 291      36.000  74.670  64.510  1.00  0.00           C  
ATOM   4550  C   GLN A 291      34.630  74.910  63.800  1.00  0.00           C  
ATOM   4551  O   GLN A 291      34.490  74.680  62.630  1.00  0.00           O  
ATOM   4552  CB  GLN A 291      36.110  73.240  64.940  1.00  0.00           C  
ATOM   4553  CG  GLN A 291      37.520  72.730  65.140  1.00  0.00           C  
ATOM   4554  CD  GLN A 291      37.600  71.290  65.550  1.00  0.00           C  
ATOM   4555  NE2 GLN A 291      38.190  70.870  66.710  1.00  0.00           N  
ATOM   4556  OE1 GLN A 291      37.170  70.410  64.720  1.00  0.00           O  
ATOM   4557  HN  GLN A 291      36.500  75.480  66.450  1.00  0.00           H  
ATOM   4558  HA  GLN A 291      36.720  74.550  63.710  1.00  0.00           H  
ATOM   4559  HB1 GLN A 291      35.790  72.640  64.070  1.00  0.00           H  
ATOM   4560  HB2 GLN A 291      35.620  73.080  65.940  1.00  0.00           H  
ATOM   4561  HG1 GLN A 291      38.060  73.330  65.920  1.00  0.00           H  
ATOM   4562  HG2 GLN A 291      38.120  72.770  64.210  1.00  0.00           H  
ATOM   4563 1HE2 GLN A 291      37.820  70.010  67.060  1.00  0.00           H  
ATOM   4564 2HE2 GLN A 291      38.930  71.340  67.190  1.00  0.00           H  
ATOM   4565  N   PRO A 292      33.570  75.490  64.480  1.00  0.00           N  
ATOM   4566  CA  PRO A 292      32.260  75.830  63.770  1.00  0.00           C  
ATOM   4567  C   PRO A 292      32.590  77.080  62.930  1.00  0.00           C  
ATOM   4568  O   PRO A 292      31.970  77.240  61.850  1.00  0.00           O  
ATOM   4569  CB  PRO A 292      31.320  76.270  64.870  1.00  0.00           C  
ATOM   4570  CG  PRO A 292      31.780  75.360  66.010  1.00  0.00           C  
ATOM   4571  CD  PRO A 292      33.300  75.320  65.900  1.00  0.00           C  
ATOM   4572  HA  PRO A 292      31.980  75.010  63.130  1.00  0.00           H  
ATOM   4573  HB1 PRO A 292      30.250  76.140  64.610  1.00  0.00           H  
ATOM   4574  HB2 PRO A 292      31.400  77.290  65.300  1.00  0.00           H  
ATOM   4575  HG1 PRO A 292      31.470  75.670  67.030  1.00  0.00           H  
ATOM   4576  HG2 PRO A 292      31.280  74.390  65.830  1.00  0.00           H  
ATOM   4577  HD1 PRO A 292      33.760  76.140  66.500  1.00  0.00           H  
ATOM   4578  HD2 PRO A 292      33.640  74.320  66.250  1.00  0.00           H  
ATOM   4579  N   LYS A 293      33.420  78.020  63.360  1.00  0.00           N  
ATOM   4580  CA  LYS A 293      33.680  79.200  62.530  1.00  0.00           C  
ATOM   4581  C   LYS A 293      34.510  78.990  61.160  1.00  0.00           C  
ATOM   4582  O   LYS A 293      34.430  79.780  60.200  1.00  0.00           O  
ATOM   4583  CB  LYS A 293      34.350  80.340  63.350  1.00  0.00           C  
ATOM   4584  CG  LYS A 293      33.470  80.820  64.520  1.00  0.00           C  
ATOM   4585  CD  LYS A 293      34.110  82.020  65.220  1.00  0.00           C  
ATOM   4586  CE  LYS A 293      33.250  82.760  66.180  1.00  0.00           C  
ATOM   4587  NZ  LYS A 293      33.970  83.970  66.650  1.00  0.00           N1+
ATOM   4588  HN  LYS A 293      33.820  77.950  64.270  1.00  0.00           H  
ATOM   4589  HA  LYS A 293      32.710  79.520  62.170  1.00  0.00           H  
ATOM   4590  HB1 LYS A 293      34.590  81.170  62.640  1.00  0.00           H  
ATOM   4591  HB2 LYS A 293      35.280  79.970  63.820  1.00  0.00           H  
ATOM   4592  HG1 LYS A 293      33.190  80.030  65.240  1.00  0.00           H  
ATOM   4593  HG2 LYS A 293      32.560  81.310  64.100  1.00  0.00           H  
ATOM   4594  HD1 LYS A 293      34.500  82.760  64.480  1.00  0.00           H  
ATOM   4595  HD2 LYS A 293      34.970  81.630  65.810  1.00  0.00           H  
ATOM   4596  HE1 LYS A 293      33.020  82.170  67.090  1.00  0.00           H  
ATOM   4597  HE2 LYS A 293      32.300  83.100  65.720  1.00  0.00           H  
ATOM   4598  HZ1 LYS A 293      33.360  84.340  67.410  1.00  0.00           H  
ATOM   4599  HZ2 LYS A 293      34.050  84.730  65.950  1.00  0.00           H  
ATOM   4600  HZ3 LYS A 293      34.900  83.740  67.040  1.00  0.00           H  
ATOM   4601  N   VAL A 294      35.320  77.870  61.190  1.00  0.00           N  
ATOM   4602  CA  VAL A 294      35.880  77.280  60.050  1.00  0.00           C  
ATOM   4603  C   VAL A 294      34.800  76.690  59.190  1.00  0.00           C  
ATOM   4604  O   VAL A 294      34.830  76.770  57.960  1.00  0.00           O  
ATOM   4605  CB  VAL A 294      37.020  76.210  60.340  1.00  0.00           C  
ATOM   4606  CG1 VAL A 294      37.490  75.600  59.040  1.00  0.00           C  
ATOM   4607  CG2 VAL A 294      38.210  76.850  61.060  1.00  0.00           C  
ATOM   4608  HN  VAL A 294      35.620  77.490  62.050  1.00  0.00           H  
ATOM   4609  HA  VAL A 294      36.260  78.200  59.610  1.00  0.00           H  
ATOM   4610  HB  VAL A 294      36.620  75.420  61.020  1.00  0.00           H  
ATOM   4611 1HG1 VAL A 294      36.770  74.920  58.540  1.00  0.00           H  
ATOM   4612 2HG1 VAL A 294      38.400  75.000  59.250  1.00  0.00           H  
ATOM   4613 3HG1 VAL A 294      37.880  76.390  58.360  1.00  0.00           H  
ATOM   4614 1HG2 VAL A 294      38.660  77.630  60.420  1.00  0.00           H  
ATOM   4615 2HG2 VAL A 294      38.870  75.980  61.280  1.00  0.00           H  
ATOM   4616 3HG2 VAL A 294      37.930  77.330  62.030  1.00  0.00           H  
ATOM   4617  N   ALA A 295      33.820  75.960  59.810  1.00  0.00           N  
ATOM   4618  CA  ALA A 295      32.700  75.350  59.120  1.00  0.00           C  
ATOM   4619  C   ALA A 295      31.920  76.320  58.360  1.00  0.00           C  
ATOM   4620  O   ALA A 295      31.460  76.010  57.240  1.00  0.00           O  
ATOM   4621  CB  ALA A 295      31.740  74.630  60.100  1.00  0.00           C  
ATOM   4622  HN  ALA A 295      33.840  75.650  60.760  1.00  0.00           H  
ATOM   4623  HA  ALA A 295      33.210  74.690  58.420  1.00  0.00           H  
ATOM   4624  HB1 ALA A 295      30.890  74.260  59.480  1.00  0.00           H  
ATOM   4625  HB2 ALA A 295      31.320  75.460  60.700  1.00  0.00           H  
ATOM   4626  HB3 ALA A 295      32.260  73.760  60.560  1.00  0.00           H  
ATOM   4627  N   LYS A 296      31.650  77.500  59.000  1.00  0.00           N  
ATOM   4628  CA  LYS A 296      30.900  78.600  58.330  1.00  0.00           C  
ATOM   4629  C   LYS A 296      31.620  79.120  57.110  1.00  0.00           C  
ATOM   4630  O   LYS A 296      30.970  79.250  56.050  1.00  0.00           O  
ATOM   4631  CB  LYS A 296      30.760  79.730  59.390  1.00  0.00           C  
ATOM   4632  CG  LYS A 296      30.190  81.090  58.840  1.00  0.00           C  
ATOM   4633  CD  LYS A 296      29.010  80.920  57.860  1.00  0.00           C  
ATOM   4634  CE  LYS A 296      28.290  82.330  57.770  1.00  0.00           C  
ATOM   4635  NZ  LYS A 296      29.040  83.330  57.010  1.00  0.00           N1+
ATOM   4636  HN  LYS A 296      31.950  77.560  59.940  1.00  0.00           H  
ATOM   4637  HA  LYS A 296      29.960  78.260  57.900  1.00  0.00           H  
ATOM   4638  HB1 LYS A 296      31.710  79.930  59.930  1.00  0.00           H  
ATOM   4639  HB2 LYS A 296      30.000  79.380  60.120  1.00  0.00           H  
ATOM   4640  HG1 LYS A 296      30.980  81.760  58.470  1.00  0.00           H  
ATOM   4641  HG2 LYS A 296      29.690  81.560  59.710  1.00  0.00           H  
ATOM   4642  HD1 LYS A 296      28.360  80.120  58.270  1.00  0.00           H  
ATOM   4643  HD2 LYS A 296      29.370  80.560  56.850  1.00  0.00           H  
ATOM   4644  HE1 LYS A 296      28.140  82.590  58.850  1.00  0.00           H  
ATOM   4645  HE2 LYS A 296      27.240  82.230  57.420  1.00  0.00           H  
ATOM   4646  HZ1 LYS A 296      28.370  84.060  56.700  1.00  0.00           H  
ATOM   4647  HZ2 LYS A 296      29.540  82.900  56.210  1.00  0.00           H  
ATOM   4648  HZ3 LYS A 296      29.720  83.820  57.620  1.00  0.00           H  
ATOM   4649  N   CYS A 297      32.940  79.360  57.130  1.00  0.00           N  
ATOM   4650  CA  CYS A 297      33.630  79.740  55.890  1.00  0.00           C  
ATOM   4651  C   CYS A 297      33.520  78.610  54.780  1.00  0.00           C  
ATOM   4652  O   CYS A 297      33.300  78.890  53.620  1.00  0.00           O  
ATOM   4653  CB  CYS A 297      35.080  79.910  56.260  1.00  0.00           C  
ATOM   4654  SG  CYS A 297      36.170  80.710  54.940  1.00  0.00           S  
ATOM   4655  HN  CYS A 297      33.340  79.510  58.030  1.00  0.00           H  
ATOM   4656  HA  CYS A 297      33.230  80.670  55.500  1.00  0.00           H  
ATOM   4657  HB1 CYS A 297      35.520  78.930  56.580  1.00  0.00           H  
ATOM   4658  HB2 CYS A 297      35.030  80.530  57.180  1.00  0.00           H  
ATOM   4659  HG1 CYS A 297      35.420  81.800  54.840  1.00  0.00           H  
ATOM   4660  N   ILE A 298      33.550  77.280  55.180  1.00  0.00           N  
ATOM   4661  CA  ILE A 298      33.370  76.150  54.280  1.00  0.00           C  
ATOM   4662  C   ILE A 298      31.940  76.140  53.630  1.00  0.00           C  
ATOM   4663  O   ILE A 298      31.810  76.100  52.420  1.00  0.00           O  
ATOM   4664  CB  ILE A 298      33.790  74.840  54.860  1.00  0.00           C  
ATOM   4665  CG1 ILE A 298      35.300  74.630  55.190  1.00  0.00           C  
ATOM   4666  CG2 ILE A 298      33.450  73.880  53.690  1.00  0.00           C  
ATOM   4667  CD  ILE A 298      35.530  73.270  55.870  1.00  0.00           C  
ATOM   4668  HN  ILE A 298      33.930  77.080  56.080  1.00  0.00           H  
ATOM   4669  HA  ILE A 298      34.140  76.350  53.550  1.00  0.00           H  
ATOM   4670  HB  ILE A 298      33.230  74.570  55.790  1.00  0.00           H  
ATOM   4671 1HG1 ILE A 298      35.500  75.390  55.970  1.00  0.00           H  
ATOM   4672 2HG1 ILE A 298      35.990  74.750  54.330  1.00  0.00           H  
ATOM   4673 1HG2 ILE A 298      33.890  74.240  52.740  1.00  0.00           H  
ATOM   4674 2HG2 ILE A 298      32.350  73.710  53.650  1.00  0.00           H  
ATOM   4675 3HG2 ILE A 298      33.860  72.860  53.830  1.00  0.00           H  
ATOM   4676  HD1 ILE A 298      36.500  73.290  56.420  1.00  0.00           H  
ATOM   4677  HD2 ILE A 298      35.540  72.470  55.110  1.00  0.00           H  
ATOM   4678  HD3 ILE A 298      34.680  73.070  56.560  1.00  0.00           H  
ATOM   4679  N   TYR A 299      30.910  76.340  54.400  1.00  0.00           N  
ATOM   4680  CA  TYR A 299      29.580  76.630  53.940  1.00  0.00           C  
ATOM   4681  C   TYR A 299      29.350  77.870  53.100  1.00  0.00           C  
ATOM   4682  O   TYR A 299      28.520  77.890  52.170  1.00  0.00           O  
ATOM   4683  CB  TYR A 299      28.590  76.520  55.210  1.00  0.00           C  
ATOM   4684  CG  TYR A 299      27.360  77.440  55.190  1.00  0.00           C  
ATOM   4685  CD1 TYR A 299      26.200  76.830  54.720  1.00  0.00           C  
ATOM   4686  CD2 TYR A 299      27.300  78.760  55.620  1.00  0.00           C  
ATOM   4687  CE1 TYR A 299      24.960  77.550  54.710  1.00  0.00           C  
ATOM   4688  CE2 TYR A 299      26.080  79.440  55.640  1.00  0.00           C  
ATOM   4689  CZ  TYR A 299      24.860  78.840  55.210  1.00  0.00           C  
ATOM   4690  OH  TYR A 299      23.550  79.490  55.400  1.00  0.00           O  
ATOM   4691  HN  TYR A 299      31.110  76.380  55.380  1.00  0.00           H  
ATOM   4692  HA  TYR A 299      29.190  75.870  53.270  1.00  0.00           H  
ATOM   4693  HB1 TYR A 299      29.160  76.950  56.060  1.00  0.00           H  
ATOM   4694  HB2 TYR A 299      28.250  75.490  55.430  1.00  0.00           H  
ATOM   4695  HD1 TYR A 299      26.190  75.940  54.120  1.00  0.00           H  
ATOM   4696  HD2 TYR A 299      28.190  79.190  56.040  1.00  0.00           H  
ATOM   4697  HE1 TYR A 299      24.110  76.990  54.350  1.00  0.00           H  
ATOM   4698  HE2 TYR A 299      26.150  80.440  56.040  1.00  0.00           H  
ATOM   4699  HH  TYR A 299      22.860  78.850  55.250  1.00  0.00           H  
ATOM   4700  N   ASP A 300      30.080  78.970  53.400  1.00  0.00           N  
ATOM   4701  CA  ASP A 300      30.200  80.010  52.370  1.00  0.00           C  
ATOM   4702  C   ASP A 300      30.830  79.630  51.090  1.00  0.00           C  
ATOM   4703  O   ASP A 300      30.240  79.850  50.000  1.00  0.00           O  
ATOM   4704  CB  ASP A 300      30.890  81.290  53.060  1.00  0.00           C  
ATOM   4705  CG  ASP A 300      30.060  82.070  54.080  1.00  0.00           C  
ATOM   4706  OD1 ASP A 300      28.810  81.970  54.130  1.00  0.00           O  
ATOM   4707  OD2 ASP A 300      30.650  82.940  54.770  1.00  0.00           O1-
ATOM   4708  HN  ASP A 300      30.570  79.020  54.260  1.00  0.00           H  
ATOM   4709  HA  ASP A 300      29.200  80.290  52.050  1.00  0.00           H  
ATOM   4710  HB1 ASP A 300      31.090  82.090  52.310  1.00  0.00           H  
ATOM   4711  HB2 ASP A 300      31.820  80.940  53.560  1.00  0.00           H  
ATOM   4712  N   GLN A 301      31.990  78.960  51.110  1.00  0.00           N  
ATOM   4713  CA  GLN A 301      32.560  78.580  49.820  1.00  0.00           C  
ATOM   4714  C   GLN A 301      31.570  77.650  49.080  1.00  0.00           C  
ATOM   4715  O   GLN A 301      31.310  77.880  47.910  1.00  0.00           O  
ATOM   4716  CB  GLN A 301      33.920  77.880  50.140  1.00  0.00           C  
ATOM   4717  CG  GLN A 301      34.990  78.830  50.580  1.00  0.00           C  
ATOM   4718  CD  GLN A 301      36.400  78.490  50.060  1.00  0.00           C  
ATOM   4719  NE2 GLN A 301      37.290  78.180  51.020  1.00  0.00           N  
ATOM   4720  OE1 GLN A 301      36.720  78.710  48.900  1.00  0.00           O  
ATOM   4721  HN  GLN A 301      32.460  78.860  51.980  1.00  0.00           H  
ATOM   4722  HA  GLN A 301      32.780  79.510  49.330  1.00  0.00           H  
ATOM   4723  HB1 GLN A 301      34.300  77.520  49.150  1.00  0.00           H  
ATOM   4724  HB2 GLN A 301      33.800  76.990  50.790  1.00  0.00           H  
ATOM   4725  HG1 GLN A 301      34.960  79.010  51.680  1.00  0.00           H  
ATOM   4726  HG2 GLN A 301      34.750  79.820  50.130  1.00  0.00           H  
ATOM   4727 1HE2 GLN A 301      38.240  78.140  50.700  1.00  0.00           H  
ATOM   4728 2HE2 GLN A 301      37.020  78.200  51.980  1.00  0.00           H  
ATOM   4729  N   LEU A 302      30.900  76.680  49.740  1.00  0.00           N  
ATOM   4730  CA  LEU A 302      29.930  75.800  49.140  1.00  0.00           C  
ATOM   4731  C   LEU A 302      28.730  76.540  48.620  1.00  0.00           C  
ATOM   4732  O   LEU A 302      28.380  76.300  47.480  1.00  0.00           O  
ATOM   4733  CB  LEU A 302      29.530  74.740  50.130  1.00  0.00           C  
ATOM   4734  CG  LEU A 302      30.630  73.750  50.520  1.00  0.00           C  
ATOM   4735  CD1 LEU A 302      30.310  73.130  51.840  1.00  0.00           C  
ATOM   4736  CD2 LEU A 302      30.740  72.600  49.480  1.00  0.00           C  
ATOM   4737  HN  LEU A 302      31.200  76.560  50.670  1.00  0.00           H  
ATOM   4738  HA  LEU A 302      30.390  75.440  48.220  1.00  0.00           H  
ATOM   4739  HB1 LEU A 302      28.620  74.180  49.840  1.00  0.00           H  
ATOM   4740  HB2 LEU A 302      29.100  75.240  51.030  1.00  0.00           H  
ATOM   4741  HG  LEU A 302      31.640  74.210  50.540  1.00  0.00           H  
ATOM   4742 1HD1 LEU A 302      30.120  73.890  52.630  1.00  0.00           H  
ATOM   4743 2HD1 LEU A 302      31.170  72.520  52.170  1.00  0.00           H  
ATOM   4744 3HD1 LEU A 302      29.400  72.490  51.840  1.00  0.00           H  
ATOM   4745 1HD2 LEU A 302      29.760  72.130  49.290  1.00  0.00           H  
ATOM   4746 2HD2 LEU A 302      31.460  71.870  49.930  1.00  0.00           H  
ATOM   4747 3HD2 LEU A 302      31.250  73.010  48.590  1.00  0.00           H  
ATOM   4748  N   THR A 303      28.250  77.590  49.330  1.00  0.00           N  
ATOM   4749  CA  THR A 303      27.140  78.430  48.780  1.00  0.00           C  
ATOM   4750  C   THR A 303      27.480  79.340  47.680  1.00  0.00           C  
ATOM   4751  O   THR A 303      26.640  79.680  46.880  1.00  0.00           O  
ATOM   4752  CB  THR A 303      26.610  79.370  49.880  1.00  0.00           C  
ATOM   4753  CG2 THR A 303      25.430  80.340  49.740  1.00  0.00           C  
ATOM   4754  OG1 THR A 303      26.110  78.710  51.060  1.00  0.00           O  
ATOM   4755  HN  THR A 303      28.660  77.670  50.240  1.00  0.00           H  
ATOM   4756  HA  THR A 303      26.350  77.770  48.460  1.00  0.00           H  
ATOM   4757  HB  THR A 303      27.490  79.950  50.260  1.00  0.00           H  
ATOM   4758  HG1 THR A 303      26.850  78.650  51.660  1.00  0.00           H  
ATOM   4759 1HG2 THR A 303      24.550  79.790  49.340  1.00  0.00           H  
ATOM   4760 2HG2 THR A 303      25.690  81.100  48.990  1.00  0.00           H  
ATOM   4761 3HG2 THR A 303      25.190  80.980  50.610  1.00  0.00           H  
ATOM   4762  N   GLU A 304      28.770  79.690  47.630  1.00  0.00           N  
ATOM   4763  CA  GLU A 304      29.360  80.320  46.500  1.00  0.00           C  
ATOM   4764  C   GLU A 304      29.370  79.440  45.280  1.00  0.00           C  
ATOM   4765  O   GLU A 304      29.220  79.910  44.120  1.00  0.00           O  
ATOM   4766  CB  GLU A 304      30.720  81.010  46.750  1.00  0.00           C  
ATOM   4767  CG  GLU A 304      30.680  82.300  47.640  1.00  0.00           C  
ATOM   4768  CD  GLU A 304      32.030  83.050  47.400  1.00  0.00           C  
ATOM   4769  OE1 GLU A 304      31.890  84.260  46.980  1.00  0.00           O  
ATOM   4770  OE2 GLU A 304      33.140  82.500  47.370  1.00  0.00           O1-
ATOM   4771  HN  GLU A 304      29.400  79.510  48.370  1.00  0.00           H  
ATOM   4772  HA  GLU A 304      28.620  81.050  46.190  1.00  0.00           H  
ATOM   4773  HB1 GLU A 304      31.140  81.330  45.770  1.00  0.00           H  
ATOM   4774  HB2 GLU A 304      31.430  80.280  47.170  1.00  0.00           H  
ATOM   4775  HG1 GLU A 304      30.750  81.990  48.700  1.00  0.00           H  
ATOM   4776  HG2 GLU A 304      29.840  83.000  47.440  1.00  0.00           H  
ATOM   4777  N   GLY A 305      29.600  78.100  45.450  1.00  0.00           N  
ATOM   4778  CA  GLY A 305      29.580  77.030  44.420  1.00  0.00           C  
ATOM   4779  C   GLY A 305      30.970  76.560  44.120  1.00  0.00           C  
ATOM   4780  O   GLY A 305      31.360  76.310  43.000  1.00  0.00           O  
ATOM   4781  HN  GLY A 305      29.680  77.900  46.430  1.00  0.00           H  
ATOM   4782  HA1 GLY A 305      29.090  77.320  43.520  1.00  0.00           H  
ATOM   4783  HA2 GLY A 305      29.020  76.210  44.840  1.00  0.00           H  
ATOM   4784  N   GLU A 306      31.730  76.370  45.190  1.00  0.00           N  
ATOM   4785  CA  GLU A 306      33.060  75.830  45.130  1.00  0.00           C  
ATOM   4786  C   GLU A 306      33.040  74.330  45.140  1.00  0.00           C  
ATOM   4787  O   GLU A 306      32.700  73.610  46.070  1.00  0.00           O  
ATOM   4788  CB  GLU A 306      33.920  76.350  46.250  1.00  0.00           C  
ATOM   4789  CG  GLU A 306      35.360  75.760  46.360  1.00  0.00           C  
ATOM   4790  CD  GLU A 306      36.070  75.950  45.050  1.00  0.00           C  
ATOM   4791  OE1 GLU A 306      36.390  77.100  44.590  1.00  0.00           O  
ATOM   4792  OE2 GLU A 306      36.230  74.920  44.310  1.00  0.00           O1-
ATOM   4793  HN  GLU A 306      31.380  76.710  46.050  1.00  0.00           H  
ATOM   4794  HA  GLU A 306      33.510  76.150  44.210  1.00  0.00           H  
ATOM   4795  HB1 GLU A 306      33.470  75.940  47.180  1.00  0.00           H  
ATOM   4796  HB2 GLU A 306      33.910  77.450  46.370  1.00  0.00           H  
ATOM   4797  HG1 GLU A 306      35.430  74.730  46.760  1.00  0.00           H  
ATOM   4798  HG2 GLU A 306      35.860  76.370  47.150  1.00  0.00           H  
ATOM   4799  N   ASN A 307      33.510  73.760  44.020  1.00  0.00           N  
ATOM   4800  CA  ASN A 307      33.440  72.320  43.690  1.00  0.00           C  
ATOM   4801  C   ASN A 307      34.700  71.540  43.800  1.00  0.00           C  
ATOM   4802  O   ASN A 307      34.700  70.350  43.810  1.00  0.00           O  
ATOM   4803  CB  ASN A 307      33.010  72.320  42.100  1.00  0.00           C  
ATOM   4804  CG  ASN A 307      32.300  70.990  41.750  1.00  0.00           C  
ATOM   4805  ND2 ASN A 307      32.330  70.530  40.460  1.00  0.00           N  
ATOM   4806  OD1 ASN A 307      31.830  70.320  42.580  1.00  0.00           O  
ATOM   4807  HN  ASN A 307      34.080  74.280  43.390  1.00  0.00           H  
ATOM   4808  HA  ASN A 307      32.760  71.800  44.340  1.00  0.00           H  
ATOM   4809  HB1 ASN A 307      33.950  72.390  41.500  1.00  0.00           H  
ATOM   4810  HB2 ASN A 307      32.480  73.280  41.960  1.00  0.00           H  
ATOM   4811 1HD2 ASN A 307      32.880  71.120  39.870  1.00  0.00           H  
ATOM   4812 2HD2 ASN A 307      32.090  69.610  40.150  1.00  0.00           H  
ATOM   4813  N   SER A 308      35.900  72.250  43.970  1.00  0.00           N  
ATOM   4814  CA  SER A 308      37.160  71.550  44.210  1.00  0.00           C  
ATOM   4815  C   SER A 308      37.200  70.810  45.540  1.00  0.00           C  
ATOM   4816  O   SER A 308      37.790  69.730  45.580  1.00  0.00           O  
ATOM   4817  CB  SER A 308      38.420  72.510  44.280  1.00  0.00           C  
ATOM   4818  OG  SER A 308      38.310  73.490  45.300  1.00  0.00           O  
ATOM   4819  HN  SER A 308      35.960  73.240  44.010  1.00  0.00           H  
ATOM   4820  HA  SER A 308      37.310  70.860  43.400  1.00  0.00           H  
ATOM   4821  HB1 SER A 308      38.430  73.030  43.300  1.00  0.00           H  
ATOM   4822  HB2 SER A 308      39.390  71.990  44.410  1.00  0.00           H  
ATOM   4823  HG1 SER A 308      37.830  74.200  44.870  1.00  0.00           H  
ATOM   4824  N   LEU A 309      36.500  71.340  46.530  1.00  0.00           N  
ATOM   4825  CA  LEU A 309      36.120  70.620  47.730  1.00  0.00           C  
ATOM   4826  C   LEU A 309      35.430  69.270  47.490  1.00  0.00           C  
ATOM   4827  O   LEU A 309      34.240  69.130  47.140  1.00  0.00           O  
ATOM   4828  CB  LEU A 309      35.350  71.380  48.740  1.00  0.00           C  
ATOM   4829  CG  LEU A 309      36.180  72.530  49.360  1.00  0.00           C  
ATOM   4830  CD1 LEU A 309      35.450  73.380  50.400  1.00  0.00           C  
ATOM   4831  CD2 LEU A 309      37.410  72.070  50.130  1.00  0.00           C  
ATOM   4832  HN  LEU A 309      35.930  72.140  46.330  1.00  0.00           H  
ATOM   4833  HA  LEU A 309      37.070  70.400  48.200  1.00  0.00           H  
ATOM   4834  HB1 LEU A 309      35.030  70.680  49.540  1.00  0.00           H  
ATOM   4835  HB2 LEU A 309      34.430  71.780  48.240  1.00  0.00           H  
ATOM   4836  HG  LEU A 309      36.540  73.280  48.620  1.00  0.00           H  
ATOM   4837 1HD1 LEU A 309      35.080  72.790  51.250  1.00  0.00           H  
ATOM   4838 2HD1 LEU A 309      34.530  73.880  50.030  1.00  0.00           H  
ATOM   4839 3HD1 LEU A 309      36.220  74.070  50.790  1.00  0.00           H  
ATOM   4840 1HD2 LEU A 309      37.280  71.410  51.020  1.00  0.00           H  
ATOM   4841 2HD2 LEU A 309      38.010  72.940  50.470  1.00  0.00           H  
ATOM   4842 3HD2 LEU A 309      38.080  71.360  49.610  1.00  0.00           H  
ATOM   4843  N   CYS A 310      36.150  68.160  47.840  1.00  0.00           N  
ATOM   4844  CA  CYS A 310      35.530  66.850  48.030  1.00  0.00           C  
ATOM   4845  C   CYS A 310      34.970  66.670  49.450  1.00  0.00           C  
ATOM   4846  O   CYS A 310      33.940  66.060  49.570  1.00  0.00           O  
ATOM   4847  CB  CYS A 310      36.530  65.690  47.620  1.00  0.00           C  
ATOM   4848  SG  CYS A 310      38.190  65.950  48.330  1.00  0.00           S  
ATOM   4849  HN  CYS A 310      37.130  68.230  48.030  1.00  0.00           H  
ATOM   4850  HA  CYS A 310      34.640  66.660  47.450  1.00  0.00           H  
ATOM   4851  HB1 CYS A 310      36.710  65.680  46.510  1.00  0.00           H  
ATOM   4852  HB2 CYS A 310      36.190  64.640  47.780  1.00  0.00           H  
ATOM   4853  HG1 CYS A 310      38.300  65.030  49.280  1.00  0.00           H  
ATOM   4854  N   GLY A 311      35.680  67.160  50.490  1.00  0.00           N  
ATOM   4855  CA  GLY A 311      35.300  66.780  51.840  1.00  0.00           C  
ATOM   4856  C   GLY A 311      35.800  67.690  53.010  1.00  0.00           C  
ATOM   4857  O   GLY A 311      36.270  68.750  52.770  1.00  0.00           O  
ATOM   4858  HN  GLY A 311      36.540  67.650  50.380  1.00  0.00           H  
ATOM   4859  HA1 GLY A 311      35.560  65.740  51.970  1.00  0.00           H  
ATOM   4860  HA2 GLY A 311      34.230  66.850  51.940  1.00  0.00           H  
ATOM   4861  N   VAL A 312      35.600  67.290  54.320  1.00  0.00           N  
ATOM   4862  CA  VAL A 312      35.950  68.090  55.510  1.00  0.00           C  
ATOM   4863  C   VAL A 312      36.430  67.140  56.610  1.00  0.00           C  
ATOM   4864  O   VAL A 312      35.850  66.030  56.720  1.00  0.00           O  
ATOM   4865  CB  VAL A 312      34.810  68.920  56.120  1.00  0.00           C  
ATOM   4866  CG1 VAL A 312      35.310  69.900  57.150  1.00  0.00           C  
ATOM   4867  CG2 VAL A 312      34.130  69.710  54.960  1.00  0.00           C  
ATOM   4868  HN  VAL A 312      35.140  66.420  54.480  1.00  0.00           H  
ATOM   4869  HA  VAL A 312      36.740  68.770  55.210  1.00  0.00           H  
ATOM   4870  HB  VAL A 312      34.020  68.300  56.610  1.00  0.00           H  
ATOM   4871 1HG1 VAL A 312      36.070  70.530  56.620  1.00  0.00           H  
ATOM   4872 2HG1 VAL A 312      35.520  69.420  58.130  1.00  0.00           H  
ATOM   4873 3HG1 VAL A 312      34.470  70.570  57.440  1.00  0.00           H  
ATOM   4874 1HG2 VAL A 312      33.660  69.030  54.210  1.00  0.00           H  
ATOM   4875 2HG2 VAL A 312      34.820  70.370  54.380  1.00  0.00           H  
ATOM   4876 3HG2 VAL A 312      33.270  70.260  55.390  1.00  0.00           H  
ATOM   4877  N   MET A 313      37.490  67.580  57.300  1.00  0.00           N  
ATOM   4878  CA  MET A 313      37.990  66.820  58.470  1.00  0.00           C  
ATOM   4879  C   MET A 313      37.740  67.630  59.800  1.00  0.00           C  
ATOM   4880  O   MET A 313      38.050  68.790  59.870  1.00  0.00           O  
ATOM   4881  CB  MET A 313      39.550  66.440  58.360  1.00  0.00           C  
ATOM   4882  CG  MET A 313      39.840  64.910  58.270  1.00  0.00           C  
ATOM   4883  SD  MET A 313      41.570  64.520  58.220  1.00  0.00           S  
ATOM   4884  CE  MET A 313      41.360  62.820  58.080  1.00  0.00           C  
ATOM   4885  HN  MET A 313      37.900  68.460  57.080  1.00  0.00           H  
ATOM   4886  HA  MET A 313      37.440  65.890  58.550  1.00  0.00           H  
ATOM   4887  HB1 MET A 313      40.120  66.790  59.260  1.00  0.00           H  
ATOM   4888  HB2 MET A 313      39.980  66.810  57.410  1.00  0.00           H  
ATOM   4889  HG1 MET A 313      39.400  64.390  57.380  1.00  0.00           H  
ATOM   4890  HG2 MET A 313      39.370  64.440  59.170  1.00  0.00           H  
ATOM   4891  HE1 MET A 313      40.790  62.430  58.950  1.00  0.00           H  
ATOM   4892  HE2 MET A 313      42.320  62.270  58.140  1.00  0.00           H  
ATOM   4893  HE3 MET A 313      40.780  62.540  57.170  1.00  0.00           H  
ATOM   4894  N   ILE A 314      37.130  66.970  60.800  1.00  0.00           N  
ATOM   4895  CA  ILE A 314      36.830  67.590  62.140  1.00  0.00           C  
ATOM   4896  C   ILE A 314      37.310  66.700  63.350  1.00  0.00           C  
ATOM   4897  O   ILE A 314      37.530  65.520  63.190  1.00  0.00           O  
ATOM   4898  CB  ILE A 314      35.330  67.930  62.150  1.00  0.00           C  
ATOM   4899  CG1 ILE A 314      34.910  69.040  61.210  1.00  0.00           C  
ATOM   4900  CG2 ILE A 314      34.760  68.180  63.560  1.00  0.00           C  
ATOM   4901  CD  ILE A 314      33.470  69.150  60.560  1.00  0.00           C  
ATOM   4902  HN  ILE A 314      36.800  66.050  60.590  1.00  0.00           H  
ATOM   4903  HA  ILE A 314      37.430  68.470  62.300  1.00  0.00           H  
ATOM   4904  HB  ILE A 314      34.850  66.940  61.970  1.00  0.00           H  
ATOM   4905 1HG1 ILE A 314      35.620  69.070  60.340  1.00  0.00           H  
ATOM   4906 2HG1 ILE A 314      35.000  69.980  61.800  1.00  0.00           H  
ATOM   4907 1HG2 ILE A 314      35.260  69.030  64.080  1.00  0.00           H  
ATOM   4908 2HG2 ILE A 314      34.830  67.430  64.380  1.00  0.00           H  
ATOM   4909 3HG2 ILE A 314      33.690  68.450  63.450  1.00  0.00           H  
ATOM   4910  HD1 ILE A 314      33.440  70.180  60.160  1.00  0.00           H  
ATOM   4911  HD2 ILE A 314      32.810  69.040  61.450  1.00  0.00           H  
ATOM   4912  HD3 ILE A 314      33.350  68.400  59.740  1.00  0.00           H  
ATOM   4913  N   GLU A 315      37.450  67.290  64.580  1.00  0.00           N  
ATOM   4914  CA  GLU A 315      37.720  66.590  65.850  1.00  0.00           C  
ATOM   4915  C   GLU A 315      36.570  66.960  66.780  1.00  0.00           C  
ATOM   4916  O   GLU A 315      36.420  68.140  67.150  1.00  0.00           O  
ATOM   4917  CB  GLU A 315      39.140  66.890  66.510  1.00  0.00           C  
ATOM   4918  CG  GLU A 315      40.370  66.650  65.530  1.00  0.00           C  
ATOM   4919  CD  GLU A 315      41.780  66.880  66.090  1.00  0.00           C  
ATOM   4920  OE1 GLU A 315      42.030  67.990  66.630  1.00  0.00           O  
ATOM   4921  OE2 GLU A 315      42.530  65.870  66.050  1.00  0.00           O1-
ATOM   4922  HN  GLU A 315      37.380  68.280  64.630  1.00  0.00           H  
ATOM   4923  HA  GLU A 315      37.760  65.520  65.710  1.00  0.00           H  
ATOM   4924  HB1 GLU A 315      39.260  66.280  67.430  1.00  0.00           H  
ATOM   4925  HB2 GLU A 315      39.130  67.970  66.780  1.00  0.00           H  
ATOM   4926  HG1 GLU A 315      40.160  67.360  64.680  1.00  0.00           H  
ATOM   4927  HG2 GLU A 315      40.370  65.680  65.000  1.00  0.00           H  
ATOM   4928  N   SER A 316      35.770  65.930  67.000  1.00  0.00           N  
ATOM   4929  CA  SER A 316      34.420  65.910  67.560  1.00  0.00           C  
ATOM   4930  C   SER A 316      34.300  64.720  68.460  1.00  0.00           C  
ATOM   4931  O   SER A 316      35.000  63.740  68.250  1.00  0.00           O  
ATOM   4932  CB  SER A 316      33.370  65.810  66.380  1.00  0.00           C  
ATOM   4933  OG  SER A 316      32.050  65.460  66.810  1.00  0.00           O  
ATOM   4934  HN  SER A 316      36.150  65.020  66.880  1.00  0.00           H  
ATOM   4935  HA  SER A 316      34.330  66.820  68.130  1.00  0.00           H  
ATOM   4936  HB1 SER A 316      33.670  64.950  65.730  1.00  0.00           H  
ATOM   4937  HB2 SER A 316      33.260  66.650  65.660  1.00  0.00           H
[truncated: 541,356 more chars]
