# Supplementary material for: Mechanistic investigation of a D to N mutation in DAHP synthase that dictates carbon flux into the shikimate pathway in yeast
Source: Commun Chem. 2023 Jul 15;6:152. doi: 10.1038/s42004-023-00946-x (PMC10349828; doi:10.1038/s42004-023-00946-x)
Supplement: Supplementary file 6 — Supplementary Data 4 [file 42004_2023_946_MOESM6_ESM.xlsx]

## Sheet: Figure 1
Figure 1B
	Strains	Tyrosol production (mg/L)			2-PE production (mg/L)			Tryptophol production (mg/L)
	WT	27.86	28.7	27.43	161.63	156.82	165.54	6.19	6.8	7.05
	ARO3 in situ	35.57	35.16	35.37	164.72	164.55	164.66	7.05	7.52	7.26
	ARO3K222L in situ	28.19	27.42	28.09	169.29	160.05	165.22	7.71	7.32	7.04
	ARO3D154N in situ	149.21	147.19	148.55	256.28	256.47	256.45	6.89	6.82	7.06
	ARO3D154N on the genome	149.58	145.48	151.55	250.9	250.86	252.75	6.18	6.15	6.65

## Sheet: Figure 3
Figure 3B
		The absorbance of 590 nm
	L-Phe concertation	WT			Aro3K222L			Aro3D154N
	0 mM	0.081	0.076	0.068	0.074	0.062	0.08	0.076	0.08	0.07
	0.1 mM	0.039	0.042	0.04	0.04	0.039	0.042	0.065	0.085	0.076
	0.5 mM	0.019	0.019	0.018	0.019	0.02	0.017	0.064	0.059	0.068
	1 mM	0.017	0.018	0.016	0.018	0.022	0.017	0.066	0.063	0.059
	2.5 mM	0.011	0.01	0.013	0.009	0.011	0.009	0.054	0.056	0.058
	5 mM	0.007	0.005	0.009	0.009	0.007	0.008	0.059	0.06	0.055
	10 mM	0	0	0	0	0	0	0.046	0.052	0.043

## Sheet: Figure 4
Figure 4A						Figure 4B
	The distance between Q159 and L-Phe						The distance between K222 and L-Phe
	Time (ns)	WT	D154N				Time (ns)	WT	D154N
	350	2.96	2.93				350	4.63	4.14
	350.05	2.83	2.71				350.05	5.17	3.99
	350.1	2.71	2.69				350.1	4.63	4.93
	350.15	2.72	2.72				350.15	4.92	4.14
	350.2	2.62	2.65				350.2	4.76	4.14
	350.25	2.58	2.68				350.25	4.68	4.69
	350.3	2.91	2.67				350.3	4.72	4.34
	350.35	2.85	2.79				350.35	4.66	4.72
	350.4	3	2.66				350.4	4.7	4.2
	350.45	2.72	2.77				350.45	4.73	3.96
	350.5	2.9	2.85				350.5	4.9	4.11
	350.55	2.88	2.76				350.55	4.64	4.22
	350.6	2.85	2.59				350.6	4.5	4.64
	350.65	2.85	2.89				350.65	4.66	4.23
	350.7	2.67	2.68				350.7	4.96	4.4
	350.75	2.86	3.18				350.75	5.01	4.49
	350.8	2.78	3.38				350.8	4.96	4.71
	350.85	2.93	2.86				350.85	4.85	4.42
	350.9	2.91	2.78				350.9	4.72	4.54
	350.95	2.75	2.78				350.95	4.63	4.38
	351	2.91	2.74				351	4.81	4.01
	351.05	2.98	2.92				351.05	4.7	4.06
	351.1	3	2.82				351.1	5.15	4.27
	351.15	2.93	2.82				351.15	5.32	4.06
	351.2	2.77	2.8				351.2	4.63	4.36
	351.25	3.08	2.85				351.25	4.63	4.28
	351.3	3.04	2.99				351.3	4.69	4.85
	351.35	2.78	2.85				351.35	5.01	4.17
	351.4	3.04	2.91				351.4	4.5	3.62
	351.45	2.8	2.73				351.45	4.45	4.57
	351.5	2.87	2.77				351.5	4.76	4.27
	351.55	3.23	2.86				351.55	4.79	3.87
	351.6	2.84	2.89				351.6	4.65	4.39
	351.65	2.81	2.77				351.65	4.93	4.19
	351.7	2.83	2.98				351.7	4.76	4.28
	351.75	2.79	2.82				351.75	4.7	4.59
	351.8	2.75	2.96				351.8	4.52	4.02
	351.85	2.66	3.43				351.85	4.56	4.66
	351.9	2.85	2.79				351.9	4.74	4.42
	351.95	2.79	2.86				351.95	4.79	4.41
	352	2.64	3.05				352	4.85	4.57
	352.05	2.89	2.71				352.05	4.14	4.18
	352.1	2.7	2.86				352.1	4.79	3.95
	352.15	2.84	2.86				352.15	4.52	4.42
	352.2	2.93	2.83				352.2	4.91	4.5
	352.25	2.75	2.83				352.25	4.83	4.78
	352.3	2.9	2.79				352.3	4.42	4.36
	352.35	2.84	2.91				352.35	5.5	4.69
	352.4	2.91	3.15				352.4	4.65	4.43
	352.45	2.96	2.87				352.45	4.56	4.54
	352.5	2.83	2.85				352.5	4.96	3.87
	352.55	2.97	2.88				352.55	4.98	4.41
	352.6	2.82	2.78				352.6	4.85	4.47
	352.65	2.77	3.07				352.65	4.49	4.49
	352.7	2.66	2.87				352.7	4.79	4.7
	352.75	2.99	3.07				352.75	4.63	4.2
	352.8	3.01	2.95				352.8	4.63	4.18
	352.85	2.9	3.22				352.85	4.71	3.88
	352.9	2.81	2.76				352.9	4.93	3.93
	352.95	2.58	3.09				352.95	4.54	3.88
	353	2.79	3.01				353	4.81	3.63
	353.05	2.72	3.59				353.05	4.94	3.67
	353.1	2.82	2.67				353.1	5	4.06
	353.15	2.8	3.03				353.15	4.75	4.11
	353.2	2.91	3.04				353.2	5.07	4.23
	353.25	2.69	2.94				353.25	4.5	4.58
	353.3	2.74	3.28				353.3	5.02	4.96
	353.35	3.04	2.67				353.35	4.71	4.24
	353.4	2.64	2.93				353.4	5.09	4.53
	353.45	2.82	2.98				353.45	4.87	4.33
	353.5	2.96	3.33				353.5	4.55	4.72
	353.55	2.63	2.78				353.55	4.61	4.25
	353.6	2.81	2.75				353.6	4.87	3.91
	353.65	2.66	2.9				353.65	4.49	4.61
	353.7	2.78	2.83				353.7	4.59	5.01
	353.75	2.8	3.37				353.75	4.46	4.74
	353.8	2.91	2.9				353.8	4.57	4.72
	353.85	2.78	2.7				353.85	4.3	4.8
	353.9	2.73	3.2				353.9	4.43	4.61
	353.95	2.93	2.81				353.95	4.87	4.55
	354	2.94	2.91				354	4.86	5.24
	354.05	3.35	2.98				354.05	5.11	4.29
	354.1	2.82	2.91				354.1	4.86	4.51
	354.15	2.84	2.61				354.15	4.77	4.6
	354.2	2.72	3.09				354.2	4.83	4.96
	354.25	2.9	2.79				354.25	4.41	4.7
	354.3	2.84	2.77				354.3	4.59	4.85
	354.35	2.68	2.72				354.35	4.6	4.61
	354.4	2.72	2.9				354.4	4.88	4.38
	354.45	2.75	2.8				354.45	4.52	4.79
	354.5	2.66	2.92				354.5	4.75	4.32
	354.55	2.69	2.76				354.55	4.67	4.5
	354.6	2.9	2.71				354.6	4.85	4.37
	354.65	2.81	2.79				354.65	4.97	4.41
	354.7	2.72	2.66				354.7	4.81	4.6
	354.75	2.75	2.96				354.75	4.79	4.62
	354.8	2.77	2.7				354.8	4.73	4.73
	354.85	2.72	2.81				354.85	4.89	4.41
	354.9	2.66	3.2				354.9	4.78	4.6
	354.95	3.02	2.78				354.95	4.74	4.41
	355	2.94	2.93				355	5.15	4.45
	355.05	3.06	2.62				355.05	4.74	4.75
	355.1	2.63	2.86				355.1	4.86	4.55
	355.15	2.74	2.67				355.15	4.59	4.58
	355.2	2.71	2.84				355.2	4.41	4.5
	355.25	2.74	2.71				355.25	4.84	4.48
	355.3	2.71	2.91				355.3	4.62	4.64
	355.35	2.64	2.63				355.35	4.81	4.47
	355.4	2.77	2.73				355.4	4.91	4.91
	355.45	3	2.69				355.45	4.8	4.68
	355.5	2.69	2.98				355.5	4.58	4.3
	355.55	2.89	2.91				355.55	4.78	4.96
	355.6	2.79	2.82				355.6	4.68	4.7
	355.65	2.69	3.01				355.65	4.69	4.81
	355.7	2.76	2.87				355.7	4.34	4.66
	355.75	2.93	2.73				355.75	4.29	4.33
	355.8	2.94	2.83				355.8	4.5	4.69
	355.85	2.64	3.15				355.85	4.89	4.95
	355.9	2.7	3.03				355.9	4.45	4.59
	355.95	2.79	3.05				355.95	4.42	4.4
	356	2.78	2.66				356	4.87	4.48
	356.05	2.91	2.84				356.05	4.77	4.47
	356.1	2.89	2.92				356.1	4.7	4.53
	356.15	2.94	2.97				356.15	4.58	4.71
	356.2	2.91	2.68				356.2	4.37	4.92
	356.25	3.02	2.83				356.25	4.26	4.95
	356.3	3.21	2.76				356.3	4.5	3.85
	356.35	2.91	2.81				356.35	4.28	4.89
	356.4	2.73	3.09				356.4	4.07	4.41
	356.45	3.01	2.75				356.45	4.38	4.65
	356.5	3.14	2.91				356.5	4.01	4.46
	356.55	3.03	2.82				356.55	4.27	4.36
	356.6	3.09	2.91				356.6	4.2	4.9
	356.65	2.77	2.72				356.65	4.15	4.53
	356.7	3.23	2.81				356.7	4.24	4.59
	356.75	2.66	2.88				356.75	4.24	4.19
	356.8	3.09	2.78				356.8	4.11	4.84
	356.85	2.87	2.84				356.85	4.32	4.34
	356.9	3.3	2.83				356.9	4.31	4.52
	356.95	3.04	2.74				356.95	4.5	4.78
	357	2.98	3.09				357	4.11	4.6
	357.05	3.34	2.89				357.05	4.6	4.42
	357.1	2.87	2.84				357.1	4.3	4.65
	357.15	3.01	2.86				357.15	4.32	4.45
	357.2	3	2.84				357.2	4.15	4.71
	357.25	2.91	2.89				357.25	4.24	4.29
	357.3	2.89	2.95				357.3	4.08	4.51
	357.35	2.78	2.83				357.35	4.14	4.51
	357.4	2.82	2.85				357.4	4.15	4.11
	357.45	3.53	2.71				357.45	4.45	4.34
	357.5	3.05	2.78				357.5	4.25	4.69
	357.55	3.03	2.63				357.55	4.71	5.48
	357.6	2.69	2.71				357.6	4.02	4.44
	357.65	4.32	2.79				357.65	4.58	4.8
	357.7	3.46	2.78				357.7	4.32	3.89
	357.75	3.34	2.76				357.75	4.21	4.44
	357.8	3.55	2.62				357.8	4.59	4.8
	357.85	2.86	2.71				357.85	4.51	4.53
	357.9	3.95	3.04				357.9	4.91	4.46
	357.95	3.49	2.89				357.95	3.99	4.17
	358	2.91	3.03				358	3.98	4.16
	358.05	2.71	2.66				358.05	4.27	4.74
	358.1	2.9	2.69				358.1	4.61	4.53
	358.15	2.77	2.84				358.15	4.49	4.53
	358.2	3	2.7				358.2	4.33	4.26
	358.25	3.15	2.85				358.25	4.11	4.41
	358.3	2.9	2.84				358.3	4.33	4.63
	358.35	2.76	3.11				358.35	4.47	4.33
	358.4	3.09	2.85				358.4	4.34	4.72
	358.45	3.1	2.71				358.45	4.38	4.74
	358.5	2.8	2.61				358.5	4.65	4.71
	358.55	3.42	2.84				358.55	4.48	4.62
	358.6	2.84	3.06				358.6	4.22	5.01
	358.65	3.82	2.9				358.65	4.53	4.71
	358.7	2.67	2.74				358.7	4.24	4.7
	358.75	2.74	2.77				358.75	4.53	4.34
	358.8	3.14	2.72				358.8	4.31	4.89
	358.85	2.76	2.72				358.85	4.33	4.36
	358.9	3.03	3.1				358.9	4.3	4.38
	358.95	3.67	3.01				358.95	4.46	4.74
	359	2.9	2.68				359	4.52	3.99
	359.05	3.15	2.68				359.05	4.42	4.58
	359.1	2.98	2.72				359.1	4.23	4.1
	359.15	2.83	3.11				359.15	4.42	4.48
	359.2	2.73	2.89				359.2	4.18	4.62
	359.25	2.64	2.79				359.25	4.23	4.51
	359.3	2.69	2.89				359.3	4.46	4.46
	359.35	2.69	2.78				359.35	4.25	4.58
	359.4	3.01	2.69				359.4	4.66	4.57
	359.45	2.77	2.79				359.45	4.49	4.62
	359.5	2.92	2.78				359.5	4.29	4.52
	359.55	2.75	2.82				359.55	4.12	4.63
	359.6	2.89	2.73				359.6	4.3	4.54
	359.65	3.03	2.78				359.65	4.83	4.7
	359.7	2.77	2.88				359.7	4.47	4.82
	359.75	3.35	2.83				359.75	4.61	5.58
	359.8	2.88	2.91				359.8	4.27	4.38
	359.85	3.44	2.84				359.85	4.42	4.43
	359.9	2.69	2.7				359.9	4.15	4.59
	359.95	3.12	3.03				359.95	4.1	4.23
	360	2.89	3.1				360	4.42	4.65
	360.05	2.75	2.93				360.05	4.66	4.5
	360.1	3.41	2.95				360.1	4.32	4.56
	360.15	3.7	2.68				360.15	4.52	4.76
	360.2	4.82	2.71				360.2	4.69	4.96
	360.25	2.89	2.68				360.25	4.24	4.82
	360.3	3.14	2.91				360.3	4.28	4.52
	360.35	2.8	2.93				360.35	4.41	4.84
	360.4	2.81	2.83				360.4	4.26	4.5
	360.45	2.9	2.74				360.45	4.46	4.72
	360.5	3.21	3.22				360.5	4.71	4.33
	360.55	2.83	2.7				360.55	4.33	4.28
	360.6	3.16	2.82				360.6	4.31	4.9
	360.65	3.12	3.03				360.65	4.17	4.37
	360.7	3.02	2.84				360.7	4.16	4.65
	360.75	2.85	3.31				360.75	3.99	4.67
	360.8	3.01	2.82				360.8	4.44	4.49
	360.85	2.82	2.78				360.85	4.24	4.65
	360.9	2.88	2.7				360.9	4.23	4.46
	360.95	2.83	3.02				360.95	4.27	4.47
	361	2.88	2.81				361	4.21	4.49
	361.05	2.78	3.06				361.05	4.05	4.4
	361.1	2.81	2.83				361.1	4.39	4.24
	361.15	2.76	2.69				361.15	4.23	4.22
	361.2	2.71	2.89				361.2	4.73	4.62
	361.25	2.8	3.12				361.25	4.21	4.75
	361.3	2.68	2.77				361.3	4.25	4.76
	361.35	3.32	2.55				361.35	4.37	4.74
	361.4	2.58	2.78				361.4	4.32	4.74
	361.45	2.76	3				361.45	4.44	4.64
	361.5	2.97	2.79				361.5	4.43	4.93
	361.55	2.77	2.91				361.55	4.24	4.41
	361.6	3.12	2.58				361.6	4.36	4.59
	361.65	3.62	2.82				361.65	4.49	4.73
	361.7	3.03	2.72				361.7	4.09	4.47
	361.75	3.42	2.78				361.75	4.6	4.26
	361.8	2.78	2.91				361.8	4.09	4.66
	361.85	3.44	3.18				361.85	4.6	4.86
	361.9	2.91	2.74				361.9	4.54	4.37
	361.95	3.13	2.74				361.95	4.6	4.52
	362	2.85	2.93				362	4.23	4.55
	362.05	3.35	2.88				362.05	4.35	4.5
	362.1	2.85	2.8				362.1	4.35	4.58
	362.15	2.72	2.69				362.15	4.34	4.62
	362.2	2.86	2.84				362.2	4.26	4.36
	362.25	3.11	2.88				362.25	4.39	4.17
	362.3	2.95	2.75				362.3	4.4	4.1
	362.35	2.87	2.64				362.35	4.2	4.56
	362.4	3.07	2.65				362.4	4.28	4.68
	362.45	2.81	2.65				362.45	4.27	5.16
	362.5	3.09	2.67				362.5	4.3	4.38
	362.55	3.1	2.73				362.55	4.24	4.07
	362.6	2.95	2.75				362.6	3.96	4.95
	362.65	2.93	2.91				362.65	4.38	4.61
	362.7	2.79	2.8				362.7	4.44	3.9
	362.75	3.19	2.68				362.75	4.16	5.17
	362.8	3.15	2.74				362.8	4.6	4.25
	362.85	3.04	2.78				362.85	4.4	4.71
	362.9	3	2.72				362.9	4.25	5.35
	362.95	4.57	2.71				362.95	4.48	4.32
	363	3.04	2.72				363	4.2	5.22
	363.05	3.27	2.77				363.05	4.46	4.95
	363.1	2.9	2.81				363.1	4.14	4.59
	363.15	2.85	2.72				363.15	3.97	4.49
	363.2	2.95	2.86				363.2	4.17	4.07
	363.25	2.92	2.87				363.25	4.17	4.1
	363.3	2.92	2.95				363.3	3.75	4.91
	363.35	2.67	2.63				363.35	4.09	4.61
	363.4	2.98	2.79				363.4	4.28	4.06
	363.45	2.97	2.89				363.45	4.39	4.89
	363.5	2.99	3.07				363.5	4.46	4.51
	363.55	2.91	2.79				363.55	3.92	4.58
	363.6	2.95	2.74				363.6	4.38	4.65
	363.65	3.04	3.02				363.65	4.24	4.29
	363.7	2.92	2.76				363.7	4.16	5.54
	363.75	3.17	2.81				363.75	4.5	4.8
	363.8	2.6	2.84				363.8	4.16	4.36
	363.85	2.8	2.68				363.85	3.9	4.9
	363.9	2.71	2.82				363.9	4.2	6.06
	363.95	3.17	3.07				363.95	4.14	4.24
	364	2.83	2.81				364	3.84	4.33
	364.05	2.88	2.78				364.05	4.42	4.47
	364.1	2.93	3				364.1	4.31	4.78
	364.15	2.71	2.74				364.15	4.66	4.46
	364.2	2.92	2.76				364.2	4.31	3.95
	364.25	2.86	2.7				364.25	4.57	4.84
	364.3	3.11	2.98				364.3	4.28	4.83
	364.35	2.86	3.22				364.35	4.17	4.74
	364.4	2.95	2.93				364.4	4.19	4.8
	364.45	3.16	2.88				364.45	4.35	4.77
	364.5	2.88	2.76				364.5	4.24	4.89
	364.55	3.32	2.67				364.55	3.78	4.43
	364.6	2.94	3.08				364.6	4.24	4.03
	364.65	2.78	3.26				364.65	4.68	4.42
	364.7	2.68	2.79				364.7	4.26	4.25
	364.75	2.81	2.81				364.75	4.11	4.96
	364.8	3.37	2.92				364.8	4.52	4.75
	364.85	2.81	2.71				364.85	3.95	4.91
	364.9	3.17	2.77				364.9	4.24	4.69
	364.95	2.95	2.64				364.95	4.44	4.74
	365	2.85	2.58				365	4.46	4.44
	365.05	2.94	2.71				365.05	4.16	4.59
	365.1	2.9	2.79				365.1	4.18	4.42
	365.15	2.8	2.77				365.15	4.46	4.3
	365.2	3.41	2.87				365.2	4.5	4.33
	365.25	2.67	2.73				365.25	3.92	4.26
	365.3	3.1	2.76				365.3	4.39	4.53
	365.35	2.9	2.7				365.35	4.32	4.52
	365.4	3.35	2.75				365.4	4.34	4.8
	365.45	2.91	2.71				365.45	4.07	4.59
	365.5	2.94	2.68				365.5	4.46	4.59
	365.55	2.66	2.77				365.55	4.33	4.77
	365.6	3.02	2.82				365.6	4.39	4.47
	365.65	2.92	2.7				365.65	4.46	4.38
	365.7	3.13	2.66				365.7	4.28	5.04
	365.75	2.79	2.82				365.75	4.28	4.87
	365.8	3.16	2.84				365.8	4.46	4.08
	365.85	3.15	2.85				365.85	4.29	4.26
	365.9	2.83	2.8				365.9	4.35	4.75
	365.95	2.94	2.72				365.95	4.54	4.91
	366	3.31	2.6				366	4.27	4.53
	366.05	2.86	2.63				366.05	4.08	4.58
	366.1	2.9	2.73				366.1	4.29	4.53
	366.15	3.36	2.69				366.15	4.2	4.23
	366.2	2.83	2.74				366.2	4.42	5.16
	366.25	3.33	3.02				366.25	4.69	4.84
	366.3	2.81	2.71				366.3	4.64	4.55
	366.35	3.12	2.75				366.35	4.02	4.87
	366.4	2.92	2.76				366.4	4.37	4.76
	366.45	3.25	2.74				366.45	4.34	5.02
	366.5	2.65	2.63				366.5	4.14	4.77
	366.55	3.03	2.71				366.55	4.56	4.5
	366.6	2.78	2.79				366.6	3.99	4.27
	366.65	2.8	2.88				366.65	4.32	4.6
	366.7	2.8	2.75				366.7	4.05	4.75
	366.75	2.94	2.83				366.75	4.11	4.99
	366.8	3.11	2.73				366.8	3.98	4.83
	366.85	2.89	2.76				366.85	4.19	4.43
	366.9	3.27	2.83				366.9	4.31	5.03
	366.95	3.28	2.75				366.95	4.42	4.88
	367	2.99	2.68				367	4.42	5.33
	367.05	3.07	2.61				367.05	4.54	4.39
	367.1	3	2.93				367.1	4.25	4.75
	367.15	2.81	2.73				367.15	4.15	4.53
	367.2	2.74	2.88				367.2	4.08	4.43
	367.25	3.05	3.14				367.25	4.41	4.94
	367.3	2.89	2.7				367.3	4.5	4.21
	367.35	2.75	2.76				367.35	4.75	4.69
	367.4	2.94	2.81				367.4	4.08	4.2
	367.45	2.87	2.83				367.45	4.29	4.64
	367.5	2.92	2.67				367.5	4.19	4.99
	367.55	2.8	2.67				367.55	4.6	4.2
	367.6	2.71	2.61				367.6	3.83	4.71
	367.65	2.86	2.66				367.65	4.35	4.49
	367.7	3.01	2.86				367.7	4	4.34
	367.75	3.31	2.59				367.75	4.2	3.83
	367.8	2.78	2.73				367.8	4.55	4.93
	367.85	2.82	2.83				367.85	4.44	4.36
	367.9	3.01	2.67				367.9	4.14	4.51
	367.95	2.84	2.92				367.95	4.3	4.41
	368	2.79	2.76				368	4.25	4.68
	368.05	2.97	2.69				368.05	4.21	4.02
	368.1	2.88	3.01				368.1	4.14	4.67
	368.15	2.84	3.11				368.15	4.31	4.83
	368.2	2.86	3.03				368.2	4.25	4.91
	368.25	2.67	2.62				368.25	4.27	4.81
	368.3	2.87	2.66				368.3	4.31	4.65
	368.35	3.17	2.69				368.35	4.34	4.52
	368.4	2.71	2.84				368.4	4.14	4.43
	368.45	3.07	3.06				368.45	4.25	4.75
	368.5	3.7	2.83				368.5	4.51	4.66
	368.55	2.75	2.99				368.55	4.57	4.36
	368.6	3.02	2.59				368.6	4.43	4.39
	368.65	2.75	2.66				368.65	4.08	4.68
	368.7	3.43	2.91				368.7	4.37	4.83
	368.75	2.76	3.18				368.75	4.01	4.46
	368.8	2.97	2.85				368.8	4.15	4.47
	368.85	2.73	2.7				368.85	4.2	4.43
	368.9	2.91	2.79				368.9	4.29	4.73
	368.95	2.74	2.77				368.95	4.25	5.29
	369	2.83	2.82				369	4.5	4.45
	369.05	2.85	2.62				369.05	4.24	4.77
	369.1	2.93	2.56				369.1	4.08	4.7
	369.15	2.72	2.71				369.15	4.18	4.95
	369.2	3.16	2.78				369.2	4.26	4.93
	369.25	3.09	2.77				369.25	4.43	4.44
	369.3	2.95	2.95				369.3	4.13	4.29
	369.35	3.11	2.82				369.35	4.07	4.73
	369.4	2.76	2.83				369.4	4.34	4.62
	369.45	2.91	2.68				369.45	4.19	4.67
	369.5	3.13	2.68				369.5	4.21	4.77
	369.55	3.01	2.66				369.55	4.23	4.75
	369.6	3.07	2.67				369.6	4.31	4.42
	369.65	2.69	2.66				369.65	4.41	4.4
	369.7	2.99	2.79				369.7	4.38	4.52
	369.75	3.27	2.76				369.75	4.14	5
	369.8	3.57	2.7				369.8	4.37	4.75
	369.85	2.8	2.87				369.85	4.14	4.67
	369.9	2.75	2.72				369.9	4.19	4.66
	369.95	3.61	2.64				369.95	4.43	4.72
	370	3.47	2.76				370	4.43	4.72
	370.05	2.91	2.69				370.05	4.48	4.77
	370.1	2.86	2.92				370.1	4.45	4.67
	370.15	3.09	2.86				370.15	4.22	4.72
	370.2	2.71	2.65				370.2	4.35	4.31
	370.25	2.9	2.69				370.25	4.36	4.7
	370.3	3.01	2.55				370.3	4.48	4.79
	370.35	2.8	2.64				370.35	4.39	4.31
	370.4	3.31	2.73				370.4	4.38	4.41
	370.45	2.92	2.76				370.45	4.2	5.05
	370.5	3.2	2.57				370.5	4.34	4.5
	370.55	2.99	2.77				370.55	4.52	4.77
	370.6	2.88	2.94				370.6	4.39	4.51
	370.65	2.87	3.04				370.65	3.9	4.31
	370.7	2.98	2.66				370.7	3.86	5.06
	370.75	3.03	2.89				370.75	4.28	4.2
	370.8	2.99	2.72				370.8	4.29	4.64
	370.85	2.79	2.91				370.85	4.9	4.32
	370.9	3.71	2.95				370.9	4.24	3.84
	370.95	3.11	2.75				370.95	4.59	4.72
	371	3.06	2.73				371	4.45	4.13
	371.05	2.95	2.64				371.05	4.39	5.05
	371.1	2.84	2.82				371.1	4.13	4.62
	371.15	2.98	3.13				371.15	4.18	4.68
	371.2	2.83	2.96				371.2	4.43	4.33
	371.25	2.74	2.81				371.25	4.29	4.28
	371.3	3.62	2.65				371.3	4.75	3.94
	371.35	3.1	2.76				371.35	4.17	4.61
	371.4	2.94	2.68				371.4	4.34	4.38
	371.45	3.31	3				371.45	4.31	4.6
	371.5	3.24	2.71				371.5	4.33	4.52
	371.55	3.25	2.75				371.55	4.2	5.13
	371.6	2.62	2.63				371.6	3.98	4.22
	371.65	3.2	2.98				371.65	4.29	5.08
	371.7	4.26	2.81				371.7	4.64	4.6
	371.75	2.69	3.13				371.75	4.02	3.8
	371.8	2.99	2.93				371.8	4.09	4.82
	371.85	2.88	2.79				371.85	4.04	4.52
	371.9	2.84	2.88				371.9	4.39	4.01
	371.95	2.92	2.76				371.95	4.35	4.83
	372	2.76	2.68				372	4.4	5.17
	372.05	3.78	2.84				372.05	4.43	4.36
	372.1	2.84	2.63				372.1	4.17	4.76
	372.15	3.06	2.69				372.15	4.31	4.7
	372.2	3.07	2.74				372.2	4.1	5.13
	372.25	3.34	2.73				372.25	4.4	4.55
	372.3	2.77	2.84				372.3	4.3	4.93
	372.35	3.38	2.66				372.35	4.27	5.05
	372.4	2.77	2.77				372.4	4.18	4.3
	372.45	2.83	2.75				372.45	4.31	4.93
	372.5	3.46	2.94				372.5	4.3	5.16
	372.55	3.03	2.62				372.55	3.91	4.67
	372.6	2.65	2.93				372.6	4.39	4.24
	372.65	2.88	2.94				372.65	4.01	5.95
	372.7	3.01	2.86				372.7	4.27	4.68
	372.75	2.98	2.74				372.75	4.28	4.44
	372.8	2.92	2.77				372.8	4.02	4.88
	372.85	3.33	2.65				372.85	4.24	4.55
	372.9	2.82	2.86				372.9	4.26	4.38
	372.95	2.92	2.84				372.95	4.09	5
	373	2.86	2.68				373	4.51	4.51
	373.05	3.53	2.73				373.05	4.57	4.59
	373.1	3.09	2.95				373.1	4.16	4.48
	373.15	3.17	2.7				373.15	4.18	4.38
	373.2	2.84	2.76				373.2	4.43	4.3
	373.25	2.97	2.79				373.25	4.16	4.41
	373.3	2.7	2.81				373.3	4.46	4.71
	373.35	2.65	2.83				373.35	4.25	4.8
	373.4	2.7	2.83				373.4	4.51	4.46
	373.45	2.86	4.13				373.45	4.29	4.35
	373.5	2.97	2.6				373.5	4.06	4.7
	373.55	4.15	2.67				373.55	4.57	4.4
	373.6	3.05	2.72				373.6	4.16	4.59
	373.65	2.96	2.75				373.65	4.08	4.8
	373.7	3.17	2.91				373.7	4.33	4.7
	373.75	2.96	2.71				373.75	4.41	4.51
	373.8	2.9	2.84				373.8	4.21	4.34
	373.85	2.74	2.77				373.85	3.94	4.67
	373.9	2.83	2.75				373.9	4.17	4.18
	373.95	3.15	2.75				373.95	4.39	4.3
	374	2.99	2.95				374	3.96	4.53
	374.05	2.81	2.81				374.05	4.02	4.28
	374.1	2.72	2.68				374.1	4.4	4.98
	374.15	3.29	2.72				374.15	4.34	3.86
	374.2	2.96	2.83				374.2	4.36	4.36
	374.25	3.15	2.81				374.25	4.25	4.28
	374.3	2.7	3.33				374.3	4.17	4.31
	374.35	2.95	2.9				374.35	4.37	4.93
	374.4	3.28	2.73				374.4	4.43	4.25
	374.45	2.86	2.7				374.45	4.39	4.08
	374.5	3.75	2.71				374.5	4.52	4.5
	374.55	2.68	2.94				374.55	4.77	4.38
	374.6	3.21	2.65				374.6	4.43	4.84
	374.65	3.01	2.73				374.65	4.02	4.67
	374.7	3.06	2.96				374.7	4.42	4.47
	374.75	3.38	2.97				374.75	4.62	4.03
	374.8	2.92	2.73				374.8	4.2	4.78
	374.85	2.79	2.93				374.85	4.23	4.5
	374.9	2.72	2.67				374.9	3.99	4.5
	374.95	2.92	3.02				374.95	4.22	4.57
	375	2.79	2.8				375	3.93	4.44
	375.05	2.93	2.8				375.05	4.76	4.91
	375.1	2.81	2.65				375.1	4.53	5.08
	375.15	2.99	2.71				375.15	4.31	4.88
	375.2	2.67	2.85				375.2	4.28	4.69
	375.25	3.28	2.87				375.25	4.37	4.58
	375.3	2.65	2.63				375.3	4.41	4.25
	375.35	2.75	2.78				375.35	4.43	4.18
	375.4	3.1	2.71				375.4	4	4.35
	375.45	2.76	2.89				375.45	4.36	4.68
	375.5	2.72	2.9				375.5	4.62	4.54
	375.55	2.77	2.72				375.55	4.2	5.08
	375.6	2.74	2.95				375.6	4.52	4.93
	375.65	3.07	2.79				375.65	4.28	5.2
	375.7	3.39	2.69				375.7	4.3	5.12
	375.75	2.77	2.93				375.75	4.41	5.04
	375.8	3.08	2.69				375.8	4.46	4.92
	375.85	2.82	2.73				375.85	4.31	4.6
	375.9	2.72	2.64				375.9	4.83	5.06
	375.95	3.01	2.59				375.95	4.61	4.45
	376	2.95	2.85				376	4.65	4.63
	376.05	3.31	2.63				376.05	4.35	4.63
	376.1	3.17	2.75				376.1	4.17	4.49
	376.15	2.79	2.81				376.15	4.31	4.81
	376.2	2.61	2.88				376.2	4.41	5.01
	376.25	3.08	2.78				376.25	4.75	4.44
	376.3	3.07	2.75				376.3	4.14	4.69
	376.35	2.86	2.69				376.35	4.15	4.84
	376.4	2.83	2.89				376.4	4.45	5.8
	376.45	3.07	2.9				376.45	4.5	5.95
	376.5	2.69	2.61				376.5	3.98	4.74
	376.55	2.83	2.7				376.55	4.17	4.56
	376.6	2.88	2.96				376.6	4.26	5.76
	376.65	3.12	2.73				376.65	4.23	5.68
	376.7	2.63	2.83				376.7	3.93	6.09
	376.75	2.9	2.99				376.75	4.07	5.94
	376.8	2.75	2.95				376.8	4.22	6.17
	376.85	3.02	2.75				376.85	4.2	5.85
	376.9	3.17	2.67				376.9	4.9	6.09
	376.95	2.72	2.76				376.95	4.63	6.59
	377	2.71	2.89				377	4.14	6.19
	377.05	3.25	2.72				377.05	4.32	4.71
	377.1	2.83	3.05				377.1	4.38	4.38
	377.15	3.83	2.71				377.15	4.44	4.29
	377.2	3.01	2.72				377.2	4.27	4.47
	377.25	2.55	2.91				377.25	3.98	4.3
	377.3	2.75	2.95				377.3	4.4	4.43
	377.35	2.81	2.7				377.35	4.38	4.46
	377.4	2.9	2.59				377.4	4.31	4.7
	377.45	3.11	3				377.45	4.23	4.65
	377.5	2.85	4.58				377.5	4.26	4.42
	377.55	3.07	2.89				377.55	5.01	4.51
	377.6	2.98	2.72				377.6	4.47	4.12
	377.65	2.97	2.68				377.65	4.57	4.72
	377.7	2.87	2.94				377.7	4.31	5.08
	377.75	3.02	2.64				377.75	4.18	5.05
	377.8	2.95	2.6				377.8	4.42	4.55
	377.85	2.66	3.22				377.85	4.41	4.7
	377.9	2.95	2.92				377.9	3.98	5.4
	377.95	2.65	2.69				377.95	4.43	5.44
	378	3.09	2.79				378	4.58	5
	378.05	2.82	3.11				378.05	4.84	5.67
	378.1	2.91	2.6				378.1	4.29	6.06
	378.15	3.21	2.84				378.15	4.48	5.74
	378.2	3	2.7				378.2	4.85	5.89
	378.25	2.96	2.86				378.25	4.43	5.75
	378.3	2.98	2.55				378.3	4.39	5.84
	378.35	2.81	2.76				378.35	4.07	5.53
	378.4	2.93	2.94				378.4	4.16	5.71
	378.45	2.74	2.79				378.45	4.42	5.95
	378.5	3.01	2.69				378.5	4.36	4.47
	378.55	2.94	2.93				378.55	4.33	4.26
	378.6	3.01	2.99				378.6	3.92	5.04
	378.65	2.75	2.84				378.65	4.25	4.92
	378.7	2.8	2.91				378.7	4	5.01
	378.75	2.78	2.92				378.75	4.24	5.27
	378.8	2.77	2.92				378.8	4.27	5.29
	378.85	3.2	2.68				378.85	4.4	5.12
	378.9	2.98	2.83				378.9	4.41	4.84
	378.95	2.79	2.92				378.95	4.7	4.45
	379	2.96	2.81				379	4.16	4.78
	379.05	2.9	2.73				379.05	4.22	4.45
	379.1	2.91	2.54				379.1	4.12	4.7
	379.15	2.83	2.69				379.15	4.42	4.69
	379.2	2.79	2.71				379.2	4.53	4.85
	379.25	2.96	2.57				379.25	4.12	4.63
	379.3	2.96	2.9				379.3	4.17	4.75
	379.35	2.89	2.72				379.35	4.04	4.89
	379.4	3.03	2.74				379.4	4.14	4.49
	379.45	2.99	2.8				379.45	4.5	4.43
	379.5	3.32	3.14				379.5	4.51	4.64
	379.55	2.85	2.87				379.55	4.58	5.24
	379.6	2.66	2.7				379.6	4.17	4.7
	379.65	2.9	2.77				379.65	4.42	4.71
	379.7	2.89	2.84				379.7	4.64	4.58
	379.75	2.78	2.87				379.75	4.1	4.67
	379.8	2.75	2.97				379.8	3.77	4.62
	379.85	2.76	2.89				379.85	4.57	4.29
	379.9	2.97	2.77				379.9	4.51	4.22
	379.95	3.08	2.86				379.95	4.3	4.78
	380	3.21	3				380	4.48	4.95
	380.05	2.82	2.86				380.05	4.33	4.23
	380.1	2.98	2.68				380.1	4.49	4.76
	380.15	3.06	2.64				380.15	4.4	4.48
	380.2	2.9	3.17				380.2	4.2	4.54
	380.25	3.11	2.84				380.25	4.44	4.56
	380.3	2.74	2.79				380.3	4.38	4.69
	380.35	3.05	2.61				380.35	4.03	4.65
	380.4	2.9	2.73				380.4	3.93	4.83
	380.45	3.05	2.79				380.45	4.44	4.69
	380.5	2.97	2.8				380.5	4.39	4.76
	380.55	2.77	2.89				380.55	4.1	4.62
	380.6	3.16	2.89				380.6	4.14	4.97
	380.65	3.03	2.64				380.65	4.35	4.78
	380.7	3.43	2.92				380.7	4.27	4.76
	380.75	3.09	2.85				380.75	4.3	4.49
	380.8	2.95	2.86				380.8	4.18	4.69
	380.85	2.92	2.66				380.85	4.08	4.39
	380.9	2.83	2.7				380.9	4.24	4.6
	380.95	2.82	2.91				380.95	4.02	5.15
	381	2.94	2.91				381	4.63	4.65
	381.05	2.95	2.77				381.05	4.38	4.5
	381.1	2.93	2.78				381.1	4.5	4.29
	381.15	2.9	2.75				381.15	4.22	4.28
	381.2	2.89	2.94				381.2	4.1	4.54
	381.25	3.17	2.71				381.25	4.46	4.14
	381.3	2.87	2.7				381.3	4.25	4.62
	381.35	3.03	2.92				381.35	4.22	4.41
	381.4	2.77	2.8				381.4	4.4	4.77
	381.45	2.98	3.13				381.45	4.28	4.41
	381.5	3.15	2.81				381.5	4.13	4.29
	381.55	3.13	3.04				381.55	4.14	4.14
	381.6	2.97	2.76				381.6	4.09	4.25
	381.65	3.27	3.05				381.65	4.1	4.28
	381.7	2.78	2.77				381.7	4.12	4.62
	381.75	2.84	2.79				381.75	4.11	4.6
	381.8	2.95	2.69				381.8	4.09	4.57
	381.85	3.21	2.96				381.85	4.53	4.86
	381.9	2.87	2.76				381.9	4.21	4.48
	381.95	2.94	2.71				381.95	4.42	4.4
	382	3.57	2.86				382	4.47	4.1
	382.05	2.86	2.75				382.05	4.15	3.95
	382.1	2.78	3				382.1	4.3	4.88
	382.15	2.76	2.81				382.15	4.27	5.23
	382.2	2.91	2.8				382.2	4.22	4.35
	382.25	2.76	2.94				382.25	4.24	4.48
	382.3	2.72	2.96				382.3	4.19	4.74
	382.35	2.82	2.77				382.35	4.2	4.54
	382.4	2.75	2.78				382.4	4.43	4.65
	382.45	3.15	2.82				382.45	4.28	4.4
	382.5	2.8	2.91				382.5	4.45	4.39
	382.55	2.83	2.79				382.55	4.25	4.61
	382.6	2.96	2.8				382.6	4.02	4.32
	382.65	2.81	2.72				382.65	4.33	4.1
	382.7	3.15	2.9				382.7	4.07	4.42
	382.75	2.86	2.72				382.75	4.36	4.7
	382.8	2.86	2.75				382.8	4.58	4.01
	382.85	2.85	2.93				382.85	4.4	4.53
	382.9	2.82	3.16				382.9	4.4	4.51
	382.95	3.35	2.68				382.95	4.16	4.81
	383	3.01	2.9				383	4.2	4.06
	383.05	3.15	3.56				383.05	4.2	3.8
	383.1	2.96	2.91				383.1	4.22	4.64
	383.15	3.55	2.85				383.15	4.69	4.49
	383.2	3.01	2.95				383.2	4.18	4.42
	383.25	3.13	2.87				383.25	4.47	4.46
	383.3	3	3.48				383.3	3.89	4.9
	383.35	3.31	2.61				383.35	4.46	4.82
	383.4	3.63	2.67				383.4	4.3	4.11
	383.45	2.95	2.72				383.45	4.25	4.1
	383.5	3.18	2.75				383.5	4.4	4.72
	383.55	3.8	2.7				383.55	4.5	4.41
	383.6	2.8	2.73				383.6	4.11	4.21
	383.65	3.67	2.9				383.65	4.44	4.44
	383.7	3	2.94				383.7	4.34	3.48
	383.75	3.08	2.94				383.75	4.16	4.32
	383.8	2.76	2.9				383.8	4.32	4.45
	383.85	2.75	2.91				383.85	3.92	4.52
	383.9	3.01	3.17				383.9	4.56	4.32
	383.95	3.17	2.71				383.95	4.59	4.38
	384	3.08	2.91				384	4.44	4.24
	384.05	2.86	2.83				384.05	4.38	4.43
	384.1	3.01	2.83				384.1	4.4	4.19
	384.15	3.31	2.72				384.15	4.03	4.17
	384.2	2.93	2.93				384.2	3.9	4.81
	384.25	3.05	2.72				384.25	4	4.26
	384.3	2.89	2.85				384.3	4.01	4.47
	384.35	3.13	2.72				384.35	4.3	4.19
	384.4	3.7	2.83				384.4	4.48	4.31
	384.45	3.17	2.62				384.45	4.35	3.91
	384.5	2.7	3.05				384.5	4.22	3.92
	384.55	2.83	2.74				384.55	4.23	3.92
	384.6	3.47	2.57				384.6	4.38	4.54
	384.65	3.38	3.01				384.65	4.35	4.24
	384.7	3.62	2.77				384.7	4.65	4.1
	384.75	3.05	2.84				384.75	4.22	4.38
	384.8	2.75	2.97				384.8	4.16	4.28
	384.85	2.89	2.68				384.85	4.08	4.67
	384.9	3.12	2.74				384.9	4.1	4.48
	384.95	2.85	2.75				384.95	4.25	4.83
	385	2.87	2.7				385	4.48	4.5
	385.05	2.91	2.83				385.05	3.98	5.06
	385.1	2.97	2.79				385.1	4.27	4.44
	385.15	2.85	3.02				385.15	4.58	4.12
	385.2	2.9	2.78				385.2	4.27	4.18
	385.25	2.83	2.66				385.25	4.15	4
	385.3	2.75	2.66				385.3	4.26	5.23
	385.35	2.81	2.83				385.35	4.1	4.68
	385.4	2.94	2.64				385.4	4.35	4.74
	385.45	3.36	2.72				385.45	4.33	4.44
	385.5	2.73	2.7				385.5	3.88	4.19
	385.55	3.2	2.8				385.55	4.6	4.45
	385.6	2.82	2.79				385.6	4.17	4.11
	385.65	2.74	2.85				385.65	4.21	4.79
	385.7	2.75	2.73				385.7	4.23	4.98
	385.75	3.58	2.64				385.75	5.25	4.42
	385.8	3.1	2.59				385.8	4.13	4.45
	385.85	2.99	2.65				385.85	3.8	4.44
	385.9	3.06	2.71				385.9	4.19	4.32
	385.95	3.32	2.68				385.95	4.27	4.61
	386	2.65	2.58				386	4.43	4.59
	386.05	2.81	2.74				386.05	4.14	4.73
	386.1	2.91	2.59				386.1	4.72	4.54
	386.15	2.91	2.72				386.15	4.18	4.48
	386.2	2.93	2.6				386.2	4.49	4.34
	386.25	2.83	2.61				386.25	4.25	4.53
	386.3	3.25	3.04				386.3	4.27	4.69
	386.35	2.84	2.62				386.35	4.29	4.44
	386.4	2.72	2.56				386.4	4.68	4.7
	386.45	3.28	2.71				386.45	4.26	4.99
	386.5	2.87	2.9				386.5	4.55	4.87
	386.55	2.61	2.61				386.55	4.69	4.45
	386.6	2.67	2.63				386.6	4.2	4.59
	386.65	2.82	2.62				386.65	4.23	4.19
	386.7	2.72	2.64				386.7	4.45	5.14
	386.75	3.02	3				386.75	4.45	4.31
	386.8	3.26	2.89				386.8	4.48	4.94
	386.85	2.89	2.69				386.85	4.26	4.86
	386.9	3.14	2.61				386.9	4.29	4.54
	386.95	2.78	2.85				386.95	4.38	4.8
	387	3.03	2.63				387	4.39	4.97
	387.05	2.82	2.73				387.05	4.27	4.88
	387.1	3.04	2.91				387.1	4.01	4.78
	387.15	2.66	2.7				387.15	4.07	4.87
	387.2	2.82	2.87				387.2	4.12	4.92
	387.25	3.24	2.85				387.25	4.05	4.75
	387.3	2.79	2.71				387.3	4.56	4.76
	387.35	3.24	2.74				387.35	4.22	4.46
	387.4	3.23	2.71				387.4	4.26	4.79
	387.45	3.37	2.75				387.45	4.62	4.69
	387.5	3.38	3.03				387.5	4.25	4.84
	387.55	2.91	2.72				387.55	4.11	4.8
	387.6	3.08	2.93				387.6	4.59	4.92
	387.65	2.78	2.72				387.65	4.81	5.02
	387.7	3.04	2.61				387.7	4.29	4.67
	387.75	2.93	2.66				387.75	4.21	5.06
	387.8	2.64	2.87				387.8	4.5	4.57
	387.85	2.79	2.79				387.85	3.94	4.56
	387.9	3.06	2.56				387.9	4.17	4.64
	387.95	2.81	2.98				387.95	4.48	4.85
	388	2.89	2.64				388	4.19	4.78
	388.05	3.37	2.64				388.05	5.19	4.59
	388.1	2.85	2.84				388.1	3.89	4.97
	388.15	2.95	2.7				388.15	4.13	4.88
	388.2	3.14	2.83				388.2	4.45	4.85
	388.25	2.91	2.82				388.25	4.43	5.12
	388.3	2.92	2.81				388.3	4.46	4.62
	388.35	2.75	2.66				388.35	4.64	4.56
	388.4	2.81	2.68				388.4	4.4	4.68
	388.45	2.72	2.68				388.45	4.16	4.88
	388.5	3.35	2.56				388.5	4.54	4.33
	388.55	2.8	2.72				388.55	4.27	4.94
	388.6	2.89	2.92				388.6	4.42	4.51
	388.65	3.05	2.83				388.65	4.54	4.34
	388.7	2.72	2.75				388.7	4.26	4.53
	388.75	3.21	2.74				388.75	4.41	4.65
	388.8	3.8	2.82				388.8	4.94	4.41
	388.85	3.36	2.96				388.85	4.73	4.85
	388.9	2.83	2.69				388.9	4.34	4.3
	388.95	3.13	2.76				388.95	4.25	4.59
	389	2.77	2.66				389	4.03	4.75
	389.05	2.95	2.8				389.05	4.01	4.64
	389.1	3.38	2.69				389.1	4.61	4.85
	389.15	2.79	2.76				389.15	4.49	4.83
	389.2	2.78	2.86				389.2	4.17	4.6
	389.25	2.9	2.74				389.25	4.37	4.72
	389.3	3.62	2.64				389.3	4.36	4.64
	389.35	2.97	2.71				389.35	4.46	4.95
	389.4	2.98	2.96				389.4	4.49	4.42
	389.45	3.07	2.7				389.45	4.55	4.63
	389.5	2.86	2.68				389.5	4.48	5.07
	389.55	3.25	2.78				389.55	4.26	4.8
	389.6	2.74	2.67				389.6	4.31	4.78
	389.65	2.85	2.95				389.65	4.4	4.73
	389.7	2.99	2.82				389.7	4.18	4.71
	389.75	3.02	2.89				389.75	4.23	4.37
	389.8	2.74	2.9				389.8	4.44	4.61
	389.85	3.15	2.77				389.85	3.99	4.65
	389.9	2.69	2.88				389.9	4.39	4.88
	389.95	2.86	2.64				389.95	4.51	4.39
	390	3.73	2.94				390	4.41	4.62
	390.05	2.9	2.84				390.05	4.23	4.52
	390.1	3.03	2.71				390.1	4.29	4.46
	390.15	2.75	2.77				390.15	4.4	4.67
	390.2	2.91	2.67				390.2	4.44	4.85
	390.25	2.92	2.82				390.25	4.52	4.8
	390.3	2.83	2.88				390.3	4.67	4.54
	390.35	3.13	2.62				390.35	4.63	5.06
	390.4	3.21	2.78				390.4	4.31	4.66
	390.45	2.82	2.94				390.45	4.49	4.85
	390.5	3.51	2.76				390.5	4.15	4.35
	390.55	3.05	2.97				390.55	4.46	4.64
	390.6	2.75	2.99				390.6	4.35	4.51
	390.65	2.93	2.66				390.65	4.41	4.59
	390.7	3.33	2.64				390.7	4.46	4.69
	390.75	2.83	2.91				390.75	4.02	4.47
	390.8	2.75	2.69				390.8	4.21	4.58
	390.85	2.96	2.86				390.85	4.01	4.77
	390.9	2.93	2.76				390.9	4.52	4.71
	390.95	3.19	2.85				390.95	4.05	4.71
	391	2.78	2.57				391	4.47	4.5
	391.05	3.03	2.64				391.05	4.29	4.95
	391.1	2.89	2.73				391.1	4.55	4.58
	391.15	3	3.04				391.15	4.33	4.28
	391.2	2.82	2.81				391.2	4.32	4.72
	391.25	3.26	2.79				391.25	4.6	4.8
	391.3	2.86	2.72				391.3	4.4	4.69
	391.35	2.98	2.76				391.35	4.42	4.38
	391.4	3.1	2.88				391.4	4.8	5.11
	391.45	2.96	2.92				391.45	4.28	5.01
	391.5	3.36	2.8				391.5	4.41	4.81
	391.55	2.94	2.88				391.55	4.1	4.85
	391.6	3.33	2.52				391.6	4.51	4.3
	391.65	2.84	2.83				391.65	4.34	4.61
	391.7	3.07	2.68				391.7	4.42	4.67
	391.75	2.99	2.71				391.75	4.3	4.34
	391.8	3.67	3.01				391.8	4.84	4.52
	391.85	3.07	2.68				391.85	4.44	4.85
	391.9	2.88	2.91				391.9	4.24	4.69
	391.95	3.01	3.02				391.95	4.2	4.9
	392	2.85	2.85				392	4.35	4.72
	392.05	2.74	2.65				392.05	4.15	4.73
	392.1	3.19	2.77				392.1	4.41	4.51
	392.15	3.38	2.75				392.15	4.42	4.83
	392.2	2.71	2.54				392.2	4.5	5.18
	392.25	2.91	2.85				392.25	3.92	4.6
	392.3	2.79	2.76				392.3	3.86	4.84
	392.35	2.89	2.62				392.35	4.11	4.71
	392.4	3.62	2.67				392.4	4.57	4.4
	392.45	2.99	2.81				392.45	4.25	4.18
	392.5	3.06	2.91				392.5	4.27	4.72
	392.55	3.03	2.87				392.55	4.23	4.31
	392.6	3.24	2.81				392.6	4.29	4.31
	392.65	2.79	3.12				392.65	4.4	4.19
	392.7	3.13	2.77				392.7	4.22	4.5
	392.75	3.01	2.75				392.75	4.57	4.53
	392.8	3.26	2.66				392.8	4.39	4.36
	392.85	3.19	3.22				392.85	4.17	4.79
	392.9	2.84	2.67				392.9	4.07	4.18
	392.95	3.12	2.66				392.95	4.18	4.19
	393	2.77	2.68				393	4.29	4.6
	393.05	2.84	2.97				393.05	4.25	4.43
	393.1	3.46	2.77				393.1	4.12	4.34
	393.15	3.36	2.84				393.15	4.24	4.33
	393.2	3.2	2.89				393.2	4.01	4.24
	393.25	3.43	2.96				393.25	4.38	4.43
	393.3	2.93	3				393.3	4.16	4.93
	393.35	2.85	2.96				393.35	4.13	4.41
	393.4	3.08	3.02				393.4	4.42	4.16
	393.45	2.87	2.86				393.45	4.12	4.48
	393.5	3.04	2.94				393.5	4.32	4.34
	393.55	3.27	2.74				393.55	4.23	4.21
	393.6	3.8	2.86				393.6	4.03	4.5
	393.65	3.3	2.85				393.65	4.61	4.51
	393.7	3.16	2.69				393.7	4.2	4.22
	393.75	2.92	2.66				393.75	4.34	4.89
	393.8	2.77	2.72				393.8	4.3	4.48
	393.85	2.88	2.67				393.85	4.46	4.28
	393.9	2.74	2.81				393.9	4.24	4.66
	393.95	3.2	2.79				393.95	4.32	4.44
	394	2.84	2.82				394	4.03	4.2
	394.05	3.66	2.97				394.05	4.37	4.21
	394.1	2.79	3.04				394.1	4.44	4.73
	394.15	2.69	2.79				394.15	4.18	4.07
	394.2	3.11	2.83				394.2	4.13	4.59
	394.25	3.38	2.67				394.25	4.7	4.5
	394.3	3.16	2.96				394.3	4.37	4.1
	394.35	2.74	2.91				394.35	4.15	4.21
	394.4	3.02	2.73				394.4	4.31	4.54
	394.45	2.58	2.69				394.45	4.28	4.35
	394.5	2.95	2.76				394.5	4.35	4.4
	394.55	3	2.74				394.55	3.95	4.43
	394.6	3.07	2.96				394.6	4.09	4.89
	394.65	3.02	2.75				394.65	4.19	4.26
	394.7	2.84	3.1				394.7	4.18	4.4
	394.75	3.04	2.72				394.75	4.48	4.99
	394.8	2.88	2.77				394.8	4.66	4.88
	394.85	3.04	3.04				394.85	4.1	4.47
	394.9	2.97	2.68				394.9	4	4.35
	394.95	2.96	2.7				394.95	4.08	4.98
	395	3.19	2.97				395	4.64	4.22
	395.05	2.74	2.8				395.05	4.42	4.52
	395.1	2.65	3.04				395.1	3.97	4.55
	395.15	2.93	2.99				395.15	4.01	4.41
	395.2	3.42	3.15				395.2	4.42	4.32
	395.25	3.09	2.79				395.25	4.12	4.68
	395.3	2.93	3.06				395.3	4.38	4.3
	395.35	2.95	2.81				395.35	4.32	4.64
	395.4	3.2	2.73				395.4	4.1	4.31
	395.45	2.84	2.87				395.45	4.85	4.59
	395.5	2.75	3.12				395.5	4.72	4.97
	395.55	2.71	2.92				395.55	4.84	4.41
	395.6	2.87	2.7				395.6	4.95	4.53
	395.65	2.68	2.78				395.65	5.02	4.23
	395.7	2.72	2.78				395.7	4.71	4.29
	395.75	3.09	2.92				395.75	4.23	4.39
	395.8	2.73	2.94				395.8	4.6	5.08
	395.85	2.93	3.06				395.85	4.82	4.78
	395.9	2.77	2.94				395.9	4.35	4.05
	395.95	2.81	2.73				395.95	4.74	4.42
	396	2.75	3.17				396	4.71	4.29
	396.05	2.73	2.67				396.05	4.51	4.7
	396.1	2.85	2.9				396.1	4.55	4.71
	396.15	2.78	2.8				396.15	4.92	4.08
	396.2	2.64	2.88				396.2	5.07	4.35
	396.25	2.86	3.07				396.25	4.53	4.39
	396.3	2.69	2.73				396.3	4.95	4.58
	396.35	2.94	2.71				396.35	4.45	4.2
	396.4	2.66	2.72				396.4	4.89	4.93
	396.45	2.83	2.82				396.45	4.99	5.05
	396.5	2.8	2.75				396.5	4.76	4.42
	396.55	2.85	2.94				396.55	5.18	4.44
	396.6	2.79	2.86				396.6	4.88	4.06
	396.65	2.87	2.83				396.65	4.73	4.6
	396.7	2.78	3.07				396.7	4.42	4.74
	396.75	2.64	4.58				396.75	5	4.64
	396.8	2.92	2.91				396.8	4.53	4.62
	396.85	2.91	2.84				396.85	4.37	4.3
	396.9	2.86	3.07				396.9	4.58	4.46
	396.95	2.76	2.87				396.95	4.95	4.31
	397	2.81	2.83				397	4.93	4.16
	397.05	2.9	2.94				397.05	4.94	4.4
	397.1	2.72	2.95				397.1	4.51	4.52
	397.15	2.83	2.77				397.15	4.4	3.92
	397.2	3.1	2.76				397.2	4.96	4.64
	397.25	2.71	2.76				397.25	4.72	3.92
	397.3	2.89	2.9				397.3	4.79	4.31
	397.35	2.97	2.63				397.35	5.19	4.22
	397.4	2.71	2.7				397.4	4.64	4.31
	397.45	2.7	2.86				397.45	5.43	4.47
	397.5	2.85	3.05				397.5	4.96	4.65
	397.55	2.73	2.88				397.55	4.55	4.48
	397.6	2.87	2.59				397.6	4.92	3.94
	397.65	3.14	3.15				397.65	5.01	4.45
	397.7	2.86	3.36				397.7	4.68	4.12
	397.75	2.72	2.8				397.75	4.45	4.46
	397.8	3.08	2.73				397.8	4.17	4.09
	397.85	2.61	2.84				397.85	4.82	4.47
	397.9	2.65	2.83				397.9	4.92	3.91
	397.95	2.93	3.15				397.95	4.67	4.57
	398	2.67	3.09				398	4.78	4.12
	398.05	2.54	3.1				398.05	4.92	4.32
	398.1	2.74	2.88				398.1	4.83	4.2
	398.15	2.83	2.95				398.15	4.98	4.23
	398.2	2.7	3.14				398.2	4.28	4.73
	398.25	2.83	2.86				398.25	4.55	4.15
	398.3	2.77	2.79				398.3	4.73	4.4
	398.35	2.6	2.99				398.35	4.95	5.24
	398.4	2.81	2.79				398.4	4.81	4.29
	398.45	2.96	2.8				398.45	4.84	4.44
	398.5	2.63	3.32				398.5	4.52	4.23
	398.55	2.97	3.19				398.55	4.58	4.31
	398.6	2.72	2.8				398.6	4.81	4.51
	398.65	2.98	2.92				398.65	4.98	4.53
	398.7	2.82	2.69				398.7	4.36	4.65
	398.75	2.83	3.04				398.75	4.65	4.63
	398.8	2.78	2.67				398.8	4.31	3.76
	398.85	3.06	2.78				398.85	4.84	4.06
	398.9	2.74	2.76				398.9	4.68	4.32
	398.95	2.86	3.12				398.95	4.83	4.26
	399	2.84	2.75				399	4.62	3.97
	399.05	3.06	2.86				399.05	4.72	4.24
	399.1	2.64	2.88				399.1	4.96	4.19
	399.15	2.57	2.69				399.15	5.12	4.41
	399.2	2.77	2.7				399.2	4.77	4.57
	399.25	2.75	2.83				399.25	5.03	4.18
	399.3	3.03	2.76				399.3	4.61	4.55
	399.35	3	3.13				399.35	4.66	4.27
	399.4	2.56	2.6				399.4	4.52	4.22
	399.45	2.65	2.81				399.45	4.65	4.71
	399.5	2.77	2.87				399.5	4.93	4.35
	399.55	3.01	2.72				399.55	5.06	3.74
	399.6	2.59	2.8				399.6	5.07	4.28
	399.65	2.71	2.81				399.65	4.71	4.08
	399.7	2.79	3.23				399.7	4.39	4.77
	399.75	2.69	2.8				399.75	4.8	4.4
	399.8	2.88	2.93				399.8	4.46	4.22
	399.85	2.81	2.79				399.85	4.45	4.31
	399.9	2.72	2.7				399.9	4.5	4.52
	399.95	2.62	2.88				399.95	4.73	4.64
	400	2.83	2.82				400	4.76	4.24
	400.05	2.7	3.02				400.05	5.02	4.21
	400.1	2.78	2.79				400.1	4.88	4.25
	400.15	2.69	2.76				400.15	4.77	4.26
	400.2	2.92	2.83				400.2	4.74	4.41
	400.25	2.75	2.89				400.25	4.18	4.31
	400.3	2.75	2.96				400.3	4.61	4.39
	400.35	2.91	2.82				400.35	4.76	4.43
	400.4	2.79	2.75				400.4	4.83	4.41
	400.45	2.74	2.62				400.45	4.57	4.26
	400.5	2.68	2.9				400.5	4.67	4.17
	400.55	2.82	2.76				400.55	4.7	4.32
	400.6	2.76	2.85				400.6	4.69	4.06
	400.65	2.64	2.73				400.65	4.58	4.25
	400.7	2.85	2.78				400.7	4.93	4.28
	400.75	2.85	2.98				400.75	4.76	4.18
	400.8	2.81	2.77				400.8	4.78	4.63
	400.85	2.88	2.83				400.85	4.76	4.36
	400.9	2.97	2.66				400.9	4.82	4.4
	400.95	2.58	2.85				400.95	5.1	4.69
	401	2.92	2.73				401	5.2	3.9
	401.05	3.25	2.71				401.05	5.15	4.05
	401.1	2.75	3.28				401.1	5.01	4.62
	401.15	2.68	3.19				401.15	5.04	4.36
	401.2	2.83	2.79				401.2	5.11	3.88
	401.25	2.66	2.95				401.25	5.12	4.31
	401.3	2.68	2.81				401.3	4.72	4.29
	401.35	2.95	2.83				401.35	4.72	4.4
	401.4	2.83	2.81				401.4	5.06	4.6
	401.45	2.91	2.91				401.45	4.73	4.47
	401.5	3.05	2.77				401.5	4.57	3.88
	401.55	2.7	2.71				401.55	5.06	4.42
	401.6	2.79	2.9				401.6	5.08	4.26
	401.65	2.58	2.74				401.65	4.89	4.66
	401.7	2.78	2.95				401.7	4.62	4.23
	401.75	2.69	2.65				401.75	4.87	4.17
	401.8	2.78	2.91				401.8	4.26	4.59
	401.85	2.6	2.99				401.85	4.75	4.37
	401.9	2.89	2.98				401.9	4.78	4.19
	401.95	2.89	2.98				401.95	4.54	4.56
	402	2.92	2.85				402	4.53	4.23
	402.05	3.06	2.84				402.05	4.89	4.22
	402.1	2.78	2.91				402.1	4.39	4.38
	402.15	2.85	2.8				402.15	4.42	4.41
	402.2	3.2	2.88				402.2	4.59	4.61
	402.25	2.86	2.73				402.25	4.56	4.39
	402.3	2.87	2.77				402.3	4.51	3.65
	402.35	2.74	2.81				402.35	4.39	4.41
	402.4	2.7	2.94				402.4	4.61	4.27
	402.45	2.73	2.71				402.45	4.59	4.51
	402.5	2.82	2.87				402.5	4.26	4.39
	402.55	2.8	2.78				402.55	4.58	4.61
	402.6	2.56	2.77				402.6	4.44	4.1
	402.65	2.77	2.61				402.65	4.69	4.3
	402.7	2.75	3.16				402.7	4.24	4.47
	402.75	2.67	2.59				402.75	4.52	4.31
	402.8	2.85	2.88				402.8	4.83	4.6
	402.85	2.94	2.92				402.85	4.84	4.07
	402.9	2.65	2.74				402.9	5.36	4.2
	402.95	2.83	2.66				402.95	5.14	4.35
	403	2.8	2.86				403	4.84	4.23
	403.05	2.85	2.88				403.05	4.81	4.33
	403.1	2.98	2.69				403.1	4.42	4.44
	403.15	2.82	2.7				403.15	4.64	4.13
	403.2	2.78	2.72				403.2	4.62	4.63
	403.25	2.61	2.66				403.25	5.04	4.49
	403.3	2.73	2.76				403.3	4.52	4.45
	403.35	2.74	2.88				403.35	4.84	4.21
	403.4	3.07	2.9				403.4	4.8	4.35
	403.45	2.81	2.83				403.45	4.36	4.15
	403.5	2.86	2.99				403.5	5.08	4.52
	403.55	2.93	2.85				403.55	4.77	4.36
	403.6	2.88	2.83				403.6	4.97	3.88
	403.65	2.81	2.85				403.65	4.77	4.02
	403.7	2.89	2.76				403.7	4.64	4.39
	403.75	2.87	2.74				403.75	4.45	4.45
	403.8	2.91	2.97				403.8	4.43	4.66
	403.85	2.63	2.94				403.85	4.83	4.09
	403.9	2.65	2.9				403.9	4.79	4.23
	403.95	2.85	2.94				403.95	4.61	4.22
	404	2.92	2.92				404	4.93	4.2
	404.05	2.61	2.96				404.05	4.77	4.36
	404.1	2.77	2.77				404.1	4.26	4.44
	404.15	2.83	2.8				404.15	4.41	4.84
	404.2	2.72	2.85				404.2	5.1	4.26
	404.25	2.84	2.84				404.25	4.93	4.3
	404.3	2.78	2.87				404.3	5.39	4.44
	404.35	2.84	2.81				404.35	5.06	4.41
	404.4	2.89	2.77				404.4	4.39	4.17
	404.45	2.75	2.66				404.45	4.7	4.16
	404.5	2.71	2.79				404.5	4.59	4.45
	404.55	2.95	2.62				404.55	4.78	4.3
	404.6	2.85	2.8				404.6	4.45	4.05
	404.65	2.69	2.73				404.65	4.84	4.22
	404.7	2.8	2.79				404.7	4.77	4.09
	404.75	2.77	2.8				404.75	4.97	4.18
	404.8	2.98	2.78				404.8	4.78	4.32
	404.85	2.96	2.75				404.85	4.52	4.39
	404.9	3.17	2.7				404.9	4.82	4.03
	404.95	2.74	2.9				404.95	4.45	4.3
	405	2.86	2.58				405	4.74	4.25
	405.05	2.9	2.85				405.05	4.64	4.24
	405.1	2.86	2.85				405.1	4.38	4.21
	405.15	3.64	2.93				405.15	4.4	4.09
	405.2	3.17	2.91				405.2	4.04	4.6
	405.25	3.13	2.88				405.25	4.35	4.42
	405.3	3.2	2.85				405.3	4.4	4.18
	405.35	2.82	2.69				405.35	4.49	4.23
	405.4	3.46	2.96				405.4	4.73	4.62
	405.45	2.9	2.84				405.45	4.63	4.59
	405.5	3.26	2.81				405.5	4.49	3.92
	405.55	2.58	2.73				405.55	4.21	4.35
	405.6	3.96	2.77				405.6	4.66	3.94
	405.65	3.04	2.62				405.65	4.3	4.06
	405.7	3.03	3.11				405.7	4.38	4.65
	405.75	3.02	3.07				405.75	4.23	4.46
	405.8	3.35	2.99				405.8	4.43	4.03
	405.85	3.18	3.97				405.85	4.25	4.63
	405.9	3.5	2.83				405.9	4.63	4.13
	405.95	2.85	2.9				405.95	4.3	4.02
	406	3.54	3.13				406	4.55	4.11
	406.05	3.15	2.74				406.05	4.16	4.35
	406.1	2.84	3.15				406.1	4.1	4.51
	406.15	3.11	2.88				406.15	4.58	4.24
	406.2	3.25	2.93				406.2	4.45	4.22
	406.25	2.83	3.1				406.25	4.48	4.52
	406.3	3.16	2.97				406.3	4	3.96
	406.35	2.94	3.03				406.35	4.29	4.31
	406.4	3.27	2.76				406.4	4.24	4.68
	406.45	2.98	2.97				406.45	4.32	4.24
	406.5	3.33	3.1				406.5	4.41	4.73
	406.55	4.98	2.79				406.55	4.78	4.02
	406.6	2.88	2.6				406.6	4.25	4.26
	406.65	2.83	3.16				406.65	4.42	4.63
	406.7	2.92	2.89				406.7	4.37	4.34
	406.75	2.9	3.04				406.75	4.23	4.36
	406.8	2.88	3.24				406.8	4.08	4.44
	406.85	2.92	2.86				406.85	4.03	4.45
	406.9	3.01	3.04				406.9	4.35	4.5
	406.95	2.66	2.77				406.95	4.42	4.01
	407	2.98	2.68				407	4.36	4.63
	407.05	3.05	2.95				407.05	4.38	4.8
	407.1	3.7	2.92				407.1	4.43	5.41
	407.15	3.11	2.75				407.15	4.23	4.19
	407.2	2.86	2.68				407.2	4.1	4.44
	407.25	3.25	2.62				407.25	4.53	4.53
	407.3	2.68	2.51				407.3	4.5	3.9
	407.35	3.13	2.85				407.35	4.11	4.13
	407.4	2.88	2.77				407.4	4.25	4.41
	407.45	2.78	2.78				407.45	4.2	4.11
	407.5	2.95	2.85				407.5	4.51	4.43
	407.55	2.9	2.69				407.55	4.7	4.28
	407.6	2.82	2.65				407.6	4.55	4.22
	407.65	2.98	2.92				407.65	4.48	4.82
	407.7	2.73	2.8				407.7	4.24	4.39
	407.75	3.06	2.61				407.75	4.07	4.31
	407.8	3.11	2.8				407.8	4.22	4.98
	407.85	3.23	2.76				407.85	4.38	4.37
	407.9	3.13	2.9				407.9	4.53	4.62
	407.95	2.91	3				407.95	4.27	4.4
	408	2.97	2.78				408	4.25	3.97
	408.05	3.07	3.02				408.05	4.27	4.44
	408.1	2.81	2.94				408.1	4.23	4.1
	408.15	2.81	2.75				408.15	4.14	4.51
	408.2	2.8	2.95				408.2	4.29	4.32
	408.25	2.79	3.01				408.25	4.35	4.34
	408.3	3.12	2.89				408.3	4.23	4.35
	408.35	2.86	2.9				408.35	4.1	4.41
	408.4	2.84	2.8				408.4	4.48	4.41
	408.45	3.09	2.74				408.45	4.52	4.14
	408.5	2.92	2.8				408.5	4.13	4.28
	408.55	2.81	2.68				408.55	4.18	4.49
	408.6	2.93	2.81				408.6	4.07	4.29
	408.65	3.07	2.89				408.65	4.24	4.12
	408.7	2.88	2.97				408.7	4.2	4.6
	408.75	3.03	2.93				408.75	4.21	4.84
	408.8	2.9	2.97				408.8	4.57	4.02
	408.85	3.31	2.82				408.85	4.22	4.69
	408.9	3.14	2.91				408.9	4.01	4.44
	408.95	2.74	2.89				408.95	4.21	4.5
	409	3.08	2.67				409	4.13	4.38
	409.05	2.93	3.04				409.05	4.34	4.49
	409.1	2.99	2.79				409.1	4.31	4.35
	409.15	2.92	2.74				409.15	4.32	4.22
	409.2	2.87	2.82				409.2	4.22	4.8
	409.25	2.75	2.67				409.25	4.51	4
	409.3	2.87	2.79				409.3	4.47	4.47
	409.35	3.48	2.92				409.35	4.26	4.17
	409.4	3.03	3.02				409.4	4.19	4.73
	409.45	2.88	2.91				409.45	4.35	4.19
	409.5	2.87	2.75				409.5	4.06	4.75
	409.55	2.96	2.78				409.55	4.15	3.84
	409.6	2.68	2.73				409.6	4	4.32
	409.65	2.9	2.84				409.65	3.88	4.17
	409.7	3.06	2.88				409.7	4.15	3.77
	409.75	3.47	3.21				409.75	4.24	3.73
	409.8	2.76	2.92				409.8	4.24	4.39
	409.85	3.37	2.72				409.85	4.22	3.93
	409.9	2.84	2.87				409.9	4.14	4
	409.95	3.06	3.19				409.95	4.44	3.98
	410	2.9	3.22				410	4.32	4.38
	410.05	2.9	2.88				410.05	4.51	4.77
	410.1	3.44	2.85				410.1	4.56	3.83
	410.15	2.71	2.88				410.15	4.23	3.98
	410.2	2.99	2.94				410.2	4.21	4.17
	410.25	2.81	2.87				410.25	4.31	4.13
	410.3	3.4	2.71				410.3	4.03	4.21
	410.35	2.99	2.84				410.35	4.4	4.1
	410.4	3.01	3				410.4	4.41	4.16
	410.45	2.74	3				410.45	4.54	4.21
	410.5	2.92	2.68				410.5	4.21	3.96
	410.55	3.29	2.88				410.55	4.47	4.27
	410.6	4.78	2.88				410.6	4.38	3.97
	410.65	3.03	2.85				410.65	4.34	4.41
	410.7	2.76	2.68				410.7	4.07	4.04
	410.75	3.14	2.8				410.75	4.47	4.08
	410.8	3.29	2.9				410.8	4.54	4.19
	410.85	3.68	2.74				410.85	4.57	4.48
	410.9	3.12	2.94				410.9	4.3	4.1
	410.95	3.05	2.75				410.95	4.39	4.59
	411	2.77	2.84				411	4.36	3.75
	411.05	2.92	2.86				411.05	4.49	4.6
	411.1	2.77	2.64				411.1	4.42	4.15
	411.15	2.66	2.7				411.15	4.28	4.43
	411.2	2.98	2.94				411.2	4.37	4.17
	411.25	3.65	2.77				411.25	4.32	4.26
	411.3	2.78	2.8				411.3	4.09	4.13
	411.35	2.97	2.96				411.35	4.38	4.22
	411.4	2.7	2.67				411.4	4.3	4.68
	411.45	3.06	2.91				411.45	4.23	4.38
	411.5	2.99	3.05				411.5	4.59	4.09
	411.55	2.9	2.66				411.55	4.27	4.85
	411.6	3.06	3.03				411.6	4.21	4.61
	411.65	3.09	2.68				411.65	4.17	4.36
	411.7	2.88	2.74				411.7	4.28	4.2
	411.75	2.88	2.63				411.75	4.88	3.81
	411.8	2.82	2.73				411.8	4.41	4.29
	411.85	2.98	2.88				411.85	4.46	3.84
	411.9	2.98	2.7				411.9	4.14	4.05
	411.95	3.35	2.76				411.95	4.59	3.75
	412	2.81	2.84				412	4.29	4.46
	412.05	3.02	2.76				412.05	4.12	4.52
	412.1	2.94	2.61				412.1	4.37	4.23
	412.15	2.92	3.36				412.15	4.18	3.9
	412.2	2.91	2.85				412.2	3.94	4.41
	412.25	2.74	3.19				412.25	4.2	4.23
	412.3	2.87	2.89				412.3	4.14	4.32
	412.35	2.77	2.85				412.35	4.47	4.73
	412.4	2.97	2.8				412.4	4.58	4.01
	412.45	3.09	2.76				412.45	4.05	4.3
	412.5	2.96	2.98				412.5	4.42	4.19
	412.55	2.9	2.86				412.55	4.18	4.46
	412.6	2.95	2.67				412.6	4.26	4.44
	412.65	2.85	2.7				412.65	4.2	4.39
	412.7	3.17	2.75				412.7	4.14	4.41
	412.75	3.45	2.99				412.75	4.53	4.59
	412.8	2.93	2.67				412.8	4.18	4.4
	412.85	3.08	2.75				412.85	4.29	4.13
	412.9	3.17	2.8				412.9	4.28	4.28
	412.95	3.1	2.78				412.95	4.55	3.93
	413	3.03	2.97				413	4.16	4.09
	413.05	2.97	2.76				413.05	4.38	4.1
	413.1	2.85	3.07				413.1	4.66	4.24
	413.15	3.03	3.12				413.15	4.42	4.63
	413.2	2.84	2.92				413.2	4.79	4.53
	413.25	3.11	3.2				413.25	4.14	4.27
	413.3	2.98	2.57				413.3	4.21	4.47
	413.35	2.92	2.77				413.35	4.16	4.34
	413.4	2.84	2.84				413.4	4.36	4.27
	413.45	2.92	2.66				413.45	4.51	4.13
	413.5	3.56	2.77				413.5	4.37	4.26
	413.55	2.92	2.84				413.55	4.73	3.93
	413.6	3.58	2.85				413.6	4.51	4.21
	413.65	2.97	2.69				413.65	4.16	4.46
	413.7	3.45	2.78				413.7	4.24	4.19
	413.75	3.09	2.56				413.75	4.31	4.31
	413.8	3	2.88				413.8	4.33	4.47
	413.85	3.25	2.86				413.85	4.39	3.9
	413.9	2.94	3				413.9	4.19	4.13
	413.95	2.96	3.08				413.95	4.18	4.59
	414	3.09	3.03				414	4.18	4.34
	414.05	3.55	2.67				414.05	4.56	4.22
	414.1	2.97	2.77				414.1	4.13	4.43
	414.15	2.8	2.74				414.15	4.5	4.5
	414.2	2.86	2.67				414.2	3.86	4.15
	414.25	2.83	2.93				414.25	4.65	4.04
	414.3	2.75	2.79				414.3	4.51	4.01
	414.35	3.06	2.89				414.35	4.54	4
	414.4	2.73	2.72				414.4	3.97	4.36
	414.45	2.95	2.75				414.45	4.69	4.22
	414.5	2.81	2.65				414.5	4.25	4.53
	414.55	2.7	2.68				414.55	4.29	4.46
	414.6	2.95	2.62				414.6	4.58	3.9
	414.65	3.58	2.64				414.65	4.58	4.38
	414.7	2.81	2.79				414.7	4.15	4.26
	414.75	3.21	2.82				414.75	4.56	4.58
	414.8	3.03	2.75				414.8	4.48	4.16
	414.85	3.75	2.67				414.85	4.44	4.13
	414.9	3.11	2.98				414.9	4.4	4.51
	414.95	3.13	2.76				414.95	3.96	4.27
	415	3.06	2.94				415	4.42	3.89
	415.05	3.01	2.67				415.05	4.58	4.14
	415.1	2.81	2.75				415.1	4.31	4
	415.15	3.02	3.15				415.15	4.2	4.28
	415.2	2.84	2.78				415.2	4.39	4.06
	415.25	2.91	2.99				415.25	4.48	4.65
	415.3	2.75	2.84				415.3	4.19	4.12
	415.35	2.89	2.67				415.35	4.28	4.46
	415.4	3.17	2.77				415.4	4.54	4.07
	415.45	3.11	2.92				415.45	4.25	4.49
	415.5	2.93	3.11				415.5	4.14	4.24
	415.55	3.11	2.9				415.55	4.68	4.33
	415.6	2.73	3.17				415.6	4.63	4.25
	415.65	3.5	3.32				415.65	3.99	4.33
	415.7	2.95	2.78				415.7	4.28	4.56
	415.75	2.88	2.85				415.75	4.04	3.98
	415.8	2.83	2.96				415.8	4.46	3.94
	415.85	3.05	2.95				415.85	4.43	4.03
	415.9	2.97	2.94				415.9	4.22	4.29
	415.95	2.98	2.67				415.95	4.21	4.59
	416	3.1	3.01				416	4.27	4.23
	416.05	3.27	2.97				416.05	4.1	4.07
	416.1	2.95	2.79				416.1	4.07	4.25
	416.15	2.71	2.91				416.15	3.98	4.25
	416.2	2.77	2.79				416.2	4.26	4.05
	416.25	2.96	3.39				416.25	4.45	4.51
	416.3	3.04	2.95				416.3	4.36	4.35
	416.35	3	2.81				416.35	4.04	4.35
	416.4	3.11	2.88				416.4	4.36	4.05
	416.45	3.05	3.02				416.45	4.51	4.39
	416.5	3.11	2.95				416.5	4.55	4.33
	416.55	3.13	2.79				416.55	4.28	4.28
	416.6	2.98	3.02				416.6	4.38	4.18
	416.65	2.74	2.77				416.65	4.16	3.88
	416.7	2.89	2.78				416.7	4.23	4.47
	416.75	3.07	2.99				416.75	4.21	4.21
	416.8	2.79	2.89				416.8	4.48	4.44
	416.85	2.74	2.62				416.85	4.1	4.08
	416.9	2.91	2.72				416.9	4.28	3.97
	416.95	3.61	2.82				416.95	4.37	4.23
	417	3	2.8				417	4.67	4.62
	417.05	3.06	2.83				417.05	4.64	4.04
	417.1	2.96	2.78				417.1	4.25	4.11
	417.15	2.85	2.75				417.15	4.39	4.29
	417.2	2.93	2.72				417.2	4.59	4.54
	417.25	2.98	3.17				417.25	4.23	4.18
	417.3	3.54	2.77				417.3	4.3	4.32
	417.35	3.24	2.82				417.35	4.26	4.4
	417.4	3.28	2.82				417.4	4.29	4.51
	417.45	2.67	2.72				417.45	4.47	4.24
	417.5	3.61	2.97				417.5	4.62	4.15
	417.55	3.23	2.66				417.55	4.64	4.38
	417.6	2.95	2.94				417.6	4.42	4.39
	417.65	3.44	2.76				417.65	4.11	4.3
	417.7	3.68	2.83				417.7	4.56	4.38
	417.75	2.98	2.7				417.75	4.36	4.02
	417.8	3.21	2.8				417.8	4.51	4.43
	417.85	3.38	2.83				417.85	4.51	4.33
	417.9	3.47	2.81				417.9	4.39	4.22
	417.95	2.75	2.8				417.95	3.94	3.95
	418	3.01	2.79				418	4.44	4.19
	418.05	3.18	2.87				418.05	4.33	4.4
	418.1	3.1	2.88				418.1	4.07	4.07
	418.15	3.17	2.96				418.15	4.39	4.68
	418.2	2.76	3.22				418.2	3.88	4.39
	418.25	3.21	2.83				418.25	4.33	3.96
	418.3	2.95	2.9				418.3	4.4	4.07
	418.35	2.67	2.92				418.35	4.28	4.43
	418.4	3.25	2.75				418.4	4.65	4.01
	418.45	3.46	2.71				418.45	4.28	3.83
	418.5	2.96	2.87				418.5	4.38	4.24
	418.55	3.17	2.76				418.55	4.44	4.05
	418.6	3.84	2.87				418.6	4.34	4.65
	418.65	2.79	2.74				418.65	4.24	4.36
	418.7	2.84	3.08				418.7	4.43	4.08
	418.75	2.58	2.8				418.75	4.29	4.24
	418.8	2.91	2.77				418.8	4.42	4.12
	418.85	2.85	2.63				418.85	4.09	4.48
	418.9	2.91	3.03				418.9	4.37	4.18
	418.95	2.85	2.78				418.95	4.25	4.13
	419	3.27	2.8				419	4.34	4.82
	419.05	2.83	2.75				419.05	4.07	4.35
	419.1	3.11	3.1				419.1	4.09	4.45
	419.15	3.23	2.78				419.15	4.31	4.88
	419.2	3.09	2.77				419.2	4.26	4.54
	419.25	2.84	2.89				419.25	4.31	4.12
	419.3	3.64	2.92				419.3	4.81	4.22
	419.35	3.24	2.82				419.35	4.04	4.34
	419.4	2.95	2.84				419.4	4.17	4.14
	419.45	2.8	2.88				419.45	4.21	4.47
	419.5	3.23	2.94				419.5	4.3	4.16
	419.55	2.66	2.79				419.55	4.31	4.14
	419.6	2.79	3.16				419.6	4.46	3.74
	419.65	2.77	2.92				419.65	4.16	4.21
	419.7	3.06	2.88				419.7	4.12	4.29
	419.75	3.06	2.67				419.75	4.52	4.14
	419.8	3	2.82				419.8	4.26	3.96
	419.85	3.08	2.73				419.85	4.01	4.46
	419.9	2.79	2.7				419.9	4.35	4.06
	419.95	3.09	2.75				419.95	4.75	4.4
	420	3.03	2.89				420	4.77	3.94
	420.05	3.43	2.78				420.05	4.09	4.22
	420.1	2.75	2.78				420.1	4.49	4.36
	420.15	2.98	2.82				420.15	4.02	4.32
	420.2	3.17	2.86				420.2	4.13	4.06
	420.25	3.01	2.93				420.25	4.72	4.44
	420.3	3.26	2.73				420.3	4.53	4.26
	420.35	3.1	2.76				420.35	4.35	4.03
	420.4	2.76	2.87				420.4	4.12	4.16
	420.45	2.8	3.04				420.45	4.72	4.02
	420.5	2.84	2.66				420.5	4.02	4.43
	420.55	3.02	2.94				420.55	4.19	4.62
	420.6	3.42	2.65				420.6	4.16	4.36
	420.65	3.54	2.6				420.65	4.29	3.83
	420.7	2.79	2.63				420.7	4.03	4.22
	420.75	3.26	3.12				420.75	4.11	4.48
	420.8	3.13	3.02				420.8	4.43	4.19
	420.85	2.96	3.02				420.85	4.29	4.15
	420.9	2.93	2.73				420.9	4.23	4.02
	420.95	3.48	2.84				420.95	4.07	4.24
	421	2.86	2.86				421	4.51	4.3
	421.05	2.86	2.86				421.05	4.44	4.08
	421.1	2.86	2.97				421.1	4.55	4.03
	421.15	3.3	2.94				421.15	4.09	4.01
	421.2	3.02	2.71				421.2	4.31	4.55
	421.25	2.93	2.88				421.25	4.09	4.27
	421.3	3.25	2.86				421.3	4.57	3.97
	421.35	2.84	2.8				421.35	4.23	4.53
	421.4	2.81	3.22				421.4	4.38	4.78
	421.45	3.08	3.03				421.45	4.52	4.24
	421.5	3.37	2.82				421.5	4.3	4.67
	421.55	3.85	2.88				421.55	4.36	4.54
	421.6	2.78	2.57				421.6	4.47	4
	421.65	4.38	2.8				421.65	4.54	4.18
	421.7	2.98	2.73				421.7	4.63	4.58
	421.75	3.35	2.8				421.75	4.4	4.51
	421.8	3.13	2.9				421.8	4.03	4.42
	421.85	2.63	2.83				421.85	4.56	3.95
	421.9	2.84	2.96				421.9	4.37	4.36
	421.95	3.31	2.91				421.95	4.38	4.11
	422	2.98	2.7				422	4.25	4.22
	422.05	3.45	2.93				422.05	4.92	4.57
	422.1	2.95	2.89				422.1	4.16	4.56
	422.15	2.82	2.73				422.15	4.53	4.12
	422.2	2.9	2.74				422.2	4.26	4.18
	422.25	2.83	3.18				422.25	4.14	4.23
	422.3	3.28	2.84				422.3	4.33	4.14
	422.35	2.9	3				422.35	4.39	4.27
	422.4	2.91	3.06				422.4	4.44	3.94
	422.45	2.91	2.92				422.45	4.25	4.45
	422.5	3.08	2.76				422.5	4.61	4.01
	422.55	3.54	2.79				422.55	4.49	4.29
	422.6	2.9	2.78				422.6	4.26	4.35
	422.65	2.75	2.76				422.65	4.37	4.3
	422.7	2.76	2.78				422.7	4.14	4.28
	422.75	3.35	3.02				422.75	4.43	4.12
	422.8	2.81	2.75				422.8	4.18	4.5
	422.85	2.87	2.7				422.85	4.35	4.27
	422.9	3.2	2.81				422.9	4.36	4.43
	422.95	3.06	2.78				422.95	4.28	4.21
	423	3.14	2.8				423	4.27	4.62
	423.05	2.83	2.7				423.05	4.53	4.5
	423.1	3.31	2.83				423.1	4.1	4.08
	423.15	3.36	2.88				423.15	4.39	4.23
	423.2	3.01	2.87				423.2	3.91	4.27
	423.25	3.26	2.65				423.25	4.64	4.53
	423.3	3.19	2.89				423.3	4.67	4.23
	423.35	2.8	2.77				423.35	4.37	4.23
	423.4	2.64	2.7				423.4	4.26	4.06
	423.45	3.35	2.86				423.45	4.63	4.42
	423.5	2.74	2.76				423.5	4.39	4.65
	423.55	5.38	2.91				423.55	5.12	4.35
	423.6	2.84	2.72				423.6	4.17	4.25
	423.65	3.01	2.84				423.65	4.23	4.13
	423.7	3.18	2.84				423.7	4.06	4.26
	423.75	2.74	2.89				423.75	4.44	4.09
	423.8	2.87	2.86				423.8	4.29	3.79
	423.85	3.56	2.76				423.85	4.56	4.33
	423.9	2.85	2.74				423.9	4.13	3.91
	423.95	2.81	2.92				423.95	4.38	4.64
	424	2.88	2.83				424	4.52	4.58
	424.05	3.81	2.81				424.05	4.63	4.21
	424.1	3.01	2.83				424.1	4.28	4.08
	424.15	2.98	2.62				424.15	4.45	3.91
	424.2	2.86	2.69				424.2	4.57	3.97
	424.25	2.78	2.98				424.25	4.29	4.1
	424.3	3.14	2.87				424.3	4.34	4.11
	424.35	2.74	2.65				424.35	4.15	3.89
	424.4	3.34	3.16				424.4	4.41	4.5
	424.45	2.99	2.89				424.45	4.51	4.11
	424.5	2.89	2.72				424.5	4.41	4.28
	424.55	2.83	2.98				424.55	4.26	4.16
	424.6	3.23	2.75				424.6	4.57	4.2
	424.65	2.94	2.86				424.65	4.27	4.17
	424.7	2.73	2.62				424.7	4.41	4.36
	424.75	2.92	2.97				424.75	4.43	4.57
	424.8	3.22	2.85				424.8	4.42	4.42
	424.85	2.86	3.03				424.85	4.27	4.33
	424.9	2.73	3.18				424.9	4.21	4.52
	424.95	2.94	2.76				424.95	4.23	4.29
	425	3.1	2.94				425	4.1	4.41
	425.05	2.73	2.6				425.05	4.27	4.43
	425.1	3.1	2.88				425.1	4.01	3.97
	425.15	3.3	2.63				425.15	4.08	3.85
	425.2	3	3.06				425.2	4.56	4.05
	425.25	2.98	2.75				425.25	4.44	4.17
	425.3	2.81	2.96				425.3	4.12	4.35
	425.35	3.14	2.7				425.35	4.16	4.17
	425.4	2.9	2.91				425.4	4.51	4.29
	425.45	2.8	2.63				425.45	4.09	4.42
	425.5	3.07	2.73				425.5	4.29	4.12
	425.55	2.76	2.79				425.55	4.22	4.1
	425.6	2.9	3.06				425.6	4.5	4.28
	425.65	2.66	2.97				425.65	4.22	4.76
	425.7	2.91	2.72				425.7	4.37	4.4
	425.75	2.69	2.88				425.75	4.7	3.71
	425.8	2.96	2.67				425.8	4.42	4.11
	425.85	2.93	2.76				425.85	4.33	4.23
	425.9	2.94	2.76				425.9	4.56	4.29
	425.95	2.96	2.82				425.95	4.17	4.25
	426	3.49	2.98				426	4.12	4.05
	426.05	3.01	2.79				426.05	4.01	3.84
	426.1	3.26	2.76				426.1	4.58	4.34
	426.15	2.79	2.9				426.15	4.53	4.16
	426.2	2.99	2.71				426.2	4.17	4.29
	426.25	2.89	2.82				426.25	4.32	4.18
	426.3	2.89	2.58				426.3	4.16	4.22
	426.35	4.39	2.65				426.35	4.56	3.94
	426.4	3.03	2.78				426.4	4.36	4.09
	426.45	3.4	2.93				426.45	4.42	4.77
	426.5	2.86	2.93				426.5	4.87	4.47
	426.55	3.06	2.87				426.55	4.04	4.58
	426.6	3.96	2.84				426.6	4.51	3.84
	426.65	3.09	2.7				426.65	4.12	4.2
	426.7	2.95	2.77				426.7	4.21	3.95
	426.75	2.96	2.78				426.75	4.58	4.36
	426.8	3.02	2.88				426.8	4.58	4.23
	426.85	3.01	2.73				426.85	4.21	4.24
	426.9	2.65	2.98				426.9	4.49	4.47
	426.95	3.1	2.69				426.95	4.18	4.19
	427	3.29	2.97				427	4.36	4.54
	427.05	3.38	2.73				427.05	4.47	4.46
	427.1	2.71	2.73				427.1	4.08	3.98
	427.15	3.6	2.74				427.15	4.81	5.05
	427.2	2.82	2.7				427.2	4.17	4.5
	427.25	3.07	3.08				427.25	3.96	4.5
	427.3	3.58	2.82				427.3	4.27	4.3
	427.35	3.26	2.75				427.35	4.27	4.43
	427.4	3.03	2.78				427.4	4.46	3.99
	427.45	3.2	2.64				427.45	4.63	3.74
	427.5	3.08	2.75				427.5	4.42	4.73
	427.55	2.93	2.82				427.55	4.49	4.21
	427.6	2.88	2.84				427.6	4.55	4.05
	427.65	2.85	2.77				427.65	4.37	4.47
	427.7	2.99	2.64				427.7	4.15	3.94
	427.75	2.93	2.96				427.75	4.53	4.17
	427.8	2.95	2.97				427.8	4.08	4.48
	427.85	2.94	2.88				427.85	4.48	4.42
	427.9	2.77	2.77				427.9	4.11	4.46
	427.95	3.2	2.96				427.95	4.37	4.21
	428	2.96	2.93				428	4.84	3.93
	428.05	3.95	2.83				428.05	4.57	3.79
	428.1	2.93	2.71				428.1	4.11	4.05
	428.15	3.09	2.93				428.15	4.51	4.4
	428.2	3.59	2.73				428.2	4.26	4.44
	428.25	2.91	2.78				428.25	4.51	4.26
	428.3	3.14	2.57				428.3	4.58	3.98
	428.35	2.77	2.84				428.35	4.2	4.38
	428.4	3.03	2.85				428.4	4.16	4.03
	428.45	2.89	2.97				428.45	4.21	4.5
	428.5	2.78	2.85				428.5	4.11	4.25
	428.55	2.94	3.03				428.55	4.53	4.47
	428.6	2.94	2.74				428.6	4.01	4.26
	428.65	2.57	2.82				428.65	4.29	4.06
	428.7	3.34	2.78				428.7	4.38	3.99
	428.75	2.87	2.78				428.75	4.42	4.06
	428.8	2.79	3.15				428.8	4.1	4.35
	428.85	2.86	2.84				428.85	4.22	4.17
	428.9	3	2.75				428.9	4.41	4.45
	428.95	2.92	2.81				428.95	4.42	4.28
	429	3.15	2.81				429	4.46	4.52
	429.05	2.86	2.84				429.05	4.67	3.99
	429.1	2.96	2.88				429.1	4.39	3.87
	429.15	2.88	2.79				429.15	4.74	4.01
	429.2	2.72	2.9				429.2	4.51	4.29
	429.25	3.1	2.69				429.25	4.29	4.34
	429.3	2.82	2.78				429.3	4.48	3.99
	429.35	3.69	2.81				429.35	4.55	4.28
	429.4	3.1	2.83				429.4	4.54	3.96
	429.45	3	2.78				429.45	4.41	4.43
	429.5	3.08	2.74				429.5	4.57	4.46
	429.55	3.3	2.79				429.55	4.65	4.12
	429.6	2.86	2.85				429.6	4.37	4.5
	429.65	2.89	2.9				429.65	4.5	4.5
	429.7	2.87	2.78				429.7	3.98	4.09
	429.75	2.88	2.83				429.75	4.58	4.08
	429.8	2.78	2.83				429.8	4.39	4.39
	429.85	3.04	2.78				429.85	4.36	4.47
	429.9	2.78	3.02				429.9	4.49	4.52
	429.95	3.09	2.86				429.95	4.83	4.16
	430	2.78	2.99				430	4.42	4.36
	430.05	2.91	2.97				430.05	4.55	4.04
	430.1	2.76	2.87				430.1	4.33	4.38
	430.15	3.08	3.05				430.15	4.03	4.37
	430.2	2.83	3.01				430.2	4.51	3.77
	430.25	2.87	2.73				430.25	4.08	4.81
	430.3	3.12	3.2				430.3	4.05	4.4
	430.35	2.84	2.95				430.35	4.5	4.14
	430.4	2.85	3.02				430.4	4.38	4.51
	430.45	2.84	2.89				430.45	4.13	4.33
	430.5	2.89	2.95				430.5	4.08	4.13
	430.55	3.47	2.71				430.55	4.24	3.88
	430.6	2.87	2.76				430.6	4.49	4.72
	430.65	3.1	2.64				430.65	4.86	4.25
	430.7	3.38	2.88				430.7	4.36	4.44
	430.75	2.96	2.89				430.75	4.38	4.44
	430.8	2.99	2.68				430.8	4.24	4.38
	430.85	2.76	2.93				430.85	4.25	4.26
	430.9	3.07	2.86				430.9	4.32	4.23
	430.95	2.83	2.94				430.95	4.51	4.22
	431	3.74	2.79				431	4.72	4.83
	431.05	3.15	2.94				431.05	4.21	4.5
	431.1	3.24	2.9				431.1	4.63	4.45
	431.15	2.98	3.03				431.15	4.3	4.55
	431.2	3.07	2.86				431.2	4.25	4.06
	431.25	3.12	2.7				431.25	4.26	5.02
	431.3	3.83	2.77				431.3	4.71	4.42
	431.35	4.02	2.69				431.35	4.66	4.38
	431.4	3.12	2.84				431.4	4.07	4.22
	431.45	3.24	2.75				431.45	4.19	4.13
	431.5	3.23	2.74				431.5	4.17	4.18
	431.55	3.05	2.74				431.55	4.34	4.15
	431.6	3.28	2.87				431.6	4.42	4.08
	431.65	3.36	2.94				431.65	4.45	4.02
	431.7	2.9	2.87				431.7	4.28	4.09
	431.75	2.81	3.01				431.75	4.43	4.29
	431.8	3.06	2.65				431.8	4.42	5
	431.85	3.14	3.08				431.85	4.34	4.25
	431.9	2.9	3.1				431.9	4.66	4.4
	431.95	2.84	2.78				431.95	4.74	4.65
	432	3.02	2.87				432	4.49	4.74
	432.05	3.69	2.78				432.05	4.52	4.22
	432.1	2.94	2.57				432.1	4.62	4.06
	432.15	3.85	3.01				432.15	4.64	4.24
	432.2	3.18	3.14				432.2	4.32	4.13
	432.25	3.54	2.98				432.25	4.74	4.1
	432.3	3.75	2.72				432.3	4.71	4.47
	432.35	2.82	2.65				432.35	4.71	4.65
	432.4	3.36	2.74				432.4	4.53	4.16
	432.45	2.95	2.85				432.45	4.46	4.14
	432.5	3.32	2.75				432.5	4.41	4.34
	432.55	3.39	2.94				432.55	4.27	4.12
	432.6	2.81	2.78				432.6	4.23	3.68
	432.65	3.01	3.03				432.65	3.97	4.34
	432.7	2.73	2.97				432.7	4.51	4.8
	432.75	3.91	3.49				432.75	5	4.19
	432.8	3.23	2.86				432.8	4.25	4.19
	432.85	2.93	2.76				432.85	4.23	4.26
	432.9	2.98	2.66				432.9	4.17	4.13
	432.95	3.22	2.9				432.95	4.29	4.22
	433	2.83	2.88				433	4.37	4.45
	433.05	3.28	2.75				433.05	4.41	4.67
	433.1	3	2.6				433.1	4.65	4.23
	433.15	2.83	2.84				433.15	4.43	4.51
	433.2	2.92	2.83				433.2	4.02	4.43
	433.25	3.13	3.2				433.25	4.77	4.43
	433.3	3.23	2.76				433.3	4.36	3.96
	433.35	3.15	2.75				433.35	4.53	4.26
	433.4	3.1	2.67				433.4	4.14	4.08
	433.45	3	2.95				433.45	4.48	4.43
	433.5	3.69	2.79				433.5	4.27	4.11
	433.55	3.38	3.01				433.55	4.46	3.97
	433.6	2.95	2.7				433.6	4.26	4.61
	433.65	3.13	2.86				433.65	4.84	4.28
	433.7	2.97	3.11				433.7	4.16	4.16
	433.75	2.83	2.74				433.75	4.35	4.33
	433.8	3.15	2.72				433.8	4.48	4.01
	433.85	2.96	2.74				433.85	4.72	4.12
	433.9	2.7	2.84				433.9	4.83	4.15
	433.95	3.1	2.78				433.95	4.78	4.87
	434	2.75	2.76				434	4.51	4.4
	434.05	2.77	2.79				434.05	4.18	4.64
	434.1	3	2.8				434.1	4.27	4.36
	434.15	2.68	2.92				434.15	4.46	4.74
	434.2	2.77	3.2				434.2	4.65	4.22
	434.25	2.9	2.86				434.25	4.38	4.04
	434.3	2.79	2.84				434.3	4.49	4.18
	434.35	2.8	2.75				434.35	4.29	4.51
	434.4	2.84	2.76				434.4	4.05	4.68
	434.45	2.95	2.95				434.45	4.3	3.96
	434.5	2.74	2.89				434.5	4.44	3.96
	434.55	2.86	2.75				434.55	4.4	4.2
	434.6	2.89	2.94				434.6	4.71	4.68
	434.65	2.99	2.73				434.65	4.51	4.42
	434.7	2.88	2.81				434.7	4.55	4.27
	434.75	2.72	2.96				434.75	4.41	4.56
	434.8	3.09	2.79				434.8	4.18	4.2
	434.85	2.84	3.1				434.85	4.38	4.39
	434.9	3.51	2.92				434.9	4.38	4.27
	434.95	2.85	2.85				434.95	4.38	4.22
	435	3.05	2.87				435	4.39	4.64
	435.05	2.89	2.94				435.05	4.24	4.36
	435.1	2.89	2.85				435.1	4.48	4.4
	435.15	2.98	2.76				435.15	4.37	4.56
	435.2	2.77	2.72				435.2	4.05	4.63
	435.25	2.93	2.82				435.25	4.23	4.27
	435.3	2.77	2.92				435.3	4.25	4.26
	435.35	2.87	2.85				435.35	4.34	4.18
	435.4	3.47	2.97				435.4	4.59	4.07
	435.45	2.89	2.94				435.45	4.61	4.11
	435.5	2.95	3.03				435.5	4.37	4.19
	435.55	3.02	2.85				435.55	4.25	4.21
	435.6	2.98	2.69				435.6	4.19	4.59
	435.65	2.88	2.77				435.65	4.34	4.18
	435.7	3.49	2.79				435.7	4.59	4.61
	435.75	3.21	2.85				435.75	4.63	4.22
	435.8	2.74	2.89				435.8	4.35	4.19
	435.85	3.11	2.88				435.85	4.32	4.25
	435.9	3.16	2.79				435.9	4.38	4.42
	435.95	2.82	2.82				435.95	4.5	4.2
	436	2.81	2.91				436	4.65	4.36
	436.05	3.23	2.75				436.05	4.49	3.85
	436.1	3.21	2.62				436.1	4.68	4.55
	436.15	2.82	2.9				436.15	4.49	4.36
	436.2	2.96	2.82				436.2	4.54	4.55
	436.25	2.89	2.79				436.25	4.25	4.13
	436.3	3.13	2.89				436.3	4.13	4.35
	436.35	3.71	3.19				436.35	4.66	4.28
	436.4	2.7	3				436.4	4.27	4.19
	436.45	3.7	2.84				436.45	4.6	4.05
	436.5	2.89	3.03				436.5	4.88	4.42
	436.55	2.66	2.78				436.55	4.18	4.33
	436.6	3.01	2.77				436.6	4.47	4.55
	436.65	2.94	2.99				436.65	4.23	4.45
	436.7	2.83	3.05				436.7	4.18	4.63
	436.75	2.9	2.85				436.75	4.15	4.21
	436.8	2.91	2.84				436.8	4.61	4.19
	436.85	2.91	2.58				436.85	4.26	4.14
	436.9	2.86	2.69				436.9	4.37	4.1
	436.95	3.48	2.77				436.95	4.72	4.07
	437	2.84	2.77				437	4.25	4.42
	437.05	2.86	2.7				437.05	4.22	4.33
	437.1	3.01	2.75				437.1	4.82	4.27
	437.15	2.79	2.95				437.15	4.15	4.37
	437.2	2.97	3.11				437.2	4.42	4.51
	437.25	2.79	2.91				437.25	4.26	4.44
	437.3	2.63	2.85				437.3	4.12	4.31
	437.35	2.86	2.86				437.35	4.53	4.11
	437.4	2.92	2.91				437.4	4.58	4.33
	437.45	2.7	2.78				437.45	4.36	3.81
	437.5	2.94	2.98				437.5	4.33	4.51
	437.55	3.5	2.74				437.55	4.31	4.21
	437.6	3.17	2.91				437.6	4.62	4.6
	437.65	2.96	2.66				437.65	4.29	4.41
	437.7	3.08	2.7				437.7	4.2	4.21
	437.75	2.71	2.95				437.75	4.34	4.37
	437.8	2.92	2.81				437.8	4.39	4.08
	437.85	2.79	2.75				437.85	4.42	3.8
	437.9	2.96	2.86				437.9	4.44	4.22
	437.95	2.8	2.65				437.95	3.74	3.99
	438	3.31	2.66				438	3.97	4.27
	438.05	3.04	2.87				438.05	3.98	4.32
	438.1	3.55	2.78				438.1	4.44	4.36
	438.15	2.71	2.61				438.15	4.17	4.36
	438.2	3.22	2.67				438.2	4.43	4.71
	438.25	2.97	2.9				438.25	4	4.48
	438.3	2.75	2.73				438.3	4.48	4.61
	438.35	3.41	2.97				438.35	4.52	4.41
	438.4	2.82	2.72				438.4	4.33	4.38
	438.45	2.93	3.03				438.45	4.28	4.56
	438.5	2.94	2.95				438.5	4.45	4.24
	438.55	2.91	2.9				438.55	4.07	4.21
	438.6	3.01	2.79				438.6	4.37	4.12
	438.65	3.12	2.77				438.65	4.18	4
	438.7	2.77	2.9				438.7	4.21	4.38
	438.75	2.89	2.67				438.75	4.34	4.33
	438.8	3.09	2.67				438.8	4.36	4.76
	438.85	3.57	3.07				438.85	4.45	4.12
	438.9	3.02	3.24				438.9	4.23	4.41
	438.95	2.94	2.84				438.95	4.07	4.11
	439	2.9	2.84				439	4.36	4.22
	439.05	2.88	2.85				439.05	4.16	4.25
	439.1	3.1	2.79				439.1	4.58	4.32
	439.15	3.04	2.81				439.15	4.56	4.67
	439.2	3.1	2.65				439.2	4.44	4.23
	439.25	2.61	2.78				439.25	4.52	4
	439.3	2.9	2.91				439.3	4.44	4.31
	439.35	3.1	3.22				439.35	4.38	4.4
	439.4	3.02	2.94				439.4	4.11	4.13
	439.45	2.73	2.72				439.45	4.1	4.29
	439.5	3.02	2.64				439.5	4.42	4.36
	439.55	2.98	2.79				439.55	4.16	4.28
	439.6	3	2.81				439.6	4.25	4.11
	439.65	3.46	2.91				439.65	4.65	4.18
	439.7	2.84	2.89				439.7	4.31	4.06
	439.75	2.72	2.69				439.75	4.57	4.56
	439.8	3.18	2.92				439.8	4.64	4.23
	439.85	2.95	2.8				439.85	4.55	4.54
	439.9	3.07	2.76				439.9	3.96	4.61
	439.95	2.86	2.72				439.95	4.68	4.61
	440	2.88	2.61				440	3.86	4.48
	440.05	2.9	2.98				440.05	4.4	4.59
	440.1	3.2	2.9				440.1	4.41	4.49
	440.15	2.87	2.97				440.15	4.08	4.5
	440.2	3.15	2.92				440.2	4.4	4.45
	440.25	3.12	2.85				440.25	4.22	4.34
	440.3	2.99	2.65				440.3	4.43	4.67
	440.35	3.36	2.98				440.35	4.15	4.56
	440.4	2.87	2.78				440.4	4.61	4.14
	440.45	3.12	2.71				440.45	4.41	4.18
	440.5	3.29	2.77				440.5	4.37	4.17
	440.55	3.01	2.9				440.55	4.44	4.43
	440.6	2.6	3.05				440.6	4.51	3.95
	440.65	2.98	2.82				440.65	4.07	4.5
	440.7	2.82	2.94				440.7	4.71	4.67
	440.75	2.87	2.74				440.75	4.31	4.82
	440.8	3.07	2.68				440.8	4.27	3.94
	440.85	2.71	3.46				440.85	4.21	4.49
	440.9	2.77	2.77				440.9	4.24	4.49
	440.95	2.81	2.85				440.95	4.35	4.23
	441	2.82	2.91				441	4.42	4.18
	441.05	3.11	2.88				441.05	4.12	3.89
	441.1	3.34	2.88				441.1	4.22	3.8
	441.15	3.24	2.7				441.15	4.34	4.64
	441.2	2.8	2.93				441.2	4.2	4.35
	441.25	2.79	2.84				441.25	4.28	4.78
	441.3	2.92	2.76				441.3	4.05	4.69
	441.35	2.87	2.89				441.35	4.25	4.71
	441.4	2.77	2.82				441.4	4.35	4.77
	441.45	2.85	2.83				441.45	3.97	4.34
	441.5	3.51	2.75				441.5	4.7	4.07
	441.55	2.8	2.87				441.55	4.01	4.31
	441.6	3.03	2.96				441.6	4.45	4.16
	441.65	2.9	2.76				441.65	4.21	4.37
	441.7	2.89	2.9				441.7	4.28	4.63
	441.75	2.78	2.61				441.75	4.32	4.47
	441.8	3.2	3.18				441.8	4.49	5.49
	441.85	3.01	2.71				441.85	4.42	4.28
	441.9	2.99	2.75				441.9	4.22	4.68
	441.95	2.77	2.71				441.95	4.09	4.45
	442	3.06	2.69				442	4.18	4.13
	442.05	2.73	3.08				442.05	4.18	4.17
	442.1	3.12	3.03				442.1	4.23	5.37
	442.15	2.98	2.83				442.15	4	5.22
	442.2	3.08	3.05				442.2	4.3	4.26
	442.25	3.08	2.85				442.25	4.35	5.44
	442.3	2.72	2.81				442.3	4.4	5.04
	442.35	2.97	2.75				442.35	4.2	5.98
	442.4	2.96	2.98				442.4	4.51	4.89
	442.45	3.09	2.74				442.45	4.1	5.02
	442.5	2.97	3.07				442.5	4.15	4.96
	442.55	2.84	2.8				442.55	3.99	5.38
	442.6	2.86	2.72				442.6	4.21	4.84
	442.65	3.21	2.7				442.65	4.29	5.06
	442.7	3.28	3.14				442.7	4.5	5.06
	442.75	3.51	2.77				442.75	4.54	4.84
	442.8	3.11	2.9				442.8	4.36	4.18
	442.85	2.88	2.86				442.85	4.23	4.49
	442.9	2.73	2.79				442.9	4.04	4.28
	442.95	3.19	2.66				442.95	4.13	4.27
	443	2.73	2.79				443	4.42	4.46
	443.05	2.93	2.68				443.05	4.7	3.88
	443.1	2.67	2.93				443.1	4.58	4.51
	443.15	2.71	2.88				443.15	4.32	4.15
	443.2	3.14	3.04				443.2	4.22	4.04
	443.25	2.82	2.91				443.25	4.52	4.19
	443.3	2.78	2.79				443.3	4.31	4.12
	443.35	3.23	2.67				443.35	4.37	4.28
	443.4	2.83	2.76				443.4	4.73	4.66
	443.45	2.9	2.74				443.45	4.18	4.3
	443.5	2.9	2.7				443.5	4.2	3.86
	443.55	2.81	2.9				443.55	4.67	4.21
	443.6	2.9	3.03				443.6	4.35	4.43
	443.65	3.04	3				443.65	4.23	4.22
	443.7	3.16	2.81				443.7	4.39	4.81
	443.75	2.87	2.66				443.75	4.6	4.31
	443.8	2.78	2.77				443.8	4.19	5.17
	443.85	2.85	2.85				443.85	4.28	4.71
	443.9	2.79	2.85				443.9	4.44	4.34
	443.95	3.5	2.68				443.95	4.31	5.29
	444	3.06	2.83				444	4.62	4.43
	444.05	2.76	2.52				444.05	4.12	4.17
	444.1	2.92	2.85				444.1	4.29	4.32
	444.15	3.54	2.82				444.15	4.41	4.27
	444.2	4.3	2.85				444.2	4.67	4.45
	444.25	2.81	2.97				444.25	4.4	4.14
	444.3	3.39	2.92				444.3	4.34	4.56
	444.35	2.98	2.72				444.35	4.73	3.96
	444.4	3.16	2.76				444.4	4.24	4.59
	444.45	3.08	2.72				444.45	4.3	4.33
	444.5	3.16	2.99				444.5	4.32	4.27
	444.55	2.94	2.88				444.55	4.27	4.67
	444.6	2.83	2.74				444.6	3.99	4.4
	444.65	3.13	2.66				444.65	4.31	4.11
	444.7	2.82	2.57				444.7	4.05	4.09
	444.75	3.02	2.66				444.75	4.38	4.25
	444.8	2.85	2.72				444.8	4.15	4.15
	444.85	2.73	3.18				444.85	3.96	4.3
	444.9	2.9	2.66				444.9	4.09	4.51
	444.95	2.93	2.71				444.95	4.48	3.86
	445	2.97	3.14				445	4.32	4.85
	445.05	3.13	2.88				445.05	4.53	4.05
	445.1	2.72	2.71				445.1	4.13	4.58
	445.15	2.77	2.71				445.15	4.5	4.63
	445.2	2.85	2.71				445.2	4.26	4.22
	445.25	3.04	2.84				445.25	4.27	4.26
	445.3	2.91	2.64				445.3	4.59	4.23
	445.35	2.98	2.75				445.35	4.46	3.89
	445.4	3.27	2.72				445.4	4.45	4.24
	445.45	2.92	2.71				445.45	4.59	4.25
	445.5	3.29	2.73				445.5	4.4	3.95
	445.55	3.35	2.68				445.55	4.33	4.42
	445.6	2.9	2.85				445.6	4.25	4.79
	445.65	2.94	2.79				445.65	4.42	4.24
	445.7	2.73	2.99				445.7	4.3	4.37
	445.75	2.9	3.11				445.75	4.4	4.62
	445.8	2.73	2.76				445.8	4.48	4.66
	445.85	2.7	2.71				445.85	4.46	4.94
	445.9	2.95	2.62				445.9	4.27	4.04
	445.95	2.74	2.75				445.95	4.17	4.6
	446	2.79	2.84				446	4.52	4.53
	446.05	2.8	2.71				446.05	4.25	4.46
	446.1	2.77	2.67				446.1	4.62	4.39
	446.15	2.63	3.05				446.15	4.41	4.52
	446.2	3.13	2.71				446.2	4.64	4.25
	446.25	3.01	2.76				446.25	4.34	4.31
	446.3	3.37	3.03				446.3	4.43	4.06
	446.35	2.86	2.77				446.35	4.28	4.08
	446.4	3.36	2.76				446.4	4.59	4.33
	446.45	2.89	2.92				446.45	4.18	4.15
	446.5	2.97	2.88				446.5	4.4	4.01
	446.55	2.88	2.83				446.55	4.63	4.2
	446.6	3.32	3.15				446.6	4.73	4.38
	446.65	3.72	2.78				446.65	4.32	4.41
	446.7	2.73	2.87				446.7	4.35	4.3
	446.75	2.91	2.71				446.75	4.56	4.44
	446.8	2.86	2.74				446.8	4.39	4.35
	446.85	2.66	2.87				446.85	3.86	4.06
	446.9	3.18	2.72				446.9	4.26	3.8
	446.95	3.31	2.7				446.95	4.45	3.93
	447	3.36	2.77				447	4.02	3.85
	447.05	2.95	2.62				447.05	4.45	4.42
	447.1	2.85	2.77				447.1	4.52	4.2
	447.15	3.12	2.72				447.15	4.34	3.89
	447.2	2.77	2.8				447.2	4.55	4.34
	447.25	3.95	2.86				447.25	4.41	4.26
	447.3	2.87	2.63				447.3	4.24	4.02
	447.35	3.06	2.71				447.35	4.45	4.28
	447.4	2.96	2.7				447.4	4.21	4.12
	447.45	3.28	2.7				447.45	4.1	4.1
	447.5	2.88	3.01				447.5	4.33	4.25
	447.55	3.3	2.63				447.55	4.26	4.25
	447.6	2.8	2.86				447.6	4.75	4.43
	447.65	2.88	2.72				447.65	4.23	4.34
	447.7	2.7	2.82				447.7	4.09	4.35
	447.75	2.88	2.72				447.75	3.95	4.74
	447.8	3.33	2.85				447.8	4.01	4.24
	447.85	2.7	2.89				447.85	4.32	4.7
	447.9	3	2.61				447.9	4.46	4.59
	447.95	3.24	2.75				447.95	4.55	4.55
	448	2.86	2.65				448	4.45	4.5
	448.05	3.41	2.68				448.05	4.41	4.18
	448.1	2.81	2.8				448.1	4.18	4.56
	448.15	3.51	2.71				448.15	4.54	4.3
	448.2	3.18	2.65				448.2	4.19	4.52
	448.25	2.78	2.89				448.25	4.29	4.13
	448.3	3.23	2.61				448.3	4.62	4
	448.35	2.86	2.74				448.35	4.39	4
	448.4	2.85	2.68				448.4	4.1	5.14
	448.45	3.25	2.57				448.45	4.12	4.36
	448.5	2.92	2.93				448.5	4.22	4.26
	448.55	3.45	2.87				448.55	4.46	4.13
	448.6	2.77	2.98				448.6	4.31	4.51
	448.65	2.75	2.82				448.65	4.32	4.08
	448.7	3.11	2.82				448.7	4.57	4.73
	448.75	2.81	2.93				448.75	4.27	4.41
	448.8	2.92	2.76				448.8	4.4	3.74
	448.85	3.49	2.78				448.85	4.44	4.25
	448.9	3.29	2.89				448.9	4.02	4.4
	448.95	2.76	2.74				448.95	4.31	4.13
	449	3.17	2.69				449	4.39	4.46
	449.05	3.25	2.68				449.05	4.52	4.4
	449.1	2.9	2.62				449.1	4.51	4.36
	449.15	3.22	2.63				449.15	4.54	4.41
	449.2	2.92	2.82				449.2	4.42	4.04
	449.25	3.09	2.85				449.25	4.14	4.74
	449.3	2.87	2.69				449.3	4.37	5.13
	449.35	3.21	2.64				449.35	4.53	4.33
	449.4	2.83	2.61				449.4	4.37	4.31
	449.45	3	2.68				449.45	4.09	4.14
	449.5	3.38	2.81				449.5	4.47	4.91
	449.55	2.69	2.99				449.55	4.1	4.35
	449.6	2.84	2.75				449.6	4.21	4.07
	449.65	2.91	2.6				449.65	4.46	4.5
	449.7	3.16	2.6				449.7	4.28	4.36
	449.75	2.88	2.76				449.75	4.43	4.45
	449.8	2.91	2.77				449.8	4.17	4.39
[truncated: 11,004 more rows]

## Sheet: Figure 8
Figure 8B						Figure 8C
	Strains	Tyrosol production (mg/L)						Strains	Salidroside production (mg/L)
	TY4	1042.52	1035.98	1042.24				SAL1	1655.44	1670.91	1678.95
	overexpression of ARO3	1038.65	1041.62	1063.64				SAL2	2311.33	2480.68	2397.11
	overexpression of ARO3K222L	1033.41	1099.9	1135.65
	overexpression of ARO3D154N	1353.8	1334.34	1341.06

## Sheet: Figure S3
Figure S3
		The RMSD of the WT Aro3					The RMSD of Aro3D154N
	Time (ns)	RMSD of Chain A (Å)	RMSD of Chain B (Å)			Time (ns)	RMSD of Chain A (Å)	RMSD of Chain B (Å)
	0	0.004474	0.004557			0	0.004978	0.004921
	0.05	0.67872	0.769029			0.05	0.705633	0.61084
	0.1	0.717966	0.816827			0.1	0.829197	0.698077
	0.15	0.788745	0.931393			0.15	0.84141	0.695107
	0.2	0.80624	0.928828			0.2	0.842281	0.670794
	0.25	0.87711	0.844397			0.25	0.83531	0.701201
	0.3	0.7839	0.943873			0.3	0.764529	0.73422
	0.35	0.83425	0.955083			0.35	0.823659	0.787647
	0.4	0.789585	1.09189			0.4	0.862374	0.660676
	0.45	0.766777	0.996768			0.45	0.782114	0.804134
	0.5	0.829189	1.03235			0.5	0.747789	0.856771
	0.55	0.833136	0.925108			0.55	0.74905	0.863382
	0.6	0.731027	0.966134			0.6	0.784234	0.899741
	0.65	0.808644	0.886468			0.65	0.774572	0.887155
	0.7	0.816761	1.01994			0.7	0.762644	0.845563
	0.75	0.909067	0.892933			0.75	0.815746	0.894414
	0.8	0.86386	0.934967			0.8	0.758425	0.850189
	0.85	0.834286	0.936041			0.85	0.842563	0.873769
	0.9	0.753625	0.935869			0.9	0.823942	0.997937
	0.95	0.871704	0.933613			0.95	0.882419	0.939968
	1	0.896288	0.916144			1	0.829609	0.90436
	1.05	0.841777	0.869901			1.05	0.877845	0.900166
	1.1	0.897765	1.0042			1.1	0.805003	0.872544
	1.15	0.862495	0.86787			1.15	0.905902	0.868781
	1.2	0.902761	0.838676			1.2	0.874057	0.912068
	1.25	0.969106	0.939077			1.25	0.864775	0.84173
	1.3	0.857578	0.902411			1.3	0.904545	0.944965
	1.35	0.858106	0.82494			1.35	0.853635	0.992432
	1.4	0.747947	0.837926			1.4	0.865579	0.887054
	1.45	0.909108	0.91983			1.45	0.934089	0.927995
	1.5	0.933321	0.824124			1.5	0.938362	0.95328
	1.55	0.832674	0.867137			1.55	0.962378	0.889766
	1.6	0.888302	0.774567			1.6	0.86782	1.02521
	1.65	0.864322	0.921501			1.65	1.0754	0.905592
	1.7	0.778286	0.915721			1.7	1.02031	0.917636
	1.75	0.899812	0.856278			1.75	0.870341	0.915831
	1.8	0.863812	0.847304			1.8	1.00308	0.929218
	1.85	0.857269	0.889694			1.85	1.01995	0.86649
	1.9	0.860517	0.865448			1.9	0.903272	0.951266
	1.95	0.918482	0.830005			1.95	0.894354	0.917362
	2	0.92489	0.94707			2	0.951538	0.825059
	2.05	0.886199	0.862125			2.05	0.92371	0.84143
	2.1	0.957344	0.809464			2.1	0.994852	0.887456
	2.15	0.858837	0.913663			2.15	0.990818	0.87492
	2.2	0.875849	0.822837			2.2	0.899343	0.868229
	2.25	0.789657	0.884318			2.25	0.997112	1.00986
	2.3	0.863261	0.805112			2.3	0.92234	1.00577
	2.35	0.854884	0.878519			2.35	1.02339	0.935026
	2.4	0.837542	0.862584			2.4	0.886241	0.977958
	2.45	0.860097	0.8402			2.45	0.954488	0.992051
	2.5	0.990641	0.835767			2.5	0.877613	0.899218
	2.55	0.874679	0.848621			2.55	0.931777	0.908078
	2.6	0.938143	0.846425			2.6	0.897932	0.914626
	2.65	0.89275	0.903876			2.65	0.888292	0.913422
	2.7	0.921682	0.823106			2.7	0.919635	1.00172
	2.75	0.887478	0.941891			2.75	0.897054	1.00534
	2.8	0.919785	0.909805			2.8	0.982922	0.935565
	2.85	0.868253	0.912987			2.85	0.867355	0.890355
	2.9	0.946456	0.918668			2.9	0.866194	0.945556
	2.95	0.993658	0.945216			2.95	0.8264	0.863286
	3	0.824845	0.938746			3	1.00319	0.920051
	3.05	0.82901	0.915707			3.05	0.88129	1.02511
	3.1	0.896114	0.878311			3.1	0.941576	0.912629
	3.15	0.891021	0.934278			3.15	0.983123	0.972613
	3.2	0.91305	0.888204			3.2	0.943569	0.938764
	3.25	0.853113	0.903683			3.25	0.950211	0.980219
	3.3	0.860763	0.944965			3.3	0.904134	0.867278
	3.35	0.967026	1.03868			3.35	0.818948	0.930505
	3.4	0.95227	0.990346			3.4	0.87231	0.979695
	3.45	0.887451	1.02289			3.45	0.842842	0.953873
	3.5	0.928964	1.0586			3.5	0.889095	0.945251
	3.55	0.90042	1.07955			3.55	0.908338	1.0143
	3.6	0.884433	1.01075			3.6	0.941181	0.899572
	3.65	0.944836	1.09232			3.65	0.928919	0.969205
	3.7	0.799602	1.2316			3.7	0.991337	0.953652
	3.75	0.955204	1.16974			3.75	0.992655	0.906836
	3.8	0.921019	1.05583			3.8	0.996035	0.903676
	3.85	0.887817	1.01832			3.85	0.927502	0.961336
	3.9	0.844943	0.938488			3.9	0.966662	0.996387
	3.95	0.838629	1.05166			3.95	0.975211	0.946959
	4	0.9928	1.01496			4	0.977855	0.905442
	4.05	0.919195	1.09976			4.05	0.951318	0.984748
	4.1	0.990026	1.0973			4.1	1.04897	0.969404
	4.15	0.890487	0.890866			4.15	1.03238	0.941321
	4.2	0.984818	1.00071			4.2	1.04374	0.954768
	4.25	1.00002	1.00909			4.25	1.03777	0.909948
	4.3	0.919222	1.00565			4.3	1.02757	0.963684
	4.35	0.899531	1.01819			4.35	1.01989	0.91061
	4.4	0.861015	1.04218			4.4	0.992155	0.932684
	4.45	0.97536	0.988123			4.45	1.08598	1.02703
	4.5	0.895695	1.00952			4.5	1.05328	0.924429
	4.55	0.880542	0.937484			4.55	1.01633	0.94381
	4.6	0.895152	0.968696			4.6	0.984376	0.974319
	4.65	0.925646	1.00299			4.65	1.01544	1.06857
	4.7	0.791119	0.969217			4.7	0.950471	0.90687
	4.75	0.962558	1.06559			4.75	1.08139	0.969994
	4.8	0.935053	0.951054			4.8	0.946897	0.811057
	4.85	0.992918	1.10117			4.85	1.02421	0.899057
	4.9	0.931382	0.936593			4.9	0.996622	0.913156
	4.95	0.911469	1.05483			4.95	1.01183	0.92614
	5	0.8047	0.968632			5	0.932431	0.92294
	5.05	0.859239	0.96345			5.05	0.975	0.950156
	5.1	0.932436	1.01228			5.1	0.855534	0.897859
	5.15	0.901614	1.06404			5.15	1.04985	0.848334
	5.2	0.893328	1.09677			5.2	0.934715	0.921781
	5.25	0.8316	1.14835			5.25	0.923158	0.881953
	5.3	0.870226	1.01668			5.3	1.02381	0.95312
	5.35	1.08196	1.07602			5.35	0.963884	0.890731
	5.4	0.996103	1.07213			5.4	1.03713	0.95207
	5.45	1.00214	1.10954			5.45	0.993978	0.922308
	5.5	0.963506	0.982822			5.5	0.90901	0.948915
	5.55	1.00861	0.929803			5.55	1.06188	0.991629
	5.6	0.977058	0.987078			5.6	1.08078	0.911819
	5.65	0.971151	0.907295			5.65	1.09112	0.865941
	5.7	0.995417	0.896472			5.7	1.05354	1.01544
	5.75	1.12236	0.904569			5.75	1.01341	1.10051
	5.8	0.948968	1.00204			5.8	1.03455	1.15356
	5.85	0.934762	1.02797			5.85	1.01493	1.02453
	5.9	1.00307	1.03571			5.9	1.01041	1.05928
	5.95	0.936086	1.04087			5.95	1.00675	1.00778
	6	0.939741	0.963203			6	1.11897	1.08456
	6.05	0.881197	1.10007			6.05	1.07151	1.02563
	6.1	1.01414	1.04868			6.1	0.998753	0.970001
	6.15	1.01171	1.03898			6.15	1.05481	1.06223
	6.2	0.982084	1.16254			6.2	1.04982	1.04188
	6.25	0.918606	1.05918			6.25	1.04949	0.956988
	6.3	1.02689	1.08603			6.3	1.05414	0.985975
	6.35	0.952475	1.04507			6.35	1.09954	0.944276
	6.4	1.01595	1.05729			6.4	1.05853	0.905405
	6.45	0.981444	1.06039			6.45	0.926011	0.926465
	6.5	0.960453	1.03198			6.5	0.952787	0.940723
	6.55	0.99332	1.05286			6.55	1.03218	1.0261
	6.6	0.984896	0.984794			6.6	1.0021	1.06782
	6.65	0.926735	0.960038			6.65	0.960695	0.944142
	6.7	0.98951	1.16654			6.7	0.989307	1.02087
	6.75	0.92818	1.13264			6.75	1.03748	1.06195
	6.8	0.988515	0.991239			6.8	1.07019	0.938133
	6.85	0.935887	1.11075			6.85	0.987763	0.97676
	6.9	1.01611	1.05939			6.9	0.974417	0.910802
	6.95	0.955875	1.08541			6.95	1.03917	0.957449
	7	0.938644	1.07676			7	0.998688	1.03835
	7.05	0.986951	1.07278			7.05	1.01271	0.946551
	7.1	1.0179	1.08204			7.1	1.04353	0.843202
	7.15	0.977918	0.997817			7.15	1.06565	1.01493
	7.2	0.981335	0.974136			7.2	1.00919	0.936246
	7.25	1.02833	1.00988			7.25	1.0703	0.973814
	7.3	0.92939	0.899124			7.3	1.10817	0.916292
	7.35	0.952785	0.904739			7.35	1.02792	0.845286
	7.4	1.00716	0.956151			7.4	1.04023	0.903922
	7.45	1.00756	0.994508			7.45	1.04621	0.9863
	7.5	0.984188	0.972172			7.5	0.988038	0.918223
	7.55	0.963883	0.981748			7.55	1.0394	0.859949
	7.6	0.944578	1.00456			7.6	0.979406	0.886465
	7.65	0.979091	1.02371			7.65	1.05589	0.938701
	7.7	0.976423	0.996964			7.7	1.05235	0.861797
	7.75	0.981602	1.02833			7.75	1.01576	0.943122
	7.8	0.925499	1.06487			7.8	0.930741	0.90954
	7.85	0.945867	1.0649			7.85	0.930668	0.933784
	7.9	0.98463	0.928609			7.9	1.06315	0.951505
	7.95	0.911303	0.987933			7.95	1.03106	0.908809
	8	0.908611	1.06366			8	0.969156	0.948591
	8.05	0.981035	1.04235			8.05	0.9527	0.927007
	8.1	0.925141	1.09059			8.1	1.01878	0.99259
	8.15	0.952978	1.04041			8.15	0.99468	1.03945
	8.2	0.938674	0.992361			8.2	1.01165	0.966674
	8.25	1.0037	1.05757			8.25	1.08724	0.884155
	8.3	1.00713	1.07768			8.3	1.05009	0.910779
	8.35	0.992714	1.12445			8.35	1.01643	0.885352
	8.4	0.910001	0.9958			8.4	0.976549	0.855167
	8.45	0.920075	1.08297			8.45	1.01838	0.893583
	8.5	0.939537	1.05319			8.5	1.0213	0.820264
	8.55	1.00705	1.12228			8.55	1.0626	0.856525
	8.6	0.870772	1.12231			8.6	1.02631	0.859256
	8.65	0.935643	0.980782			8.65	1.09095	0.841566
	8.7	0.907083	1.04343			8.7	1.19751	0.882933
	8.75	1.00412	0.984702			8.75	1.07208	0.83873
	8.8	0.969051	0.992549			8.8	1.08807	0.878209
	8.85	0.975696	0.975251			8.85	1.19843	0.858367
	8.9	0.995282	1.03042			8.9	1.02584	0.924432
	8.95	1.03962	1.02839			8.95	1.07927	0.903059
	9	1.02737	0.965777			9	1.10762	0.983663
	9.05	1.05226	0.996621			9.05	1.09829	1.04132
	9.1	0.943005	1.1217			9.1	1.04432	0.950245
	9.15	0.976527	0.979688			9.15	1.07001	0.995648
	9.2	1.00213	0.976016			9.2	1.08141	0.962841
	9.25	1.03489	1.01991			9.25	1.00002	1.0506
	9.3	1.02264	0.99517			9.3	0.998178	0.943917
	9.35	1.00592	1.01523			9.35	1.05716	0.943011
	9.4	0.982833	1.03064			9.4	1.11528	1.01213
	9.45	1.06231	1.1361			9.45	1.07541	0.969455
	9.5	1.00953	1.07938			9.5	0.964548	0.955787
	9.55	0.968745	1.08016			9.55	1.09997	0.976425
	9.6	0.983974	1.04199			9.6	1.03553	0.928297
	9.65	0.974995	0.959878			9.65	1.09149	0.894625
	9.7	0.9502	1.01712			9.7	1.1139	0.963325
	9.75	1.00051	0.989038			9.75	1.12412	0.932135
	9.8	0.977877	1.07916			9.8	1.05064	0.895389
	9.85	1.03712	1.05022			9.85	1.14363	0.971729
	9.9	0.954921	1.02282			9.9	1.01827	0.930785
	9.95	0.938267	1.03239			9.95	0.940131	0.887845
	10	1.00014	1.04448			10	0.928523	0.957715
	10.05	1.0236	1.06616			10.05	1.03904	0.937328
	10.1	1.01529	1.0367			10.1	1.02439	0.881244
	10.15	0.911908	1.0755			10.15	1.01853	0.933768
	10.2	0.935901	1.06431			10.2	1.0588	0.938967
	10.25	0.954806	0.975939			10.25	0.94395	0.920369
	10.3	0.932441	1.05249			10.3	1.05503	0.888393
	10.35	0.941475	1.07088			10.35	1.07294	0.831998
	10.4	0.989439	1.05054			10.4	1.00101	0.891435
	10.45	0.920439	1.04805			10.45	1.07583	0.982923
	10.5	0.969913	1.11913			10.5	1.0661	0.966842
	10.55	0.95034	0.972268			10.55	0.995625	0.965774
	10.6	0.954115	1.13121			10.6	0.978717	0.990762
	10.65	0.952996	0.973705			10.65	1.09951	0.951477
	10.7	0.899544	1.11664			10.7	1.06019	0.983255
	10.75	0.96289	1.08234			10.75	1.06244	0.929489
	10.8	0.899175	1.08815			10.8	1.07136	0.987861
	10.85	0.8979	1.0295			10.85	1.05906	1.00753
	10.9	0.930729	1.07538			10.9	1.00932	0.931067
	10.95	0.995545	1.05878			10.95	1.0054	0.951019
	11	0.916562	1.04925			11	0.978841	0.909682
	11.05	0.948832	1.11565			11.05	0.999162	0.883026
	11.1	0.993125	1.06017			11.1	0.951807	0.863849
	11.15	0.892008	1.15972			11.15	1.04889	0.966937
	11.2	0.856413	1.10336			11.2	1.00807	1.02523
	11.25	0.966386	0.986123			11.25	0.995823	0.964541
	11.3	0.860643	0.94382			11.3	1.04016	0.915831
	11.35	0.871055	1.07552			11.35	1.06224	0.830711
	11.4	0.928616	1.02889			11.4	1.10194	0.972663
	11.45	0.934414	1.05862			11.45	1.05286	0.992127
	11.5	1.16789	1.01379			11.5	0.996201	0.894325
	11.55	0.897871	0.917142			11.55	0.993019	0.87798
	11.6	0.933819	0.977992			11.6	0.977615	0.920534
	11.65	0.983118	1.02172			11.65	1.05712	0.948685
	11.7	0.897395	1.03376			11.7	1.12156	0.894922
	11.75	0.898754	1.08377			11.75	0.993905	0.912714
	11.8	0.922884	1.06715			11.8	0.950544	0.909192
	11.85	0.946644	1.08135			11.85	0.945112	0.93207
	11.9	0.902641	1.30735			11.9	0.98381	0.884673
	11.95	0.94844	1.18256			11.95	1.08712	0.929257
	12	1.01765	1.1375			12	0.977333	0.82768
	12.05	1.08977	1.17384			12.05	1.04309	0.903408
	12.1	0.985941	1.10543			12.1	0.964366	0.921374
	12.15	0.947736	1.06395			12.15	1.03569	0.932367
	12.2	0.915309	1.09715			12.2	1.05775	1.0117
	12.25	0.992442	1.09698			12.25	1.05381	0.937317
	12.3	0.973375	0.969006			12.3	0.958981	0.91538
	12.35	1.08895	1.07275			12.35	0.988146	0.984279
	12.4	0.995256	1.03035			12.4	1.03035	0.935817
	12.45	1.03454	0.914862			12.45	1.01032	1.01686
	12.5	0.919599	0.921665			12.5	0.979379	0.883762
	12.55	0.915538	0.872104			12.55	0.996319	0.944115
	12.6	0.978319	0.917413			12.6	1.01674	0.963735
	12.65	0.905102	0.890026			12.65	1.02712	0.944828
	12.7	0.886487	0.914188			12.7	0.967794	0.919893
	12.75	0.940821	0.935068			12.75	0.974652	0.987003
	12.8	0.824102	0.925244			12.8	0.967499	1.00582
	12.85	0.876824	0.963762			12.85	0.915876	1.00194
	12.9	0.880921	1.07501			12.9	0.917102	0.888727
	12.95	0.853952	1.03454			12.95	0.983528	0.910543
	13	0.837002	0.99986			13	1.03534	0.932605
	13.05	0.992837	1.11146			13.05	0.994663	0.919044
	13.1	0.934183	1.03721			13.1	0.961726	0.958062
	13.15	0.951391	1.04581			13.15	1.05379	0.893292
	13.2	0.913435	1.0618			13.2	1.07628	0.960221
	13.25	0.905673	0.901776			13.25	0.997056	0.936945
	13.3	0.928356	1.06448			13.3	0.921318	0.974388
	13.35	0.883277	0.905754			13.35	1.09946	0.920048
	13.4	0.930704	1.01566			13.4	0.968632	1.02883
	13.45	0.942117	1.02504			13.45	0.921119	0.956654
	13.5	0.933215	0.852048			13.5	0.907925	0.893623
	13.55	1.04294	0.882735			13.55	0.916121	0.945437
	13.6	0.979663	0.944399			13.6	0.968816	1.07358
	13.65	0.966155	0.939134			13.65	0.950864	0.980928
	13.7	0.961921	0.913396			13.7	0.959027	0.982572
	13.75	1.03079	1.04569			13.75	0.895176	0.977544
	13.8	1.05471	1.00771			13.8	0.973647	1.00186
	13.85	0.988776	1.04465			13.85	0.937108	0.92823
	13.9	1.01273	1.04453			13.9	0.923287	0.931357
	13.95	0.972444	1.01257			13.95	0.989549	0.997798
	14	0.92956	1.0758			14	0.996711	0.94921
	14.05	0.948506	1.09045			14.05	0.98935	1.01411
	14.1	0.960866	1.09052			14.1	0.969316	0.95229
	14.15	0.954091	1.09854			14.15	1.00367	1.03704
	14.2	1.11118	1.1044			14.2	0.926678	0.986313
	14.25	1.01936	1.0223			14.25	0.970187	0.965841
	14.3	0.91686	1.15337			14.3	0.941324	0.958543
	14.35	0.889886	1.10809			14.35	0.899734	0.987034
	14.4	0.94871	1.11953			14.4	0.946371	1.00994
	14.45	0.943244	1.03848			14.45	0.933718	0.986169
	14.5	1.01511	0.977414			14.5	0.964355	0.979061
	14.55	1.04515	1.09232			14.55	1.06127	0.922557
	14.6	0.997974	0.985461			14.6	1.04515	0.908607
	14.65	0.978241	1.12948			14.65	1.01801	0.936216
	14.7	1.06561	1.03718			14.7	0.938958	1.11667
	14.75	1.06831	1.12288			14.75	1.04957	0.909554
	14.8	0.916642	1.01145			14.8	0.958929	0.896977
	14.85	1.01436	1.03039			14.85	1.00684	1.01453
	14.9	0.976256	1.01066			14.9	0.961292	0.976631
	14.95	0.958937	1.07622			14.95	1.03681	1.02501
	15	1.04977	1.15427			15	1.02071	0.933953
	15.05	1.02741	1.08548			15.05	0.975527	0.942086
	15.1	0.994358	1.04555			15.1	0.974223	0.877262
	15.15	1.02772	1.19287			15.15	1.03961	0.948626
	15.2	0.960141	1.10858			15.2	1.03166	0.929141
	15.25	0.943987	1.05741			15.25	1.05687	0.937574
	15.3	0.961325	1.04354			15.3	1.09713	0.898915
	15.35	1.04304	1.07128			15.35	1.03961	0.985703
	15.4	1.02775	1.13519			15.4	1.00029	0.860473
	15.45	1.0108	1.14739			15.45	0.919696	1.00008
	15.5	1.06642	1.07584			15.5	0.987307	0.942562
	15.55	0.966523	1.21694			15.55	0.997403	0.953515
	15.6	1.04155	1.0724			15.6	0.881301	0.953153
	15.65	1.05459	1.01333			15.65	0.953488	0.964335
	15.7	1.00864	1.01875			15.7	0.971045	1.07641
	15.75	1.05584	1.0505			15.75	1.03589	1.00665
	15.8	1.0097	1.0448			15.8	1.01833	1.04927
	15.85	1.04545	0.960288			15.85	1.00047	1.02124
	15.9	0.975761	1.11507			15.9	1.02211	0.949745
	15.95	1.11064	1.0582			15.95	0.977007	0.960519
	16	1.05418	1.09079			16	1.00643	0.986575
	16.05	1.0468	1.14394			16.05	0.990391	1.08591
	16.1	0.937906	1.0772			16.1	1.01643	1.04877
	16.15	1.05059	1.06774			16.15	0.968771	1.03454
	16.2	1.0659	1.20495			16.2	0.963038	1.00517
	16.25	0.974488	1.16127			16.25	1.03868	1.05598
	16.3	1.0381	1.13075			16.3	1.02825	0.997163
	16.35	0.947807	1.21555			16.35	0.992805	1.02134
	16.4	1.0042	1.17247			16.4	0.963825	0.942633
	16.45	1.01689	1.10164			16.45	0.986725	1.02191
	16.5	1.04511	1.00773			16.5	0.971939	1.06952
	16.55	0.981676	1.03612			16.55	1.05398	1.00005
	16.6	1.09478	1.16804			16.6	0.992576	0.993778
	16.65	0.993623	1.07325			16.65	0.990063	1.04353
	16.7	0.992008	1.11785			16.7	0.972541	0.990637
	16.75	1.04547	1.09936			16.75	0.974406	0.967103
	16.8	0.988649	1.1101			16.8	1.00527	0.904662
	16.85	0.930955	1.06542			16.85	1.01474	0.936683
	16.9	1.0008	1.09541			16.9	1.00611	0.932995
	16.95	1.0776	0.960843			16.95	0.96461	0.964618
	17	1.03649	1.07344			17	0.959793	0.889576
	17.05	0.906363	1.25332			17.05	1.01731	0.975972
	17.1	0.946232	1.18304			17.1	0.969297	0.97646
	17.15	0.985401	1.12428			17.15	0.978568	0.943441
	17.2	1.05675	1.06296			17.2	0.940824	0.885552
	17.25	0.953061	1.00411			17.25	0.968229	0.95038
	17.3	0.93397	1.07495			17.3	1.03428	0.956497
	17.35	0.90275	1.07326			17.35	0.965242	0.993801
	17.4	0.96513	1.08471			17.4	1.02988	0.947955
	17.45	0.930329	1.06427			17.45	1.0078	0.9533
	17.5	0.99864	1.12681			17.5	1.00752	0.869842
	17.55	0.940534	1.03342			17.55	1.0199	0.936736
	17.6	0.956387	1.06513			17.6	0.988129	1.03451
	17.65	1.00592	1.09834			17.65	0.948481	0.907941
	17.7	0.988084	1.00179			17.7	0.927644	0.910964
	17.75	1.08102	0.994708			17.75	1.00267	0.989021
	17.8	0.972226	0.931701			17.8	1.02328	0.923598
	17.85	1.0526	0.922786			17.85	1.02072	0.921286
	17.9	1.06718	0.959032			17.9	0.997272	0.938255
	17.95	1.04059	1.00076			17.95	0.935856	0.90651
	18	0.989563	0.966252			18	0.982744	1.03323
	18.05	0.933224	1.00051			18.05	1.06008	0.893427
	18.1	0.998366	0.99536			18.1	0.929523	1.03688
	18.15	1.01759	1.05768			18.15	0.956335	0.917649
	18.2	1.02795	1.00378			18.2	0.973234	1.02725
	18.25	0.970199	1.02617			18.25	0.970747	0.986069
	18.3	0.946153	0.97323			18.3	1.02437	1.11567
	18.35	0.958991	1.09798			18.35	1.01573	0.918069
	18.4	0.942008	0.981161			18.4	1.09538	0.955358
	18.45	1.04723	0.98721			18.45	0.955056	1.0433
	18.5	1.0158	1.00516			18.5	1.08369	0.922235
	18.55	1.0342	0.999717			18.55	1.0334	0.930462
	18.6	1.00822	1.09578			18.6	0.98661	0.930416
	18.65	1.00123	1.03272			18.65	1.03057	0.859288
	18.7	0.887595	0.954669			18.7	0.970448	0.936383
	18.75	1.00473	1.08137			18.75	0.916037	0.961734
	18.8	0.997412	0.982729			18.8	1.02499	0.93859
	18.85	1.07834	0.98501			18.85	1.11366	0.888466
	18.9	0.983367	1.06774			18.9	1.05788	0.87779
	18.95	0.97536	1.1388			18.95	1.08419	0.914195
	19	1.00365	1.08048			19	1.0319	1.03911
	19.05	0.953954	1.03499			19.05	1.15179	0.986782
	19.1	0.929058	0.984208			19.1	1.0634	0.993577
	19.15	0.911491	0.990854			19.15	1.10211	0.955872
	19.2	0.952	1.00301			19.2	1.05219	0.862344
	19.25	0.975567	0.893233			19.25	1.05045	0.908092
	19.3	0.950698	0.963139			19.3	1.06732	0.92277
	19.35	0.936569	1.03437			19.35	1.04741	1.00845
	19.4	0.969297	1.0661			19.4	1.03577	0.92458
	19.45	0.946932	0.959442			19.45	1.06325	0.96747
	19.5	0.957756	0.947148			19.5	1.03661	1.02906
	19.55	0.935065	0.924543			19.55	1.1155	1.02132
	19.6	0.978025	0.890168			19.6	1.09184	0.975587
	19.65	0.994475	0.981566			19.65	1.03619	0.938173
	19.7	1.00806	0.991476			19.7	1.01639	0.967901
	19.75	0.975787	0.992461			19.75	1.01541	1.00566
	19.8	0.97822	1.01906			19.8	1.03573	1.01618
	19.85	0.994534	0.982703			19.85	0.984388	1.00289
	19.9	0.917806	1.04404			19.9	1.03699	1.06291
	19.95	0.894579	1.02743			19.95	1.05055	0.955341
	20	0.978184	1.01207			20	1.02271	1.12753
	20.05	0.982553	1.04205			20.05	1.005	1.0365
	20.1	0.953533	0.949276			20.1	1.05396	1.02667
	20.15	0.946726	0.974603			20.15	1.15295	1.02325
	20.2	1.00009	1.00126			20.2	1.03102	1.00879
	20.25	0.953941	1.12536			20.25	1.02764	1.04266
	20.3	0.921368	1.11573			20.3	1.07738	1.04254
	20.35	1.01579	1.14967			20.35	1.02906	1.03304
	20.4	0.934231	1.05103			20.4	1.13497	1.07644
	20.45	0.977301	1.03186			20.45	0.999612	0.919738
	20.5	1.07872	1.05549			20.5	1.0106	0.910422
	20.55	0.966632	0.983356			20.55	0.937666	0.900112
	20.6	0.904855	1.00239			20.6	0.995308	0.866802
	20.65	0.912763	1.0065			20.65	0.91121	0.869573
	20.7	0.962825	0.986361			20.7	1.0492	1.05351
	20.75	1.01293	1.05551			20.75	1.09904	0.892659
	20.8	1.07008	0.973605			20.8	1.11911	0.954842
	20.85	0.931751	0.952343			20.85	1.083	0.896785
	20.9	0.928348	1.0288			20.9	1.11334	0.876864
	20.95	0.972776	0.963172			20.95	1.10773	0.950195
	21	1.10025	0.908509			21	1.06082	0.943924
	21.05	0.974187	0.995481			21.05	1.01487	0.999896
	21.1	1.0379	1.05399			21.1	0.985798	0.978657
	21.15	1.01343	1.04191			21.15	1.105	1.01824
	21.2	0.985368	1.04886			21.2	1.12181	0.924043
	21.25	1.02016	0.984073			21.25	1.04464	0.867231
	21.3	1.01013	1.01524			21.3	1.09121	0.862896
	21.35	1.20216	0.946674			21.35	0.943431	1.0054
	21.4	1.04295	1.02944			21.4	0.951955	0.904408
	21.45	1.11755	1.1017			21.45	1.03643	0.962161
	21.5	1.11205	1.07872			21.5	1.00784	0.912639
	21.55	1.00416	1.20973			21.55	1.02053	0.95525
	21.6	1.0074	1.10632			21.6	1.0011	0.897378
	21.65	1.034	1.19164			21.65	0.920702	1.0377
	21.7	1.0553	0.98056			21.7	0.989192	1.00904
	21.75	1.06729	1.01517			21.75	0.977436	0.926972
	21.8	0.980772	0.944297			21.8	0.983823	1.05981
	21.85	0.937314	0.944343			21.85	0.953043	0.935531
	21.9	0.979054	1.03217			21.9	1.02364	0.888146
	21.95	0.892156	1.06114			21.95	1.0043	0.887604
	22	1.00784	1.02135			22	1.01541	0.917201
	22.05	0.980902	1.29824			22.05	1.01917	0.950988
	22.1	0.892495	1.20288			22.1	0.936591	0.902952
	22.15	0.897044	1.25436			22.15	1.02164	0.958555
	22.2	0.910382	1.14896			22.2	0.983527	0.902842
	22.25	0.921954	1.12947			22.25	0.998404	0.898054
	22.3	0.981386	1.08466			22.3	0.998486	0.837807
	22.35	0.942806	1.08527			22.35	0.962845	0.984901
	22.4	1.01805	1.09768			22.4	1.04064	0.896372
	22.45	1.04559	1.08146			22.45	1.0012	0.922799
	22.5	1.01011	1.07232			22.5	1.00739	0.960976
	22.55	0.960921	1.09708			22.55	0.918039	0.857534
	22.6	0.979383	1.14308			22.6	0.971914	0.899524
	22.65	0.998349	1.02559			22.65	1.0093	0.936242
	22.7	1.02779	1.19773			22.7	1.08287	0.947446
	22.75	0.936766	1.03752			22.75	1.05573	0.971863
	22.8	0.943432	1.0027			22.8	0.962635	0.928106
	22.85	0.942291	1.09828			22.85	0.939897	0.945469
	22.9	0.920255	1.10328			22.9	0.951347	0.857197
	22.95	1.01589	0.99569			22.95	0.929924	0.974048
	23	0.996992	1.06045			23	0.974379	1.05521
	23.05	0.949363	1.05852			23.05	0.944496	0.929337
	23.1	0.905454	1.13494			23.1	0.956845	0.990049
	23.15	0.893307	1.04819			23.15	0.910292	0.9819
	23.2	0.946092	1.06923			23.2	1.0176	0.923646
	23.25	0.901363	1.06383			23.25	0.937526	0.928345
	23.3	0.976361	1.10151			23.3	1.0345	0.936234
	23.35	1.00341	1.18722			23.35	0.997716	0.933102
	23.4	0.972021	1.06653			23.4	0.994223	0.975463
	23.45	0.931072	1.065			23.45	1.06798	0.982376
	23.5	0.93814	0.988886			23.5	1.03117	0.896362
	23.55	0.979963	0.940943			23.55	1.01205	0.964529
	23.6	0.974538	1.05665			23.6	0.990999	0.941339
	23.65	1.05272	1.01554			23.65	1.06049	0.89502
	23.7	0.956427	1.04029			23.7	1.03079	0.969603
	23.75	0.956327	0.994135			23.75	1.00535	0.823024
	23.8	0.985588	1.01421			23.8	1.07205	0.937416
	23.85	0.962225	0.980988			23.85	1.02653	0.834549
	23.9	0.924592	1.02857			23.9	1.00729	0.851942
	23.95	0.866958	1.06634			23.95	0.896243	0.960387
	24	0.991967	1.14298			24	1.02377	0.863497
	24.05	0.951373	1.13972			24.05	0.988598	0.861812
	24.1	0.930342	1.11337			24.1	0.946375	0.964775
	24.15	0.890074	1.11745			24.15	1.06056	0.940024
	24.2	1.01877	1.02211			24.2	0.980296	0.978147
	24.25	0.963464	0.987418			24.25	0.983963	0.862806
	24.3	0.969381	0.965013			24.3	1.00441	1.01301
	24.35	0.939616	1.02559			24.35	1.05346	0.983873
	24.4	0.969818	0.954043			24.4	0.976624	0.882702
	24.45	0.968159	1.04943			24.45	0.969651	0.907361
	24.5	0.966179	0.891368			24.5	0.922973	0.882877
	24.55	0.887887	0.971486			24.55	0.966406	0.864201
	24.6	1.04303	0.956103			24.6	0.90413	0.861282
	24.65	0.909245	0.915669			24.65	0.937009	0.889662
	24.7	0.965593	1.01887			24.7	0.90013	0.945472
	24.75	1.01415	0.995507			24.75	0.942222	0.958466
	24.8	0.944516	0.983542			24.8	0.934682	1.07059
	24.85	1.07099	1.04323			24.85	0.91337	0.939222
	24.9	0.995964	1.19141			24.9	1.0874	0.974464
	24.95	1.12251	1.13384			24.95	1.01134	0.986438
	25	1.03555	1.14803			25	1.06597	1.02224
	25.05	1.00713	1.15362			25.05	0.990652	0.978488
	25.1	1.04863	1.03111			25.1	0.982469	0.935878
	25.15	1.07821	1.16044			25.15	0.989076	0.934143
	25.2	1.01837	1.08045			25.2	1.03547	0.811556
	25.25	0.991422	1.02509			25.25	1.03639	0.874436
	25.3	1.08955	1.04251			25.3	1.02669	0.898001
	25.35	1.04414	1.11356			25.35	1.07754	0.879212
	25.4	1.02479	0.983165			25.4	1.01193	0.843859
	25.45	1.00756	1.05584			25.45	1.02496	0.931621
	25.5	1.04842	1.09756			25.5	0.988388	0.86609
	25.55	1.04943	1.13886			25.55	0.90368	0.898893
	25.6	1.03628	1.09892			25.6	1.00071	0.849824
	25.65	1.01599	1.08282			25.65	1.03155	0.892081
	25.7	1.00048	1.06558			25.7	1.02924	0.899657
	25.75	0.984361	1.15785			25.75	1.05713	0.944446
	25.8	1.00896	1.01423			25.8	1.04553	0.897179
	25.85	1.04305	1.05209			25.85	1.06234	0.868858
	25.9	1.07346	1.11091			25.9	1.0021	0.925341
	25.95	1.09958	1.06392			25.95	1.06823	0.875098
	26	1.08413	1.08082			26	1.08623	0.840523
	26.05	0.948698	1.11574			26.05	1.10017	0.770237
	26.1	1.06137	1.04239			26.1	1.04911	0.874247
	26.15	0.945285	1.11957			26.15	1.15361	0.966417
	26.2	0.972097	1.0791			26.2	1.05099	0.884868
	26.25	1.11669	1.16796			26.25	1.12445	0.892352
	26.3	0.98972	1.06954			26.3	1.05437	0.896676
	26.35	0.993544	1.07338			26.35	1.06023	0.97428
	26.4	1.02258	1.076			26.4	1.04503	0.910535
	26.45	1.03335	1.16123			26.45	1.00874	0.904686
	26.5	1.01694	0.996855			26.5	1.15522	0.884804
	26.55	0.969462	1.05617			26.55	1.02619	0.94545
	26.6	0.987855	1.10404			26.6	1.07282	0.949101
	26.65	1.05035	1.0817			26.65	1.06014	0.969191
	26.7	1.03254	1.10774			26.7	1.12029	0.968777
	26.75	1.10387	1.14637			26.75	1.08946	0.989662
	26.8	1.04427	1.07122			26.8	1.08076	0.938087
	26.85	0.99045	1.14054			26.85	1.08369	0.966262
	26.9	1.05962	1.10521			26.9	1.08197	1.0213
	26.95	1.02134	1.14727			26.95	1.08835	0.947569
	27	0.96535	1.07527			27	1.13379	0.972627
	27.05	1.01573	1.1582			27.05	1.05806	1.03668
	27.1	1.11113	1.10565			27.1	1.02504	0.890208
	27.15	1.01787	1.15294			27.15	1.04649	0.923768
	27.2	1.03793	1.14347			27.2	1.05296	0.903938
	27.25	1.07588	1.03986			27.25	0.983663	0.926617
	27.3	1.07312	1.05579			27.3	1.01499	0.934714
	27.35	1.02189	1.09126			27.35	1.07392	1.00043
	27.4	1.0689	0.992507			27.4	0.997836	0.943978
	27.45	0.957706	1.09997			27.45	1.08744	0.938677
	27.5	1.0357	1.08868			27.5	1.04608	0.907785
	27.55	1.05862	1.02062			27.55	0.973872	0.888836
	27.6	1.035	1.07772			27.6	0.962636	0.96529
	27.65	1.04183	1.08027			27.65	0.967193	1.06098
	27.7	1.08912	1.1843			27.7	0.911103	1.05302
	27.75	1.07491	1.10709			27.75	1.0076	0.931156
	27.8	1.08551	1.11995			27.8	0.96254	0.912384
	27.85	1.02564	1.17858			27.85	1.03918	0.881633
	27.9	1.02423	1.14438			27.9	1.05333	0.918482
	27.95	1.07634	1.1138			27.95	0.986449	0.989617
	28	0.99297	1.14512			28	0.972721	0.925409
	28.05	1.01984	1.11316			28.05	0.875572	0.907794
	28.1	1.02218	1.10798			28.1	0.89065	0.945003
	28.15	1.03957	1.05681			28.15	0.966417	0.920455
	28.2	1.06645	1.13963			28.2	1.05477	1.02919
	28.25	1.0049	1.14436			28.25	0.979822	0.922629
	28.3	1.16366	1.13498			28.3	0.947452	0.960482
	28.35	1.10157	1.08392			28.35	0.93215	0.898795
	28.4	1.00424	1.08215			28.4	0.91524	0.904868
	28.45	0.937047	1.15509			28.45	0.957955	0.964215
	28.5	0.975678	1.0329			28.5	0.962735	0.884597
	28.55	0.980378	1.17601			28.55	0.921202	0.926669
	28.6	0.972567	1.09845			28.6	1.01198	0.916167
	28.65	1.04202	1.07678			28.65	0.964946	0.95495
	28.7	1.07971	1.10465			28.7	0.991809	1.03605
	28.75	1.13973	1.01667			28.75	0.938373	0.972444
	28.8	1.09195	1.00528			28.8	0.952807	0.937419
	28.85	1.11512	1.06835			28.85	0.977229	0.975252
	28.9	1.11163	1.12052			28.9	1.00032	1.04188
	28.95	1.18102	1.15468			28.95	1.00675	1.00726
	29	1.25817	1.15105			29	0.957833	1.00329
	29.05	1.19169	1.10414			29.05	0.988137	0.889708
	29.1	1.1689	0.978093			29.1	0.955161	0.924074
	29.15	1.20783	1.01053			29.15	1.06793	0.954763
	29.2	1.17586	0.997005			29.2	0.969145	0.918037
	29.25	1.15444	1.07976			29.25	0.973915	0.943884
	29.3	1.15023	1.043			29.3	0.960457	0.895488
	29.35	1.13036	1.10405			29.35	0.911738	0.934578
	29.4	1.12537	0.992322			29.4	0.912062	1.09613
	29.45	1.20578	0.997804			29.45	0.930639	1.01215
	29.5	1.21798	1.06685			29.5	0.928771	1.00979
	29.55	1.24456	1.05969			29.55	0.971048	0.980878
	29.6	1.19454	1.04436			29.6	0.996147	0.941239
	29.65	1.18163	1.10655			29.65	0.942284	1.01356
	29.7	1.07657	1.10789			29.7	0.922249	0.938068
	29.75	1.15966	1.1173			29.75	0.941231	1.06045
	29.8	1.19311	0.966591			29.8	0.962182	1.06844
	29.85	1.08476	1.08116			29.85	0.909477	1.02049
	29.9	1.14025	1.03004			29.9	0.931446	0.963647
	29.95	1.13655	1.04465			29.95	0.908799	0.960325
	30	1.11576	1.11729			30	0.944258	0.856368
	30.05	1.14161	1.00866			30.05	0.942612	0.996757
	30.1	1.11883	1.08299			30.1	0.937993	0.95998
	30.15	1.27209	1.0643			30.15	0.997598	0.942007
	30.2	1.15353	0.960693			30.2	0.875246	0.943528
	30.25	1.1446	0.966349			30.25	0.906026	0.943096
	30.3	1.09973	1.03061			30.3	0.898156	0.98847
	30.35	1.10785	0.919974			30.35	0.916265	0.970739
	30.4	1.1369	1.02109			30.4	0.869977	0.993549
	30.45	1.11474	0.892942			30.45	0.964692	0.957896
	30.5	1.09917	1.05111			30.5	0.990966	1.0646
	30.55	1.12823	1.00447			30.55	0.902898	1.01743
	30.6	1.11762	0.931298			30.6	0.974122	1.01637
	30.65	1.11097	1.00804			30.65	0.95836	0.946282
	30.7	1.17862	1.00486			30.7	0.926724	1.01521
	30.75	1.20296	0.91944			30.75	0.881345	0.970826
	30.8	1.11117	1.09252			30.8	1.11191	0.989042
	30.85	1.09419	1.00226			30.85	1.00049	0.970731
	30.9	1.15867	1.05759			30.9	0.994583	0.963254
	30.95	1.10102	1.06837			30.95	0.989633	1.02761
	31	1.1078	0.946687			31	0.970765	1.03193
	31.05	1.15316	0.991765			31.05	1.00098	0.961902
	31.1	1.04194	1.06012			31.1	1.00857	0.963326
	31.15	1.08737	1.02027			31.15	1.01243	1.00713
	31.2	1.07309	0.928055			31.2	0.962537	1.00851
	31.25	1.0977	0.979039			31.25	0.976617	0.944917
	31.3	1.12906	0.966877			31.3	1.0073	0.9383
	31.35	1.02317	0.960222			31.35	1.01143	0.935387
	31.4	1.04985	1.00755			31.4	1.01149	1.01393
	31.45	1.01226	0.9084			31.45	0.931485	0.966362
	31.5	1.03088	0.960208			31.5	0.960982	0.912284
	31.55	1.0351	1.07677			31.55	1.0065	0.980305
	31.6	1.03983	0.960277			31.6	0.971735	0.920701
	31.65	1.04451	1.00694			31.65	0.970573	0.93449
	31.7	1.07208	1.00164			31.7	0.974573	0.973311
	31.75	1.06786	1.00463			31.75	1.0128	1.02037
	31.8	1.03426	0.928946			31.8	0.916759	1.03702
	31.85	1.03752	0.970851			31.85	0.936079	0.983009
	31.9	1.0104	0.947717			31.9	1.08469	1.10913
	31.95	1.12549	0.920394			31.95	0.991854	1.04581
	32	1.03	0.963973			32	0.94646	1.07405
	32.05	1.03707	0.995125			32.05	0.938858	0.94235
	32.1	0.986483	1.00499			32.1	0.930889	1.06763
	32.15	1.04467	0.935333			32.15	0.937573	1.01449
	32.2	1.028	0.9761			32.2	0.948142	1.07188
	32.25	1.01694	1.06446			32.25	0.903241	1.08238
	32.3	1.00555	1.0416			32.3	0.924951	1.08787
	32.35	1.06375	0.967241			32.35	0.947263	0.943466
	32.4	1.11677	0.990417			32.4	0.953663	0.964645
	32.45	1.095	1.06195			32.45	0.987847	0.952036
	32.5	1.08687	0.968866			32.5	1.00493	0.956174
	32.55	1.12084	0.939704			32.55	1.00071	1.04485
	32.6	1.13073	0.931832			32.6	1.00596	0.996269
	32.65	1.10901	0.972973			32.65	0.946808	0.921515
	32.7	1.07115	0.949078			32.7	1.03794	0.921092
	32.75	1.0804	1.1123			32.75	1.0254	0.935409
	32.8	1.09337	1.09529			32.8	1.00653	0.951168
	32.85	1.07673	0.991169			32.85	0.951648	0.995058
	32.9	1.11847	1.10248			32.9	1.08074	0.915269
	32.95	1.07084	0.958752			32.95	1.0965	0.944159
	33	1.04733	1.06989			33	0.997001	1.01596
	33.05	1.02376	1.03717			33.05	1.0332	0.900101
	33.1	1.01982	1.0246			33.1	1.12489	0.980778
	33.15	1.05301	1.13406			33.15	1.02169	1.02587
	33.2	1.15527	1.09589			33.2	1.06002	1.00544
	33.25	1.13001	1.09729			33.25	1.01417	0.933289
	33.3	1.07069	1.05428			33.3	0.980246	0.957399
	33.35	1.08079	1.09595			33.35	0.978288	0.988545
	33.4	1.06458	1.112			33.4	1.04159	1.03112
	33.45	1.04233	1.11639			33.45	1.04785	1.03887
	33.5	1.02982	1.15179			33.5	1.11623	1.0682
	33.55	1.07277	1.05612			33.55	1.02878	0.992133
	33.6	1.00383	1.03585			33.6	1.05515	1.0073
	33.65	1.02068	1.04725			33.65	1.08989	0.980803
	33.7	0.976915	1.06009			33.7	1.01849	0.964317
	33.75	1.06086	1.15679			33.75	1.00477	0.979225
	33.8	1.04847	1.16596			33.8	0.973598	0.998777
	33.85	1.03575	1.06725			33.85	1.00585	0.958976
	33.9	1.01128	1.20492			33.9	0.974651	1.03272
	33.95	1.08782	1.1622			33.95	1.0058	1.00808
	34	1.01137	1.09302			34	1.05395	1.02062
	34.05	0.982538	1.1699			34.05	0.973093	1.03415
	34.1	1.04391	1.1456			34.1	1.01026	1.05773
	34.15	1.09117	1.16864			34.15	1.00897	0.943265
	34.2	1.00405	1.17127			34.2	0.996934	0.956236
	34.25	1.04971	1.23496			34.25	1.03481	0.956763
	34.3	1.08066	1.12907			34.3	1.10913	0.981155
	34.35	0.973617	1.19653			34.35	1.11413	0.949933
	34.4	1.04974	1.22382			34.4	1.10849	1.00568
	34.45	1.07545	1.16754			34.45	0.974291	1.04734
	34.5	1.12208	1.24115			34.5	1.05693	1.09753
	34.55	1.06193	1.19717			34.55	1.05353	0.998853
	34.6	1.05426	1.09573			34.6	1.04362	1.02156
	34.65	1.06141	1.10339			34.65	1.05561	0.972438
	34.7	1.05458	1.1855			34.7	1.07014	0.893174
	34.75	1.19815	1.1853			34.75	1.02492	0.923022
	34.8	1.04022	1.1367			34.8	1.00156	0.968021
	34.85	1.04328	1.14319			34.85	1.05078	1.04704
	34.9	1.12908	1.08631			34.9	1.08167	0.977368
	34.95	1.07394	0.992672			34.95	1.0728	0.955608
	35	1.07548	1.04015			35	1.08471	0.982532
	35.05	1.0532	1.02272			35.05	0.974184	0.954278
	35.1	1.01118	1.03529			35.1	1.00605	0.966492
	35.15	0.979712	1.06637			35.15	0.945905	0.983278
	35.2	0.986318	1.08144			35.2	1.01384	0.900483
	35.25	1.03512	1.04828			35.25	1.01528	0.879335
	35.3	1.04831	1.0038			35.3	0.979097	0.949423
	35.35	1.16513	1.12582			35.35	1.02851	0.948219
	35.4	1.11766	1.0584			35.4	0.989171	0.990344
	35.45	1.13801	1.10134			35.45	0.978997	0.97593
	35.5	1.19798	1.01713			35.5	0.984894	1.01788
	35.55	1.0642	1.05383			35.55	1.03446	0.95064
	35.6	1.10135	1.06466			35.6	1.03298	0.878021
	35.65	1.15527	1.01059			35.65	0.997319	1.02286
	35.7	1.04958	1.13685			35.7	0.954729	1.00154
	35.75	1.07673	1.08384			35.75	0.942157	0.957426
	35.8	1.09015	1.08499			35.8	0.96893	0.891821
	35.85	1.13168	1.04687			35.85	1.05269	0.942057
	35.9	1.04941	1.0964			35.9	1.03661	0.98201
	35.95	1.00944	1.04649			35.95	1.07684	0.931457
	36	0.977411	1.10852			36	1.01075	0.964927
	36.05	1.02429	1.09857			36.05	1.06679	0.967748
	36.1	1.02417	1.08812			36.1	1.06916	0.936939
	36.15	1.02627	1.10812			36.15	1.06507	0.942675
	36.2	0.972015	1.10661			36.2	1.02311	0.869462
	36.25	1.02082	1.03855			36.25	0.983865	0.915294
	36.3	1.0172	1.09095			36.3	0.976964	0.928722
	36.35	0.997756	1.03964			36.35	1.00692	0.97551
	36.4	1.03885	1.04937			36.4	0.999192	1.01454
	36.45	1.12311	1.10298			36.45	1.02474	0.938746
	36.5	1.01978	1.04787			36.5	0.963579	0.925319
	36.55	1.0478	1.0624			36.55	1.04602	0.986485
	36.6	1.02677	1.07219			36.6	1.02492	0.912678
	36.65	1.07617	1.02543			36.65	1.0589	0.979702
	36.7	1.10553	1.0838			36.7	1.01067	1.03987
	36.75	1.09152	1.04905			36.75	0.969374	0.985431
	36.8	1.01703	1.05405			36.8	1.00793	0.995268
	36.85	1.0403	1.00352			36.85	0.950709	0.954497
	36.9	0.963057	1.04228			36.9	0.982939	0.985031
	36.95	0.996374	1.13169			36.95	1.01758	0.940819
	37	0.999978	1.12874			37	1.02062	0.994388
	37.05	0.993131	1.04967			37.05	0.924761	1.01998
	37.1	1.06166	1.06962			37.1	0.971875	0.990687
	37.15	1.0752	1.15981			37.15	0.915053	1.03785
	37.2	0.994924	1.11242			37.2	1.01115	0.941672
	37.25	1.04936	1.06345			37.25	0.966893	0.90691
	37.3	1.07977	1.10402			37.3	0.982219	1.00293
	37.35	1.05545	1.09175			37.35	1.01803	1.00934
	37.4	0.964219	1.04669			37.4	0.953306	1.03354
	37.45	0.953722	1.03847			37.45	0.933205	0.9507
	37.5	1.02736	1.06104			37.5	0.914092	0.949429
	37.55	1.00368	1.04836			37.55	0.985637	0.997056
	37.6	1.12117	1.07813			37.6	1.02362	0.912625
	37.65	1.05848	1.00813			37.65	0.965486	0.957845
	37.7	0.980365	1.09276			37.7	0.999347	0.905049
	37.75	1.02196	1.0592			37.75	1.01836	0.987811
	37.8	0.972327	1.03282			37.8	0.967446	0.968018
	37.85	1.09214	0.996257			37.85	1.00818	0.94577
	37.9	1.08282	0.998855			37.9	1.0372	0.972091
	37.95	1.10407	1.06953			37.95	0.953639	0.903458
	38	1.05479	0.993396			38	0.994015	0.982698
	38.05	1.00728	0.999166			38.05	0.985143	0.938904
	38.1	1.07912	1.13112			38.1	1.04549	1.02009
	38.15	1.08593	1.01793			38.15	0.991062	0.942616
	38.2	1.02573	1.03312			38.2	0.999315	0.960447
	38.25	0.96903	1.04208			38.25	1.08801	0.96751
	38.3	1.13898	1.04257			38.3	1.03036	0.995406
	38.35	1.11955	1.02247			38.35	0.996627	0.951359
	38.4	1.05753	1.02691			38.4	1.00796	0.919041
	38.45	1.03876	1.01661			38.45	0.95838	0.960626
	38.5	0.989183	1.02782			38.5	1.10216	0.949085
	38.55	1.03379	0.947361			38.55	1.00527	0.920804
	38.6	1.01624	0.939518			38.6	0.993302	0.863541
	38.65	1.06003	0.936982			38.65	1.00297	0.93907
	38.7	0.995565	0.988432			38.7	1.01039	0.839231
	38.75	1.03788	1.0094			38.75	0.99488	0.96739
	38.8	1.07457	0.987763			38.8	0.95806	0.856724
	38.85	1.0488	0.988807			38.85	1.03714	0.948553
	38.9	1.08567	0.997997			38.9	1.02232	0.903816
	38.95	1.12168	1.04447			38.95	0.939184	0.990371
	39	1.11705	1.02205			39	0.986895	0.893533
	39.05	1.08792	1.0174			39.05	0.999754	0.943194
	39.1	1.10163	0.932964			39.1	0.974019	0.943333
	39.15	1.0678	1.05187			39.15	0.959191	1.01923
	39.2	1.08239	0.954588			39.2	0.957304	1.00645
	39.25	1.03531	0.998283			39.25	1.00395	0.961721
	39.3	1.11306	1.06235			39.3	0.990225	1.08101
	39.35	1.00467	1.10204			39.35	1.01263	1.0454
	39.4	1.06638	1.18183			39.4	0.963948	0.97658
	39.45	1.00577	1.33689			39.45	0.965278	1.04572
	39.5	1.04469	1.3679			39.5	0.955744	1.027
	39.55	1.08949	1.3817			39.55	0.975364	1.00484
	39.6	1.02086	1.27818			39.6	0.945071	1.00517
	39.65	1.06324	1.4365			39.65	0.952953	1.01959
	39.7	1.11636	1.42803			39.7	0.944312	1.05904
	39.75	1.05445	1.51707			39.75	0.869401	1.06654
	39.8	1.12556	1.58779			39.8	0.981342	1.06414
	39.85	1.10049	1.7871			39.85	0.917449	0.999442
	39.9	1.10073	1.68453			39.9	0.972842	1.04375
	39.95	1.05889	1.67964			39.95	1.00792	0.961856
	40	1.11704	2.05985			40	1.01477	0.98523
	40.05	1.04515	1.80741			40.05	0.995217	1.04007
	40.1	1.01394	2.06491			40.1	1.0236	1.07938
	40.15	1.10183	2.0414			40.15	0.922392	1.04976
	40.2	1.03977	1.92254			40.2	1.01348	1.03302
	40.25	1.08096	1.64272			40.25	0.978989	1.01358
	40.3	1.18118	1.56318			40.3	1.01312	1.00487
	40.35	1.09398	1.35508			40.35	0.941344	1.08375
	40.4	1.11148	1.36232			40.4	0.962226	1.02455
	40.45	1.19243	1.2432			40.45	0.919956	1.00757
	40.5	1.1196	1.26884			40.5	0.874824	0.930827
	40.55	1.09491	1.29167			40.55	0.995995	0.953477
	40.6	1.16057	1.39358			40.6	0.919002	0.981323
	40.65	1.11088	1.39343			40.65	0.898534	1.04695
	40.7	1.07646	1.36045			40.7	0.931189	0.986317
	40.75	1.06503	1.30687			40.75	0.941943	1.00065
	40.8	1.14984	1.27272			40.8	0.964687	1.02315
	40.85	1.10393	1.22108			40.85	0.984119	0.981828
	40.9	1.11338	1.29203			40.9	0.967233	0.910373
	40.95	1.15443	1.26382			40.95	1.06846	0.90496
	41	1.0856	1.23172			41	0.967715	0.999983
	41.05	1.10521	1.35242			41.05	0.971975	0.939142
	41.1	1.12736	1.41034			41.1	0.945781	0.874195
	41.15	1.07435	1.1758			41.15	0.940784	0.956288
	41.2	1.05911	1.20836			41.2	0.93246	0.953413
	41.25	1.07065	1.25145			41.25	1.01609	0.920345
	41.3	1.12636	1.22085			41.3	0.995972	0.872329
	41.35	1.0961	1.27489			41.35	1.01099	0.908026
	41.4	1.11874	1.28652			41.4	0.997087	0.868222
	41.45	1.07499	1.1974			41.45	1.05087	0.961746
	41.5	1.07331	1.38092			41.5	0.935877	0.954348
	41.55	1.05506	1.24526			41.55	0.991628	0.974097
	41.6	1.1579	1.25807			41.6	0.977678	0.906889
	41.65	1.12555	1.32116			41.65	0.968259	0.887244
	41.7	1.11924	1.25823			41.7	0.945849	0.905398
	41.75	1.06875	1.39993			41.75	1.00942	0.854839
	41.8	1.01003	1.38337			41.8	1.00921	0.91205
	41.85	1.13331	1.27661			41.85	0.961297	0.908655
	41.9	1.0812	1.24227			41.9	0.965514	0.874817
	41.95	1.12318	1.34176			41.95	0.983265	0.900207
	42	1.15254	1.56672			42	1.0045	0.991217
	42.05	1.02602	1.36689			42.05	1.00791	0.923087
	42.1	1.10752	1.30471			42.1	0.955245	0.912598
	42.15	1.07277	1.22093			42.15	0.961271	0.907548
	42.2	1.12321	1.2469			42.2	1.04935	0.90625
	42.25	1.07993	1.25488			42.25	0.964689	0.961845
	42.3	1.06319	1.15166			42.3	0.98842	0.906416
	42.35	1.05706	1.3108			42.35	1.08476	0.965805
	42.4	1.16353	1.13479			42.4	1.03896	0.994751
	42.45	1.12065	1.22402			42.45	0.984052	0.940534
	42.5	1.04925	1.19526			42.5	1.04226	1.00587
	42.55	1.00954	1.18334			42.55	0.991226	0.999899
	42.6	1.05326	1.11329			42.6	0.937074	0.866902
	42.65	1.07875	1.12854			42.65	0.988043	0.866713
	42.7	1.00778	1.15025			42.7	0.983013	0.880956
	42.75	1.07823	1.19144			42.75	1.01597	0.922583
	42.8	1.03816	1.12837			42.8	0.994336	0.941574
	42.85	1.10981	1.23913			42.85	0.981498	0.933091
	42.9	1.08248	1.22927			42.9	0.961044	0.972362
	42.95	1.00137	1.23636			42.95	0.984326	0.868549
	43	1.06187	1.28783			43	0.990499	0.849264
	43.05	1.03262	1.14753			43.05	1.02625	0.921286
	43.1	1.09631	1.27367			43.1	0.997744	0.922389
	43.15	1.11092	1.29272			43.15	0.944086	0.90907
	43.2	1.05363	1.27204			43.2	0.98986	0.991527
	43.25	1.00814	1.34293			43.25	0.953429	0.925125
	43.3	1.06625	1.29625			43.3	0.98827	0.977261
	43.35	1.09688	1.27841			43.35	0.934121	0.96021
	43.4	1.10266	1.28653			43.4	1.03098	0.926596
	43.45	1.04189	1.38096			43.45	0.926205	0.890859
	43.5	1.10205	1.46121			43.5	0.970122	1.01732
	43.55	1.01303	1.42236			43.55	0.96648	0.992696
	43.6	1.07435	1.59165			43.6	0.953837	0.906758
	43.65	1.05457	1.82256			43.65	0.933337	0.930727
	43.7	1.02294	1.57257			43.7	0.976876	0.925156
	43.75	1.1051	1.4591			43.75	1.06512	0.907224
	43.8	1.0958	1.45909			43.8	0.983675	0.967703
	43.85	1.09105	1.43019			43.85	1.00707	0.929505
	43.9	1.15688	1.40481			43.9	0.958983	0.916393
	43.95	1.11148	1.38041			43.95	1.01793	0.93737
	44	1.05655	1.50103			44	0.947464	0.942751
	44.05	1.05969	1.81397			44.05	0.954019	0.89872
	44.1	1.08028	1.77304			44.1	0.967558	0.937012
	44.15	1.04587	1.62163			44.15	0.934414	0.938323
	44.2	1.10263	1.4398			44.2	0.914149	0.918631
	44.25	1.11788	1.40922			44.25	0.960388	0.928008
	44.3	1.11718	1.43149			44.3	0.923773	0.841774
	44.35	1.08607	1.47176			44.35	0.899355	0.978236
	44.4	1.17151	1.52558			44.4	0.936679	1.07633
	44.45	1.17131	1.56335			44.45	1.07107	0.952995
	44.5	1.09096	1.4438			44.5	0.971923	0.990957
	44.55	1.1255	1.34186			44.55	0.988383	1.03815
	44.6	1.05402	1.33342			44.6	0.955323	1.00392
	44.65	1.08885	1.35457			44.65	0.973464	0.972288
	44.7	1.08976	1.45928			44.7	0.896778	0.941486
	44.75	1.13488	1.33624			44.75	0.897117	0.886475
	44.8	1.10704	1.39777			44.8	0.894186	0.913644
	44.85	1.17492	1.49542			44.85	0.895667	0.963812
	44.9	1.15491	1.26516			44.9	0.931446	0.949337
	44.95	1.09733	1.38513			44.95	0.864895	0.893114
	45	1.08366	1.31874			45	0.916097	0.94065
	45.05	1.12111	1.40554			45.05	0.92502	1.02403
	45.1	1.04939	1.46249			45.1	0.991394	0.99919
	45.15	1.10125	1.48058			45.15	0.986107	0.982864
	45.2	1.08853	1.55824			45.2	0.991113	0.95396
	45.25	1.15378	1.44219			45.25	0.990595	0.983846
	45.3	1.08577	1.51625			45.3	0.917333	0.877483
	45.35	1.08182	1.67455			45.35	0.974346	0.962088
	45.4	1.07909	1.62511			45.4	1.01761	0.925497
	45.45	1.13423	1.50246			45.45	0.957862	0.918326
	45.5	1.07566	1.49735			45.5	0.924369	0.924373
	45.55	1.09953	1.49763			45.55	0.979135	0.899295
	45.6	1.11695	1.3243			45.6	0.997419	0.840913
	45.65	1.16843	1.34813			45.65	1.08654	0.876599
	45.7	1.04171	1.40102			45.7	0.939872	0.899084
	45.75	1.0438	1.52745			45.75	1.00775	0.952862
	45.8	1.08479	1.38911			45.8	0.905596	0.999993
	45.85	1.11329	1.52591			45.85	0.920091	0.925843
	45.9	1.08442	1.40492			45.9	1.0108	0.984222
	45.95	1.10583	1.3905			45.95	1.0113	0.948997
	46	1.02694	1.38709			46	0.914479	1.06313
	46.05	1.09023	1.41538			46.05	0.944529	0.980106
	46.1	1.08908	1.41818			46.1	1.03488	0.974346
	46.15	1.05947	1.40831			46.15	0.999592	0.990601
	46.2	1.0566	1.36017			46.2	1.02436	0.966122
	46.25	1.10133	1.44198			46.25	0.993226	0.985094
	46.3	1.17847	1.45252			46.3	1.05515	0.946177
	46.35	1.06439	1.44951			46.35	1.06655	0.914584
	46.4	1.08394	1.54602			46.4	1.06607	0.899983
	46.45	1.08739	1.48575			46.45	1.04043	0.874237
	46.5	1.09518	1.44578			46.5	0.966329	0.935072
	46.55	1.14434	1.37298			46.55	1.06564	1.00381
	46.6	1.13022	1.42122			46.6	1.05379	0.963028
	46.65	1.09556	1.42571			46.65	1.07505	0.860829
	46.7	1.12916	1.4942			46.7	1.08568	1.03081
	46.75	1.11751	1.42834			46.75	0.970758	0.916936
	46.8	1.14844	1.55045			46.8	0.987808	1.03483
	46.85	1.09171	1.50461			46.85	1.06514	1.00699
	46.9	1.16455	1.454			46.9	1.0491	1.02089
	46.95	1.09	1.61209			46.95	0.999357	0.985642
	47	1.12807	1.53896			47	0.928095	0.978295
	47.05	1.057	1.55177			47.05	0.98286	1.07621
	47.1	1.17544	1.54086			47.1	0.955799	1.08153
	47.15	1.1425	1.49442			47.15	0.984926	0.988292
	47.2	1.20746	1.47471			47.2	0.943523	0.99534
	47.25	1.11367	1.58664			47.25	1.01914	0.987265
	47.3	1.04082	1.78553			47.3	0.965417	0.898114
	47.35	1.07147	1.65991			47.35	1.0332	0.926275
	47.4	1.03522	1.74289			47.4	1.02044	1.01236
	47.45	0.993195	1.87076			47.45	0.932401	0.888861
	47.5	1.06758	1.89002			47.5	0.930769	0.997392
	47.55	1.08559	1.77932			47.55	0.94845	0.908531
	47.6	0.984886	1.61226			47.6	0.946603	0.96344
	47.65	1.01252	1.65352			47.65	0.961373	1.06672
	47.7	1.06752	1.54321			47.7	0.969908	0.951783
	47.75	1.1401	1.53912			47.75	0.942925	0.866753
	47.8	1.08908	1.76104			47.8	0.939003	1.01991
	47.85	0.993098	1.63062			47.85	0.969415	0.960368
	47.9	1.09587	1.47284			47.9	0.940938	0.998888
	47.95	1.12875	1.4475			47.95	0.952	0.955152
	48	1.07217	1.65486			48	0.950562	0.960785
	48.05	1.07629	1.37802			48.05	0.96972	0.848849
	48.1	1.02726	1.56331			48.1	0.979241	0.880563
	48.15	1.02861	1.35741			48.15	0.846643	0.896958
	48.2	1.12761	1.41606			48.2	0.92713	0.978553
	48.25	1.10903	1.42588			48.25	0.874061	0.895156
	48.3	1.06782	1.555			48.3	0.947052	0.95316
	48.35	1.08525	1.4275			48.35	0.961237	0.898654
	48.4	1.05669	1.44848			48.4	1.01273	0.915826
	48.45	1.0798	1.45292			48.45	0.92602	0.895728
	48.5	0.998484	1.42309			48.5	1.01283	0.878303
	48.55	1.05666	1.56342			48.55	0.987662	0.974505
	48.6	1.04203	1.47077			48.6	0.962609	0.969422
	48.65	1.03777	1.45711			48.65	0.991033	1.08084
	48.7	1.01969	1.59186			48.7	0.935983	1.03115
	48.75	1.04875	1.59299			48.75	0.968765	0.979609
	48.8	0.97004	1.67016			48.8	1.01188	1.00808
	48.85	0.996579	1.57113			48.85	1.01028	0.987691
	48.9	0.942523	1.67736			48.9	1.03579	0.966278
	48.95	0.938897	1.71137			48.95	0.973981	0.983027
	49	1.02228	1.50263			49	1.03422	0.98047
	49.05	1.0223	1.41612			49.05	0.987283	0.9481
	49.1	0.981806	1.44117			49.1	0.991746	0.946237
	49.15	1.01004	1.38088			49.15	1.01651	0.97655
	49.2	1.07111	1.41551			49.2	1.00791	1.00656
	49.25	1.02945	1.40484			49.25	0.946291	0.940784
	49.3	1.08476	1.38716			49.3	0.998825	0.99538
	49.35	0.994565	1.3877			49.35	0.977868	0.905155
	49.4	1.00286	1.33787			49.4	1.00644	0.861074
	49.45	1.05133	1.40546			49.45	0.982834	0.946171
	49.5	1.05366	1.36725			49.5	0.916333	1.00798
	49.55	1.03801	1.39568			49.55	0.940407	0.967406
	49.6	1.08026	1.33973			49.6	0.959517	1.00533
	49.65	1.12873	1.31857			49.65	0.941148	0.992889
	49.7	1.10132	1.32175			49.7	0.987274	1.02769
	49.75	1.05663	1.23246			49.75	1.08049	1.02822
	49.8	1.15531	1.21311			49.8	0.931223	1.03538
	49.85	1.08757	1.26168			49.85	0.933957	1.00177
	49.9	1.0903	1.3593			49.9	1.00777	1.07609
	49.95	1.17444	1.31745			49.95	1.00161	1.08206
	50	1.16239	1.41412			50	0.968188	1.01354
	50.05	1.0672	1.58397			50.05	0.933333	1.0068
	50.1	1.04316	1.77859			50.1	0.9506	0.999981
	50.15	1.10737	1.69819			50.15	0.953032	1.07526
	50.2	1.09135	1.69303			50.2	1.00046	1.02119
	50.25	1.11353	1.75263			50.25	1.04741	1.03551
	50.3	1.19607	1.68432			50.3	1.0338	0.874531
	50.35	1.23669	1.51444			50.35	1.02265	0.99937
	50.4	1.23738	1.59266			50.4	1.04855	0.955461
	50.45	1.2335	1.61298			50.45	0.976251	0.92805
	50.5	1.24532	1.60793			50.5	0.99502	0.972654
	50.55	1.12536	1.64604			50.55	0.988544	0.964776
	50.6	1.17348	1.64228			50.6	0.981039	1.07492
	50.65	1.23318	1.68292			50.65	1.04215	0.943121
	50.7	1.21697	1.55202			50.7	1.05668	1.09227
	50.75	1.17252	1.59265			50.75	1.00143	1.03512
	50.8	1.09581	1.40626			50.8	0.948427	1.02568
	50.85	1.08812	1.61164			50.85	0.972427	1.02251
	50.9	1.15241	1.46736			50.9	0.920948	0.884052
	50.95	1.10204	1.52147			50.95	0.975476	0.859441
	51	1.1528	1.38785			51	0.956549	0.926304
	51.05	1.07975	1.5635			51.05	0.927528	0.888982
	51.1	1.10214	1.43714			51.1	0.988658	1.05156
	51.15	1.1317	1.49248			51.15	1.00697	1.01919
	51.2	1.15592	1.31479			51.2	0.973168	0.966778
	51.25	1.08642	1.32469			51.25	1.03969	1.02434
	51.3	1.16772	1.37181			51.3	0.890436	0.938498
	51.35	1.07911	1.34375			51.35	0.966181	1.03059
	51.4	1.05501	1.34987			51.4	1.00229	1.01085
	51.45	1.0866	1.245			51.45	0.931133	1.07417
	51.5	1.15666	1.35291			51.5	0.973647	0.936806
	51.55	1.15831	1.37558			51.55	0.980152	1.0061
	51.6	1.12385	1.40146			51.6	0.939107	1.05401
	51.65	1.08704	1.43296			51.65	0.882396	1.06249
	51.7	1.0591	1.50331			51.7	0.913172	1.01354
	51.75	1.13986	1.49432			51.75	0.982915	1.04191
	51.8	1.16358	1.53956			51.8	1.03537	1.08374
	51.85	1.04853	1.438			51.85	0.897602	1.03665
	51.9	1.19521	1.55417			51.9	0.974689	1.03263
	51.95	1.13608	1.55499			51.95	0.946902	0.97656
	52	1.10036	1.58898			52	0.98088	1.00642
	52.05	1.12895	1.54844			52.05	0.99887	1.07914
	52.1	1.14278	1.58053			52.1	0.921777	0.996707
	52.15	1.12149	1.60832			52.15	0.980168	1.05059
	52.2	1.11307	1.63706			52.2	0.931485	1.01848
	52.25	1.12101	1.62277			52.25	1.01489	1.00793
	52.3	1.0947	1.61497			52.3	0.967635	0.965836
	52.35	1.02782	1.77483			52.35	1.034	0.930867
	52.4	1.12407	1.65194			52.4	1.12589	1.0152
	52.45	0.996452	1.52018			52.45	1.00811	1.06513
	52.5	1.12919	1.60177			52.5	0.924227	1.06021
	52.55	1.07018	1.70101			52.55	0.933266	1.08841
	52.6	1.08328	1.56013			52.6	0.908116	1.1168
	52.65	1.06242	1.53543			52.65	0.959499	1.19059
	52.7	1.0951	1.42868			52.7	0.906136	1.1811
	52.75	1.0763	1.3645			52.75	0.915494	1.21848
	52.8	1.08221	1.54244			52.8	0.937896	1.28085
	52.85	1.12505	1.46643			52.85	0.977054	1.24113
	52.9	1.18303	1.51882			52.9	0.984479	1.12059
	52.95	1.16041	1.53917			52.95	0.940274	1.08891
	53	1.09037	1.7298			53	0.973387	1.09896
	53.05	1.12633	1.5887			53.05	0.983682	1.29423
	53.1	1.12219	1.50322			53.1	0.967569	1.15562
	53.15	1.11583	1.68522			53.15	0.993102	1.20843
	53.2	1.12237	1.65339			53.2	0.951284	1.15674
	53.25	1.07564	1.60305			53.25	0.955363	1.0796
	53.3	1.11984	1.80515			53.3	1.03785	1.06393
	53.35	1.17685	1.84508			53.35	1.03396	0.979437
	53.4	1.18358	1.9542			53.4	1.00665	1.08405
	53.45	1.07052	1.84072			53.45	0.941689	0.991649
	53.5	1.11589	1.72846			53.5	0.985864	1.06142
	53.55	1.11727	2.05052			53.55	0.941075	0.976386
	53.6	1.08664	1.82808			53.6	1.00365	1.06165
	53.65	1.0854	1.87734			53.65	1.00642	1.12496
	53.7	1.07391	1.85048			53.7	0.977699	1.11345
	53.75	1.11228	1.72327			53.75	0.943751	1.14245
	53.8	1.17845	1.72523			53.8	0.909089	1.00009
	53.85	1.06013	1.75147			53.85	0.973355	1.00474
	53.9	1.06889	1.76877			53.9	0.885689	1.05111
	53.95	1.08494	1.90232			53.95	0.972438	0.945962
	54	1.17586	1.80166			54	0.994889	1.06631
	54.05	1.14528	1.55618			54.05	0.956215	1.05999
	54.1	1.17776	1.86135			54.1	1.01509	1.05607
	54.15	1.11979	1.81768			54.15	0.939747	1.06112
	54.2	1.07162	1.60957			54.2	0.953672	0.984174
	54.25	1.0718	1.60446			54.25	0.971069	1.04967
	54.3	1.1658	1.57191			54.3	1.00042	1.06661
	54.35	1.05692	1.54335			54.35	0.962969	1.02639
	54.4	1.09477	1.79774			54.4	0.998349	1.11788
	54.45	1.17099	1.85504			54.45	0.922739	1.12854
	54.5	1.13018	1.69152			54.5	0.979197	1.26203
	54.55	1.05962	1.59943			54.55	0.966067	1.15784
	54.6	1.10548	1.60584			54.6	1.03082	1.01404
	54.65	1.07282	1.83064			54.65	0.995076	0.940121
	54.7	1.05589	1.85768			54.7	0.970144	1.04695
	54.75	1.17124	1.79934			54.75	0.986896	1.01885
	54.8	1.1092	1.643			54.8	0.988845	1.03906
	54.85	1.01809	1.69846			54.85	0.9616	0.975027
	54.9	1.14396	1.76321			54.9	0.929666	0.946907
	54.95	1.17122	1.71532			54.95	1.01806	0.919764
	55	1.13838	1.79037			55	1.0242	0.916824
	55.05	1.15334	1.74683			55.05	1.04706	1.02134
	55.1	1.01967	1.62004			55.1	0.975571	0.943278
	55.15	1.11865	1.73644			55.15	1.02776	0.919437
	55.2	1.14898	1.68664			55.2	1.01507	0.989447
	55.25	1.14707	1.66694			55.25	0.95792	0.843489
	55.3	1.18148	1.66369			55.3	0.983676	0.962609
	55.35	1.14819	1.48622			55.35	0.979755	1.01758
	55.4	1.17636	1.59423			55.4	1.02331	0.911985
	55.45	1.16895	1.66163			55.45	0.960675	0.899302
	55.5	1.1758	1.67986			55.5	0.982345	0.914533
	55.55	1.12843	1.64706			55.55	1.00091	0.890172
	55.6	1.13837	1.67345			55.6	0.992523	0.88383
	55.65	1.17077	1.59088			55.65	1.03551	0.988061
	55.7	1.07997	1.52995			55.7	0.945167	0.962213
	55.75	1.0665	1.61004			55.75	0.963409	0.994916
	55.8	1.07246	1.58819			55.8	1.03944	0.972241
	55.85	1.15232	1.62081			55.85	1.07857	0.938425
	55.9	1.07732	1.49834			55.9	0.963021	0.904172
	55.95	1.15112	1.58785			55.95	0.983077	0.930541
	56	1.14152	1.65951			56	0.964024	0.948993
	56.05	1.10859	1.53191			56.05	1.02533	0.914454
	56.1	1.13285	1.55906			56.1	1.06025	0.962115
	56.15	1.0855	1.59468			56.15	0.964868	0.989243
	56.2	1.08541	1.46045			56.2	0.969569	1.06153
	56.25	1.11418	1.51567			56.25	0.944161	0.990591
	56.3	1.08323	1.45301			56.3	0.989132	0.953513
	56.35	1.12663	1.42903			56.35	1.01543	1.0507
	56.4	1.10719	1.49747			56.4	0.997058	0.977105
	56.45	1.04364	1.48518			56.45	0.987313	0.966778
	56.5	1.05483	1.49678			56.5	0.98384	1.00306
	56.55	1.03514	1.55567			56.55	1.01011	1.02721
	56.6	1.04616	1.45508			56.6	0.949158	0.949681
	56.65	1.12088	1.38749			56.65	0.967937	0.992367
	56.7	1.06327	1.49009			56.7	0.958274	1.00283
	56.75	1.09338	1.47918			56.75	1.00482	0.900146
	56.8	1.09016	1.56171			56.8	0.978147	1.02816
	56.85	1.03914	1.60682			56.85	0.953539	0.981387
	56.9	1.04255	1.44884			56.9	0.928177	1.02543
	56.95	1.15599	1.49835			56.95	1.07597	1.03209
	57	1.1252	1.46547			57	1.02492	1.10015
	57.05	1.12933	1.40362			57.05	1.0186	1.03174
	57.1	1.05003	1.3718			57.1	0.955803	1.11698
	57.15	1.04625	1.2616			57.15	1.05753	1.15868
	57.2	1.08318	1.33712			57.2	0.991292	0.989902
	57.25	1.11401	1.32855			57.25	1.06333	1.02619
	57.3	0.990348	1.40752			57.3	1.01827	1.18389
	57.35	1.04975	1.37299			57.35	1.02019	1.09929
	57.4	1.06444	1.32996			57.4	0.96683	1.04365
	57.45	1.01263	1.33681			57.45	1.02787	1.00038
	57.5	1.10715	1.36187			57.5	1.02724	1.03676
	57.55	1.06304	1.40854			57.55	0.99957	1.00728
	57.6	1.17528	1.30462			57.6	0.987223	1.09132
	57.65	1.08231	1.34479			57.65	0.976943	0.970824
	57.7	1.0777	1.32926			57.7	0.976426	1.07173
	57.75	1.03346	1.36004			57.75	0.987495	1.02165
	57.8	1.10955	1.4881			57.8	0.968216	1.07459
	57.85	1.04457	1.44289			57.85	1.02292	1.08101
	57.9	1.12829	1.39837			57.9	0.997011	1.02685
	57.95	1.11391	1.50958			57.95	1.00993	1.01661
	58	1.09954	1.49128			58	1.01298	1.08681
	58.05	1.03957	1.46559			58.05	1.01065	1.16104
	58.1	1.09676	1.47598			58.1	0.869378	1.1118
	58.15	1.01789	1.45071			58.15	1.05638	1.10042
	58.2	1.06313	1.55222			58.2	0.967096	1.11358
	58.25	1.02555	1.60952			58.25	0.981076	1.08843
	58.3	1.0698	1.47641			58.3	0.89836	1.06288
	58.35	1.02799	1.44885			58.35	0.877118	1.00459
	58.4	1.03203	1.56393			58.4	0.944403	0.993172
	58.45	1.04604	1.46526			58.45	0.943058	1.15094
	58.5	1.05787	1.43417			58.5	0.927475	1.01577
	58.55	1.03044	1.45796			58.55	0.97824	0.968636
	58.6	1.06822	1.39787			58.6	0.94813	0.974157
	58.65	1.08835	1.47583			58.65	0.936299	1.0768
	58.7	1.12839	1.36578			58.7	0.835477	1.11527
	58.75	1.07938	1.35055			58.75	0.911175	1.08581
	58.8	1.00127	1.33929			58.8	0.975216	1.16422
	58.85	1.05939	1.41715			58.85	0.927294	1.02309
	58.9	1.18835	1.42769			58.9	0.959184	1.08723
	58.95	1.09557	1.46348			58.95	1.00839	1.08695
	59	1.16595	1.49228			59	0.969788	1.04293
	59.05	1.09212	1.48137			59.05	0.8667	1.00813
	59.1	1.09717	1.39681			59.1	0.944595	1.07981
	59.15	1.06945	1.39595			59.15	0.876273	1.14198
	59.2	0.985466	1.38186			59.2	0.965455	1.1059
	59.25	0.981848	1.39168			59.25	1.00884	0.956845
	59.3	1.07	1.47374			59.3	0.986779	0.935307
	59.35	1.08299	1.4252			59.35	0.995244	0.938684
	59.4	0.996551	1.38851			59.4	0.904583	1.03207
	59.45	1.04381	1.53302			59.45	0.979173	1.05222
	59.5	1.09938	1.5328			59.5	0.971398	1.06291
	59.55	1.04125	1.42338			59.55	0.973796	1
	59.6	1.10737	1.55149			59.6	0.966664	0.950262
	59.65	1.05937	1.62831			59.65	1.04056	0.99395
	59.7	1.03042	1.50721			59.7	1.02752	1.06977
	59.75	1.00526	1.45579			59.75	1.01956	1.03539
	59.8	1.0346	1.46589			59.8	0.979849	1.08531
	59.85	1.05359	1.50021			59.85	0.946277	1.03235
	59.9	1.11458	1.57723			59.9	0.954687	1.02544
	59.95	1.02005	1.63709			59.95	0.996146	1.11015
	60	1.11728	1.55392			60	0.896165	1.06098
	60.05	1.03858	1.57118			60.05	0.919128	1.1594
	60.1	1.00082	1.42636			60.1	0.963144	1.04775
	60.15	0.960126	1.51002			60.15	1.00693	1.21348
	60.2	1.00832	1.5991			60.2	0.995018	1.24455
	60.25	1.03655	1.62783			60.25	0.992195	1.16566
	60.3	1.0127	1.56131			60.3	0.949424	1.12559
	60.35	1.10235	1.58892			60.35	0.974341	1.0352
	60.4	1.05896	1.48759			60.4	0.927484	1.0642
	60.45	0.974496	1.3985			60.45	0.997829	1.13296
	60.5	1.01491	1.43705			60.5	1.01943	1.07782
	60.55	1.09786	1.40216			60.55	1.00961	0.964247
	60.6	1.07777	1.33228			60.6	1.02057	1.09858
	60.65	1.06058	1.4862			60.65	1.01299	1.10154
	60.7	1.04013	1.58482			60.7	1.03021	1.05197
	60.75	0.987573	1.5093			60.75	1.01183	1.05024
	60.8	1.03235	1.56274			60.8	1.00802	1.18571
	60.85	1.00013	1.67473			60.85	1.00144	1.1596
	60.9	1.03855	1.69172			60.9	1.05953	1.08058
	60.95	1.05231	1.56744			60.95	1.0528	1.04603
	61	1.10772	1.64679			61	1.02479	1.00833
	61.05	0.977322	1.59155			61.05	1.00302	1.05003
	61.1	1.05825	1.5921			61.1	1.03056	1.12516
	61.15	1.08979	1.66902			61.15	0.994376	1.15061
	61.2	1.05594	1.60724			61.2	1.03033	1.10773
	61.25	1.04256	1.55845			61.25	1.02952	0.998016
	61.3	1.08418	1.57622			61.3	1.05572	1.07292
	61.35	1.123	1.67742			61.35	0.994089	1.03221
	61.4	1.06519	1.72248			61.4	0.989228	1.01331
	61.45	1.10467	1.69921			61.45	1.01459	0.972372
	61.5	1.1691	1.66808			61.5	1.07776	0.959005
	61.55	1.14846	1.70118			61.55	1.01219	1.01191
	61.6	1.16342	1.57356			61.6	1.07154	1.07991
	61.65	1.10417	1.69525			61.65	1.05268	1.09481
	61.7	1.12893	1.63282			61.7	1.06729	1.0662
	61.75	1.09059	1.75609			61.75	1.06541	1.10592
	61.8	1.0121	1.74438			61.8	0.979224	1.04162
	61.85	1.02309	1.6224			61.85	1.08878	0.921783
	61.9	1.06453	1.70155			61.9	0.963925	1.08663
	61.95	1.05048	1.68399			61.95	0.986878	1.06866
	62	0.973984	1.7351			62	1.036	1.11917
	62.05	1.06638	1.67745			62.05	0.997701	1.08412
	62.1	1.1176	1.74159			62.1	1.0156	1.05035
	62.15	1.05554	1.69373			62.15	1.04048	1.06733
	62.2	1.11469	1.75324			62.2	1.03026	1.01461
	62.25	1.08815	1.75302			62.25	1.02463	0.978947
	62.3	1.04792	1.68576			62.3	0.972997	1.09201
	62.35	1.17996	1.72271			62.35	1.00772	1.07953
	62.4	1.10394	1.81232			62.4	1.09839	1.06235
	62.45	1.02137	1.66658			62.45	1.07637	0.960129
	62.5	1.1281	1.60136			62.5	1.09677	0.987786
	62.55	1.08269	1.63486			62.55	1.06346	0.979143
	62.6	1.05817	1.59133			62.6	1.06864	1.08502
	62.65	1.21298	1.55638			62.65	1.06776	1.05861
	62.7	1.14401	1.62137			62.7	1.14736	1.04678
	62.75	1.16645	1.68537			62.75	1.136	1.07376
	62.8	1.10989	1.6765			62.8	1.08255	1.02316
	62.85	1.17433	1.71887			62.85	1.11139	1.11267
	62.9	1.18189	1.83396			62.9	1.03942	1.08052
	62.95	1.21452	1.80588			62.95	1.04942	0.993719
	63	1.17281	1.75558			63	1.08824	1.07221
	63.05	1.22951	1.77736			63.05	1.09848	1.05853
	63.1	1.18313	1.75964			63.1	1.00823	1.03535
	63.15	1.22342	1.62054			63.15	0.980738	1.13775
	63.2	1.1528	1.76894			63.2	0.978014	1.03933
	63.25	1.07786	1.72702			63.25	1.02635	1.0748
	63.3	1.10483	1.79897			63.3	1.07386	1.14465
	63.35	1.10122	1.77261			63.35	1.08902	1.07678
	63.4	1.10005	1.87853			63.4	1.04479	1.0636
	63.45	1.10311	1.84322			63.45	1.03067	1.1343
	63.5	1.13783	1.84477			63.5	1.09274	1.11232
	63.55	1.14451	1.9533			63.55	1.02413	1.12858
	63.6	1.11988	1.96248			63.6	1.05926	1.00878
	63.65	1.09237	1.85903			63.65	1.05639	1.06259
	63.7	1.11404	1.87222			63.7	1.02526	1.08956
	63.75	1.07392	1.86138			63.75	0.996593	1.02034
	63.8	1.13225	1.80844			63.8	1.01606	1.04683
	63.85	1.14399	1.89212			63.85	1.0678	0.957816
	63.9	1.12958	1.75556			63.9	1.03327	1.01557
	63.95	1.08682	1.82665			63.95	1.04263	1.03173
	64	1.13209	1.88667			64	1.03337	1.09971
	64.05	1.25059	1.63968			64.05	1.0083	1.05246
	64.1	1.07067	1.6962			64.1	1.01092	0.990474
	64.15	1.093	1.58814			64.15	1.00641	0.927951
	64.2	1.14708	1.63341			64.2	1.04093	1.05882
	64.25	1.17648	1.47456			64.25	0.98642	1.0321
	64.3	1.1086	1.57465			64.3	1.02451	0.991059
	64.35	1.04258	1.57712			64.35	1.04673	1.07614
	64.4	1.1318	1.46927			64.4	1.01163	1.10774
	64.45	1.19958	1.65156			64.45	0.961811	1.06398
	64.5	1.11372	1.58144			64.5	1.08225	1.00638
	64.55	1.00695	1.651			64.55	1.02132	0.899677
	64.6	1.04561	1.58069			64.6	1.14435	0.985638
	64.65	1.0877	1.59658			64.65	1.0578	1.07239
	64.7	1.09732	1.59715			64.7	1.0236	0.934261
	64.75	1.07621	1.52014			64.75	0.979733	0.992322
	64.8	1.05974	1.57843			64.8	0.952877	0.930188
	64.85	1.04257	1.6379			64.85	0.938786	1.02811
	64.9	1.06606	1.69968			64.9	0.969899	0.971896
	64.95	1.05518	1.60069			64.95	0.955575	0.9692
	65	1.09664	1.59043			65	0.95665	1.06377
	65.05	1.08048	1.59914			65.05	1.07202	1.07373
	65.1	1.03668	1.51763			65.1	1.00157	1.00768
	65.15	1.06731	1.54871			65.15	0.995889	1.04854
	65.2	1.0414	1.62405			65.2	1.04199	0.979538
	65.25	1.02086	1.74425			65.25	0.980799	0.97343
	65.3	1.1079	1.73589			65.3	0.970463	0.967229
	65.35	1.02608	1.54645			65.35	0.860962	1.06357
	65.4	1.07384	1.52538			65.4	1.00896	1.03758
	65.45	1.10971	1.43958			65.45	0.95005	1.08794
	65.5	1.0807	1.44937			65.5	0.924016	1.03186
	65.55	1.18455	1.47682			65.55	0.930811	1.11293
	65.6	1.04144	1.51781			65.6	0.951686	1.04106
	65.65	1.06801	1.49662			65.65	0.863085	0.998316
	65.7	1.02535	1.56812			65.7	0.910352	1.07594
	65.75	1.1824	1.56058			65.75	1.0102	1.13289
	65.8	1.03451	1.56066			65.8	1.01139	1.04845
	65.85	1.06036	1.68263			65.85	1.01037	1.06098
	65.9	1.04698	1.47986			65.9	0.994389	1.0468
	65.95	1.12126	1.63495			65.95	1.04657	1.01115
	66	1.10186	1.56582			66	0.994677	1.06544
	66.05	1.05642	1.53607			66.05	1.04203	1.02826
	66.1	1.07172	1.61224			66.1	1.0355	1.07673
	66.15	1.03571	1.4069			66.15	1.0206	1.03965
	66.2	1.0256	1.41488			66.2	0.88608	1.02751
	66.25	1.08364	1.404			66.25	0.965658	0.956229
	66.3	1.08172	1.53629			66.3	0.898421	1.01118
	66.35	1.20065	1.47136			66.35	0.976151	1.01581
	66.4	1.10514	1.40904			66.4	1.00641	1.05048
	66.45	1.08881	1.46859			66.45	0.980667	1.03216
	66.5	1.16414	1.29592			66.5	0.988001	0.963057
	66.55	1.13913	1.4217			66.55	0.931261	1.09873
	66.6	1.18703	1.54998			66.6	0.994688	1.08727
	66.65	1.01639	1.59536			66.65	0.967762	1.08938
	66.7	1.01522	1.47677			66.7	0.952216	0.996172
	66.75	1.11872	1.53796			66.75	1.12103	1.03402
	66.8	1.17319	1.5069			66.8	0.985453	1.07289
	66.85	1.10303	1.66161			66.85	0.979029	1.08137
	66.9	1.04255	1.56751			66.9	0.950026	1.02865
	66.95	1.081	1.63689			66.95	0.958238	0.960723
	67	1.09418	1.55382			67	0.959549	1.05409
	67.05	1.10351	1.41063			67.05	0.95563	1.10905
	67.1	1.13215	1.56598			67.1	0.995421	1.02549
	67.15	1.16914	1.51561			67.15	0.945295	1.03063
	67.2	1.12825	1.50838			67.2	1.00021	1.05424
	67.25	1.06735	1.50788			67.25	1.02798	0.955812
	67.3	1.08139	1.46969			67.3	0.983566	0.998655
	67.35	1.10056	1.5086			67.35	1.06282	1.03032
	67.4	1.10572	1.54063			67.4	1.07427	1.03225
	67.45	1.11343	1.5404			67.45	1.02744	1.06754
	67.5	1.10258	1.62958			67.5	0.998915	1.04164
	67.55	1.07117	1.58716			67.55	1.12744	1.05492
	67.6	1.08881	1.62544			67.6	1.09924	1.1127
	67.65	1.14027	1.52771			67.65	1.02694	1.07415
	67.7	1.09191	1.60384			67.7	1.02242	1.18229
	67.75	1.09366	1.72828			67.75	1.03595	1.12318
	67.8	1.17485	1.77219			67.8	1.05425	1.11885
	67.85	1.10687	1.80283			67.85	1.03135	1.20532
	67.9	1.07742	1.87377			67.9	1.06407	1.14742
	67.95	1.12106	1.66025			67.95	0.985619	1.11336
	68	1.08596	1.88116			68	0.954311	1.09232
	68.05	1.05591	1.74735			68.05	0.970833	1.08777
	68.1	1.12362	1.76006			68.1	1.01517	1.08391
	68.15	1.05556	1.74318			68.15	0.994359	1.10919
	68.2	1.10344	1.63192			68.2	1.06896	1.01914
	68.25	1.12146	1.695			68.25	1.02616	1.0205
	68.3	1.13556	1.72766			68.3	1.0386	1.09376
	68.35	1.13017	1.63177			68.35	1.03448	1.08326
	68.4	1.12723	1.55368			68.4	1.05749	1.07584
	68.45	1.0908	1.78502			68.45	1.09875	1.10622
	68.5	1.07457	1.66811			68.5	1.04925	1.10815
	68.55	1.10753	1.68788			68.55	0.995758	1.13635
	68.6	1.19542	1.58097			68.6	1.03692	1.16221
	68.65	1.19058	1.81091			68.65	1.07612	1.18646
	68.7	1.13391	1.69066			68.7	1.07725	1.15481
	68.75	1.19579	1.82956			68.75	0.985001	1.16222
	68.8	1.08146	1.70171			68.8	1.01841	1.18328
	68.85	1.11085	1.6898			68.85	1.0107	1.09965
	68.9	1.17358	1.58552			68.9	0.986746	1.22104
	68.95	1.12939	1.48433			68.95	1.02803	1.15641
	69	1.13171	1.62607			69	1.05432	1.17725
	69.05	1.16462	1.58757			69.05	1.10768	1.22829
	69.1	1.11647	1.67812			69.1	1.03777	1.17172
	69.15	1.18309	1.56184			69.15	1.01554	1.31679
	69.2	1.1257	1.5635			69.2	0.976311	1.17655
	69.25	1.18684	1.63257			69.25	0.981458	1.09949
	69.3	1.22941	1.54343			69.3	0.967359	1.1217
	69.35	1.11561	1.59423			69.35	1.02382	1.06052
	69.4	1.24443	1.60601			69.4	1.03041	1.09129
	69.45	1.10979	1.55695			69.45	1.05072	1.03537
	69.5	1.18393	1.59235			69.5	1.04388	1.08296
	69.55	1.15688	1.50775			69.55	0.998869	1.05503
	69.6	1.15217	1.47601			69.6	1.01923	1.01712
	69.65	1.1267	1.50757			69.65	0.996332	1.04017
	69.7	1.15479	1.50745			69.7	0.99594	1.07892
	69.75	1.16331	1.52449			69.75	0.914054	1.0922
	69.8	1.17642	1.7169			69.8	1.07897	1.13094
	69.85	1.25858	1.47739			69.85	0.95584	1.06015
	69.9	1.20602	1.50334			69.9	0.908003	1.22131
	69.95	1.24019	1.48383			69.95	0.983696	1.11376
	70	1.15966	1.64243			70	0.979674	1.0896
	70.05	1.22894	1.51218			70.05	0.986306	1.17874
	70.1	1.21051	1.56856			70.1	1.03154	1.18521
	70.15	1.28694	1.65918			70.15	1.06605	1.08472
	70.2	1.28374	1.55736			70.2	0.972054	1.18327
	70.25	1.21129	1.60482			70.25	0.971051	1.04104
	70.3	1.27862	1.70884			70.3	0.960642	1.11085
	70.35	1.12916	1.6002			70.35	0.997095	1.08438
	70.4	1.1229	1.62302			70.4	0.993533	1.0984
	70.45	1.12457	1.61316			70.45	0.982382	1.15239
	70.5	1.21459	1.54412			70.5	1.07506	1.0662
	70.55	1.19987	1.44721			70.55	0.99883	1.06059
	70.6	1.21392	1.5362			70.6	1.03526	1.13896
	70.65	1.24676	1.59654			70.65	1.00031	1.15683
	70.7	1.22593	1.498			70.7	0.993575	1.05125
	70.75	1.19991	1.43034			70.75	1.07104	1.12148
	70.8	1.23595	1.47511			70.8	1.05291	1.04584
	70.85	1.27615	1.58864			70.85	1.0113	1.05641
	70.9	1.19056	1.39338			70.9	0.939682	1.03371
	70.95	1.19237	1.61816			70.95	0.98821	1.15398
	71	1.19627	1.48426			71	1.00944	1.12491
	71.05	1.20626	1.5389			71.05	0.965037	1.0491
	71.1	1.20426	1.4269			71.1	0.990318	1.06131
	71.15	1.19985	1.42227			71.15	0.957662	1.20698
	71.2	1.19728	1.43918			71.2	0.946369	1.15919
	71.25	1.11234	1.5038			71.25	1.00886	1.12116
	71.3	1.18795	1.43287			71.3	1.00387	1.11016
	71.35	1.08345	1.45998			71.35	1.00799	1.13511
	71.4	1.09849	1.40482			71.4	1.03426	1.03635
	71.45	1.19125	1.36732			71.45	0.992281	1.08788
	71.5	1.11744	1.30446			71.5	0.977576	1.14524
	71.55	1.08209	1.2933			71.55	1.03068	1.17634
	71.6	1.12541	1.415			71.6	1.04039	1.09107
	71.65	1.19291	1.41805			71.65	1.01808	1.16821
	71.7	1.10614	1.55539			71.7	0.99001	1.11557
	71.75	1.19308	1.55969			71.75	1.01765	1.08767
	71.8	1.18365	1.54048			71.8	1.07645	1.16195
	71.85	1.13524	1.60222			71.85	1.01436	1.08793
	71.9	1.22816	1.54198			71.9	0.954564	1.16259
	71.95	1.14773	1.61282			71.95	1.0111	1.1655
	72	1.1681	1.54858			72	0.977758	1.08136
	72.05	1.15453	1.61921			72.05	1.04404	1.18006
	72.1	1.10198	1.62431			72.1	0.952926	1.20979
	72.15	1.19616	1.56614			72.15	0.938162	1.09366
	72.2	1.15047	1.52054			72.2	1.07449	1.13561
	72.25	1.19034	1.60208			72.25	0.950048	1.09982
	72.3	1.17721	1.66595			72.3	0.994903	1.16802
	72.35	1.11417	1.48411			72.35	0.986621	1.1851
	72.4	1.10128	1.60924			72.4	0.995926	1.1296
	72.45	1.11414	1.56881			72.45	1.00312	1.19782
	72.5	1.14502	1.51104			72.5	1.01714	1.18355
	72.55	1.17668	1.44589			72.55	0.975951	1.10973
	72.6	1.10174	1.44831			72.6	0.976369	1.18656
	72.65	1.11453	1.50406			72.65	0.995066	1.1748
	72.7	1.07198	1.51163			72.7	0.977102	1.11113
	72.75	1.04205	1.51906			72.75	1.00614	1.14391
	72.8	1.08919	1.5294			72.8	1.01136	1.13407
	72.85	1.0689	1.69528			72.85	1.07264	1.1649
	72.9	1.00944	1.74946			72.9	1.14507	1.16132
	72.95	1.08733	1.69052			72.95	1.03181	1.2165
	73	1.11502	1.61765			73	1.11977	1.18315
	73.05	1.20221	1.59539			73.05	0.988076	1.17962
	73.1	1.16037	1.77559			73.1	1.02284	1.27563
	73.15	1.10267	1.78575			73.15	1.02375	1.19292
	73.2	1.11331	1.71323			73.2	1.06477	1.197
	73.25	1.19436	1.57945			73.25	1.11294	1.17473
	73.3	1.12715	1.57951			73.3	1.06659	1.20223
	73.35	1.16749	1.69583			73.35	1.08695	1.2636
	73.4	1.13105	1.62817			73.4	1.07951	1.31518
	73.45	1.08945	1.76519			73.45	1.06283	1.17122
	73.5	1.18511	1.56624			73.5	1.06251	1.15711
	73.55	1.11153	1.56987			73.55	1.06842	1.21758
	73.6	1.05556	1.71739			73.6	1.0347	1.16188
	73.65	1.0569	1.68422			73.65	1.02408	1.09782
	73.7	1.12982	1.79647			73.7	1.09986	1.21356
	73.75	1.0338	1.76123			73.75	1.07862	1.20476
	73.8	1.06037	1.76076			73.8	1.08603	1.0977
	73.85	1.11894	1.68267			73.85	1.08303	1.06956
	73.9	1.04998	1.78294			73.9	1.05613	1.12641
	73.95	1.07582	1.78086			73.95	1.08318	1.12749
	74	1.06274	1.67039			74	1.04036	1.07817
	74.05	1.11254	1.72698			74.05	1.00956	1.18276
	74.1	1.14648	1.61224			74.1	1.07404	1.20884
	74.15	1.12284	1.58585			74.15	1.10847	1.10746
	74.2	1.13545	1.65567			74.2	1.04376	1.17735
	74.25	1.08689	1.56272			74.25	1.10838	1.12766
	74.3	1.06133	1.50707			74.3	1.07894	1.15168
	74.35	1.10872	1.50963			74.35	1.03812	1.18653
	74.4	1.06906	1.39724			74.4	1.05758	1.07307
	74.45	1.08071	1.44984			74.45	1.09837	1.18744
	74.5	1.09015	1.59681			74.5	1.07601	1.12147
	74.55	1.11695	1.59722			74.55	1.05086	1.18856
	74.6	1.08233	1.52304			74.6	1.10459	1.18042
	74.65	1.14547	1.54963			74.65	1.04494	1.14892
	74.7	1.08127	1.48616			74.7	1.06218	1.05267
	74.75	1.08066	1.57652			74.75	1.09787	1.13376
	74.8	1.03778	1.49956			74.8	1.06864	1.04574
	74.85	1.0876	1.46112			74.85	1.05101	1.15447
	74.9	1.07905	1.47796			74.9	1.01224	1.13485
	74.95	1.11518	1.41982			74.95	1.00899	1.08612
	75	1.10602	1.58264			75	1.10362	1.13724
	75.05	1.07682	1.60437			75.05	1.13894	1.11622
	75.1	1.0414	1.56761			75.1	1.02591	1.06299
	75.15	1.07212	1.57629			75.15	1.0694	1.06253
	75.2	1.01417	1.53822			75.2	1.03066	1.03849
	75.25	1.06751	1.58969			75.25	1.17272	1.13429
	75.3	1.11825	1.57831			75.3	1.09469	1.06048
	75.35	1.07202	1.68439			75.35	1.11135	1.0549
	75.4	1.07737	1.58455			75.4	1.03883	1.05018
	75.45	1.01804	1.54556			75.45	1.07511	1.22266
	75.5	1.01475	1.58828			75.5	1.09773	1.11688
	75.55	1.13245	1.66602			75.55	1.09305	1.11546
	75.6	1.11169	1.54459			75.6	1.10905	1.09934
	75.65	1.06686	1.62177			75.65	1.11428	1.10792
	75.7	1.09158	1.4873			75.7	1.02783	1.15827
	75.75	1.0485	1.49599			75.75	1.08955	1.09156
	75.8	1.04997	1.55324			75.8	1.07614	1.05174
	75.85	1.05772	1.44066			75.85	1.10114	1.1204
	75.9	1.11263	1.48695			75.9	1.02422	1.13445
	75.95	1.06746	1.46744			75.95	1.07572	1.19068
	76	1.09805	1.38065			76	1.0723	1.14224
	76.05	1.02663	1.27077			76.05	1.0755	1.15176
	76.1	1.01045	1.39924			76.1	0.960968	1.1558
	76.15	1.06303	1.35768			76.15	1.07333	1.20673
	76.2	1.15165	1.35727			76.2	1.03799	1.20778
	76.25	1.06865	1.42375			76.25	1.08383	1.33114
	76.3	1.03966	1.64324			76.3	1.03345	1.18774
	76.35	1.06335	1.55195			76.35	1.06	1.18681
	76.4	1.07536	1.5147			76.4	1.09701	1.26079
	76.45	1.16004	1.42279			76.45	1.03912	1.29734
	76.5	1.09813	1.45741			76.5	1.11398	1.22647
	76.55	1.07305	1.38799			76.55	1.10419	1.30438
	76.6	1.10153	1.35103			76.6	1.16588	1.27565
	76.65	1.10489	1.40669			76.65	1.15363	1.32478
	76.7	1.11786	1.36361			76.7	1.10176	1.24012
	76.75	1.09133	1.36157			76.75	1.04897	1.27927
	76.8	1.03886	1.38664			76.8	1.06341	1.15627
	76.85	1.09103	1.44036			76.85	1.04634	1.191
	76.9	1.05544	1.44502			76.9	1.11885	1.25195
	76.95	1.12418	1.64311			76.95	1.07802	1.26687
	77	1.11867	1.44115			77	1.01531	1.29003
	77.05	1.0955	1.44923			77.05	1.085	1.24138
	77.1	1.16558	1.46348			77.1	1.05037	1.2476
	77.15	1.07921	1.44802			77.15	1.12224	1.12694
	77.2	1.16352	1.51031			77.2	1.13033	1.24752
	77.25	1.13402	1.48237			77.25	1.10583	1.0451
	77.3	1.1983	1.55055			77.3	1.12003	1.14391
	77.35	1.11252	1.48503			77.35	1.06368	1.16628
	77.4	1.13923	1.46583			77.4	1.0929	1.22877
	77.45	1.12056	1.51673			77.45	1.02667	1.13406
	77.5	1.07039	1.51071			77.5	1.10335	1.21015
	77.55	1.08846	1.40671			77.55	1.07776	1.22839
	77.6	1.09535	1.44349			77.6	1.13872	1.31816
	77.65	1.10025	1.4616			77.65	1.10293	1.30743
	77.7	1.05434	1.54124			77.7	1.11303	1.2042
	77.75	1.06143	1.47429			77.75	1.09576	1.20386
	77.8	1.12581	1.42949			77.8	1.09447	1.24276
	77.85	1.10692	1.62523			77.85	1.1259	1.24904
	77.9	1.10899	1.61629			77.9	1.16588	1.30862
	77.95	1.15736	1.59263			77.95	1.17233	1.26903
	78	1.11638	1.4163			78	1.04846	1.31414
	78.05	1.12953	1.43944			78.05	1.09976	1.30107
	78.1	1.1562	1.4892			78.1	1.1823	1.24758
	78.15	1.12434	1.5547			78.15	1.08046	1.32561
	78.2	1.08736	1.50227			78.2	1.08102	1.20594
	78.25	1.16557	1.53517			78.25	1.10126	1.30261
	78.3	1.10711	1.56034			78.3	1.12492	1.20767
	78.35	1.14295	1.58441			78.35	1.15914	1.23329
	78.4	1.10853	1.47407			78.4	1.16538	1.22101
	78.45	1.19938	1.49553			78.45	1.18746	1.12265
	78.5	1.21958	1.5376			78.5	1.17827	1.15367
	78.55	1.1523	1.45447			78.55	1.12676	1.1923
	78.6	1.09712	1.47959			78.6	1.13836	1.13861
	78.65	1.10253	1.45295			78.65	1.16218	1.18811
	78.7	1.09695	1.43573			78.7	1.10923	1.17776
	78.75	0.993919	1.53852			78.75	1.11543	1.09418
	78.8	1.08062	1.58156			78.8	1.18528	1.18409
	78.85	1.13188	1.64502			78.85	1.19095	1.28022
	78.9	1.11964	1.61628			78.9	1.14071	1.32412
	78.95	1.02993	1.60225			78.95	1.16906	1.299
	79	1.04076	1.64503			79	1.14563	1.25887
	79.05	1.097	1.68169			79.05	1.19188	1.26502
	79.1	1.10501	1.61482			79.1	1.217	1.23154
	79.15	1.10819	1.70263			79.15	1.11542	1.32155
	79.2	1.13037	1.64006			79.2	1.14173	1.40932
	79.25	1.1199	1.68905			79.25	1.20739	1.30908
	79.3	1.08352	1.6679			79.3	1.10056	1.26446
	79.35	1.12691	1.64599			79.35	1.0763	1.28878
	79.4	1.09746	1.60103			79.4	1.08509	1.30396
	79.45	1.15247	1.75833			79.45	1.07995	1.25034
	79.5	1.12313	1.6964			79.5	1.12067	1.2414
	79.55	1.15821	1.6085			79.55	1.16425	1.19406
	79.6	1.22003	1.53915			79.6	1.12596	1.26039
	79.65	1.05484	1.53751			79.65	1.02052	1.26254
	79.7	1.08394	1.51344			79.7	1.06782	1.22686
	79.75	1.08448	1.50348			79.75	1.1351	1.19001
	79.8	1.07848	1.49735			79.8	1.07026	1.0789
	79.85	1.14374	1.49118			79.85	1.15161	1.20456
	79.9	1.1979	1.52705			79.9	1.05042	1.13065
	79.95	1.07329	1.4654			79.95	1.12402	1.11488
	80	1.1929	1.50627			80	1.05288	1.08391
	80.05	1.16818	1.39394			80.05	1.05353	1.22236
	80.1	1.18108	1.48649			80.1	1.10403	1.10196
	80.15	1.16246	1.54872			80.15	1.10151	1.18582
	80.2	1.18224	1.61742			80.2	1.09272	1.12573
	80.25	1.17193	1.61824			80.25	1.07996	1.14038
	80.3	1.11464	1.60208			80.3	1.18702	1.18521
	80.35	1.13843	1.55509			80.35	1.00487	1.23024
	80.4	1.17922	1.68775			80.4	1.07395	1.09654
	80.45	1.15446	1.64606			80.45	1.1154	1.13502
	80.5	1.10649	1.52117			80.5	1.13092	1.26846
	80.55	1.06286	1.49902			80.55	1.1193	1.19708
	80.6	1.13592	1.50107			80.6	1.07985	1.15212
	80.65	1.16313	1.60414			80.65	1.07829	1.19942
	80.7	1.17503	1.63574			80.7	1.12513	1.21484
	80.75	1.09363	1.6203			80.75	1.14121	1.26248
	80.8	1.16248	1.65626			80.8	1.0264	1.25337
	80.85	1.21282	1.64936			80.85	1.03947	1.21181
	80.9	1.20193	1.53256			80.9	1.15487	1.25664
	80.95	1.21571	1.53988			80.95	1.04584	1.23163
	81	1.14954	1.57894			81	1.11526	1.27591
	81.05	1.15111	1.57177			81.05	1.17892	1.25271
	81.1	1.18833	1.43455			81.1	1.06209	1.25281
	81.15	1.23789	1.39315			81.15	1.11576	1.30205
	81.2	1.188	1.51934			81.2	1.07384	1.2256
	81.25	1.22652	1.44577			81.25	1.11669	1.21101
	81.3	1.25121	1.54551			81.3	1.12154	1.27566
	81.35	1.1727	1.63568			81.35	1.20764	1.23344
	81.4	1.16781	1.58923			81.4	1.11431	1.21752
	81.45	1.18093	1.62555			81.45	1.0998	1.20811
	81.5	1.16182	1.56507			81.5	1.15534	1.27913
	81.55	1.2109	1.56381			81.55	1.11491	1.24085
	81.6	1.25376	1.57749			81.6	1.04011	1.29979
	81.65	1.24975	1.6155			81.65	1.08139	1.34494
	81.7	1.24297	1.53733			81.7	1.10598	1.21607
	81.75	1.17957	1.40972			81.75	1.12561	1.20611
	81.8	1.27518	1.3656			81.8	1.11166	1.20809
	81.85	1.06843	1.49358			81.85	1.1077	1.24163
	81.9	1.16773	1.53784			81.9	1.07831	1.29454
	81.95	1.22744	1.49878			81.95	1.14798	1.19417
	82	1.22629	1.41551			82	1.07056	1.2913
	82.05	1.21227	1.55281			82.05	1.14521	1.18598
	82.1	1.24803	1.61471			82.1	1.07658	1.12239
	82.15	1.28257	1.62782			82.15	1.12457	1.15077
	82.2	1.24585	1.52439			82.2	1.16129	1.18632
	82.25	1.28913	1.58204			82.25	1.12494	1.25285
	82.3	1.16117	1.56103			82.3	1.13522	1.27133
	82.35	1.11709	1.53563			82.35	1.11483	1.13611
	82.4	1.25821	1.51087			82.4	1.13506	1.20554
	82.45	1.24691	1.6203			82.45	1.12302	1.16844
	82.5	1.18276	1.52721			82.5	1.07049	1.18431
	82.55	1.09885	1.41985			82.55	1.03617	1.18562
	82.6	1.113	1.5503			82.6	1.09954	1.33931
	82.65	1.13163	1.52477			82.65	1.0398	1.25521
	82.7	1.1026	1.56691			82.7	1.08884	1.26277
	82.75	1.10263	1.46606			82.75	1.0624	1.26073
	82.8	1.06001	1.46543			82.8	1.0549	1.21584
	82.85	1.11174	1.57866			82.85	1.08261	1.31614
	82.9	1.10828	1.42337			82.9	1.08359	1.34125
	82.95	1.11823	1.55027			82.95	1.06617	1.37906
	83	1.11627	1.44687			83	1.16523	1.33284
	83.05	1.23387	1.48571			83.05	1.18523	1.28813
	83.1	1.07274	1.56929			83.1	1.10553	1.26502
	83.15	1.15358	1.4856			83.15	1.06216	1.32075
	83.2	1.14084	1.48468			83.2	1.10215	1.23872
	83.25	1.12818	1.63713			83.25	1.06463	1.25849
	83.3	1.107	1.50076			83.3	1.00805	1.3373
	83.35	1.20083	1.49635			83.35	1.10322	1.3035
	83.4	1.14061	1.61334			83.4	1.04527	1.34857
	83.45	1.18316	1.60371			83.45	1.07331	1.28713
	83.5	1.19931	1.71847			83.5	1.14263	1.34654
	83.55	1.22419	1.73958			83.55	1.07259	1.35482
	83.6	1.20863	1.69442			83.6	1.04618	1.34398
	83.65	1.11893	1.46021			83.65	1.05759	1.28596
	83.7	1.21042	1.61597			83.7	1.0556	1.24748
	83.75	1.19862	1.55139			83.75	1.08027	1.21538
	83.8	1.14125	1.53398			83.8	1.10026	1.2639
	83.85	1.21206	1.49536			83.85	1.09547	1.30464
	83.9	1.114	1.39617			83.9	1.06247	1.3332
	83.95	1.17163	1.47572			83.95	1.12477	1.29903
	84	1.13512	1.47556			84	1.01311	1.26233
	84.05	1.11457	1.59398			84.05	1.05007	1.27095
	84.1	1.11118	1.48015			84.1	1.06039	1.2965
	84.15	1.18439	1.49826			84.15	1.01632	1.26988
	84.2	1.19486	1.48814			84.2	1.01104	1.1435
	84.25	1.21344	1.48416			84.25	1.01862	1.17806
	84.3	1.17439	1.48179			84.3	1.05246	1.20583
	84.35	1.16875	1.44129			84.35	1.05144	1.23495
	84.4	1.13247	1.41187			84.4	1.0533	1.23805
	84.45	1.14231	1.32503			84.45	1.06588	1.35052
	84.5	1.18895	1.40547			84.5	1.02268	1.222
	84.55	1.07014	1.48934			84.55	1.01726	1.16458
	84.6	1.20087	1.49043			84.6	0.961704	1.15668
	84.65	1.17987	1.44114			84.65	0.937692	1.18961
	84.7	1.20446	1.55944			84.7	0.988371	1.20208
	84.75	1.14445	1.4824			84.75	0.977163	1.15316
	84.8	1.20781	1.52534			84.8	1.00435	1.24236
	84.85	1.1813	1.43865			84.85	1.00803	1.33054
	84.9	1.11448	1.5764			84.9	1.05596	1.33621
	84.95	1.17167	1.72934			84.95	1.03278	1.23519
	85	1.15117	1.6016			85	1.04335	1.18829
	85.05	1.10475	1.50726			85.05	1.06927	1.21142
	85.1	1.11071	1.50917			85.1	1.10622	1.16972
	85.15	1.16132	1.59399			85.15	1.0298	1.22116
	85.2	1.13061	1.44654			85.2	1.08615	1.33135
	85.25	1.12558	1.5546			85.25	1.00889	1.25343
	85.3	1.1764	1.59067			85.3	1.00779	1.32327
	85.35	1.18044	1.82533			85.35	1.03798	1.24509
	85.4	1.21643	1.61147			85.4	1.03858	1.29747
	85.45	1.18119	1.66814			85.45	1.07388	1.33482
	85.5	1.27855	1.48821			85.5	1.02254	1.23226
	85.55	1.14659	1.53326			85.55	1.03733	1.31109
	85.6	1.24529	1.54542			85.6	0.972942	1.29252
	85.65	1.23251	1.55842			85.65	1.05677	1.30878
	85.7	1.18153	1.43929			85.7	0.985144	1.29569
	85.75	1.21251	1.43569			85.75	1.09422	1.2506
	85.8	1.18201	1.59591			85.8	1.04794	1.28139
	85.85	1.17731	1.53759			85.85	0.988137	1.32301
	85.9	1.24188	1.53959			85.9	1.03085	1.2163
	85.95	1.14181	1.55157			85.95	0.991572	1.28264
	86	1.13888	1.58793			86	0.994707	1.32919
	86.05	1.2234	1.64321			86.05	1.03991	1.30838
	86.1	1.30445	1.62659			86.1	1.03335	1.28436
	86.15	1.17542	1.5982			86.15	1.01951	1.22306
	86.2	1.16545	1.63173			86.2	1.00136	1.29748
	86.25	1.13327	1.55712			86.25	1.01638	1.20372
	86.3	1.15441	1.62488			86.3	0.957383	1.16779
	86.35	1.13975	1.61536			86.35	1.02472	1.26523
	86.4	1.10426	1.62271			86.4	1.00641	1.31308
	86.45	1.18963	1.54644			86.45	1.07447	1.22955
	86.5	1.09235	1.51738			86.5	1.04343	1.31853
	86.55	1.15737	1.58318			86.55	1.01646	1.29769
	86.6	1.27881	1.55222			86.6	1.02742	1.22076
	86.65	1.1365	1.48581			86.65	1.04696	1.22958
	86.7	1.17206	1.57716			86.7	1.05757	1.34282
	86.75	1.10398	1.48755			86.75	1.06119	1.37837
	86.8	1.14318	1.46959			86.8	1.10434	1.28345
	86.85	1.14758	1.51078			86.85	1.0772	1.38108
	86.9	1.12858	1.38834			86.9	1.06662	1.24005
	86.95	1.15606	1.5077			86.95	1.03071	1.41523
	87	1.19124	1.45761			87	1.0077	1.32659
	87.05	1.10635	1.50289			87.05	1.00806	1.32776
	87.1	1.17109	1.46902			87.1	1.01314	1.24085
	87.15	1.09983	1.44304			87.15	1.02209	1.21174
	87.2	1.18057	1.44385			87.2	0.993274	1.19075
	87.25	1.14922	1.43793			87.25	1.01302	1.16089
	87.3	1.17873	1.53655			87.3	0.987531	1.30895
	87.35	1.1201	1.57934			87.35	1.00692	1.18956
	87.4	1.11807	1.55588			87.4	0.964034	1.18472
	87.45	1.1548	1.54916			87.45	1.01938	1.20227
	87.5	1.21562	1.53511			87.5	1.05758	1.13528
	87.55	1.16672	1.51847			87.55	0.987119	1.20705
	87.6	1.1229	1.44928			87.6	1.04714	1.14281
	87.65	1.17488	1.5471			87.65	0.99638	1.16135
	87.7	1.14449	1.49642			87.7	1.0042	1.22838
	87.75	1.20634	1.51688			87.75	0.952536	1.4087
	87.8	1.21347	1.59026			87.8	1.07948	1.23478
	87.85	1.13476	1.547			87.85	1.05084	1.28104
	87.9	1.23777	1.60868			87.9	1.00275	1.27419
	87.95	1.19204	1.53486			87.95	1.07681	1.27091
	88	1.13342	1.53708			88	0.989877	1.24548
	88.05	1.16412	1.52067			88.05	1.04794	1.1493
	88.1	1.16422	1.51031			88.1	1.04192	1.2325
	88.15	1.20666	1.65251			88.15	0.991165	1.25031
	88.2	1.15422	1.59177			88.2	1.03956	1.30931
	88.25	1.19479	1.7948			88.25	0.991264	1.25687
	88.3	1.14485	1.61339			88.3	1.08721	1.23044
	88.35	1.19537	1.76588			88.35	0.978304	1.15977
	88.4	1.25876	1.61585			88.4	0.978264	1.13927
	88.45	1.16658	1.65793			88.45	1.04454	1.22539
	88.5	1.27558	1.66338			88.5	1.06805	1.13016
	88.55	1.18289	1.55781			88.55	1.10148	1.10574
	88.6	1.23267	1.55457			88.6	1.03192	1.11776
	88.65	1.16749	1.61648			88.65	1.05705	1.16881
	88.7	1.22834	1.61284			88.7	1.07059	1.14881
	88.75	1.1751	1.67316			88.75	1.04899	1.19185
	88.8	1.22158	1.71185			88.8	1.09433	1.11247
	88.85	1.17014	1.64511			88.85	1.08277	1.21709
	88.9	1.13396	1.70794			88.9	1.02658	1.2467
	88.95	1.22292	1.56805			88.95	1.07496	1.18525
	89	1.14764	1.55303			89	1.03365	1.19388
	89.05	1.19039	1.53871			89.05	1.04313	1.13939
	89.1	1.21415	1.66104			89.1	1.07363	1.1304
	89.15	1.17171	1.59536			89.15	1.03984	1.15524
	89.2	1.20244	1.70008			89.2	1.0267	1.21426
	89.25	1.10994	1.66853			89.25	1.04269	1.2346
	89.3	1.14362	1.68526			89.3	1.03119	1.26606
	89.35	1.21506	1.77595			89.35	1.04541	1.23431
	89.4	1.21354	1.56951			89.4	1.03707	1.27002
	89.45	1.21623	1.55144			89.45	1.03919	1.20138
	89.5	1.13872	1.68204			89.5	0.967328	1.27282
	89.55	1.11753	1.73704			89.55	1.03606	1.24543
	89.6	1.18423	1.62345			89.6	0.985507	1.26725
	89.65	1.13042	1.65717			89.65	0.943188	1.34753
	89.7	1.19352	1.63503			89.7	1.04496	1.27004
	89.75	1.20344	1.65593			89.75	1.05443	1.22629
	89.8	1.18799	1.64432			89.8	1.03383	1.20958
	89.85	1.23568	1.77333			89.85	1.03057	1.28769
	89.9	1.14522	1.66465			89.9	0.983406	1.29364
	89.95	1.209	1.74705			89.95	0.918736	1.28761
	90	1.09956	1.68238			90	0.933589	1.3416
	90.05	1.19687	1.51439			90.05	0.969262	1.26078
	90.1	1.15387	1.67453			90.1	1.00596	1.19097
	90.15	1.22507	1.80279			90.15	0.988174	1.04528
	90.2	1.29687	1.55548			90.2	1.04616	1.13389
	90.25	1.18535	1.58237			90.25	1.06828	1.31425
	90.3	1.156	1.61523			90.3	1.05161	1.1749
	90.35	1.10997	1.70345			90.35	1.0076	1.18547
	90.4	1.20259	1.63617			90.4	1.03259	1.17347
	90.45	1.1664	1.57108			90.45	1.02669	1.25957
	90.5	1.1546	1.57307			90.5	0.979666	1.18799
	90.55	1.13182	1.62692			90.55	0.978106	1.21365
	90.6	1.1646	1.63791			90.6	0.998372	1.32216
	90.65	1.18416	1.6875			90.65	1.02482	1.29601
	90.7	1.10723	1.65959			90.7	1.1027	1.24676
	90.75	1.118	1.64349			90.75	0.979496	1.21916
	90.8	1.1107	1.66988			90.8	0.907683	1.24205
	90.85	1.07575	1.77111			90.85	0.993207	1.2855
	90.9	1.16319	1.65519			90.9	0.957603	1.19637
	90.95	1.22634	1.71922			90.95	1.03131	1.31739
	91	1.13459	1.73052			91	0.99205	1.14564
	91.05	1.28289	1.80049			91.05	1.09169	1.12182
	91.1	1.30455	1.80742			91.1	1.07562	1.16525
	91.15	1.15969	1.99018			91.15	1.05395	1.25904
	91.2	1.24878	1.75997			91.2	0.988196	1.2743
	91.25	1.2165	1.7197			91.25	0.955291	1.1679
	91.3	1.21501	1.69514			91.3	0.962903	1.14371
	91.35	1.17213	1.80662			91.35	0.994457	1.05516
	91.4	1.15044	1.71235			91.4	1.03748	1.06009
	91.45	1.11415	1.72279			91.45	1.05154	1.10803
	91.5	1.24633	1.68888			91.5	1.06037	1.13383
	91.55	1.2739	1.65503			91.55	1.07667	1.27377
	91.6	1.13269	1.62126			91.6	0.985678	1.15017
	91.65	1.14592	1.65401			91.65	1.09663	1.09584
	91.7	1.22388	1.76549			91.7	1.11295	1.13512
	91.75	1.21586	1.74854			91.75	0.954101	1.08238
	91.8	1.24281	1.5468			91.8	1.05081	1.16439
	91.85	1.22026	1.68209			91.85	0.977488	1.16721
	91.9	1.19315	1.63072			91.9	1.03037	1.19299
	91.95	1.16105	1.49779			91.95	1.01633	1.18255
	92	1.23465	1.56824			92	0.98449	1.15626
	92.05	1.17022	1.64468			92.05	1.00116	1.20426
	92.1	1.17258	1.49341			92.1	1.00303	1.11814
	92.15	1.1901	1.50833			92.15	1.07144	1.24083
	92.2	1.2147	1.51071			92.2	0.993263	1.21889
	92.25	1.1491	1.49274			92.25	1.08372	1.2354
	92.3	1.24006	1.46571			92.3	1.01861	1.14281
	92.35	1.14632	1.57244			92.35	1.08687	1.29383
	92.4	1.24037	1.51121			92.4	1.14194	1.12717
	92.45	1.1916	1.50427			92.45	1.15177	1.26346
	92.5	1.13882	1.50801			92.5	1.01825	1.26662
	92.55	1.13853	1.59539			92.55	1.01013	1.27361
	92.6	1.17219	1.43564			92.6	1.06753	1.35961
	92.65	1.14659	1.45387			92.65	1.0895	1.2709
	92.7	1.17614	1.34173			92.7	1.08912	1.26703
	92.75	1.20239	1.42507			92.75	1.10263	1.23647
	92.8	1.17138	1.50479			92.8	1.1549	1.23474
	92.85	1.12736	1.48468			92.85	1.08029	1.29588
	92.9	1.24027	1.45975			92.9	1.1587	1.19629
	92.95	1.17638	1.50867			92.95	1.07897	1.20509
	93	1.13109	1.53972			93	1.06464	1.22532
	93.05	1.1239	1.47489			93.05	1.06824	1.20789
	93.1	1.2431	1.51245			93.1	1.12095	1.20064
	93.15	1.16635	1.44061			93.15	1.10673	1.20945
	93.2	1.14162	1.32519			93.2	1.11176	1.36286
	93.25	1.18672	1.29187			93.25	1.20997	1.27242
	93.3	1.14045	1.27405			93.3	1.09243	1.3728
	93.35	1.17255	1.37698			93.35	0.991528	1.33383
	93.4	1.17599	1.29461			93.4	1.04061	1.34953
	93.45	1.24435	1.26939			93.45	0.994144	1.22698
	93.5	1.22014	1.31252			93.5	1.0971	1.22829
	93.55	1.19264	1.31803			93.55	1.08343	1.24572
	93.6	1.19581	1.31187			93.6	0.97583	1.32698
	93.65	1.26607	1.2556			93.65	0.95365	1.25241
	93.7	1.21744	1.30049			93.7	1.05829	1.21929
	93.75	1.15246	1.26275			93.75	0.98552	1.15676
	93.8	1.1551	1.26062			93.8	1.02765	1.25762
	93.85	1.18659	1.24127			93.85	1.01771	1.32726
	93.9	1.149	1.35985			93.9	0.980087	1.17533
	93.95	1.18755	1.29003			93.95	0.98205	1.28204
	94	1.23116	1.28096			94	0.947771	1.24833
	94.05	1.18028	1.28691			94.05	1.04433	1.26268
	94.1	1.28237	1.33101			94.1	1.01188	1.28924
	94.15	1.15675	1.21735			94.15	1.10918	1.3055
	94.2	1.17233	1.32073			94.2	0.965397	1.36541
	94.25	1.18583	1.31913			94.25	1.00527	1.29546
	94.3	1.14875	1.2729			94.3	0.957298	1.2731
	94.35	1.20083	1.24322			94.35	0.972582	1.35777
	94.4	1.11639	1.29967			94.4	1.00963	1.35636
	94.45	1.17922	1.28269			94.45	0.971685	1.24784
	94.5	1.19903	1.20586			94.5	0.976838	1.23879
	94.55	1.15586	1.30205			94.55	1.00312	1.2426
	94.6	1.20344	1.35334			94.6	0.92712	1.20197
	94.65	1.12474	1.31036			94.65	0.957854	1.18321
	94.7	1.14919	1.32333			94.7	1.00965	1.30898
	94.75	1.17375	1.2778			94.75	0.956172	1.23767
	94.8	1.19028	1.37637			94.8	1.02784	1.20899
	94.85	1.22864	1.45067			94.85	1.01132	1.27664
	94.9	1.12726	1.39554			94.9	0.973919	1.13476
	94.95	1.12627	1.46616			94.95	0.906616	1.16054
	95	1.1098	1.37738			95	0.996034	1.26538
	95.05	1.18612	1.29752			95.05	0.931813	1.25116
	95.1	1.16504	1.50857			95.1	1.06984	1.18295
	95.15	1.14984	1.42409			95.15	1.0063	1.16292
	95.2	1.20978	1.41219			95.2	1.03812	1.14155
	95.25	1.1566	1.65928			95.25	1.09681	1.18556
	95.3	1.2486	1.69369			95.3	1.09324	1.25109
	95.35	1.1601	1.50713			95.35	1.1156	1.22426
	95.4	1.13041	1.47378			95.4	1.10351	1.13483
	95.45	1.16172	1.49681			95.45	1.12439	1.21307
	95.5	1.16488	1.56829			95.5	1.12061	1.13032
	95.55	1.26749	1.52357			95.55	1.14651	1.09955
	95.6	1.16616	1.3834			95.6	1.09795	1.14912
	95.65	1.34273	1.48954			95.65	1.17196	1.14415
	95.7	1.11011	1.53333			95.7	1.08517	1.25721
	95.75	1.20731	1.47868			95.75	1.10275	1.12752
	95.8	1.24742	1.70806			95.8	1.07815	1.10916
	95.85	1.23659	1.6605			95.85	1.09935	1.19283
	95.9	1.26964	1.63138			95.9	1.16785	1.10468
	95.95	1.19938	1.72703			95.95	1.12533	1.21424
	96	1.22252	1.51236			96	1.06454	1.18093
	96.05	1.32392	1.3592			96.05	1.07458	1.15906
	96.1	1.25755	1.37097			96.1	1.10852	1.12069
	96.15	1.16887	1.55627			96.15	1.07544	1.2121
	96.2	1.24022	1.38345			96.2	1.05865	1.26875
	96.25	1.13797	1.41944			96.25	1.07945	1.19486
	96.3	1.18796	1.48619			96.3	1.08789	1.26917
	96.35	1.22606	1.47351			96.35	1.09357	1.2522
	96.4	1.22787	1.64315			96.4	0.998086	1.23901
	96.45	1.24817	1.49946			96.45	1.03448	1.19769
	96.5	1.24009	1.51031			96.5	1.06377	1.26982
	96.55	1.21942	1.55809			96.55	1.10643	1.18436
	96.6	1.26702	1.66205			96.6	1.06145	1.23732
	96.65	1.18641	1.39765			96.65	1.023	1.15142
	96.7	1.22538	1.52052			96.7	1.04202	1.20839
	96.75	1.10072	1.51729			96.75	1.02908	1.25976
	96.8	1.10669	1.45252			96.8	1.06576	1.20455
	96.85	1.20664	1.60205			96.85	1.02071	1.21178
	96.9	1.18837	1.48022			96.9	0.994985	1.35759
	96.95	1.32617	1.52469			96.95	1.04161	1.32502
	97	1.26753	1.5263			97	1.04323	1.36189
	97.05	1.28705	1.53323			97.05	0.994819	1.2663
	97.1	1.20409	1.47983			97.1	1.00343	1.23179
	97.15	1.27862	1.39684			97.15	0.952896	1.23669
	97.2	1.22465	1.53297			97.2	1.02615	1.19315
	97.25	1.14996	1.49621			97.25	1.01693	1.28523
	97.3	1.04689	1.44265			97.3	1.05191	1.28227
	97.35	1.07914	1.50929			97.35	0.979088	1.29725
	97.4	1.15583	1.51115			97.4	0.986122	1.45983
	97.45	1.1071	1.61619			97.45	0.997339	1.33537
	97.5	1.11923	1.56341			97.5	1.06467	1.41073
	97.55	1.16289	1.46733			97.55	1.09599	1.34382
	97.6	1.13138	1.45484			97.6	1.04365	1.33459
	97.65	1.16222	1.45519			97.65	1.04873	1.29046
	97.7	1.15566	1.39084			97.7	0.976207	1.29499
	97.75	1.18819	1.36657			97.75	1.03071	1.09201
	97.8	1.19285	1.28584			97.8	0.945966	1.17077
	97.85	1.17221	1.45516			97.85	0.962	1.14667
	97.9	1.20229	1.4187			97.9	0.969701	1.17752
	97.95	1.12089	1.56888			97.95	1.12134	1.23337
	98	1.2295	1.34787			98	1.05817	1.25283
	98.05	1.15659	1.35887			98.05	1.07614	1.30661
	98.1	1.29958	1.49135			98.1	1.07891	1.19779
	98.15	1.27679	1.58325			98.15	1.13994	1.2019
	98.2	1.24807	1.41296			98.2	1.03632	1.15045
	98.25	1.28187	1.55743			98.25	1.03737	1.15544
	98.3	1.28089	1.56621			98.3	1.01328	1.19765
	98.35	1.23117	1.49013			98.35	1.03787	1.21892
	98.4	1.22114	1.58902			98.4	1.04231	1.18894
	98.45	1.1923	1.32378			98.45	1.04348	1.12949
	98.5	1.28717	1.49068			98.5	1.01414	1.22677
	98.55	1.26605	1.54407			98.55	1.01299	1.22493
	98.6	1.20562	1.59215			98.6	0.963744	1.20267
	98.65	1.22699	1.58479			98.65	1.02068	1.21214
	98.7	1.19624	1.56984			98.7	1.02417	1.17427
	98.75	1.13382	1.54633			98.75	1.00205	1.24571
	98.8	1.24043	1.55088			98.8	1.04103	1.15363
	98.85	1.24947	1.66157			98.85	1.03073	1.13365
	98.9	1.19043	1.36951			98.9	0.980514	1.11945
	98.95	1.14038	1.44491			98.95	0.956738	1.14527
	99	1.14677	1.57467			99	1.00383	1.23054
	99.05	1.17512	1.43365			99.05	1.00181	1.13019
	99.1	1.20723	1.4357			99.1	1.00265	1.1888
	99.15	1.15253	1.42857			99.15	1.02156	1.16778
	99.2	1.2088	1.4348			99.2	1.02543	1.13935
	99.25	1.21473	1.5026			99.25	0.967943	1.24687
	99.3	1.25503	1.51466			99.3	1.00092	1.21128
	99.35	1.19594	1.54195			99.35	0.992901	1.19659
	99.4	1.18794	1.60746			99.4	0.983766	1.27616
	99.45	1.17633	1.50642			99.45	0.987716	1.16942
	99.5	1.26666	1.4315			99.5	1.00169	1.16963
	99.55	1.19747	1.4521			99.55	1.01571	1.24936
	99.6	1.25433	1.34367			99.6	1.0277	1.25411
	99.65	1.17771	1.34438			99.65	1.06631	1.3159
	99.7	1.21339	1.46174			99.7	1.11994	1.13027
	99.75	1.24847	1.42956			99.75	1.07231	1.19175
	99.8	1.28252	1.52409			99.8	1.06073	1.31219
[truncated: 18,004 more rows]
